# Supplementary material for: Bioorthogonal Click Chemistry for Antibody-Free Profiling of Acetylation, Propionylation, and Butyrylation in Pseudomonas aeruginosa and Methicillin-Resistant Staphylococcus aureus
Source: ACS Infect Dis. 2026 Feb 16;12(3):1142–54. doi: 10.1021/acsinfecdis.5c00985 (PMC12993845; doi:10.1021/acsinfecdis.5c00985)
Supplement: Supplementary file 2 [file id5c00985_si_002.xlsx]

## Sheet: TableS2_TotalPropionylomePA14
Table S2. Total list of propionylated proteins in Pseudomas aeruginosa UCBPP-PA14																Table S2. Total list of propionylated proteins in Pseudomas aeruginosa UCBPP-PA14
ProteinGroups	ProteinDescriptions	Condition Numerator	Condition Denominator	# of Ratios	Group	AVG Group Quantity Denominator	AVG Group Quantity Numerator	AVG Log2 Ratio	Absolute AVG Log2 Ratio	% Change	Ratio	Pvalue	Qvalue	Degrees Of Freedom	Standard Error	Organisms	Protein Coverage	Molecular Weight	FASTAName	# Unique Total Peptides	# Unique Total EG.Id	UniProt	Locus Tag	Gene Name	Gene Description
WP_003134433.1	MULTISPECIES: amidase	PA_AP	PA_DMSO	12	WP_003134433.1	6897.46	1834826	8.05536	8.05536	26501.5	266.015	0.00215406	0.000480553	3.96927	1.12843	Pseudomonas	0.058	50619.9	Pae_UCBPP-PA14_RefSeq.GCF_000014625.1	23	28	A0A0H2Z755	PA14_55200		amidase
WP_003110625.1	MULTISPECIES: alpha/beta hydrolase	PA_AP	PA_DMSO	12	WP_003110625.1	2119.18	92267.6	5.44424	5.44424	4253.92	43.5392	0.000498182	0.000158418	3.54504	0.429718	Pseudomonas	0.13	33330.3	Pae_UCBPP-PA14_RefSeq.GCF_000014625.1	6	7	A0A0H2ZF10	PA14_16600		alpha/beta hydrolase
WP_003140595.1	MULTISPECIES: flagellar filament capping protein FliD	PA_AP	PA_DMSO	12	WP_003140595.1	3886.03	147887	5.25006	5.25006	3705.62	38.0562	9.68e-09	4.96e-08	3.97877	0.0321563	Pseudomonas	0.253	49450.6	Pae_UCBPP-PA14_RefSeq.GCF_000014625.1	54	72	A0A0H2Z834	PA14_50270	fliD	flagellar capping protein FliD
WP_003092205.1	MULTISPECIES: carbon-nitrogen hydrolase family protein	PA_AP	PA_DMSO	12	WP_003092205.1	2357.71	62681.1	4.73258	4.73258	2558.56	26.5856	0.00134269	0.00032953	3.9678	0.605789	Pseudomonas	0.232	29590.6	Pae_UCBPP-PA14_RefSeq.GCF_000014625.1	9	13	A0A0H2ZDF4	PA14_17730		hypothetical protein
WP_003092054.1	MULTISPECIES: class I SAM-dependent methyltransferase	PA_AP	PA_DMSO	10	WP_003092054.1	394.183	8531.81	4.43592	4.43592	2064.43	21.6443	3.09e-08	1.2e-07	3.29667	0.0154545	Pseudomonas	0.034	39764.4	Pae_UCBPP-PA14_RefSeq.GCF_000014625.1	14	17	A0A0H2ZD84	PA14_18860		hypothetical protein
WP_003099212.1	MULTISPECIES: isoprenoid biosynthesis glyoxalase ElbB	PA_AP	PA_DMSO	12	WP_003099212.1	83161.5	1767619	4.40975	4.40975	2025.53	21.2553	0.00712556	0.00119108	3.67798	0.844683	Pseudomonas	0.64	23425.7	Pae_UCBPP-PA14_RefSeq.GCF_000014625.1	12	18	A0A0H2ZIU8	PA14_69260		isoprenoid biosynthesis protein with amidotransferase-like domain
WP_003101230.1	MULTISPECIES: CoA-acylating methylmalonate-semialdehyde dehydrogenase	PA_AP	PA_DMSO	12	WP_003101230.1	2509.45	52332.6	4.38227	4.38227	1985.42	20.8542	8.05e-05	4.17e-05	4.0023	0.252142	Pseudomonas	0.095	53323	Pae_UCBPP-PA14_RefSeq.GCF_000014625.1	17	18	A0A0H2ZJV2	PA14_01600		aldehyde dehydrogenase
WP_003109125.1	MULTISPECIES: isochorismatase family cysteine hydrolase	PA_AP	PA_DMSO	12	WP_003109125.1	4044.57	57147.6	3.82063	3.82063	1312.94	14.1294	0.00125094	0.000310988	3.34383	0.370863	Pseudomonas	0.18	24177.5	Pae_UCBPP-PA14_RefSeq.GCF_000014625.1	11	15	A0A0H2ZJT4	PA14_72660		hypothetical protein
WP_003137501.1	MULTISPECIES: nitronate monooxygenase	PA_AP	PA_DMSO	12	WP_003137501.1	5559.19	78454.5	3.81891	3.81891	1311.26	14.1126	0.00910093	0.00144701	3.90055	0.769758	Pseudomonas	0.151	36726.2	Pae_UCBPP-PA14_RefSeq.GCF_000014625.1	8	9	A0A0H2ZGA8	PA14_09580		hypothetical protein
WP_003087890.1	MULTISPECIES: peptidylprolyl isomerase	PA_AP	PA_DMSO	12	WP_003087890.1	2412.05	32296.2	3.74303	3.74303	1238.95	13.3895	0.00221633	0.000490606	4.02817	0.532085	Pseudomonas	0.139	18126.5	Pae_UCBPP-PA14_RefSeq.GCF_000014625.1	11	13	A0A0H2Z8N6	PA14_41390	ppiB	peptidyl-prolyl cis-trans isomerase B
WP_003129570.1	MULTISPECIES: alpha/beta hydrolase	PA_AP	PA_DMSO	12	WP_003129570.1	9938.09	127481	3.68117	3.68117	1182.75	12.8275	0.00798285	0.00131036	3.97088	0.752267	Pseudomonas	0.102	23388.6	Pae_UCBPP-PA14_RefSeq.GCF_000014625.1	3	4	A0A0H2ZFH5	PA14_14080		carboxylesterase
WP_003119867.1	MULTISPECIES: esterase TesA	PA_AP	PA_DMSO	12	WP_003119867.1	4613.8	59060.1	3.67816	3.67816	1180.08	12.8008	0.000410787	0.000138141	4.00278	0.325539	Pseudomonas	0.224	21009.5	Pae_UCBPP-PA14_RefSeq.GCF_000014625.1	7	8	A0A0H2ZBJ1	PA14_27160	tesA	acyl-CoA thioesterase
WP_003098274.1	MULTISPECIES: D-amino acid dehydrogenase	PA_AP	PA_DMSO	12	WP_003098274.1	5920.68	71779.2	3.59973	3.59973	1112.35	12.1235	0.00299088	0.00061104	4.01004	0.525994	Pseudomonas	0.102	47139.9	Pae_UCBPP-PA14_RefSeq.GCF_000014625.1	12	13	A0A0H2ZJB9	PA14_70040	dadA	D-amino acid dehydrogenase small subunit
WP_003136264.1	MULTISPECIES: hypothetical protein	PA_AP	PA_DMSO	12	WP_003136264.1	513.559	6211.62	3.59637	3.59637	1109.52	12.0952	4.42e-11	9.96e-10	3.94933	0.00589014	Pseudomonas	0.283	22448.4	Pae_UCBPP-PA14_RefSeq.GCF_000014625.1	19	24	A0A0H2ZJ40	PA14_70360		hypothetical protein
WP_003141315.1	MULTISPECIES: carbon-nitrogen hydrolase family protein	PA_AP	PA_DMSO	12	WP_003141315.1	2617.68	31566.3	3.59203	3.59203	1105.89	12.0589	0.0025128	0.00053311	4.0078	0.535446	Pseudomonas	0.277	30685.9	Pae_UCBPP-PA14_RefSeq.GCF_000014625.1	15	15	A0A0H2ZFR8	PA14_58080		hypothetical protein
WP_003090561.1	MULTISPECIES: hydrolase	PA_AP	PA_DMSO	12	WP_003090561.1	495.227	5426.28	3.4538	3.4538	995.715	10.9571	8.58e-05	4.32e-05	4.29836	0.228267	Pseudomonas	0.053	25051.5	Pae_UCBPP-PA14_RefSeq.GCF_000014625.1	3	3	A0A0H2ZC46	PA14_29240		hydrolase
WP_003142054.1	MULTISPECIES: betaine-aldehyde dehydrogenase	PA_AP	PA_DMSO	12	WP_003142054.1	752.424	8175.78	3.44174	3.44174	986.593	10.8659	0.00215048	0.000480296	3.88125	0.493793	Pseudomonas	0.049	53279.3	Pae_UCBPP-PA14_RefSeq.GCF_000014625.1	9	10	Q02DY9	PA14_70950	betB	betaine aldehyde dehydrogenase
WP_003089950.1	MULTISPECIES: thiol peroxidase	PA_AP	PA_DMSO	12	WP_003089950.1	48670.7	504610	3.37404	3.37404	936.785	10.3678	1.16e-05	1.05e-05	4.0707	0.135754	Pseudomonas	0.291	17233.8	Pae_UCBPP-PA14_RefSeq.GCF_000014625.1	7	8	A0A0H2ZBU9	PA14_31810	tpx	thiol peroxidase
WP_003141686.1	MULTISPECIES: aldehyde dehydrogenase family protein	PA_AP	PA_DMSO	10	WP_003141686.1	710.015	7129.34	3.32785	3.32785	904.111	10.0411	3.89e-06	4.62e-06	4.10303	0.0999325	Pseudomonas	0.025	52683.7	Pae_UCBPP-PA14_RefSeq.GCF_000014625.1	6	6	A0A0H2ZIE2	PA14_64740		aldehyde dehydrogenase
WP_003090911.1	MULTISPECIES: peptide-methionine (R)-S-oxide reductase MsrB	PA_AP	PA_DMSO	12	WP_003090911.1	1334.95	13038.6	3.28793	3.28793	876.708	9.76708	4.88e-05	3.02e-05	4.07237	0.170522	Pseudomonas	0.076	14824.5	Pae_UCBPP-PA14_RefSeq.GCF_000014625.1	7	8	Q02NZ0	PA14_27510		methionine sulfoxide reductase B
WP_003101464.1	MULTISPECIES: aminopeptidase PaaP	PA_AP	PA_DMSO	12	WP_003101464.1	3276.31	31017.4	3.24293	3.24293	846.717	9.46717	0.000677952	0.000199192	4.09672	0.348981	Pseudomonas	0.119	57511.2	Pae_UCBPP-PA14_RefSeq.GCF_000014625.1	12	14	Q02PA2	PA14_26020		aminopeptidase
WP_003109143.1	MULTISPECIES: C17 cyclopropane fatty acid synthase CfaB	PA_AP	PA_DMSO	12	WP_003109143.1	949.491	8916.22	3.23121	3.23121	839.053	9.39053	1.49e-07	3.99e-07	3.82545	0.0336995	Pseudomonas	0.112	44081.3	Pae_UCBPP-PA14_RefSeq.GCF_000014625.1	14	18	A0A0H2ZIV3	PA14_73140		hypothetical protein
WP_003087739.1	MULTISPECIES: GMP synthase	PA_AP	PA_DMSO	12	WP_003087739.1	8033.38	73523.8	3.19413	3.19413	815.229	9.15229	2.54e-05	1.88e-05	4.63428	0.198305	Pseudomonas	0.112	25945.7	Pae_UCBPP-PA14_RefSeq.GCF_000014625.1	3	4		PA14_42180		hypothetical protein
WP_003084490.1	MULTISPECIES: hydrolase	PA_AP	PA_DMSO	12	WP_003084490.1	526.521	4762.48	3.17715	3.17715	804.518	9.04518	0.00070121	0.000204483	4.32647	0.272429	Pseudomonas	0.024	37304.2	Pae_UCBPP-PA14_RefSeq.GCF_000014625.1	2	2	A0A0H2ZKT1	PA14_04840		hypothetical protein
WP_003141230.1	MULTISPECIES: DJ-1/PfpI family protein	PA_AP	PA_DMSO	12	WP_003141230.1	29792.3	250375	3.07108	3.07108	740.401	8.40401	0.000536767	0.00016719	3.84845	0.295687	Pseudomonas	0.227	21057	Pae_UCBPP-PA14_RefSeq.GCF_000014625.1	5	7	A0A0H2ZGH5	PA14_56370		hypothetical protein
WP_003092781.1	MULTISPECIES: amidohydrolase	PA_AP	PA_DMSO	12	WP_003092781.1	20006	166596	3.05785	3.05785	732.729	8.32729	0.000507168	0.00016038	4.33289	0.331721	Pseudomonas	0.182	29967.8	Pae_UCBPP-PA14_RefSeq.GCF_000014625.1	11	13	A0A0H2ZFB9	PA14_14960		hypothetical protein
WP_003128978.1	MULTISPECIES: hypothetical protein	PA_AP	PA_DMSO	10	WP_003128978.1	183.793	1508.71	3.03716	3.03716	720.875	8.20875	4.69e-06	5.42e-06	3.919	0.0740887	Pseudomonas	0.032	52211.4	Pae_UCBPP-PA14_RefSeq.GCF_000014625.1	13	13	A0A0H2ZL36	PA14_05440		hypothetical protein
WP_003110970.1	MULTISPECIES: NAD(P)/FAD-dependent oxidoreductase	PA_AP	PA_DMSO	10	WP_003110970.1	916.54	7517.98	3.03607	3.03607	720.256	8.20256	0.00268371	0.000559302	3.0349	0.299246	Pseudomonas	0.028	48160.4	Pae_UCBPP-PA14_RefSeq.GCF_000014625.1	7	8	A0A0H2Z962	PA14_44260		oxidoreductase
WP_003110317.1	MULTISPECIES: YqiA/YcfP family alpha/beta fold hydrolase	PA_AP	PA_DMSO	10	WP_003110317.1	588.467	4789.24	3.02476	3.02476	713.851	8.13851	0.000741762	0.000212224	4.18982	0.346775	Pseudomonas	0.068	22666.4	Pae_UCBPP-PA14_RefSeq.GCF_000014625.1	2	2	A0A0H2ZIF0	PA14_65670		hypothetical protein
WP_003111308.1	MULTISPECIES: sulfonate ABC transporter substrate-binding protein	PA_AP	PA_DMSO	10	WP_003111308.1	170.199	1291.99	2.92431	2.92431	659.109	7.59109	0.000272317	0.000100142	3.08827	0.0965619	Pseudomonas	0.028	35173.4	Pae_UCBPP-PA14_RefSeq.GCF_000014625.1	3	3	A0A0H2ZEC2	PA14_19540		hypothetical protein
WP_003120334.1	MULTISPECIES: T3SS regulon transcriptional activator ExsA	PA_AP	PA_DMSO	11	WP_003120334.1	1020.38	7044.64	2.78742	2.78742	590.396	6.90396	1.12e-05	1.03e-05	3.61641	0.0718214	Pseudomonadati	0.036	31641.7	Pae_UCBPP-PA14_RefSeq.GCF_000014625.1	5	6	A0A0H2Z9N8	PA14_42390	exsA	transcriptional regulator ExsA
WP_003137852.1	MULTISPECIES: RodZ domain-containing protein	PA_AP	PA_DMSO	10	WP_003137852.1	146.079	1007.94	2.78659	2.78659	589.997	6.89997	1.3e-07	3.65e-07	4.55525	0.040553	Pseudomonas	0.026	36131.6	Pae_UCBPP-PA14_RefSeq.GCF_000014625.1	6	7	A0A0H2ZEZ2	PA14_14860		hypothetical protein
WP_003137968.1	MULTISPECIES: hypothetical protein	PA_AP	PA_DMSO	12	WP_003137968.1	1509.41	10179.8	2.75366	2.75366	574.424	6.74424	3.42e-07	7.16e-07	6.38052	0.106696	Pseudomonas	0.317	20380.9	Pae_UCBPP-PA14_RefSeq.GCF_000014625.1	7	7	A0A0H2ZDR1	PA14_16560		lipoprotein
WP_003088034.1	MULTISPECIES: Fe-S biogenesis protein NfuA	PA_AP	PA_DMSO	12	WP_003088034.1	12811.2	77796.7	2.6023	2.6023	507.254	6.07254	5.81e-06	6.24e-06	4.49959	0.0996321	Pseudomonas	0.134	21135.9	Pae_UCBPP-PA14_RefSeq.GCF_000014625.1	4	5	Q02KZ2	PA14_40630		hypothetical protein
WP_003086772.1	MULTISPECIES: cobyrinate a,c-diamide synthase	PA_AP	PA_DMSO	12	WP_003086772.1	1363.31	8080	2.56724	2.56724	492.675	5.92675	0.0126702	0.00189058	4.20146	0.6567	Pseudomonas	0.092	46536.4	Pae_UCBPP-PA14_RefSeq.GCF_000014625.1	3	4	A0A0H2Z8M4	PA14_47760	cobB	cobyrinic acid a,c-diamide synthase
WP_004364975.1	MULTISPECIES: hypothetical protein	PA_AP	PA_DMSO	10	WP_004364975.1	1155.03	6683.82	2.53274	2.53274	478.668	5.78668	0.038417	0.00486075	2.05356	0.529666	Pseudomonas	0.036	27037.7	Pae_UCBPP-PA14_RefSeq.GCF_000014625.1	5	5	A0A0H2ZKN8	PA14_04040		hypothetical protein
WP_003090384.1	MULTISPECIES: 3-mercaptopropionate dioxygenase	PA_AP	PA_DMSO	6	WP_003090384.1	322.098	1860.88	2.53041	2.53041	477.736	5.77736	0.12638	0.0140491	2.08358	0.361937	Pseudomonas	0.06	22557.3	Pae_UCBPP-PA14_RefSeq.GCF_000014625.1	4	4	A0A0H2ZC69	PA14_30440		hypothetical protein
WP_009313359.1	MULTISPECIES: aldehyde dehydrogenase family protein	PA_AP	PA_DMSO	12	WP_009313359.1	4666.41	26923.5	2.52848	2.52848	476.965	5.76965	1.05e-06	1.66e-06	5.03154	0.0914441	Pseudomonas	0.255	55066.8	Pae_UCBPP-PA14_RefSeq.GCF_000014625.1	19	25	A0A0H2ZFS1	PA14_11810		aldehyde dehydrogenase
WP_003090506.1	MULTISPECIES: histone-like nucleoid-structuring protein MvaU	PA_AP	PA_DMSO	10	WP_003090506.1	300.232	1698.06	2.49974	2.49974	465.583	5.65583	1.31e-09	1.03e-08	4.97166	0.0216599	Pseudomonas	0.094	13379.5	Pae_UCBPP-PA14_RefSeq.GCF_000014625.1	11	13	A0A0H2ZC98	PA14_29590		transcriptional regulator
WP_003093982.1	MULTISPECIES: FeoC-like transcriptional regulator	PA_AP	PA_DMSO	12	WP_003093982.1	4607.17	25888.9	2.49038	2.49038	461.926	5.61926	2.26e-07	5.38e-07	4.30098	0.043153	Pseudomonas	0.412	8494.85	Pae_UCBPP-PA14_RefSeq.GCF_000014625.1	4	7	A0A0H2ZGK5	PA14_56670		hypothetical protein
WP_003085824.1	MULTISPECIES: NADH:flavin oxidoreductase	PA_AP	PA_DMSO	10	WP_003085824.1	676.667	3751.87	2.47109	2.47109	454.463	5.54463	0.00261417	0.000548327	4.00657	0.270821	Pseudomonas	0.062	40333.8	Pae_UCBPP-PA14_RefSeq.GCF_000014625.1	10	10	A0A0H2Z6Z9	PA14_53400		oxidoreductase
WP_003138620.1	MULTISPECIES: alpha/beta fold hydrolase	PA_AP	PA_DMSO	10	WP_003138620.1	290.942	1561.03	2.4237	2.4237	436.545	5.36545	3.28e-06	3.98e-06	4.25844	0.0758285	Pseudomonas	0.067	34809.1	Pae_UCBPP-PA14_RefSeq.GCF_000014625.1	6	6	A0A0H2ZD21	PA14_25910		lipase
WP_003082795.1	MULTISPECIES: YciI family protein	PA_AP	PA_DMSO	12	WP_003082795.1	17741.5	93704.1	2.40098	2.40098	428.163	5.28163	6.44e-05	3.61e-05	4.30148	0.158195	Pseudomonas	0.362	12752.6	Pae_UCBPP-PA14_RefSeq.GCF_000014625.1	5	6	A0A0H2Z8Q4	PA14_46830		hypothetical protein
WP_003084211.1	MULTISPECIES: carboxymuconolactone decarboxylase family protein	PA_AP	PA_DMSO	12	WP_003084211.1	6962.58	36214.3	2.37886	2.37886	420.127	5.20127	0.000409348	0.00013786	3.08546	0.14627	Pseudomonas	0.172	16228.6	Pae_UCBPP-PA14_RefSeq.GCF_000014625.1	5	6	A0A0H2ZK86	PA14_03490		hypothetical protein
WP_003082543.1	MULTISPECIES: alkaline proteinase inhibitor AprI	PA_AP	PA_DMSO	12	WP_003082543.1	14088.4	72283	2.35915	2.35915	413.068	5.13068	1.27e-08	6.12e-08	4.3292	0.020731	Pseudomonas	0.282	13980	Pae_UCBPP-PA14_RefSeq.GCF_000014625.1	9	11	A0A0H2Z8A8	PA14_48040	aprI	alkaline proteinase inhibitor AprI
WP_003101455.1	MULTISPECIES: alkene reductase	PA_AP	PA_DMSO	12	WP_003101455.1	1248.82	6363.84	2.34933	2.34933	409.589	5.09589	0.000229811	8.85e-05	4.05754	0.166506	Pseudomonas	0.16	39650.8	Pae_UCBPP-PA14_RefSeq.GCF_000014625.1	6	6	A0A0H2ZD25	PA14_26130	morB	morphinone reductase
WP_003137961.1	MULTISPECIES: tellurite resistance TerB family protein	PA_AP	PA_DMSO	12	WP_003137961.1	13185.6	67051.1	2.3463	2.3463	408.517	5.08517	9.1e-07	1.51e-06	4.41059	0.0637748	Pseudomonas	0.225	24714	Pae_UCBPP-PA14_RefSeq.GCF_000014625.1	12	14	A0A0H2ZEY1	PA14_16370		hypothetical protein
WP_003082927.1	MULTISPECIES: hypothetical protein	PA_AP	PA_DMSO	11	WP_003082927.1	2163.1	10989	2.34489	2.34489	408.023	5.08023	0.000147085	6.46e-05	4.68622	0.217625	Pseudomonadota	0.16	8403.42	Pae_UCBPP-PA14_RefSeq.GCF_000014625.1	4	4	A0A0H2Z8X6	PA14_46280		hypothetical protein
WP_003138775.1	MULTISPECIES: acyl-CoA thioesterase	PA_AP	PA_DMSO	12	WP_003138775.1	404.801	2028.24	2.32495	2.32495	401.048	5.01048	1.11e-05	1.02e-05	3.33108	0.0455819	Pseudomonas	0.149	14886.9	Pae_UCBPP-PA14_RefSeq.GCF_000014625.1	3	3	A0A0H2ZCP1	PA14_27910		hypothetical protein
WP_003142126.1	MULTISPECIES: RNA ligase RtcB family protein	PA_AP	PA_DMSO	10	WP_003142126.1	95.2556	468.715	2.29883	2.29883	392.06	4.9206	0.00156348	0.000371714	2.99873	0.181243	Pseudomonas	0.032	41062.9	Pae_UCBPP-PA14_RefSeq.GCF_000014625.1	9	10	A0A0H2ZJQ7	PA14_72210		hypothetical protein
WP_003141693.1	MULTISPECIES: nicotinamidase	PA_AP	PA_DMSO	12	WP_003141693.1	1165.01	5730.47	2.29831	2.29831	391.881	4.91881	0.00492068	0.00088759	3.56008	0.306627	Pseudomonas	0.096	23865.2	Pae_UCBPP-PA14_RefSeq.GCF_000014625.1	3	3	A0A0H2ZI18	PA14_64950	pncA	hypothetical protein
WP_016254153.1	MULTISPECIES: hypothetical protein	PA_AP	PA_DMSO	12	WP_016254153.1	2459.91	11988.7	2.285	2.285	387.363	4.87363	6.05e-06	6.41e-06	4.49754	0.0817882	Pseudomonas	0.354	16549.8	Pae_UCBPP-PA14_RefSeq.GCF_000014625.1	10	11		PA14_RS30650	PA14_RS30650
WP_003096336.1	MULTISPECIES: thioredoxin TrxA	PA_AP	PA_DMSO	12	WP_003096336.1	284435	1.38246e+06	2.28107	2.28107	386.038	4.86038	0.000204624	8.29e-05	4.40232	0.214784	Pseudomonas	0.639	11869.6	Pae_UCBPP-PA14_RefSeq.GCF_000014625.1	8	13	A0A0H2ZIU3	PA14_69200	trxA	thioredoxin
WP_003095102.1	MULTISPECIES: heme/hemoglobin uptake receptor PhuR	PA_AP	PA_DMSO	12	WP_003095102.1	850.331	4102.55	2.27042	2.27042	382.465	4.82465	4.32e-05	2.81e-05	4.01608	0.117254	Pseudomonas	0.051	84694	Pae_UCBPP-PA14_RefSeq.GCF_000014625.1	13	13	A0A0H2ZHU0	PA14_62350		heme/hemoglobin uptake outer membrane receptor PhuR
WP_003114685.1	MULTISPECIES: single-stranded DNA-binding protein	PA_AP	PA_DMSO	12	WP_003114685.1	7292.42	34707.4	2.25078	2.25078	375.939	4.75939	4.83e-05	3.02e-05	4.31245	0.134762	Pseudomonas	0.358	18557.5	Pae_UCBPP-PA14_RefSeq.GCF_000014625.1	8	9	A0A0H2ZGD4	PA14_09200	ssb	single-stranded DNA-binding protein
WP_003136252.1	MULTISPECIES: aldehyde dehydrogenase	PA_AP	PA_DMSO	12	WP_003136252.1	5729.08	27080.4	2.24087	2.24087	372.683	4.72683	0.000317076	0.00011349	3.74066	0.1774	Pseudomonas	0.213	53113.7	Pae_UCBPP-PA14_RefSeq.GCF_000014625.1	15	17	A0A0H2ZJ32	PA14_70140		aldehyde dehydrogenase
WP_003089304.1	MULTISPECIES: monooxygenase PumA	PA_AP	PA_DMSO	10	WP_003089304.1	1339.82	6292.44	2.23158	2.23158	369.647	4.69647	2.02e-06	2.73e-06	4.47902	0.0643911	Pseudomonas	0.104	14025.7	Pae_UCBPP-PA14_RefSeq.GCF_000014625.1	1	1	A0A0H2ZB47	PA14_35160		phenazine-utilizing monooxygenase A
WP_003096515.1	MULTISPECIES: alanine racemase	PA_AP	PA_DMSO	12	WP_003096515.1	7602.66	34777.3	2.19357	2.19357	357.436	4.57436	0.000667979	0.000197023	4.48939	0.270864	Pseudomonas	0.23	38983.9	Pae_UCBPP-PA14_RefSeq.GCF_000014625.1	9	9	A0A0H2ZJ23	PA14_69990	dadX	alanine racemase
WP_003096701.1	MULTISPECIES: hypothetical protein	PA_AP	PA_DMSO	10	WP_003096701.1	395.592	1805.94	2.19066	2.19066	356.514	4.56514	8.12e-07	1.38e-06	2.67984	0.0127537	Pseudomonas	0.207	9064.39	Pae_UCBPP-PA14_RefSeq.GCF_000014625.1	4	7	Q02DY1	PA14_71080		hypothetical protein
WP_003086099.1	MULTISPECIES: SlyX family protein	PA_AP	PA_DMSO	12	WP_003086099.1	1071.52	4872.34	2.18496	2.18496	354.715	4.54715	1.66e-08	7.34e-08	5.23054	0.0382171	Pseudomonas	0.29	7820.71	Pae_UCBPP-PA14_RefSeq.GCF_000014625.1	3	3	Q02IC2	PA14_51850		hypothetical protein
WP_003118992.1	MULTISPECIES: VOC family protein	PA_AP	PA_DMSO	11	WP_003118992.1	626.317	2842	2.18194	2.18194	353.764	4.53764	8.24e-05	4.21e-05	4.13228	0.138417	Pseudomonas	0.071	17159.6	Pae_UCBPP-PA14_RefSeq.GCF_000014625.1	3	4	A0A0H2ZF12	PA14_09780		hypothetical protein
WP_004365048.1	MULTISPECIES: chemotaxis protein CheB	PA_AP	PA_DMSO	12	WP_004365048.1	19823.2	89419	2.17339	2.17339	351.083	4.51083	0.00384363	0.000745194	3.99051	0.344528	Pseudomonas	0.108	37166	Pae_UCBPP-PA14_RefSeq.GCF_000014625.1	6	8	A0A0H2ZKW7	PA14_05400		methylesterase
WP_003094668.1	MULTISPECIES: DUF1780 domain-containing protein	PA_AP	PA_DMSO	8	WP_003094668.1	128.71	577.794	2.16643	2.16643	348.912	4.48912	0.0301184	0.00395564	1.99787	0.318794	Pseudomonas	0.062	24235.5	Pae_UCBPP-PA14_RefSeq.GCF_000014625.1	1	1	A0A0H2ZFX9	PA14_58840		hypothetical protein
WP_003114430.1	MULTISPECIES: NAD(P)/FAD-dependent oxidoreductase	PA_AP	PA_DMSO	12	WP_003114430.1	1379.28	6178.07	2.16324	2.16324	347.92	4.4792	0.000209282	8.36e-05	3.70509	0.13631	Pseudomonas	0.101	46693.3	Pae_UCBPP-PA14_RefSeq.GCF_000014625.1	6	6	A0A0H2ZCL9	PA14_28180		hypothetical protein
WP_003100244.1	MULTISPECIES: tRNA uridine-5-carboxymethylaminomethyl(34) synthesis enzyme MnmG	PA_AP	PA_DMSO	12	WP_003100244.1	977.371	4311.81	2.14132	2.14132	341.165	4.41165	0.0001161	5.41e-05	3.73336	0.125138	Pseudomonas	0.078	69622.9	Pae_UCBPP-PA14_RefSeq.GCF_000014625.1	8	8	Q02DE3	PA14_73370	gidA	tRNA uridine 5-carboxymethylaminomethyl modification protein GidA
WP_003082739.1	MULTISPECIES: threonine ammonia-lyase, biosynthetic	PA_AP	PA_DMSO	12	WP_003082739.1	1779.45	7846.61	2.14064	2.14064	340.958	4.40958	0.000916379	0.000246967	4.57081	0.253841	Pseudomonas	0.072	55903.7	Pae_UCBPP-PA14_RefSeq.GCF_000014625.1	10	11	A0A0H2Z8R2	PA14_47100	ilvA2	threonine dehydratase
WP_003091308.1	MULTISPECIES: S8 family serine peptidase	PA_AP	PA_DMSO	12	WP_003091308.1	453.26	1966.01	2.11686	2.11686	333.748	4.33748	0.000197121	8.08e-05	3.61317	0.102457	Pseudomonas	0.009	100019	Pae_UCBPP-PA14_RefSeq.GCF_000014625.1	16	17	A0A0H2ZC12	PA14_24360		hypothetical protein
WP_003137510.1	MULTISPECIES: FMN-binding negative transcriptional regulator	PA_AP	PA_DMSO	12	WP_003137510.1	3349.34	14499.3	2.11403	2.11403	332.899	4.32899	1.12e-07	3.31e-07	4.69547	0.0389052	Pseudomonas	0.16	23876.9	Pae_UCBPP-PA14_RefSeq.GCF_000014625.1	9	13	A0A0H2ZG74	PA14_09790		transcriptional regulator
WP_003112447.1	MULTISPECIES: class I SAM-dependent methyltransferase	PA_AP	PA_DMSO	12	WP_003112447.1	19930.9	86205.2	2.11277	2.11277	332.52	4.3252	0.00150777	0.000362246	4.23587	0.299911	Pseudomonas	0.31	28573.4	Pae_UCBPP-PA14_RefSeq.GCF_000014625.1	10	11	A0A0H2Z7Y2	PA14_48590		hypothetical protein
WP_003138291.1	MULTISPECIES: alpha/beta hydrolase	PA_AP	PA_DMSO	10	WP_003138291.1	610.128	2636.39	2.11138	2.11138	332.103	4.32103	5.64e-06	6.15e-06	3.92076	0.0501495	Pseudomonas	0.028	35250.8	Pae_UCBPP-PA14_RefSeq.GCF_000014625.1	8	8	A0A0H2ZE31	PA14_21320		hypothetical protein
WP_003138749.1	MULTISPECIES: universal stress protein	PA_AP	PA_DMSO	12	WP_003138749.1	8797.13	37958.7	2.10933	2.10933	331.49	4.3149	0.00032034	0.000114479	4.28271	0.206369	Pseudomonas	0.223	16004.4	Pae_UCBPP-PA14_RefSeq.GCF_000014625.1	5	6	A0A0H2ZCU2	PA14_27450		hypothetical protein
WP_003137472.1	MULTISPECIES: pyochelin biosynthesis thiazoline reductase PchG	PA_AP	PA_DMSO	8	WP_003137472.1	379.773	1637.45	2.10824	2.10824	331.164	4.31164	0.0489952	0.00599942	1.89472	0.259855	Pseudomonas	0.032	37729.2	Pae_UCBPP-PA14_RefSeq.GCF_000014625.1	5	6	A0A0H2ZG63	PA14_09290	pchG	pyochelin biosynthetic protein PchG
WP_003090951.1	MULTISPECIES: transcription elongation factor GreB	PA_AP	PA_DMSO	12	WP_003090951.1	469.651	2015.35	2.10137	2.10137	329.117	4.29117	1.02e-09	8.61e-09	3.98082	0.00665744	Pseudomonas	0.25	19143.8	Pae_UCBPP-PA14_RefSeq.GCF_000014625.1	7	11	A0A0H2ZCU4	PA14_27130	greB	transcription elongation factor GreB
WP_011666672.1	MULTISPECIES: TetR/AcrR family transcriptional regulator	PA_AP	PA_DMSO	12	WP_011666672.1	2297.44	9763.67	2.0874	2.0874	324.98	4.2498	5.63e-07	1.04e-06	4.57503	0.0410259	Pseudomonas	0.227	21756.8	Pae_UCBPP-PA14_RefSeq.GCF_000014625.1	12	15	A0A0H2ZAT6	PA14_36300		TetR family transcriptional regulator
WP_003087205.1	MULTISPECIES: 2-oxo-4-hydroxy-4-carboxy-5-ureidoimidazoline decarboxylase	PA_AP	PA_DMSO	12	WP_003087205.1	1149.92	4872.88	2.08325	2.08325	323.76	4.2376	2.14e-07	5.15e-07	4.74843	0.049227	Pseudomonas	0.117	18882.1	Pae_UCBPP-PA14_RefSeq.GCF_000014625.1	5	5	A0A0H2Z7U7	PA14_44840		hypothetical protein
WP_003130409.1	MULTISPECIES: GspG family T2SS major pseudopilin variant XcpT	PA_AP	PA_DMSO	12	WP_003130409.1	851.668	3554.91	2.06145	2.06145	317.406	4.17406	9.75e-07	1.57e-06	2.30512	0.00456697	Pseudomonas	0.088	16158.5	Pae_UCBPP-PA14_RefSeq.GCF_000014625.1	7	8	A0A0H2ZDD3	PA14_24020	xcpT	general secretion pathway protein G
WP_003082503.1	MULTISPECIES: clavaminate synthase family protein	PA_AP	PA_DMSO	12	WP_003082503.1	1843.69	7683.99	2.05926	2.05926	316.773	4.16773	0.00169046	0.000394904	4.09184	0.266541	Pseudomonas	0.138	35924.8	Pae_UCBPP-PA14_RefSeq.GCF_000014625.1	5	6	A0A0H2Z733	PA14_48620		clavaminic acid synthetase
WP_003095256.1	MULTISPECIES: cyclic di-GMP phosphodiesterase	PA_AP	PA_DMSO	12	WP_003095256.1	914.147	3806.64	2.05802	2.05802	316.415	4.16415	0.00198705	0.000450345	4.26087	0.303883	Pseudomonas	0.02	43658.6	Pae_UCBPP-PA14_RefSeq.GCF_000014625.1	5	5	A0A0H2ZHQ4	PA14_63210		two-component response regulator
WP_003104989.1	MULTISPECIES: YeaC family protein	PA_AP	PA_DMSO	10	WP_003104989.1	1220.36	5046.53	2.04798	2.04798	313.527	4.13527	0.0670339	0.00789857	2.06216	1.01614	Pseudomonas	0.218	9965.23	Pae_UCBPP-PA14_RefSeq.GCF_000014625.1	2	3	A0A0H2ZM84	PA14_24245		hypothetical protein
WP_003087747.1	MULTISPECIES: acetyl-CoA C-acetyltransferase	PA_AP	PA_DMSO	12	WP_003087747.1	584.223	2409	2.04384	2.04384	312.343	4.12343	3.54e-05	2.47e-05	4.20335	0.0794754	Pseudomonas	0.025	42102.4	Pae_UCBPP-PA14_RefSeq.GCF_000014625.1	2	2	A0A0H2Z8I8	PA14_42090		acetyl-CoA acetyltransferase
WP_003113167.1	MULTISPECIES: tyrosine--tRNA ligase	PA_AP	PA_DMSO	12	WP_003113167.1	929.672	3829.3	2.04229	2.04229	311.898	4.11898	9.54e-05	4.7e-05	3.85116	0.117154	Pseudomonas	0.083	44129.7	Pae_UCBPP-PA14_RefSeq.GCF_000014625.1	8	9	A0A0H2ZKQ1	PA14_08560	tyrZ	tyrosyl-tRNA synthetase
WP_003110503.1	MULTISPECIES: TetR/AcrR family transcriptional regulator	PA_AP	PA_DMSO	12	WP_003110503.1	1128.59	4648.08	2.04211	2.04211	311.849	4.11849	0.000559237	0.000173007	4.0193	0.172888	Pseudomonas	0.091	20466.4	Pae_UCBPP-PA14_RefSeq.GCF_000014625.1	6	7	A0A0H2ZHU9	PA14_63880		transcriptional regulator
WP_003095359.1	MULTISPECIES: pseudopaline biosynthesis protein CntL	PA_AP	PA_DMSO	12	WP_003095359.1	2623.3	10795.8	2.04102	2.04102	311.537	4.11537	2.01e-05	1.59e-05	4.12324	0.099441	Pseudomonas	0.118	28932.3	Pae_UCBPP-PA14_RefSeq.GCF_000014625.1	7	7	A0A0H2ZHV3	PA14_63940	cntL	CntL
WP_003141582.1	MULTISPECIES: GTPase	PA_AP	PA_DMSO	12	WP_003141582.1	5039.19	20681.8	2.0371	2.0371	310.42	4.1042	0.000177731	7.44e-05	4.75798	0.174824	Pseudomonas	0.156	37187.3	Pae_UCBPP-PA14_RefSeq.GCF_000014625.1	14	16	A0A0H2ZHH3	PA14_60920		hypothetical protein
WP_003095676.1	MULTISPECIES: thiosulfate sulfurtransferase	PA_AP	PA_DMSO	12	WP_003095676.1	1708.75	7009.07	2.03628	2.03628	310.188	4.10188	1.45e-05	1.24e-05	5.68065	0.139606	Pseudomonas	0.111	29438.3	Pae_UCBPP-PA14_RefSeq.GCF_000014625.1	4	5	A0A0H2ZID7	PA14_65480	rhdA	thiosulfate sulfurtransferase
WP_003096546.1	MULTISPECIES: aspartate aminotransferase family protein	PA_AP	PA_DMSO	12	WP_003096546.1	4716.81	19315.6	2.03388	2.03388	309.505	4.09505	0.000388723	0.000132877	4.16371	0.206424	Pseudomonas	0.207	48258.3	Pae_UCBPP-PA14_RefSeq.GCF_000014625.1	12	12	A0A0H2ZJE2	PA14_70160		omega amino acid--pyruvate transaminase
WP_003118819.1	MULTISPECIES: multidrug efflux RND transporter periplasmic adaptor subunit MexA	PA_AP	PA_DMSO	12	WP_003118819.1	662.583	2686.33	2.01946	2.01946	305.433	4.05433	1e-08	4.96e-08	4.88731	0.0149088	Pseudomonas	0.06	40969.6	Pae_UCBPP-PA14_RefSeq.GCF_000014625.1	12	13	Q02TY7	PA14_05530	mexA	RND multidrug efflux membrane fusion protein MexA
WP_003087262.1	MULTISPECIES: transcriptional regulator Anr	PA_AP	PA_DMSO	12	WP_003087262.1	11110.6	44859.5	2.01348	2.01348	303.754	4.03754	9.19e-12	2.99e-10	7.28881	0.0283584	Pseudomonas	0.27	27129.2	Pae_UCBPP-PA14_RefSeq.GCF_000014625.1	8	10	A0A0H2Z8S5	PA14_44490	anr	transcriptional regulator Anr
WP_003082507.1	MULTISPECIES: phytanoyl-CoA dioxygenase family protein	PA_AP	PA_DMSO	12	WP_003082507.1	13069.2	52655.3	2.01041	2.01041	302.897	4.02897	0.000949913	0.000254202	3.9385	0.229958	Pseudomonas	0.086	34071.4	Pae_UCBPP-PA14_RefSeq.GCF_000014625.1	7	7	A0A0H2Z736	PA14_48560		hypothetical protein
WP_003137683.1	MULTISPECIES: DNA-3-methyladenine glycosylase	PA_AP	PA_DMSO	12	WP_003137683.1	321.887	1294.15	2.00737	2.00737	302.049	4.02049	0.000148151	6.48e-05	3.29618	0.0798649	Pseudomonas	0.05	26946.7	Pae_UCBPP-PA14_RefSeq.GCF_000014625.1	7	7	Q02SH7	PA14_11970		3-methyladenine DNA glycosylase
WP_016254267.1	MULTISPECIES: hypothetical protein	PA_AP	PA_DMSO	11	WP_016254267.1	515.374	2069.24	2.00541	2.00541	301.503	4.01503	0.00128016	0.000316225	3.82663	0.191905	Pseudomonas	0.067	17459.7	Pae_UCBPP-PA14_RefSeq.GCF_000014625.1	4	4	A0A0H2ZE39	PA14_20530		hypothetical protein
WP_003092804.1	MULTISPECIES: type 4a pilus biogenesis protein PilF	PA_AP	PA_DMSO	12	WP_003092804.1	1110.19	4445.17	2.00143	2.00143	300.396	4.00396	4.21e-06	4.93e-06	4.1127	0.0630379	Pseudomonas	0.155	28521.3	Pae_UCBPP-PA14_RefSeq.GCF_000014625.1	16	21	A0A0H2ZFC5	PA14_14850	pilF	type 4 fimbrial biogenesis protein PilF
WP_003094359.1	MULTISPECIES: ribosome hibernation-promoting factor, HPF/YfiA family	PA_AP	PA_DMSO	12	WP_003094359.1	8657.97	34359.5	1.98861	1.98861	296.854	3.96854	0.00474007	0.000861143	4.0595	0.374048	Gammaproteobacteria	0.118	11739.5	Pae_UCBPP-PA14_RefSeq.GCF_000014625.1	2	3	A0A0H2ZGT5	PA14_57950		hypothetical protein
WP_003092730.1	MULTISPECIES: TRAP transporter substrate-binding protein DctP	PA_AP	PA_DMSO	12	WP_003092730.1	1110.7	4369.11	1.97587	1.97587	293.367	3.93367	0.00266965	0.000556889	5.47059	0.295686	Pseudomonas	0.072	37633.8	Pae_UCBPP-PA14_RefSeq.GCF_000014625.1	3	3	A0A0H2ZF56	PA14_15200		hypothetical protein
WP_003087920.1	MULTISPECIES: trigger factor	PA_AP	PA_DMSO	12	WP_003087920.1	7300.73	28701.7	1.97503	1.97503	293.135	3.93135	5.02e-05	3.07e-05	4.38107	0.12953	Pseudomonas	0.197	48582.1	Pae_UCBPP-PA14_RefSeq.GCF_000014625.1	17	18	Q02KU3	PA14_41250	tig	trigger factor
WP_003141761.1	MULTISPECIES: peptide-methionine (S)-S-oxide reductase MsrA	PA_AP	PA_DMSO	12	WP_003141761.1	12255.3	48075.3	1.97189	1.97189	292.282	3.92282	1.01e-05	9.64e-06	4.32282	0.088041	Pseudomonas	0.205	23544.6	Pae_UCBPP-PA14_RefSeq.GCF_000014625.1	5	7	Q02EZ9	PA14_66330	msrA	peptide methionine sulfoxide reductase
WP_003103552.1	MULTISPECIES: oxidoreductase MexS	PA_AP	PA_DMSO	12	WP_003103552.1	21812.1	85064.9	1.96344	1.96344	289.99	3.8999	7.35e-05	3.94e-05	3.44051	0.0866908	Pseudomonas	0.224	36831.4	Pae_UCBPP-PA14_RefSeq.GCF_000014625.1	16	24	A0A0H2ZBQ3	PA14_32420		oxidoreductase
WP_003104356.1	MULTISPECIES: zinc-binding alcohol dehydrogenase family protein	PA_AP	PA_DMSO	12	WP_003104356.1	2213.15	8626.51	1.96268	1.96268	289.785	3.89785	0.00417999	0.000789439	4.07749	0.356012	Pseudomonas	0.131	36677.9	Pae_UCBPP-PA14_RefSeq.GCF_000014625.1	8	8	A0A0H2ZEJ8	PA14_18160		oxidoreductase
WP_003138969.1	MULTISPECIES: tryptophan 2,3-dioxygenase	PA_AP	PA_DMSO	12	WP_003138969.1	1725.31	6717.5	1.96107	1.96107	289.349	3.89349	2.81e-07	6.34e-07	4.53694	0.036475	Pseudomonas	0.108	32989.7	Pae_UCBPP-PA14_RefSeq.GCF_000014625.1	7	8	Q02N70	PA14_30750		tryptophan oxygenase
WP_003110785.1	MULTISPECIES: guanine deaminase	PA_AP	PA_DMSO	12	WP_003110785.1	1096.84	4266.74	1.95978	1.95978	289.002	3.89002	0.000270046	9.98e-05	2.46106	0.0663945	Pseudomonas	0.101	48267.4	Pae_UCBPP-PA14_RefSeq.GCF_000014625.1	7	7	A0A0H2Z7V3	PA14_44770		guanine deaminase
WP_003104388.1	MULTISPECIES: succinate dehydrogenase, cytochrome b556 subunit	PA_AP	PA_DMSO	12	WP_003104388.1	1617.52	6259.53	1.95227	1.95227	286.983	3.86983	0.00026344	9.77e-05	6.26562	0.244213	Pseudomonas	0.281	13770.6	Pae_UCBPP-PA14_RefSeq.GCF_000014625.1	6	7	A0A0F6UFK6	PA14_44060	sdhC	succinate dehydrogenase, cytochrome b556 subunit
WP_003090061.1	MULTISPECIES: nitroreductase family protein	PA_AP	PA_DMSO	12	WP_003090061.1	18524.9	71505.1	1.94858	1.94858	285.995	3.85995	0.000760088	0.000215547	3.85523	0.190302	Pseudomonas	0.265	22264.2	Pae_UCBPP-PA14_RefSeq.GCF_000014625.1	10	12	A0A0H2ZC47	PA14_30800		hypothetical protein
WP_003090878.1	MULTISPECIES: DUF4404 family protein	PA_AP	PA_DMSO	10	WP_003090878.1	609.626	2330.64	1.93473	1.93473	282.307	3.82307	2.17e-05	1.68e-05	4.33676	0.0995056	Pseudomonas	0.149	9704.04	Pae_UCBPP-PA14_RefSeq.GCF_000014625.1	5	5	A0A0H2ZCF0	PA14_27870		hypothetical protein
WP_003084198.1	MULTISPECIES: NADP-dependent succinate-semialdehyde dehydrogenase	PA_AP	PA_DMSO	12	WP_003084198.1	5407.58	20617.3	1.9308	1.9308	281.266	3.81266	1.49e-06	2.14e-06	6.43509	0.109356	Pseudomonas	0.226	51652.2	Pae_UCBPP-PA14_RefSeq.GCF_000014625.1	17	21	A0A0H2ZJR3	PA14_03430	gabD	succinate-semialdehyde dehydrogenase I
WP_004365164.1	MULTISPECIES: glutathione S-transferase family protein	PA_AP	PA_DMSO	12	WP_004365164.1	50886.7	193996	1.93067	1.93067	281.232	3.81232	4.08e-08	1.5e-07	4.44076	0.0232084	Pseudomonas	0.173	28293.5	Pae_UCBPP-PA14_RefSeq.GCF_000014625.1	13	17	A0A0H2ZL17	PA14_06190		glutathione S-transferase
WP_011666785.1	MULTISPECIES: hypothetical protein	PA_AP	PA_DMSO	12	WP_011666785.1	962.61	3661.22	1.9273	1.9273	280.343	3.80343	2.26e-05	1.74e-05	3.92697	0.0741548	Pseudomonas	0.372	8148.38	Pae_UCBPP-PA14_RefSeq.GCF_000014625.1	4	4	A0A0H2ZHM9	PA14_67960		hypothetical protein
WP_003096622.1	MULTISPECIES: oxidative stress transcriptional regulator OxyR	PA_AP	PA_DMSO	12	WP_003096622.1	4316.84	16388.9	1.92467	1.92467	279.651	3.79651	7.33e-05	3.94e-05	4.09811	0.122945	Pseudomonas	0.232	34295.6	Pae_UCBPP-PA14_RefSeq.GCF_000014625.1	9	10	A0A0H2ZI92	PA14_70560		LysR family transcriptional regulator
WP_004365459.1	MULTISPECIES: ferritin-like domain-containing protein	PA_AP	PA_DMSO	12	WP_004365459.1	3050.39	11547.4	1.9205	1.9205	278.555	3.78555	2.46e-06	3.17e-06	4.56604	0.0659942	Pseudomonas	0.367	20203.6	Pae_UCBPP-PA14_RefSeq.GCF_000014625.1	7	8	A0A0H2ZHY7	PA14_64520		bacterioferritin
WP_003096476.1	MULTISPECIES: P-II family nitrogen regulator	PA_AP	PA_DMSO	12	WP_003096476.1	5743.9	21737.5	1.92008	1.92008	278.445	3.78445	0.00408366	0.000777216	4.58801	0.3644	Pseudomonadota	0.205	12286.1	Pae_UCBPP-PA14_RefSeq.GCF_000014625.1	6	6	A0A0H2ZJ10	PA14_69810	glnK	nitrogen regulatory protein P-II 2
WP_003131114.1	MULTISPECIES: tRNA 2-thiouridine(34) synthase MnmA	PA_AP	PA_DMSO	12	WP_003131114.1	11570.2	43735.8	1.9184	1.9184	278.003	3.78003	2.85e-06	3.57e-06	5.01076	0.0816459	Pseudomonas	0.243	41886.4	Pae_UCBPP-PA14_RefSeq.GCF_000014625.1	18	19	Q02NB8	PA14_30150	mnmA	tRNA-specific 2-thiouridylase MnmA
WP_003137963.1	MULTISPECIES: GMC family oxidoreductase	PA_AP	PA_DMSO	10	WP_003137963.1	624.975	2358.22	1.91583	1.91583	277.331	3.77331	0.00340229	0.000677486	2.74866	0.175913	Pseudomonas	0.013	60622.9	Pae_UCBPP-PA14_RefSeq.GCF_000014625.1	5	5	A0A0H2ZEQ9	PA14_16390		GMC-type oxidoreductase
WP_071533934.1	MULTISPECIES: phosphate acyltransferase PlsX	PA_AP	PA_DMSO	12	WP_071533934.1	1219.78	4601	1.91532	1.91532	277.198	3.77198	0.0241027	0.00324598	2.61583	0.28796	Pseudomonas	0.071	35549	Pae_UCBPP-PA14_RefSeq.GCF_000014625.1	6	6	Q02PD2	PA14_25640	plsX	glycerol-3-phosphate acyltransferase PlsX
WP_003090065.1	MULTISPECIES: Lrp/AsnC family transcriptional regulator	PA_AP	PA_DMSO	12	WP_003090065.1	696.821	2616.38	1.90871	1.90871	275.474	3.75474	0.000103203	4.96e-05	3.68451	0.0992502	Pseudomonas	0.186	16431	Pae_UCBPP-PA14_RefSeq.GCF_000014625.1	4	4	A0A0H2ZAT5	PA14_30770		AsnC family transcriptional regulator
WP_003091389.1	MULTISPECIES: phosphoribosylanthranilate isomerase	PA_AP	PA_DMSO	12	WP_003091389.1	2359.59	8847.33	1.9067	1.9067	274.951	3.74951	2.37e-05	1.81e-05	4.07556	0.125492	Pseudomonas	0.071	22268.5	Pae_UCBPP-PA14_RefSeq.GCF_000014625.1	4	5	Q02PS6	PA14_23850	trpF	N-(5'-phosphoribosyl)anthranilate isomerase
WP_003094302.1	MULTISPECIES: alpha/beta hydrolase	PA_AP	PA_DMSO	12	WP_003094302.1	24343.5	91258	1.90642	1.90642	274.876	3.74876	0.0245463	0.00329598	4.36514	0.619458	Pseudomonas	0.249	22348.7	Pae_UCBPP-PA14_RefSeq.GCF_000014625.1	6	6	A0A0H2ZGR3	PA14_57680		hypothetical protein
WP_003095192.1	MULTISPECIES: transcription termination factor NusA	PA_AP	PA_DMSO	12	WP_003095192.1	5252.83	19669.5	1.9048	1.9048	274.456	3.74456	0.000231224	8.86e-05	4.19861	0.16633	Pseudomonas	0.14	54658.8	Pae_UCBPP-PA14_RefSeq.GCF_000014625.1	19	20	A0A0H2ZI23	PA14_62770	nusA	transcription elongation factor NusA
WP_003138396.1	MULTISPECIES: recombinase family protein	PA_AP	PA_DMSO	10	WP_003138396.1	421.357	1575.27	1.90249	1.90249	273.857	3.73857	0.124677	0.0138869	1.79404	0.227574	Pseudomonas	0.019	58558.7	Pae_UCBPP-PA14_RefSeq.GCF_000014625.1	5	5	A0A0H2ZCH4	PA14_22270		recombinase
WP_003096397.1	MULTISPECIES: alginate biosynthesis regulator AlgR	PA_AP	PA_DMSO	12	WP_003096397.1	1170.56	4349.11	1.89352	1.89352	271.54	3.7154	4.92e-05	3.03e-05	4.05604	0.0871797	Gammaproteobacteria	0.218	27607.9	Pae_UCBPP-PA14_RefSeq.GCF_000014625.1	7	7	A0A0H2ZI20	PA14_69470	algR	alginate biosynthesis regulatory protein AlgR
WP_003138351.1	MULTISPECIES: helix-turn-helix domain-containing protein	PA_AP	PA_DMSO	12	WP_003138351.1	395.599	1469.01	1.89273	1.89273	271.338	3.71338	7.85e-05	4.12e-05	4.58712	0.145693	Pseudomonas	0.223	10988.5	Pae_UCBPP-PA14_RefSeq.GCF_000014625.1	5	5	A0A0H2ZDT8	PA14_21850		transcriptional regulator
WP_016254060.1	MULTISPECIES: PilY2 family type 4a fimbrial biogenesis protein	PA_AP	PA_DMSO	12	WP_016254060.1	3122.74	11585.1	1.89139	1.89139	270.992	3.70992	3.25e-07	6.92e-07	4.8567	0.0501446	Pseudomonas	0.241	11655.3	Pae_UCBPP-PA14_RefSeq.GCF_000014625.1	4	6	A0A0Q3RTC7	PA14_RS24630	PA14_RS24630
WP_003095046.1	MULTISPECIES: iron ABC transporter substrate-binding protein	PA_AP	PA_DMSO	12	WP_003095046.1	3430.94	12716.8	1.89006	1.89006	270.65	3.7065	0.00584863	0.00101871	4.99578	0.294097	Gammaproteobacteria	0.134	36149.2	Pae_UCBPP-PA14_RefSeq.GCF_000014625.1	9	9	A0A0H2ZHY9	PA14_62000	hitA	ferric iron-binding periplasmic protein HitA
WP_096246128.1	MULTISPECIES: pyocin S5	PA_AP	PA_DMSO	12	WP_096246128.1	1203.64	4460.15	1.88968	1.88968	270.554	3.70554	0.000968515	0.000258271	3.55752	0.167656	Pseudomonas	0.101	44589	Pae_UCBPP-PA14_RefSeq.GCF_000014625.1	10	11	A0A0H2ZG14	PA14_59220		pyocin S5
WP_003110392.1	MULTISPECIES: TIGR03862 family flavoprotein	PA_AP	PA_DMSO	12	WP_003110392.1	1470.39	5448.35	1.88962	1.88962	270.539	3.70539	0.00408379	0.000777216	4.94936	0.340595	Pseudomonas	0.092	44239.9	Pae_UCBPP-PA14_RefSeq.GCF_000014625.1	4	4	Q02SB8	PA14_12770		hypothetical protein
WP_003116267.1	MULTISPECIES: type IV pilin protein	PA_AP	PA_DMSO	12	WP_003116267.1	1062.13	3930.13	1.88762	1.88762	270.024	3.70024	7.64e-06	7.78e-06	4.17207	0.0724045	Gammaproteobacteria	0.106	15382.3	Pae_UCBPP-PA14_RefSeq.GCF_000014625.1	4	4	A0A0H2ZGA0	PA14_60320	pilE	type 4 fimbrial biogenesis protein PilE
WP_003084101.1	MULTISPECIES: CBS domain-containing protein	PA_AP	PA_DMSO	12	WP_003084101.1	494.864	1825.41	1.88311	1.88311	268.87	3.6887	0.0114184	0.00173559	3.31135	0.33429	Pseudomonas	0.146	15693.2	Pae_UCBPP-PA14_RefSeq.GCF_000014625.1	3	3	A0A0H2ZKI6	PA14_03090		hypothetical protein
WP_003095738.1	MULTISPECIES: aldo/keto reductase	PA_AP	PA_DMSO	12	WP_003095738.1	2227.54	8127.59	1.86738	1.86738	264.869	3.64869	0.00064137	0.000191654	4.28697	0.236466	Pseudomonas	0.148	29074.1	Pae_UCBPP-PA14_RefSeq.GCF_000014625.1	5	5	A0A0H2ZI86	PA14_66010		hypothetical protein
WP_003092262.1	MULTISPECIES: CinA family protein	PA_AP	PA_DMSO	12	WP_003092262.1	2297.9	8358.27	1.86289	1.86289	263.735	3.63735	9.68e-07	1.57e-06	7.27505	0.116991	Pseudomonas	0.405	17714.9	Pae_UCBPP-PA14_RefSeq.GCF_000014625.1	5	6	A0A0H2ZEQ4	PA14_17520		hypothetical protein
WP_003091135.1	MULTISPECIES: acyl carrier protein	PA_AP	PA_DMSO	12	WP_003091135.1	87166.4	314281	1.85021	1.85021	260.553	3.60553	2.06e-05	1.62e-05	7.40174	0.193186	Pseudomonadota	0.423	8740.7	Pae_UCBPP-PA14_RefSeq.GCF_000014625.1	4	5	A0A0H2ZD34	PA14_25670	acpP	acyl carrier protein
WP_003091011.1	MULTISPECIES: precorrin-2 C(20)-methyltransferase	PA_AP	PA_DMSO	12	WP_003091011.1	997.917	3592.99	1.84819	1.84819	260.049	3.60049	8.94e-08	2.76e-07	5.38376	0.0447241	Pseudomonas	0.132	27274.7	Pae_UCBPP-PA14_RefSeq.GCF_000014625.1	7	8	A0A0H2ZCZ6	PA14_26510	cobI	precorrin-2 C(20)-methyltransferase
WP_003137768.1	MULTISPECIES: SDR family oxidoreductase	PA_AP	PA_DMSO	12	WP_003137768.1	713.552	2560.78	1.84349	1.84349	258.878	3.58878	0.00397377	0.000760722	3.6476	0.279857	Pseudomonas	0.087	29543.9	Pae_UCBPP-PA14_RefSeq.GCF_000014625.1	2	2	A0A0H2ZEA2	PA14_13680		short chain dehydrogenase
WP_003094133.1	MULTISPECIES: UDP-N-acetylmuramoyl-L-alanyl-D-glutamate--2,6-diaminopimelate ligase	PA_AP	PA_DMSO	12	WP_003094133.1	28302.3	101486	1.84229	1.84229	258.58	3.5858	0.0566391	0.00679669	3.31497	0.494453	Pseudomonas	0.294	51191.2	Pae_UCBPP-PA14_RefSeq.GCF_000014625.1	17	18	A0A0H2ZGP8	PA14_57410	murE	UDP-N-acetylmuramoylalanyl-D-glutamate--2, 6-diaminopimelate ligase
WP_003092424.1	MULTISPECIES: ArsC family reductase	PA_AP	PA_DMSO	12	WP_003092424.1	1214.92	4328.97	1.83317	1.83317	256.318	3.56318	0.00668996	0.00113328	4.31836	0.426137	Pseudomonas	0.078	13113.1	Pae_UCBPP-PA14_RefSeq.GCF_000014625.1	7	9	A0A0H2ZET0	PA14_16970		arsenate reductase
WP_003084911.1	MULTISPECIES: helix-turn-helix domain-containing protein	PA_AP	PA_DMSO	12	WP_003084911.1	2168.12	7699.29	1.82828	1.82828	255.113	3.55113	2.32e-06	3.06e-06	6.46075	0.115011	Pseudomonas	0.109	20218.9	Pae_UCBPP-PA14_RefSeq.GCF_000014625.1	5	5	A0A0H2ZLM3	PA14_06970		Cro/CI family transcriptional regulator
WP_003128823.1	MULTISPECIES: maleylacetoacetate isomerase	PA_AP	PA_DMSO	12	WP_003128823.1	8629.08	30622.8	1.82733	1.82733	254.88	3.5488	0.00716607	0.00119442	4.17517	0.386871	Gammaproteobacteria	0.241	23660.8	Pae_UCBPP-PA14_RefSeq.GCF_000014625.1	8	12	A0A0H2ZAE2	PA14_38550	maiA	maleylacetoacetate isomerase
WP_003089383.1	MULTISPECIES: LysE family translocator	PA_AP	PA_DMSO	12	WP_003089383.1	5546.88	19574.7	1.81924	1.81924	252.896	3.52896	0.00454465	0.000836304	4.09442	0.334622	Pseudomonas	0.068	22109	Pae_UCBPP-PA14_RefSeq.GCF_000014625.1	2	2	A0A0H2ZB61	PA14_34800		amino acid transporter LysE
WP_003137133.1	MULTISPECIES: UbiD family decarboxylase HudA	PA_AP	PA_DMSO	12	WP_003137133.1	826.451	2910.51	1.81627	1.81627	252.169	3.52169	5.86e-05	3.39e-05	5.87219	0.171529	Pseudomonas	0.044	54442.9	Pae_UCBPP-PA14_RefSeq.GCF_000014625.1	3	3	A0A0H2ZJP0	PA14_03130		hypothetical protein
WP_003109636.1	MULTISPECIES: NADH:flavin oxidoreductase/NADH oxidase	PA_AP	PA_DMSO	12	WP_003109636.1	1441.94	5062.72	1.8119	1.8119	251.105	3.51105	2.61e-05	1.93e-05	4.173	0.0806109	Pseudomonas	0.114	40382	Pae_UCBPP-PA14_RefSeq.GCF_000014625.1	9	10	A0A0H2ZEZ4	PA14_16260		FMN oxidoreductase
WP_003140329.1	MULTISPECIES: ribonuclease T2 family protein	PA_AP	PA_DMSO	12	WP_003140329.1	702.929	2463.56	1.8093	1.8093	250.471	3.50471	0.00111109	0.000285208	5.02246	0.217234	Pseudomonas	0.136	27528.1	Pae_UCBPP-PA14_RefSeq.GCF_000014625.1	4	4	A0A0H2Z8S7	PA14_46550		ribonuclease
WP_003130541.1	MULTISPECIES: glutamate--tRNA ligase	PA_AP	PA_DMSO	12	WP_003130541.1	1812.29	6350.13	1.80898	1.80898	250.393	3.50393	0.00021657	8.44e-05	3.71459	0.119316	Pseudomonas	0.04	56777.3	Pae_UCBPP-PA14_RefSeq.GCF_000014625.1	9	9	Q02PU7	PA14_23560	gltX	glutamyl-tRNA synthetase
WP_003095775.1	MULTISPECIES: lipopolysaccharide core heptose(I) kinase RfaP	PA_AP	PA_DMSO	12	WP_003095775.1	2703.79	9471.35	1.80859	1.80859	250.299	3.50299	0.00662956	0.00112802	4.17711	0.359758	Pseudomonas	0.03	31284	Pae_UCBPP-PA14_RefSeq.GCF_000014625.1	5	5	A0A0H2ZIM2	PA14_66220	waaP	lipopolysaccharide kinase WaaP
WP_003121125.1	MULTISPECIES: isocitrate lyase/PEP mutase family protein	PA_AP	PA_DMSO	12	WP_003121125.1	10047.2	35140.2	1.80632	1.80632	249.75	3.4975	5.14e-05	3.1e-05	4.80368	0.127643	Pseudomonas	0.22	31320.8	Pae_UCBPP-PA14_RefSeq.GCF_000014625.1	10	10	Q02FE6	PA14_64440		hypothetical protein
WP_003100322.1	MULTISPECIES: LPS assembly lipoprotein LptE	PA_AP	PA_DMSO	12	WP_003100322.1	919.036	3202.47	1.80099	1.80099	248.459	3.48459	3.74e-08	1.4e-07	3.98423	0.0160455	Pseudomonas	0.217	22883.8	Pae_UCBPP-PA14_RefSeq.GCF_000014625.1	6	8	A0A0H2ZFQ7	PA14_12210		hypothetical protein
WP_003091721.1	MULTISPECIES: MarR family transcriptional regulator	PA_AP	PA_DMSO	12	WP_003091721.1	19248.5	66973.8	1.79885	1.79885	247.943	3.47943	0.00103603	0.000272451	4.34082	0.229046	Pseudomonas	0.257	16085.5	Pae_UCBPP-PA14_RefSeq.GCF_000014625.1	7	7	A0A0H2ZE38	PA14_20850		MarR family transcriptional regulator
WP_003092073.1	MULTISPECIES: peroxiredoxin	PA_AP	PA_DMSO	12	WP_003092073.1	18769.9	65100.5	1.79424	1.79424	246.834	3.46834	1.29e-08	6.12e-08	4.23585	0.0156414	Pseudomonas	0.18	21821.8	Pae_UCBPP-PA14_RefSeq.GCF_000014625.1	12	16	A0A0H2ZE94	PA14_18690		peroxidase
WP_003095657.1	MULTISPECIES: RNA chaperone Hfq	PA_AP	PA_DMSO	12	WP_003095657.1	5187.41	17986.1	1.79379	1.79379	246.725	3.46725	0.000227594	8.8e-05	4.50533	0.190601	Gammaproteobacteria	0.415	9103.51	Pae_UCBPP-PA14_RefSeq.GCF_000014625.1	7	8	Q02F74	PA14_65310	hfq	RNA-binding protein Hfq
WP_003098129.1	MULTISPECIES: ATP-dependent Clp endopeptidase proteolytic subunit ClpP	PA_AP	PA_DMSO	10	WP_003098129.1	250.541	867.295	1.79148	1.79148	246.169	3.46169	5.39e-05	3.18e-05	3.82977	0.0514511	Pseudomonas	0.066	23502.1	Pae_UCBPP-PA14_RefSeq.GCF_000014625.1	7	11	A0A0H2Z9P5	PA14_41240	clpP	ATP-dependent Clp protease proteolytic subunit
WP_003110581.1	MULTISPECIES: YegP family protein	PA_AP	PA_DMSO	12	WP_003110581.1	44887.6	155358	1.79121	1.79121	246.104	3.46104	0.00163189	0.000385167	3.57335	0.193779	Pseudomonas	0.345	11743.1	Pae_UCBPP-PA14_RefSeq.GCF_000014625.1	6	9	A0A0H2ZKQ5	PA14_04300		hypothetical protein
WP_003120146.1	MULTISPECIES: dihydrolipoyl dehydrogenase	PA_AP	PA_DMSO	12	WP_003120146.1	8396.05	29038.8	1.7902	1.7902	245.862	3.45862	4.5e-05	2.88e-05	5.15577	0.145062	Pseudomonas	0.216	48531	Pae_UCBPP-PA14_RefSeq.GCF_000014625.1	12	17	A0A0H2ZB32	PA14_35490	lpdV	dihydrolipoamide dehydrogenase
WP_003137027.1	MULTISPECIES: nucleoside hydrolase	PA_AP	PA_DMSO	12	WP_003137027.1	336.37	1161.68	1.78809	1.78809	245.357	3.45357	7.47e-08	2.47e-07	6.03202	0.0419695	Pseudomonas	0.04	37644.5	Pae_UCBPP-PA14_RefSeq.GCF_000014625.1	6	7	A0A222DHL8	PA14_01760	nuh	nonspecific ribonucleoside hydrolase
WP_003139132.1	MULTISPECIES: protein-disulfide reductase DsbD	PA_AP	PA_DMSO	12	WP_003139132.1	719.993	2470.32	1.77864	1.77864	243.103	3.43103	8.93e-08	2.76e-07	4.78091	0.0330668	Pseudomonas	0.019	62415.8	Pae_UCBPP-PA14_RefSeq.GCF_000014625.1	7	8	A0A0H2ZAE4	PA14_32590		thiol:disulfide interchange protein
WP_003094684.1	MULTISPECIES: peptidoglycan editing factor PgeF	PA_AP	PA_DMSO	12	WP_003094684.1	6430.53	22008.8	1.77507	1.77507	242.255	3.42255	0.000845113	0.000233276	5.42828	0.271716	Pseudomonas	0.186	26060.4	Pae_UCBPP-PA14_RefSeq.GCF_000014625.1	6	6	A0A0H2ZG91	PA14_60200		hypothetical protein
WP_003138213.1	MULTISPECIES: dihydrolipoamide acetyltransferase family protein	PA_AP	PA_DMSO	12	WP_003138213.1	1244.83	4255.2	1.77328	1.77328	241.83	3.4183	2.5e-05	1.88e-05	4.98921	0.0817721	Pseudomonas	0.086	39490.9	Pae_UCBPP-PA14_RefSeq.GCF_000014625.1	7	7	A0A0H2ZEB3	PA14_19920		branched-chain alpha-keto acid dehydrogenase subunit E2
WP_003085035.1	MULTISPECIES: RNA polymerase sigma factor RpoD	PA_AP	PA_DMSO	12	WP_003085035.1	5774.02	19698.5	1.77044	1.77044	241.158	3.41158	9.52e-09	4.96e-08	5.57819	0.0326997	Pseudomonas	0.028	69643.7	Pae_UCBPP-PA14_RefSeq.GCF_000014625.1	10	10	A0A0H2ZLA4	PA14_07520	rpoD	RNA polymerase sigma factor RpoD
WP_003089038.1	MULTISPECIES: NAD(P)-dependent oxidoreductase	PA_AP	PA_DMSO	12	WP_003089038.1	4241.14	14432.1	1.76676	1.76676	240.288	3.40288	4.35e-05	2.81e-05	5.34728	0.145596	Pseudomonas	0.254	30974	Pae_UCBPP-PA14_RefSeq.GCF_000014625.1	7	7	A0A0H2Z9N2	PA14_36270		dehydrogenase
WP_003096745.1	MULTISPECIES: dimethylglycine demethylation protein DgcA	PA_AP	PA_DMSO	12	WP_003096745.1	1359.93	4611.82	1.76181	1.76181	239.123	3.39123	3.78e-05	2.57e-05	5.66776	0.126606	Pseudomonas	0.07	75700.4	Pae_UCBPP-PA14_RefSeq.GCF_000014625.1	9	9	A0A0H2ZJK3	PA14_71260		FMN oxidoreductase
WP_003096206.1	MULTISPECIES: ADP compounds hydrolase NudE	PA_AP	PA_DMSO	12	WP_003096206.1	3130.75	10593.9	1.75866	1.75866	238.383	3.38383	0.000723135	0.000209594	4.19043	0.163579	Pseudomonas	0.255	20908.8	Pae_UCBPP-PA14_RefSeq.GCF_000014625.1	7	9	A0A0H2ZIP8	PA14_68380	nudE	ADP-ribose diphosphatase NudE
WP_003142159.1	MULTISPECIES: GTP cyclohydrolase FolE2	PA_AP	PA_DMSO	12	WP_003142159.1	770.904	2605.63	1.75701	1.75701	237.997	3.37997	1.39e-07	3.82e-07	4.08371	0.02715	Pseudomonas	0.124	32468.8	Pae_UCBPP-PA14_RefSeq.GCF_000014625.1	10	13	Q02DG9	PA14_73050		GTP cyclohydrolase
WP_003094064.1	MULTISPECIES: co-chaperone GroES	PA_AP	PA_DMSO	12	WP_003094064.1	152406	513637	1.75283	1.75283	237.019	3.37019	0.00318464	0.000643134	4.42776	0.32598	Gammaproteobacteria	0.412	10266.8	Pae_UCBPP-PA14_RefSeq.GCF_000014625.1	7	10	Q02H54	PA14_57020	groES	co-chaperonin GroES
WP_003097836.1	MULTISPECIES: hypothetical protein	PA_AP	PA_DMSO	12	WP_003097836.1	1252.87	4220.45	1.75216	1.75216	236.864	3.36864	2.36e-08	9.59e-08	4.80618	0.0254895	Pseudomonas	0.228	10053.5	Pae_UCBPP-PA14_RefSeq.GCF_000014625.1	4	4	A0A0H2Z890	PA14_43290		lipoprotein
WP_003099663.1	MULTISPECIES: hypothetical protein	PA_AP	PA_DMSO	12	WP_003099663.1	23545.6	79291.4	1.75171	1.75171	236.757	3.36757	0.00488682	0.000882181	3.78545	0.28324	Pseudomonas	0.14	19771.4	Pae_UCBPP-PA14_RefSeq.GCF_000014625.1	4	4	A0A0H2ZJJ2	PA14_73060		hypothetical protein
WP_003111145.1	MULTISPECIES: hydrolase	PA_AP	PA_DMSO	12	WP_003111145.1	1989.94	6694.99	1.75035	1.75035	236.441	3.36441	0.000347175	0.000121219	3.62782	0.138497	Pseudomonas	0.333	19851.9	Pae_UCBPP-PA14_RefSeq.GCF_000014625.1	7	8	A0A0H2ZE65	PA14_14270		isochorismatase family hydrolase
WP_003083073.1	MULTISPECIES: chemotaxis response regulator CheY	PA_AP	PA_DMSO	12	WP_003083073.1	9789.78	32898.5	1.74867	1.74867	236.049	3.36049	6.3e-06	6.65e-06	6.08739	0.123981	Pseudomonadaceae	0.089	13902.2	Pae_UCBPP-PA14_RefSeq.GCF_000014625.1	2	2	A0A0H2Z7P6	PA14_45620	cheY	two-component response regulator CheY
WP_003104372.1	MULTISPECIES: catabolite repressor/activator	PA_AP	PA_DMSO	12	WP_003104372.1	420.685	1409.85	1.74473	1.74473	235.133	3.35133	2.73e-05	1.98e-05	4.73689	0.093099	Pseudomonas	0.079	36387.5	Pae_UCBPP-PA14_RefSeq.GCF_000014625.1	6	6	A0A0H2ZEL0	PA14_18230	fruR	DNA-binding transcriptional regulator FruR
WP_003086981.1	MULTISPECIES: hypothetical protein	PA_AP	PA_DMSO	4	WP_003086981.1	545.345	1824.36	1.74215	1.74215	234.533	3.34533	0.0257689	0.0034419	1.96114	0.0809632	Pseudomonas	0.08	12214.9	Pae_UCBPP-PA14_RefSeq.GCF_000014625.1	2	2	A0A0H2Z8B3	PA14_46340		hypothetical protein
WP_003094362.1	MULTISPECIES: HPr family phosphocarrier protein	PA_AP	PA_DMSO	12	WP_003094362.1	3154.92	10549.6	1.74151	1.74151	234.386	3.34386	9.92e-05	4.84e-05	4.6954	0.151593	Pseudomonas	0.133	9702.15	Pae_UCBPP-PA14_RefSeq.GCF_000014625.1	2	2	A0A0H2ZGK7	PA14_57980		phosphoryl carrier protein
WP_003109458.1	MULTISPECIES: ammonia-dependent NAD(+) synthetase	PA_AP	PA_DMSO	12	WP_003109458.1	39169.8	130660	1.738	1.738	233.573	3.33573	1.16e-05	1.05e-05	5.56642	0.118515	Pseudomonas	0.429	29680.7	Pae_UCBPP-PA14_RefSeq.GCF_000014625.1	16	20	Q02F98	PA14_64980	nadE	NAD synthetase
WP_003139362.1	MULTISPECIES: gluconokinase, GntK/IdnK-type	PA_AP	PA_DMSO	12	WP_003139362.1	1501.22	4993.88	1.73402	1.73402	232.654	3.32654	0.00164456	0.000386955	5.35701	0.207422	Pseudomonas	0.173	18476.3	Pae_UCBPP-PA14_RefSeq.GCF_000014625.1	6	6	A0A0H2ZB13	PA14_34640		gluconokinase
WP_003140132.1	MULTISPECIES: 3-hydroxyacyl-CoA dehydrogenase	PA_AP	PA_DMSO	12	WP_003140132.1	736.948	2451.08	1.73378	1.73378	232.598	3.32598	5.04e-05	3.07e-05	3.94774	0.0989467	Pseudomonas	0.086	55127.3	Pae_UCBPP-PA14_RefSeq.GCF_000014625.1	8	8	A0A0H2Z879	PA14_43460		3-hydroxyacyl-CoA dehydrogenase
WP_003112844.1	MULTISPECIES: 1,6-anhydro-N-acetylmuramyl-L-alanine amidase AmpD	PA_AP	PA_DMSO	12	WP_003112844.1	2013.7	6696.39	1.73354	1.73354	232.542	3.32542	1.88e-07	4.66e-07	6.86713	0.0907849	Pseudomonas	0.101	21028.4	Pae_UCBPP-PA14_RefSeq.GCF_000014625.1	6	8	A0A0H2ZGQ2	PA14_58670	ampD	N-acetyl-anhydromuranmyl-L-alanine amidase
WP_003096316.1	MULTISPECIES: cell division protein ZapA	PA_AP	PA_DMSO	12	WP_003096316.1	1175.88	3905.77	1.73186	1.73186	232.156	3.32156	4.83e-05	3.02e-05	4.67078	0.102531	Pseudomonas	0.212	11655.1	Pae_UCBPP-PA14_RefSeq.GCF_000014625.1	6	6	A0A0H2ZIU1	PA14_69030		hypothetical protein
WP_003092512.1	MULTISPECIES: TIGR00266 family protein	PA_AP	PA_DMSO	12	WP_003092512.1	738.624	2450.22	1.73	1.73	231.727	3.31727	4.08e-05	2.69e-05	4.96408	0.131302	Pseudomonas	0.093	26521.2	Pae_UCBPP-PA14_RefSeq.GCF_000014625.1	3	3	A0A0H2ZEW9	PA14_16590		hypothetical protein
WP_015502235.1	MULTISPECIES: AAA family protein disaggregase ClpG	PA_AP	PA_DMSO	12	WP_015502235.1	1221.4	4046.57	1.72816	1.72816	231.306	3.31306	6.73e-05	3.73e-05	5.54298	0.109558	Pseudomonas	0.064	103412	Pae_UCBPP-PA14_RefSeq.GCF_000014625.1	17	18	A0A0H2ZLE4	PA14_06000		ClpA/B protease ATP binding subunit
WP_003142157.1	MULTISPECIES: DUF1826 domain-containing protein	PA_AP	PA_DMSO	12	WP_003142157.1	32909.4	108973	1.7274	1.7274	231.131	3.31131	0.00262469	0.000549521	4.74572	0.28328	Pseudomonas	0.291	23551	Pae_UCBPP-PA14_RefSeq.GCF_000014625.1	13	15	A0A0H2ZJI6	PA14_73000		hypothetical protein
WP_003141998.1	MULTISPECIES: NAD(P)/FAD-dependent oxidoreductase	PA_AP	PA_DMSO	12	WP_003141998.1	1744.23	5774.64	1.72714	1.72714	231.071	3.31071	1.09e-06	1.69e-06	6.31673	0.0968901	Pseudomonas	0.107	47651.6	Pae_UCBPP-PA14_RefSeq.GCF_000014625.1	11	12	A0A0H2ZJC3	PA14_70100		oxidoreductase
WP_011666678.1	MULTISPECIES: malto-oligosyltrehalose trehalohydrolase	PA_AP	PA_DMSO	12	WP_011666678.1	1223.79	4047.48	1.72566	1.72566	230.732	3.30732	1.82e-09	1.29e-08	6.73627	0.034681	Pseudomonas	0.038	65471.5	Pae_UCBPP-PA14_RefSeq.GCF_000014625.1	11	11	A0A0H2Z9K7	PA14_36580		glycosyl hydrolase
WP_003138573.1	MULTISPECIES: gephyrin-like molybdotransferase Glp	PA_AP	PA_DMSO	12	WP_003138573.1	7698.16	25300	1.71655	1.71655	228.65	3.2865	1.93e-10	2.28e-09	5.32318	0.0130932	Pseudomonas	0.119	43345.9	Pae_UCBPP-PA14_RefSeq.GCF_000014625.1	13	15	A0A0H2ZD93	PA14_24910	moeA2	molybdenum cofactor biosynthesis protein A2
WP_003139386.1	MULTISPECIES: non-ribosomal peptide synthetase	PA_AP	PA_DMSO	12	WP_003139386.1	3466.02	11385.2	1.7158	1.7158	228.48	3.2848	0.00253992	0.000537201	4.64908	0.302772	Pseudomonas	0.049	229138	Pae_UCBPP-PA14_RefSeq.GCF_000014625.1	26	27	A0A0H2ZB73	PA14_34840		non-ribosomal peptide synthetase
WP_003141335.1	MULTISPECIES: OprD family outer membrane porin	PA_AP	PA_DMSO	10	WP_003141335.1	337.179	1106.41	1.71429	1.71429	228.136	3.28136	0.000250153	9.37e-05	4.88074	0.165513	Pseudomonas	0.06	53162.8	Pae_UCBPP-PA14_RefSeq.GCF_000014625.1	5	5	A0A0H2ZH48	PA14_58410	opdP	glycine-glutamate dipeptide porin OpdP
WP_003087753.1	MULTISPECIES: amidotransferase	PA_AP	PA_DMSO	12	WP_003087753.1	3062.28	10021.2	1.71037	1.71037	227.244	3.27244	5.48e-05	3.21e-05	7.9598	0.213353	Pseudomonas	0.175	27414.2	Pae_UCBPP-PA14_RefSeq.GCF_000014625.1	6	6	A0A0H2Z9J7	PA14_42010		amidotransferase
WP_003095483.1	MULTISPECIES: MOSC domain-containing protein	PA_AP	PA_DMSO	12	WP_003095483.1	18577.4	60758	1.70952	1.70952	227.052	3.27052	6.61e-09	3.97e-08	7.7935	0.0672825	Pseudomonas	0.358	19366.2	Pae_UCBPP-PA14_RefSeq.GCF_000014625.1	12	14	Q02FE3	PA14_64470		hypothetical protein
WP_003101203.1	MULTISPECIES: cytochrome c oxidase subunit II	PA_AP	PA_DMSO	8	WP_003101203.1	15723.9	51412.2	1.70915	1.70915	226.969	3.26969	0.00949307	0.0014958	2.39036	0.10461	Pseudomonas	0.027	42204.6	Pae_UCBPP-PA14_RefSeq.GCF_000014625.1	4	5	A0A0H2ZK39	PA14_01290	coxB	cytochrome c oxidase subunit II
WP_003108028.1	MULTISPECIES: transcription termination/antitermination protein NusG	PA_AP	PA_DMSO	12	WP_003108028.1	15573.7	50733.7	1.70383	1.70383	225.765	3.25765	0.00885393	0.00141558	3.62251	0.319101	Pseudomonas	0.13	20162.2	Pae_UCBPP-PA14_RefSeq.GCF_000014625.1	7	8	A0A0H2ZF93	PA14_08710	nusG	transcription antitermination protein NusG
WP_003092836.1	MULTISPECIES: Fe-S cluster assembly transcriptional regulator IscR	PA_AP	PA_DMSO	12	WP_003092836.1	8988.09	29200.6	1.69991	1.69991	224.881	3.24881	9.92e-09	4.96e-08	4.52806	0.0202806	Pseudomonas	0.227	17853.2	Pae_UCBPP-PA14_RefSeq.GCF_000014625.1	5	5	A0A0H2ZFC9	PA14_14710		Rrf2 family protein
WP_003087446.1	MULTISPECIES: molecular chaperone HtpG	PA_AP	PA_DMSO	12	WP_003087446.1	15348.2	49857.8	1.69975	1.69975	224.845	3.24845	0.00244132	0.000525114	4.22013	0.257869	Pseudomonas	0.27	71668	Pae_UCBPP-PA14_RefSeq.GCF_000014625.1	35	39	A0A0H2Z9D9	PA14_43850	htpG	heat shock protein 90
WP_003108766.1	MULTISPECIES: arginyltransferase	PA_AP	PA_DMSO	12	WP_003108766.1	1302.1	4217.49	1.69554	1.69554	223.899	3.23899	4.02e-07	8.11e-07	5.73569	0.0744974	Pseudomonas	0.038	27825.8	Pae_UCBPP-PA14_RefSeq.GCF_000014625.1	2	2	Q02NB0	PA14_30260		arginyl-tRNA-protein transferase
WP_003109509.1	MULTISPECIES: T3SS regulon anti-activator ExsD	PA_AP	PA_DMSO	12	WP_003109509.1	17155.1	55382.5	1.6908	1.6908	222.835	3.22835	2.97e-08	1.17e-07	5.01802	0.0294795	Pseudomonadati	0.156	31363.6	Pae_UCBPP-PA14_RefSeq.GCF_000014625.1	15	15	A0A0H2Z989	PA14_42380		hypothetical protein
WP_003095680.1	MULTISPECIES: cyclic di-GMP-binding protein FimX	PA_AP	PA_DMSO	12	WP_003095680.1	3136.52	10120.4	1.69002	1.69002	222.662	3.22662	0.0100784	0.00157066	4.07394	0.408929	Pseudomonas	0.071	75993.1	Pae_UCBPP-PA14_RefSeq.GCF_000014625.1	7	8	A0A0H2ZHA6	PA14_65540		hypothetical protein
WP_003082954.1	MULTISPECIES: MBL fold metallo-hydrolase	PA_AP	PA_DMSO	12	WP_003082954.1	866.914	2788.4	1.68548	1.68548	221.647	3.21647	3.49e-05	2.45e-05	4.80127	0.0843293	Pseudomonas	0.054	27515.8	Pae_UCBPP-PA14_RefSeq.GCF_000014625.1	3	3	A0A0H2Z7L5	PA14_46150		hypothetical protein
WP_003090414.1	MULTISPECIES: outer membrane lipoprotein chaperone LolA	PA_AP	PA_DMSO	12	WP_003090414.1	3084.94	9905.02	1.68292	1.68292	221.077	3.21077	1.09e-05	1.01e-05	5.20187	0.0943369	Pseudomonas	0.312	23072.4	Pae_UCBPP-PA14_RefSeq.GCF_000014625.1	9	11	Q02NA6	PA14_30310	lolA	outer-membrane lipoprotein carrier protein
WP_003089983.1	MULTISPECIES: exodeoxyribonuclease III	PA_AP	PA_DMSO	12	WP_003089983.1	12815.8	41121.4	1.68197	1.68197	220.865	3.20865	0.000717063	0.000208268	4.89648	0.214798	Pseudomonas	0.219	30989.9	Pae_UCBPP-PA14_RefSeq.GCF_000014625.1	13	14	A0A0H2ZBU4	PA14_31650	xthA	exonuclease III
WP_003084725.1	MULTISPECIES: DUF2780 domain-containing protein	PA_AP	PA_DMSO	12	WP_003084725.1	2870.5	9206.82	1.6814	1.6814	220.74	3.2074	3.75e-09	2.45e-08	4.1343	0.00979	Gammaproteobacteria	0.198	18727.1	Pae_UCBPP-PA14_RefSeq.GCF_000014625.1	6	10	A0A0H2ZKM0	PA14_06010		hypothetical protein
WP_003141780.1	MULTISPECIES: type 4a pilus secretin PilQ	PA_AP	PA_DMSO	12	WP_003141780.1	1093.26	3505.4	1.68094	1.68094	220.637	3.20637	0.000142917	6.34e-05	4.1418	0.133092	Pseudomonas	0.108	77317.8	Pae_UCBPP-PA14_RefSeq.GCF_000014625.1	25	26	A0A0H2ZIP5	PA14_66620	pilQ	type 4 fimbrial biogenesis outer membrane protein PilQ precursor
WP_003091712.1	MULTISPECIES: beta-ketoacyl-ACP synthase III	PA_AP	PA_DMSO	12	WP_003091712.1	16521	52876.9	1.67834	1.67834	220.058	3.20058	1.96e-07	4.77e-07	4.88749	0.0416631	Pseudomonas	0.242	34003.6	Pae_UCBPP-PA14_RefSeq.GCF_000014625.1	11	15	Q02QG7	PA14_20950	fabH2	3-oxoacyl-ACP synthase
WP_003137633.1	MULTISPECIES: thioredoxin	PA_AP	PA_DMSO	12	WP_003137633.1	6507.03	20794.4	1.67612	1.67612	219.568	3.19568	0.000129447	5.88e-05	4.95981	0.148167	Pseudomonas	0.36	31920.3	Pae_UCBPP-PA14_RefSeq.GCF_000014625.1	15	16	A0A0H2ZEP3	PA14_11340		thioredoxin
WP_003094758.1	MULTISPECIES: Obg family GTPase CgtA	PA_AP	PA_DMSO	12	WP_003094758.1	1519.88	4841.99	1.67164	1.67164	218.577	3.18577	1.18e-06	1.8e-06	3.85552	0.0301354	Pseudomonas	0.074	44338.8	Pae_UCBPP-PA14_RefSeq.GCF_000014625.1	10	13	Q02GB1	PA14_60445	obgE	GTPase ObgE
WP_003140393.1	MULTISPECIES: MarR family winged helix-turn-helix transcriptional regulator	PA_AP	PA_DMSO	12	WP_003140393.1	2538.53	8077.17	1.66985	1.66985	218.182	3.18182	1.21e-11	3.44e-10	5.61879	0.00975813	Pseudomonas	0.289	16598	Pae_UCBPP-PA14_RefSeq.GCF_000014625.1	6	7	A0A0H2Z845	PA14_47580		MarR family transcriptional regulator
WP_003137464.1	MULTISPECIES: isochorismate lyase PchB	PA_AP	PA_DMSO	12	WP_003137464.1	75724	240749	1.66871	1.66871	217.929	3.17929	0.000192272	7.91e-05	5.16984	0.183673	Pseudomonas	0.406	11431	Pae_UCBPP-PA14_RefSeq.GCF_000014625.1	4	5	A0A0H2ZGJ9	PA14_09220	pchB	isochorismate-pyruvate lyase
WP_003091898.1	MULTISPECIES: DUF1244 domain-containing protein	PA_AP	PA_DMSO	12	WP_003091898.1	132052	417434	1.66044	1.66044	216.114	3.16114	4.51e-07	8.63e-07	4.26968	0.0355139	Pseudomonas	0.67	11637	Pae_UCBPP-PA14_RefSeq.GCF_000014625.1	11	22	A0A0H2ZEB7	PA14_19610		hypothetical protein
WP_003093604.1	MULTISPECIES: gluconolactonase PpgL	PA_AP	PA_DMSO	12	WP_003093604.1	2339.12	7393.63	1.66032	1.66032	216.086	3.16086	0.00032689	0.000116092	5.0942	0.189972	Pseudomonas	0.052	41602.6	Pae_UCBPP-PA14_RefSeq.GCF_000014625.1	3	3	A0A0H2ZG47	PA14_09550		hypothetical protein
WP_003104052.1	MULTISPECIES: anti-sigma factor antagonist RssC	PA_AP	PA_DMSO	12	WP_003104052.1	8031.55	25368.4	1.65928	1.65928	215.859	3.15859	7.03e-06	7.28e-06	4.64905	0.0755163	Pseudomonas	0.062	17710.4	Pae_UCBPP-PA14_RefSeq.GCF_000014625.1	6	8	A0A0H2ZCN9	PA14_27950		hypothetical protein
WP_003095857.1	MULTISPECIES: gamma-butyrobetaine hydroxylase-like domain-containing protein	PA_AP	PA_DMSO	12	WP_003095857.1	3393.77	10715.3	1.65871	1.65871	215.734	3.15734	0.00142532	0.000345721	5.23883	0.284256	Pseudomonas	0.114	13653.4	Pae_UCBPP-PA14_RefSeq.GCF_000014625.1	2	2	A0A0H2ZIQ0	PA14_66800		hypothetical protein
WP_003116241.1	MULTISPECIES: TonB-dependent siderophore receptor PiuA	PA_AP	PA_DMSO	12	WP_003116241.1	737.5	2327.14	1.65784	1.65784	215.544	3.15544	0.00273566	0.00056806	3.46083	0.179949	Pseudomonas	0.029	82345.6	Pae_UCBPP-PA14_RefSeq.GCF_000014625.1	8	8	A0A0H2ZGX7	PA14_58570		outer membrane ferric siderophore receptor
WP_003087972.1	MULTISPECIES: crotonase/enoyl-CoA hydratase family protein	PA_AP	PA_DMSO	12	WP_003087972.1	967.167	3051.12	1.6575	1.6575	215.469	3.15469	1.9e-05	1.53e-05	5.49731	0.11825	Pseudomonas	0.067	29989.4	Pae_UCBPP-PA14_RefSeq.GCF_000014625.1	8	8	A0A0H2Z9J3	PA14_40980		enoyl-CoA hydratase
WP_003137023.1	MULTISPECIES: alkyl hydroperoxide reductase subunit F	PA_AP	PA_DMSO	12	WP_003137023.1	1491.95	4706.43	1.65744	1.65744	215.456	3.15456	0.000157493	6.8e-05	3.35714	0.0941264	Pseudomonas	0.056	55823.8	Pae_UCBPP-PA14_RefSeq.GCF_000014625.1	15	16	A0A0H2ZK64	PA14_01720	ahpF	alkyl hydroperoxide reductase
WP_003109043.1	MULTISPECIES: ABC transporter substrate-binding protein	PA_AP	PA_DMSO	12	WP_003109043.1	2626.45	8276.49	1.6559	1.6559	215.121	3.15121	0.00122035	0.000305422	4.0984	0.184398	Pseudomonas	0.083	38139.4	Pae_UCBPP-PA14_RefSeq.GCF_000014625.1	6	6	A0A0H2ZLM1	PA14_07870		ABC transporter substrate-binding protein
WP_003087993.1	MULTISPECIES: SCP2 sterol-binding domain-containing protein	PA_AP	PA_DMSO	12	WP_003087993.1	38567.3	121493	1.65542	1.65542	215.015	3.15015	0.031312	0.00409589	4.01938	0.483775	Pseudomonas	0.385	11109.7	Pae_UCBPP-PA14_RefSeq.GCF_000014625.1	4	7	A0A0H2Z9S0	PA14_40860		hypothetical protein
WP_003095248.1	MULTISPECIES: Cu(I)-responsive transcriptional regulator	PA_AP	PA_DMSO	12	WP_003095248.1	3499.59	11008.5	1.65336	1.65336	214.565	3.14565	1.3e-06	1.91e-06	4.39951	0.0506108	Pseudomonas	0.083	15015	Pae_UCBPP-PA14_RefSeq.GCF_000014625.1	5	5	A0A0H2ZHX9	PA14_63170		transcriptional regulator
WP_003139698.1	MULTISPECIES: glutathione-disulfide reductase	PA_AP	PA_DMSO	12	WP_003139698.1	5517.35	17329.9	1.65121	1.65121	214.098	3.14098	5.61e-07	1.04e-06	5.01755	0.052	Pseudomonas	0.131	49237.2	Pae_UCBPP-PA14_RefSeq.GCF_000014625.1	16	21	A0A0H2ZA70	PA14_38330	gor	glutathione reductase
WP_003082705.1	MULTISPECIES: cytochrome o ubiquinol oxidase subunit I	PA_AP	PA_DMSO	12	WP_003082705.1	1151.7	3614.66	1.6501	1.6501	213.855	3.13855	0.00052237	0.000163824	6.93021	0.204452	Pseudomonas	0.02	73904.4	Pae_UCBPP-PA14_RefSeq.GCF_000014625.1	8	8	A0A0H2Z8M1	PA14_47190	cyoB	cytochrome o ubiquinol oxidase subunit I
WP_003131987.1	MULTISPECIES: mercury resistance system periplasmic binding protein MerP	PA_AP	PA_DMSO	12	WP_003131987.1	11320.3	35479.3	1.64807	1.64807	213.414	3.13414	6.9e-09	4.03e-08	6.31721	0.0407688	Bacteria	0.33	9490.11	Pae_UCBPP-PA14_RefSeq.GCF_000014625.1	4	4	A0A0H2ZF85	PA14_15470	merP	periplasmic mercuric ion binding protein, MerP
WP_002553999.1	MULTISPECIES: translation initiation factor IF-1	PA_AP	PA_DMSO	12	WP_002553999.1	1292.53	4046.45	1.64646	1.64646	213.065	3.13065	0.000125698	5.75e-05	5.54863	0.144742	Gammaproteobacteria	0.139	8302.55	Pae_UCBPP-PA14_RefSeq.GCF_000014625.1	4	5	Q02NB1	PA14_30240	infA	translation initiation factor IF-1
WP_003098810.1	MULTISPECIES: 30S ribosomal protein S9	PA_AP	PA_DMSO	10	WP_003098810.1	1703.4	5327.97	1.64517	1.64517	212.785	3.12785	0.199187	0.0212419	1.69419	0.393918	Pseudomonas	0.077	14614.8	Pae_UCBPP-PA14_RefSeq.GCF_000014625.1	2	2	Q02H08	PA14_57580	rpsI	30S ribosomal protein S9
WP_003138938.1	MULTISPECIES: secretin N-terminal domain-containing protein	PA_AP	PA_DMSO	11	WP_003138938.1	1815.7	5676.04	1.64436	1.64436	212.61	3.1261	8.13e-10	7.42e-09	5.2124	0.0159982	Pseudomonas	0.059	29418.6	Pae_UCBPP-PA14_RefSeq.GCF_000014625.1	8	12	A0A0H2ZC71	PA14_30070		hypothetical protein
WP_003119716.1	MULTISPECIES: N-acetylmuramic acid 6-phosphate phosphatase MupP	PA_AP	PA_DMSO	12	WP_003119716.1	92019.5	287438	1.64324	1.64324	212.367	3.12367	0.000104206	4.99e-05	5.8902	0.177154	Pseudomonas	0.208	24990.7	Pae_UCBPP-PA14_RefSeq.GCF_000014625.1	11	14	A0A0H2ZDP1	PA14_23210		phosphoglycolate phosphatase
WP_003097330.1	MULTISPECIES: Hpt domain-containing protein	PA_AP	PA_DMSO	10	WP_003097330.1	591.25	1840.28	1.63809	1.63809	211.253	3.11253	1.15e-05	1.05e-05	4.65368	0.0760637	Bacteria	0.091	13422.2	Pae_UCBPP-PA14_RefSeq.GCF_000014625.1	2	2	A0A0H2ZJV3	PA14_00420		histidine phosphotransfer domain-containing protein
WP_003096508.1	MULTISPECIES: xanthine phosphoribosyltransferase	PA_AP	PA_DMSO	12	WP_003096508.1	2926.39	9096.76	1.63623	1.63623	210.853	3.10853	0.0160874	0.00229821	3.15168	0.299553	Pseudomonas	0.047	20636.9	Pae_UCBPP-PA14_RefSeq.GCF_000014625.1	3	3	Q02E64	PA14_69940	xpt	xanthine phosphoribosyltransferase
WP_003137504.1	MULTISPECIES: acyl-CoA synthetase	PA_AP	PA_DMSO	12	WP_003137504.1	4363.7	13539.7	1.63357	1.63357	210.281	3.10281	0.000108321	5.11e-05	4.64071	0.127878	Pseudomonas	0.094	59562.3	Pae_UCBPP-PA14_RefSeq.GCF_000014625.1	11	11	A0A0H2ZF57	PA14_09660		acyl-CoA synthetase
WP_003098346.1	MULTISPECIES: NAD(P)-dependent oxidoreductase	PA_AP	PA_DMSO	12	WP_003098346.1	830.455	2576.28	1.63332	1.63332	210.225	3.10225	0.00123609	0.000308347	5.18354	0.270467	Pseudomonas	0.117	22640.6	Pae_UCBPP-PA14_RefSeq.GCF_000014625.1	5	5	A0A0H2Z791	PA14_54690		hypothetical protein
WP_003134313.1	MULTISPECIES: thioredoxin-disulfide reductase	PA_AP	PA_DMSO	12	WP_003134313.1	2004.88	6207.92	1.63059	1.63059	209.64	3.0964	7.25e-08	2.47e-07	6.01626	0.0398001	Pseudomonas	0.225	33493.9	Pae_UCBPP-PA14_RefSeq.GCF_000014625.1	7	7	A0A0H2Z624	PA14_53290	trxB2	thioredoxin reductase 2
WP_023107584.1	MULTISPECIES: Panacea domain-containing protein	PA_AP	PA_DMSO	12	WP_023107584.1	1306.26	4030.72	1.62559	1.62559	208.568	3.08568	0.0602455	0.00719161	4.22428	0.42342	Pseudomonas	0.049	21409.2	Pae_UCBPP-PA14_RefSeq.GCF_000014625.1	2	2	A0A0H2ZLJ8	PA14_03163		hypothetical protein
WP_003085898.1	MULTISPECIES: 4a-hydroxytetrahydrobiopterin dehydratase	PA_AP	PA_DMSO	12	WP_003085898.1	19011.2	58553.9	1.62291	1.62291	207.996	3.07996	2.04e-06	2.73e-06	4.87354	0.0640016	Bacteria	0.136	13333.2	Pae_UCBPP-PA14_RefSeq.GCF_000014625.1	6	9	Q02I31	PA14_53000	phhB	pterin-4-alpha-carbinolamine dehydratase
WP_003138951.1	MULTISPECIES: glutathione S-transferase family protein	PA_AP	PA_DMSO	12	WP_003138951.1	2897.39	8904.23	1.61974	1.61974	207.319	3.07319	0.008208	0.00133632	4.26586	0.367849	Pseudomonas	0.114	37390	Pae_UCBPP-PA14_RefSeq.GCF_000014625.1	5	6	A0A0H2ZC02	PA14_30350		hypothetical protein
WP_011666568.1	MULTISPECIES: mercury(II) reductase	PA_AP	PA_DMSO	12	WP_011666568.1	738.531	2256.45	1.61132	1.61132	205.532	3.05532	9.73e-06	9.44e-06	4.84045	0.0760459	Gammaproteobacteria	0.087	58684	Pae_UCBPP-PA14_RefSeq.GCF_000014625.1	8	9	A0A0H2ZF37	PA14_15460	merA	mercuric reductase
WP_003093032.1	MULTISPECIES: arsenate reductase ArsC	PA_AP	PA_DMSO	12	WP_003093032.1	2714.58	8291.93	1.61098	1.61098	205.459	3.05459	0.0396225	0.00498561	4.40293	0.426313	Pseudomonas	0.063	15611.6	Pae_UCBPP-PA14_RefSeq.GCF_000014625.1	1	1	A0A0H2ZED5	PA14_13220		protein-tyrosine-phosphatase
WP_003098648.1	MULTISPECIES: efflux system transcriptional repressor MexL	PA_AP	PA_DMSO	12	WP_003098648.1	9248.2	28220.7	1.60951	1.60951	205.148	3.05148	0.00111205	0.000285208	4.98658	0.248901	Pseudomonas	0.34	23160.6	Pae_UCBPP-PA14_RefSeq.GCF_000014625.1	12	14	A0A0H2ZEW6	PA14_16790		TetR family transcriptional regulator
WP_003100657.1	MULTISPECIES: homoserine dehydrogenase	PA_AP	PA_DMSO	12	WP_003100657.1	2386.52	7273.3	1.6077	1.6077	204.766	3.04766	2.66e-05	1.95e-05	5.45856	0.115216	Pseudomonas	0.115	46223.1	Pae_UCBPP-PA14_RefSeq.GCF_000014625.1	10	10	A0A0H2ZF44	PA14_16070	hom	homoserine dehydrogenase
WP_003134050.1	MULTISPECIES: Hpt domain-containing protein	PA_AP	PA_DMSO	12	WP_003134050.1	4199.11	12761.9	1.60369	1.60369	203.921	3.03921	7.01e-07	1.23e-06	4.44566	0.0418938	Pseudomonas	0.28	13342.2	Pae_UCBPP-PA14_RefSeq.GCF_000014625.1	7	7	A0A0H2Z7J1	PA14_51480		hypothetical protein
WP_003100617.1	MULTISPECIES: iron-sulfur cluster assembly protein IscA	PA_AP	PA_DMSO	12	WP_003100617.1	4017.68	12197.5	1.60215	1.60215	203.596	3.03596	0.000170855	7.24e-05	4.17057	0.121753	Bacteria	0.206	11569	Pae_UCBPP-PA14_RefSeq.GCF_000014625.1	4	5	A0A0H2ZE32	PA14_14750		iron-binding protein IscA
WP_003092766.1	MULTISPECIES: 2-isopropylmalate synthase	PA_AP	PA_DMSO	12	WP_003092766.1	18025.1	54635.3	1.59983	1.59983	203.107	3.03107	4.85e-05	3.02e-05	5.30376	0.13876	Pseudomonas	0.198	61722.8	Pae_UCBPP-PA14_RefSeq.GCF_000014625.1	23	25	A0A0H2ZF63	PA14_15030	leuA	2-isopropylmalate synthase
WP_003137983.1	MULTISPECIES: YbaY family lipoprotein	PA_AP	PA_DMSO	12	WP_003137983.1	5784.42	17507.3	1.59772	1.59772	202.664	3.02664	9.98e-11	1.75e-09	5.31392	0.0120202	Pseudomonas	0.311	14421.4	Pae_UCBPP-PA14_RefSeq.GCF_000014625.1	5	6	A0A0H2ZES8	PA14_16840		lipoprotein
WP_003098177.1	MULTISPECIES: hotdog fold domain-containing protein	PA_AP	PA_DMSO	12	WP_003098177.1	2275.92	6887.91	1.59762	1.59762	202.644	3.02644	0.00102434	0.000270311	6.98509	0.27185	Pseudomonas	0.131	15794.2	Pae_UCBPP-PA14_RefSeq.GCF_000014625.1	2	2	A0A0H2Z9S5	PA14_40800		hypothetical protein
WP_016254354.1	MULTISPECIES: aspartate aminotransferase family protein	PA_AP	PA_DMSO	12	WP_016254354.1	4620.73	13961.4	1.59525	1.59525	202.148	3.02148	0.00823158	0.00133771	4.44915	0.33987	Pseudomonas	0.088	50336.4	Pae_UCBPP-PA14_RefSeq.GCF_000014625.1	4	4		PA14_72870		aminotransferase
WP_003091383.1	MULTISPECIES: amidophosphoribosyltransferase	PA_AP	PA_DMSO	12	WP_003091383.1	11188.1	33741.6	1.59256	1.59256	201.584	3.01584	9.84e-06	9.47e-06	4.90969	0.0777165	Pseudomonas	0.126	55370.1	Pae_UCBPP-PA14_RefSeq.GCF_000014625.1	14	18	A0A0H2ZC62	PA14_23920	purF	amidophosphoribosyltransferase
WP_003096970.1	MULTISPECIES: N-acetylmuramoyl-L-alanine amidase AmpDh2	PA_AP	PA_DMSO	10	WP_003096970.1	134.322	404.916	1.59193	1.59193	201.453	3.01453	6.14e-07	1.12e-06	3.99904	0.0202307	Pseudomonas	0.05	28880.8	Pae_UCBPP-PA14_RefSeq.GCF_000014625.1	6	6	A0A0H2ZIP7	PA14_72400		N-acetylmuramoyl-L-alanine amidase family protein
WP_003096595.1	MULTISPECIES: ribonuclease PH	PA_AP	PA_DMSO	12	WP_003096595.1	2315.05	6978.55	1.59189	1.59189	201.443	3.01443	1.09e-06	1.69e-06	4.91084	0.0578311	Pseudomonas	0.092	25654.2	Pae_UCBPP-PA14_RefSeq.GCF_000014625.1	4	6	Q02E28	PA14_70420	rph	ribonuclease PH
WP_003142161.1	MULTISPECIES: dihydroorotase	PA_AP	PA_DMSO	12	WP_003142161.1	8837.4	26622.1	1.59093	1.59093	201.244	3.01244	0.00392412	0.000754384	4.17375	0.270269	Pseudomonas	0.126	49281.4	Pae_UCBPP-PA14_RefSeq.GCF_000014625.1	12	12	A0A0H2ZIV0	PA14_73070	pyrQ	dihydroorotase
WP_003104358.1	MULTISPECIES: putative quinol monooxygenase	PA_AP	PA_DMSO	12	WP_003104358.1	6675.35	20104	1.59056	1.59056	201.167	3.01167	0.166361	0.0180535	2.14297	1.14428	Bacteria	0.103	11167.6	Pae_UCBPP-PA14_RefSeq.GCF_000014625.1	1	1	A0A0H2ZEP0	PA14_18180		hypothetical protein
WP_003142202.1	MULTISPECIES: tetratricopeptide repeat protein	PA_AP	PA_DMSO	11	WP_003142202.1	3328.9	10013	1.58876	1.58876	200.79	3.0079	0.00624811	0.0010711	4.42006	0.148417	Pseudomonas	0.095	11445	Pae_UCBPP-PA14_RefSeq.GCF_000014625.1	3	3	A0A0H2ZIW8	PA14_00160		hypothetical protein
WP_010895684.1	MULTISPECIES: formate dehydrogenase-N subunit alpha	PA_AP	PA_DMSO	10	WP_010895684.1	414.533	1244.57	1.58608	1.58608	200.233	3.00233	0.000290639	0.000106025	4.35764	0.129742	Pseudomonas	0.03	114162	Pae_UCBPP-PA14_RefSeq.GCF_000014625.1	11	11	Q02FK9	PA14_63605	fdnG	formate dehydrogenase-O, major subunit
WP_003138832.1	MULTISPECIES: serine protease inhibitor ecotin	PA_AP	PA_DMSO	12	WP_003138832.1	9985.97	29977.1	1.58589	1.58589	200.193	3.00193	0.000322138	0.000114941	4.93592	0.16729	Pseudomonas	0.288	17311	Pae_UCBPP-PA14_RefSeq.GCF_000014625.1	8	9	Q02NQ8	PA14_28450	eco	ecotin
WP_003092829.1	MULTISPECIES: Fe-S cluster assembly scaffold IscU	PA_AP	PA_DMSO	12	WP_003092829.1	78829	236459	1.58479	1.58479	199.964	2.99964	0.000139639	6.25e-05	6.26472	0.193617	Pseudomonas	0.539	13752.8	Pae_UCBPP-PA14_RefSeq.GCF_000014625.1	10	15	A0A0H2ZEZ6	PA14_14740		scaffold protein
WP_003140110.1	MULTISPECIES: PLP-dependent aminotransferase family protein	PA_AP	PA_DMSO	12	WP_003140110.1	4592.95	13759.5	1.58293	1.58293	199.578	2.99578	0.0766579	0.0088811	3.90021	0.62482	Pseudomonas	0.021	43213.6	Pae_UCBPP-PA14_RefSeq.GCF_000014625.1	2	2	A0A0H2Z927	PA14_43130		aminotransferase
WP_003089729.1	MULTISPECIES: YgdI/YgdR family lipoprotein	PA_AP	PA_DMSO	12	WP_003089729.1	1294.44	3868.63	1.5795	1.5795	198.865	2.98865	0.257318	0.0270237	2.36943	0.158032	Pseudomonas	0.301	8117.26	Pae_UCBPP-PA14_RefSeq.GCF_000014625.1	3	4	A0A0H2ZBD8	PA14_32890		hypothetical protein
WP_003110495.1	MULTISPECIES: acetyl-CoA carboxylase biotin carboxyl carrier protein	PA_AP	PA_DMSO	12	WP_003110495.1	739.951	2204.49	1.57494	1.57494	197.923	2.97923	0.0144994	0.00210296	3.24003	0.293453	Pseudomonas	0.314	16454.9	Pae_UCBPP-PA14_RefSeq.GCF_000014625.1	6	8	A0A0H2ZIA1	PA14_64100	accB	acetyl-CoA carboxylase biotin carboxyl carrier protein subunit
WP_003091177.1	MULTISPECIES: Si-specific NAD(P)(+) transhydrogenase	PA_AP	PA_DMSO	12	WP_003091177.1	744.722	2215.91	1.57313	1.57313	197.549	2.97549	0.000674206	0.000198347	5.12373	0.209122	Pseudomonas	0.028	51161	Pae_UCBPP-PA14_RefSeq.GCF_000014625.1	8	8	Q02PF5	PA14_25390	sth	soluble pyridine nucleotide transhydrogenase
WP_003096586.1	MULTISPECIES: orotate phosphoribosyltransferase	PA_AP	PA_DMSO	12	WP_003096586.1	8651.59	25727	1.57225	1.57225	197.368	2.97368	0.00268858	0.000559302	4.19219	0.222429	Pseudomonadota	0.164	23320.7	Pae_UCBPP-PA14_RefSeq.GCF_000014625.1	7	8	Q02E31	PA14_70370	pyrE	orotate phosphoribosyltransferase
WP_003087657.1	MULTISPECIES: acireductone synthase	PA_AP	PA_DMSO	12	WP_003087657.1	2828.47	8410.81	1.57222	1.57222	197.363	2.97363	0.000179075	7.46e-05	4.83552	0.152338	Pseudomonas	0.084	24070.2	Pae_UCBPP-PA14_RefSeq.GCF_000014625.1	4	4	Q02KH5	PA14_42720	masA	enolase-phosphatase
WP_016254125.1	MULTISPECIES: DUF488 domain-containing protein	PA_AP	PA_DMSO	12	WP_016254125.1	9153.92	27218.3	1.57212	1.57212	197.341	2.97341	9.3e-05	4.6e-05	4.12501	0.0973277	Pseudomonas	0.25	15248.1	Pae_UCBPP-PA14_RefSeq.GCF_000014625.1	10	11	A0A0H2Z7U4	PA14_50620		hypothetical protein
WP_003091899.1	MULTISPECIES: HopJ type III effector protein	PA_AP	PA_DMSO	10	WP_003091899.1	640.976	1905.37	1.57173	1.57173	197.261	2.97261	0.000205956	8.32e-05	4.47988	0.148962	Pseudomonas	0.232	12418.7	Pae_UCBPP-PA14_RefSeq.GCF_000014625.1	3	4	A0A0H2ZED8	PA14_19600		hypothetical protein
WP_003140848.1	MULTISPECIES: chitin-binding protein CbpD	PA_AP	PA_DMSO	12	WP_003140848.1	7535.88	22352.8	1.56861	1.56861	196.618	2.96618	9.84e-08	2.99e-07	7.20213	0.0723327	Pseudomonas	0.231	41960	Pae_UCBPP-PA14_RefSeq.GCF_000014625.1	12	15	Q02I11	PA14_53250	cpbD	chitin-binding protein CbpD
WP_003094151.1	MULTISPECIES: BON domain-containing protein	PA_AP	PA_DMSO	12	WP_003094151.1	8030.31	23771.3	1.56569	1.56569	196.02	2.9602	7.97e-08	2.56e-07	5.28217	0.037284	Pseudomonas	0.292	20619.6	Pae_UCBPP-PA14_RefSeq.GCF_000014625.1	6	10	A0A0H2ZGN9	PA14_57510		secreted lipoprotein
WP_003094318.1	MULTISPECIES: Nif3-like dinuclear metal center hexameric protein	PA_AP	PA_DMSO	12	WP_003094318.1	4938.61	14553.6	1.5592	1.5592	194.69	2.9469	0.00547279	0.000968034	3.81082	0.291147	Pseudomonas	0.139	27360	Pae_UCBPP-PA14_RefSeq.GCF_000014625.1	8	8	A0A0H2ZGQ5	PA14_57740		hypothetical protein
WP_003086670.1	MULTISPECIES: ANL family adenylate-forming protein	PA_AP	PA_DMSO	12	WP_003086670.1	15139.5	44587.9	1.55833	1.55833	194.514	2.94514	0.0145233	0.00210509	3.9413	0.367659	Pseudomonas	0.15	54347.1	Pae_UCBPP-PA14_RefSeq.GCF_000014625.1	13	15	Q02J51	PA14_48600		AMP-binding protein
WP_003096181.1	MULTISPECIES: glucose-1-phosphate thymidylyltransferase RfbA	PA_AP	PA_DMSO	12	WP_003096181.1	7723.15	22725.3	1.55704	1.55704	194.249	2.94249	3.55e-05	2.47e-05	5.11245	0.113023	Pseudomonas	0.177	32456	Pae_UCBPP-PA14_RefSeq.GCF_000014625.1	10	10	A0A0H2ZIM7	PA14_68200	rmlA	glucose-1-phosphate thymidylyltransferase
WP_003084201.1	MULTISPECIES: 4-aminobutyrate--2-oxoglutarate transaminase	PA_AP	PA_DMSO	12	WP_003084201.1	67261.3	197796	1.55617	1.55617	194.072	2.94072	0.000944591	0.000253075	4.28287	0.215412	Pseudomonas	0.291	45234.3	Pae_UCBPP-PA14_RefSeq.GCF_000014625.1	19	27	A0A0H2ZKQ4	PA14_03450	gabT	4-aminobutyrate aminotransferase
WP_003085528.1	MULTISPECIES: HDOD domain-containing protein	PA_AP	PA_DMSO	12	WP_003085528.1	20443.4	59965.2	1.55249	1.55249	193.322	2.93322	7.87e-06	7.94e-06	4.77723	0.0802829	Pseudomonas	0.324	30905.3	Pae_UCBPP-PA14_RefSeq.GCF_000014625.1	14	19	A0A0H2Z5X0	PA14_54490		hypothetical protein
WP_003141279.1	MULTISPECIES: 16S rRNA (cytosine(1402)-N(4))-methyltransferase RsmH	PA_AP	PA_DMSO	12	WP_003141279.1	1438.32	4218.61	1.55238	1.55238	193.301	2.93301	0.00282125	0.000582988	4.32873	0.268606	Pseudomonas	0.275	34640.5	Pae_UCBPP-PA14_RefSeq.GCF_000014625.1	12	13	Q02H20	PA14_57450	mraW	S-adenosyl-methyltransferase MraW
WP_003136094.1	MULTISPECIES: YaiI/YqxD family protein	PA_AP	PA_DMSO	12	WP_003136094.1	2042.57	5986.49	1.55132	1.55132	193.086	2.93086	3.11e-10	3.23e-09	7.7182	0.0388029	Pseudomonas	0.15	17846.6	Pae_UCBPP-PA14_RefSeq.GCF_000014625.1	4	5	Q02EB7	PA14_69280		hypothetical protein
WP_003095282.1	MULTISPECIES: DUF4136 domain-containing protein	PA_AP	PA_DMSO	11	WP_003095282.1	587.407	1717.56	1.54793	1.54793	192.397	2.92397	1.36e-05	1.17e-05	3.17229	0.0261489	Pseudomonas	0.096	21280.9	Pae_UCBPP-PA14_RefSeq.GCF_000014625.1	9	9	A0A0H2ZHZ2	PA14_63340		lipoprotein
WP_003091190.1	MULTISPECIES: CsiV family protein	PA_AP	PA_DMSO	12	WP_003091190.1	3482.98	10163.6	1.54501	1.54501	191.806	2.91806	3.22e-05	2.29e-05	4.77308	0.107543	Pseudomonas	0.268	22474.3	Pae_UCBPP-PA14_RefSeq.GCF_000014625.1	4	4	A0A0H2ZD78	PA14_25220		hypothetical protein
WP_003094784.1	MULTISPECIES: DUF4105 domain-containing protein	PA_AP	PA_DMSO	8	WP_003094784.1	422.934	1233.85	1.54467	1.54467	191.737	2.91737	0.0166939	0.00237	1.4078	0.0831428	Pseudomonas	0.031	70175.3	Pae_UCBPP-PA14_RefSeq.GCF_000014625.1	8	8	A0A0H2ZHE0	PA14_60580		hypothetical protein
WP_011666535.1	16S rRNA (uracil(1498)-N(3))-methyltransferase	PA_AP	PA_DMSO	11	WP_011666535.1	1030.32	3004.26	1.54392	1.54392	191.585	2.91585	0.00191134	0.00043535	3.98548	0.205292	Pseudomonas aeruginosa	0.05	26507.3	Pae_UCBPP-PA14_RefSeq.GCF_000014625.1	3	3	A0A0H2ZKX2	PA14_05450		16S ribosomal RNA methyltransferase RsmE
WP_003092856.1	MULTISPECIES: preprotein translocase subunit YajC	PA_AP	PA_DMSO	12	WP_003092856.1	2507.02	7308.55	1.54361	1.54361	191.524	2.91524	8.53e-05	4.3e-05	4.27742	0.104865	Pseudomonas	0.268	11861.9	Pae_UCBPP-PA14_RefSeq.GCF_000014625.1	3	3	A0A0H2ZF92	PA14_14610	yajC	preprotein translocase subunit YajC
WP_003101733.1	MULTISPECIES: citronellyl-CoA dehydrogenase	PA_AP	PA_DMSO	10	WP_003101733.1	412.612	1197.24	1.53685	1.53685	190.161	2.90161	0.000661129	0.000195256	3.87016	0.151933	Pseudomonas	0.049	42714.3	Pae_UCBPP-PA14_RefSeq.GCF_000014625.1	10	10	A0A0H2ZCY1	PA14_26700		acyl-CoA dehydrogenase
WP_003093182.1	MULTISPECIES: D-alanyl-D-alanine carboxypeptidase family protein	PA_AP	PA_DMSO	12	WP_003093182.1	1040.18	3006.3	1.53116	1.53116	189.018	2.89018	8.96e-06	8.73e-06	4.35496	0.0693529	Pseudomonas	0.07	42457.6	Pae_UCBPP-PA14_RefSeq.GCF_000014625.1	7	10	A0A0H2ZFH3	PA14_12100	dacC	D-ala-D-ala-carboxypeptidase
WP_003086061.1	MULTISPECIES: DUF3108 domain-containing protein	PA_AP	PA_DMSO	12	WP_003086061.1	4812.8	13897.7	1.5299	1.5299	188.766	2.88766	0.00152934	0.000365503	4.64616	0.20168	Pseudomonas	0.197	27183	Pae_UCBPP-PA14_RefSeq.GCF_000014625.1	9	9	A0A0H2Z7P7	PA14_52060		hypothetical protein
WP_016254124.1	MULTISPECIES: serine hydrolase domain-containing protein	PA_AP	PA_DMSO	12	WP_016254124.1	30550.7	88203.4	1.52963	1.52963	188.712	2.88712	0.00017771	7.44e-05	4.90181	0.154951	Pseudomonas	0.299	41125.8	Pae_UCBPP-PA14_RefSeq.GCF_000014625.1	15	18	A0A0H2Z7Z7	PA14_50820		esterase
WP_003139947.1	MULTISPECIES: universal stress protein	PA_AP	PA_DMSO	12	WP_003139947.1	17688.4	51044.8	1.52896	1.52896	188.578	2.88578	0.000121302	5.61e-05	5.20415	0.146912	Pseudomonas	0.244	31273.7	Pae_UCBPP-PA14_RefSeq.GCF_000014625.1	12	12	A0A0H2Z9V8	PA14_41440		hypothetical protein
WP_003096788.1	MULTISPECIES: formaldehyde dehydrogenase, glutathione-independent	PA_AP	PA_DMSO	12	WP_003096788.1	1387.07	4002.59	1.52889	1.52889	188.564	2.88564	0.000158463	6.83e-05	4.37686	0.116634	Pseudomonas	0.048	42008.1	Pae_UCBPP-PA14_RefSeq.GCF_000014625.1	11	12	A0A0H2ZJC2	PA14_71560	fdhA	glutathione-independent formaldehyde dehydrogenase
WP_003110596.1	MULTISPECIES: MarR family winged helix-turn-helix transcriptional regulator	PA_AP	PA_DMSO	12	WP_003110596.1	865.632	2497.74	1.5288	1.5288	188.545	2.88545	0.000851233	0.000234681	3.63064	0.151677	Pseudomonas	0.071	17040.9	Pae_UCBPP-PA14_RefSeq.GCF_000014625.1	5	6	A0A0H2ZHN9	PA14_68110		transcriptional regulator
WP_003090437.1	MULTISPECIES: NADP-dependent isocitrate dehydrogenase	PA_AP	PA_DMSO	12	WP_003090437.1	14771.8	42622.6	1.52877	1.52877	188.541	2.88541	6.77e-05	3.74e-05	4.9516	0.125894	Pseudomonas	0.209	81622	Pae_UCBPP-PA14_RefSeq.GCF_000014625.1	27	30	A0A0H2ZC63	PA14_30180	idh	monomeric isocitrate dehydrogenase
WP_003094960.1	MULTISPECIES: PA4642 family protein	PA_AP	PA_DMSO	12	WP_003094960.1	1091.37	3147.76	1.52819	1.52819	188.423	2.88423	0.00570868	0.00100044	4.06507	0.17665	Pseudomonas	0.135	10800.2	Pae_UCBPP-PA14_RefSeq.GCF_000014625.1	2	2	A0A0H2ZHD3	PA14_61430		hypothetical protein
WP_003082185.1	MULTISPECIES: B-type flagellin	PA_AP	PA_DMSO	12	WP_003082185.1	26443.6	76200.1	1.52687	1.52687	188.161	2.88161	0.00105433	0.00027599	4.74792	0.2199	Pseudomonas	0.311	49228.2	Pae_UCBPP-PA14_RefSeq.GCF_000014625.1	17	22	A0A0H2Z7X1	PA14_50290	fliC	flagellin type B
WP_003110454.1	MULTISPECIES: DNA helicase Rep	PA_AP	PA_DMSO	12	WP_003110454.1	1102.99	3177.71	1.52656	1.52656	188.099	2.88099	0.000627196	0.000188655	3.09981	0.0907155	Pseudomonas	0.126	77042.1	Pae_UCBPP-PA14_RefSeq.GCF_000014625.1	19	20	A0A0H2ZJC9	PA14_69910	rep	ATP-dependent DNA helicase Rep
WP_003094746.1	MULTISPECIES: CreA family protein	PA_AP	PA_DMSO	12	WP_003094746.1	1383.16	3984.13	1.5263	1.5263	188.045	2.88045	0.0329519	0.00427605	2.85995	0.496982	Pseudomonas	0.201	16724.4	Pae_UCBPP-PA14_RefSeq.GCF_000014625.1	5	5	A0A0H2ZHD0	PA14_60410		hypothetical protein
WP_004365038.1	MULTISPECIES: YggS family pyridoxal phosphate-dependent enzyme	PA_AP	PA_DMSO	12	WP_004365038.1	6577.81	18943.8	1.52605	1.52605	187.996	2.87996	0.00724066	0.00120502	3.93639	0.330027	Pseudomonas	0.2	24521.1	Pae_UCBPP-PA14_RefSeq.GCF_000014625.1	5	5	A0A0H2ZL20	PA14_05160		hypothetical protein
WP_003098313.1	MULTISPECIES: exodeoxyribonuclease III	PA_AP	PA_DMSO	12	WP_003098313.1	13913.3	40065.4	1.52589	1.52589	187.965	2.87965	0.000990391	0.000263132	5.72786	0.249134	Pseudomonas	0.313	29844.7	Pae_UCBPP-PA14_RefSeq.GCF_000014625.1	6	7	A0A0H2ZI82	PA14_70390	crc	catabolite repression control protein
WP_003118563.1	MULTISPECIES: OsmC family protein	PA_AP	PA_DMSO	12	WP_003118563.1	15170.1	43684.2	1.52588	1.52588	187.961	2.87961	0.000299755	0.000108828	5.86032	0.201667	Pseudomonas	0.305	15609.7	Pae_UCBPP-PA14_RefSeq.GCF_000014625.1	8	8	A0A0H2ZJ00	PA14_00710	osmC	osmotically inducible protein OsmC
WP_003122428.1	MULTISPECIES: hypothetical protein	PA_AP	PA_DMSO	12	WP_003122428.1	644.771	1854.77	1.52438	1.52438	187.663	2.87663	5.7e-09	3.51e-08	3.03019	0.00264478	Pseudomonas	0.206	11098.1	Pae_UCBPP-PA14_RefSeq.GCF_000014625.1	10	14	A0A0H2ZE08	PA14_21240		hypothetical protein
WP_003121701.1	MULTISPECIES: agmatine deiminase	PA_AP	PA_DMSO	12	WP_003121701.1	2424.98	6970.45	1.52328	1.52328	187.443	2.87443	8.1e-05	4.18e-05	6.20038	0.174827	Pseudomonas	0.174	41219.1	Pae_UCBPP-PA14_RefSeq.GCF_000014625.1	6	6	Q02UC5	PA14_03810	aguA	agmatine deiminase
WP_003082243.1	MULTISPECIES: VF530 family DNA-binding protein	PA_AP	PA_DMSO	10	WP_003082243.1	419.146	1204.16	1.52251	1.52251	187.29	2.8729	6.74e-08	2.33e-07	5.11266	0.0343372	Pseudomonas	0.151	8356.71	Pae_UCBPP-PA14_RefSeq.GCF_000014625.1	4	5	A0A0H2Z7Y4	PA14_50000		hypothetical protein
WP_003137743.1	MULTISPECIES: molybdenum cofactor biosynthesis protein B	PA_AP	PA_DMSO	10	WP_003137743.1	183.282	525.113	1.51856	1.51856	186.506	2.86506	8.13e-05	4.18e-05	2.80882	0.0399786	Pseudomonas	0.043	19655.3	Pae_UCBPP-PA14_RefSeq.GCF_000014625.1	7	7	A0A0H2ZFN1	PA14_13260	moaB1	MoaB1
WP_003141226.1	MULTISPECIES: pyruvate kinase	PA_AP	PA_DMSO	12	WP_003141226.1	6113.46	17464	1.51432	1.51432	185.664	2.85664	8.24e-05	4.21e-05	5.03905	0.125592	Pseudomonas	0.263	52252.9	Pae_UCBPP-PA14_RefSeq.GCF_000014625.1	21	22	A0A0H2ZGA7	PA14_56240	pykA	pyruvate kinase
WP_003109893.1	MULTISPECIES: hypothetical protein	PA_AP	PA_DMSO	12	WP_003109893.1	2426.37	6918.31	1.51162	1.51162	185.13	2.8513	1.17e-05	1.05e-05	5.08938	0.0868958	Pseudomonas	0.269	25015.8	Pae_UCBPP-PA14_RefSeq.GCF_000014625.1	8	11	A0A0H2ZI91	PA14_66090		hypothetical protein
WP_003129775.1	MULTISPECIES: outer membrane protein assembly factor BamB	PA_AP	PA_DMSO	12	WP_003129775.1	4329.53	12304.4	1.50689	1.50689	184.196	2.84196	2.08e-08	8.62e-08	5.525	0.0349812	Pseudomonas	0.084	40382.8	Pae_UCBPP-PA14_RefSeq.GCF_000014625.1	14	17	A0A0H2ZF77	PA14_14910		hypothetical protein
WP_003090941.1	MULTISPECIES: organic hydroperoxide resistance protein OhrR	PA_AP	PA_DMSO	12	WP_003090941.1	32647.1	92773.5	1.50676	1.50676	184.171	2.84171	4.48e-06	5.21e-06	7.79363	0.136267	Pseudomonas	0.261	14481.4	Pae_UCBPP-PA14_RefSeq.GCF_000014625.1	4	4	A0A0H2ZCJ7	PA14_27220	ohr	organic hydroperoxide resistance protein
WP_003137730.1	MULTISPECIES: OPT family oligopeptide transporter	PA_AP	PA_DMSO	12	WP_003137730.1	1262.27	3583.89	1.5055	1.5055	183.923	2.83923	0.00412397	0.000783034	3.97949	0.271391	Pseudomonas	0.043	70344.1	Pae_UCBPP-PA14_RefSeq.GCF_000014625.1	6	6	A0A0H2ZFK3	PA14_12980		hypothetical protein
WP_003084974.1	MULTISPECIES: DUF805 domain-containing protein	PA_AP	PA_DMSO	12	WP_003084974.1	6274.86	17762.8	1.5012	1.5012	183.078	2.83078	0.00748407	0.00124009	4.01175	0.294541	Pseudomonas	0.12	13293.8	Pae_UCBPP-PA14_RefSeq.GCF_000014625.1	2	2	A0A0H2ZLQ2	PA14_07330		hypothetical protein
WP_003092824.1	MULTISPECIES: co-chaperone HscB	PA_AP	PA_DMSO	12	WP_003092824.1	9198.7	26025.7	1.50043	1.50043	182.928	2.82928	7.79e-07	1.34e-06	6.9568	0.0960085	Pseudomonas	0.225	20234.8	Pae_UCBPP-PA14_RefSeq.GCF_000014625.1	8	8	Q02RW5	PA14_14770	hscB	co-chaperone HscB
WP_003102319.1	MULTISPECIES: flavodoxin	PA_AP	PA_DMSO	12	WP_003102319.1	668.784	1891.38	1.49983	1.49983	182.809	2.82809	0.00024127	9.09e-05	7.53806	0.218268	Pseudomonas	0.153	15871	Pae_UCBPP-PA14_RefSeq.GCF_000014625.1	2	2	A0A0H2ZEB2	PA14_19660		flavodoxin
WP_003087181.1	MULTISPECIES: hydroxypyruvate isomerase	PA_AP	PA_DMSO	12	WP_003087181.1	3064.29	8658.5	1.49856	1.49856	182.561	2.82561	0.039741	0.00499776	2.4929	0.451826	Pseudomonas	0.104	29203.2	Pae_UCBPP-PA14_RefSeq.GCF_000014625.1	3	3	A0A0H2Z952	PA14_45010		hydroxypyruvate isomerase
WP_003081964.1	MULTISPECIES: glutathione binding-like protein	PA_AP	PA_DMSO	12	WP_003081964.1	4684.15	13232.9	1.49827	1.49827	182.505	2.82505	0.000586563	0.000178792	4.6746	0.167608	Pseudomonas	0.099	24526.9	Pae_UCBPP-PA14_RefSeq.GCF_000014625.1	4	5	A0A0H2Z7P9	PA14_50970		glutathione S-transferase
WP_003090573.1	MULTISPECIES: cysteine synthase A	PA_AP	PA_DMSO	12	WP_003090573.1	18159.2	51253.7	1.49695	1.49695	182.246	2.82246	0.000211835	8.37e-05	4.93302	0.160699	Pseudomonas	0.543	34309.6	Pae_UCBPP-PA14_RefSeq.GCF_000014625.1	16	23	A0A0H2ZCD7	PA14_29110	cysK	cysteine synthase A
WP_003139047.1	MULTISPECIES: AMP-binding protein	PA_AP	PA_DMSO	12	WP_003139047.1	2542.33	7172.76	1.49638	1.49638	182.133	2.82133	1.54e-05	1.29e-05	4.29784	0.0704131	Pseudomonas	0.074	62668.6	Pae_UCBPP-PA14_RefSeq.GCF_000014625.1	17	19	A0A0H2ZBW9	PA14_31470		AMP-binding protein
WP_003124759.1	MULTISPECIES: endopeptidase La	PA_AP	PA_DMSO	12	WP_003124759.1	3362.84	9485.61	1.49606	1.49606	182.072	2.82072	0.00259186	0.000545655	4.03129	0.225136	Pseudomonas	0.134	88663.2	Pae_UCBPP-PA14_RefSeq.GCF_000014625.1	18	18	A0A0H2Z9W7	PA14_41220	lon	Lon protease
WP_004365396.1	MULTISPECIES: 3-oxoacyl-ACP reductase	PA_AP	PA_DMSO	5	WP_004365396.1	373.827	1050.37	1.49045	1.49045	180.977	2.80977	0.10353	0.011732	2.897	0.142992	Pseudomonas	0.024	47158.3	Pae_UCBPP-PA14_RefSeq.GCF_000014625.1	5	5	A0A0H2ZHQ9	PA14_63270	fabG	3-ketoacyl-ACP reductase
WP_003117978.1	MULTISPECIES: aminodeoxychorismate/anthranilate synthase component II	PA_AP	PA_DMSO	12	WP_003117978.1	2296.35	6450.67	1.49011	1.49011	180.91	2.8091	1.7e-05	1.39e-05	6.87593	0.167816	Pseudomonas	0.269	22059.2	Pae_UCBPP-PA14_RefSeq.GCF_000014625.1	3	3	A0A0H2ZLF8	PA14_08340	trpG	anthranilate synthase component II
WP_003096859.1	MULTISPECIES: glucose-6-phosphate dehydrogenase	PA_AP	PA_DMSO	12	WP_003096859.1	854.049	2399.01	1.49005	1.49005	180.899	2.80899	0.00244518	0.000525449	4.29192	0.205508	Pseudomonas	0.059	54591.3	Pae_UCBPP-PA14_RefSeq.GCF_000014625.1	6	6	A0A0H2ZJA7	PA14_71800		glucose-6-phosphate 1-dehydrogenase
WP_003091240.1	MULTISPECIES: molybdenum cofactor biosynthesis protein B	PA_AP	PA_DMSO	12	WP_003091240.1	5548.97	15555	1.48708	1.48708	180.322	2.80322	4.9e-10	4.86e-09	5.03979	0.0122054	Pseudomonas	0.274	19223.8	Pae_UCBPP-PA14_RefSeq.GCF_000014625.1	12	16	A0A0H2ZBX7	PA14_24900	moaB2	molybdopterin biosynthetic protein B2
WP_003096326.1	MULTISPECIES: EVE domain-containing protein	PA_AP	PA_DMSO	10	WP_003096326.1	608.678	1705.65	1.48657	1.48657	180.222	2.80222	0.0360504	0.00461293	2.40662	0.35748	Pseudomonas	0.145	16943.3	Pae_UCBPP-PA14_RefSeq.GCF_000014625.1	3	3	A0A0H2ZIT4	PA14_69050		hypothetical protein
WP_003111769.1	MULTISPECIES: barstar family protein	PA_AP	PA_DMSO	12	WP_003111769.1	1853.38	5188.07	1.48504	1.48504	179.924	2.79924	0.0526913	0.00638004	3.20476	0.623893	Pseudomonas	0.12	11346.9	Pae_UCBPP-PA14_RefSeq.GCF_000014625.1	3	3		PA14_RS07310	PA14_RS07310
WP_003087998.1	MULTISPECIES: YhdH/YhfP family quinone oxidoreductase	PA_AP	PA_DMSO	12	WP_003087998.1	37799.1	105740	1.4841	1.4841	179.742	2.79742	0.00412397	0.000783034	4.7653	0.291736	Pseudomonas	0.255	34551.8	Pae_UCBPP-PA14_RefSeq.GCF_000014625.1	14	16	A0A0H2ZA23	PA14_40830		oxidoreductase
WP_003092490.1	MULTISPECIES: Cd(II)/Pb(II)-responsive transcriptional regulator	PA_AP	PA_DMSO	12	WP_003092490.1	1616.85	4521.66	1.48366	1.48366	179.657	2.79657	0.000881826	0.000239353	3.81926	0.164902	Gammaproteobacteria	0.122	17692.1	Pae_UCBPP-PA14_RefSeq.GCF_000014625.1	4	4	A0A0H2ZEP1	PA14_16670		transcriptional regulator CadR
WP_003141334.1	MULTISPECIES: ABC transporter substrate-binding protein	PA_AP	PA_DMSO	12	WP_003141334.1	1422.53	3978.14	1.48363	1.48363	179.652	2.79652	0.00111113	0.000285208	5.01864	0.186673	Pseudomonas	0.041	59790.8	Pae_UCBPP-PA14_RefSeq.GCF_000014625.1	4	4	A0A0H2ZGN2	PA14_58390	dppA3	dipeptide ABC transporter substrate-binding protein DppA3
WP_003140251.1	MULTISPECIES: P1 family peptidase	PA_AP	PA_DMSO	12	WP_003140251.1	1520.22	4247.25	1.48225	1.48225	179.384	2.79384	0.000816379	0.000227827	4.6813	0.193194	Pseudomonas	0.139	38492.6	Pae_UCBPP-PA14_RefSeq.GCF_000014625.1	6	6	A0A0H2Z938	PA14_45210		hypothetical protein
WP_003119807.1	MULTISPECIES: UDP-N-acetylmuramate dehydrogenase	PA_AP	PA_DMSO	12	WP_003119807.1	1921.08	5358.9	1.48002	1.48002	178.952	2.78952	0.00610042	0.00105451	4.38469	0.328774	Pseudomonas	0.068	37569.8	Pae_UCBPP-PA14_RefSeq.GCF_000014625.1	7	8	A0A0H2ZD69	PA14_25550	murB	UDP-N-acetylenolpyruvoylglucosamine reductase
WP_003085565.1	MULTISPECIES: ribonuclease III	PA_AP	PA_DMSO	12	WP_003085565.1	4739.55	13203	1.47804	1.47804	178.57	2.7857	6.93e-07	1.23e-06	6.24485	0.0711908	Pseudomonas	0.166	25506	Pae_UCBPP-PA14_RefSeq.GCF_000014625.1	9	10	Q02HS2	PA14_54330	rnc	ribonuclease III
WP_003096618.1	MULTISPECIES: SDR family oxidoreductase	PA_AP	PA_DMSO	12	WP_003096618.1	18445.1	51348.2	1.47707	1.47707	178.384	2.78384	0.000233603	8.92e-05	5.4657	0.181227	Pseudomonas	0.244	30778.6	Pae_UCBPP-PA14_RefSeq.GCF_000014625.1	8	9	A0A0H2ZJ47	PA14_70550		hypothetical protein
WP_003140780.1	MULTISPECIES: acylphosphatase	PA_AP	PA_DMSO	10	WP_003140780.1	1813.98	5043.58	1.47529	1.47529	178.039	2.78039	0.080396	0.00929528	1.84221	0.481183	Pseudomonas	0.121	10298.6	Pae_UCBPP-PA14_RefSeq.GCF_000014625.1	2	2	A0A0H2Z7Q3	PA14_51920		acylphosphatase
WP_003126007.1	MULTISPECIES: SDR family NAD(P)-dependent oxidoreductase	PA_AP	PA_DMSO	12	WP_003126007.1	1193.39	3317.51	1.47503	1.47503	177.99	2.7799	3.78e-05	2.57e-05	5.26056	0.116402	Pseudomonas	0.035	27168.6	Pae_UCBPP-PA14_RefSeq.GCF_000014625.1	3	3	A0A0H2ZJH7	PA14_72880		short-chain dehydrogenase
WP_003096645.1	MULTISPECIES: chorismate lyase	PA_AP	PA_DMSO	12	WP_003096645.1	1244.89	3455.48	1.47287	1.47287	177.574	2.77574	0.00134837	0.000330567	5.83247	0.233129	Pseudomonas	0.062	19453	Pae_UCBPP-PA14_RefSeq.GCF_000014625.1	3	3	Q02E05	PA14_70720	ubiC	hypothetical protein
WP_003116413.1;WP_152934953.1	MULTISPECIES: carbohydrate porin OprB	PA_AP	PA_DMSO	12	WP_003116413.1;WP_152934953.1	1214.42	3370.53	1.47271	1.47271	177.542	2.77542	0.000291997	0.00010635	3.11204	0.110527	Pseudomonas	4.4%;4.3%	50753.55;52052.02	Pae_UCBPP-PA14_RefSeq.GCF_000014625.1	7	7	A0A0H2ZCB8	PA14_23030	oprB	glucose/carbohydrate outer membrane porin OprB precursor
WP_003095005.1	MULTISPECIES: lipoprotein insertase outer membrane protein LolB	PA_AP	PA_DMSO	12	WP_003095005.1	1107.3	3071.66	1.47198	1.47198	177.401	2.77401	1.88e-05	1.52e-05	3.322	0.0305332	Pseudomonas	0.098	23028	Pae_UCBPP-PA14_RefSeq.GCF_000014625.1	7	7	Q02G06	PA14_61740	lolB	outer membrane lipoprotein LolB
WP_003092845.1	MULTISPECIES: inositol-phosphate phosphatase	PA_AP	PA_DMSO	12	WP_003092845.1	8626.51	23923.6	1.47159	1.47159	177.327	2.77327	0.00357163	0.00070383	5.13824	0.278389	Pseudomonas	0.303	29521.6	Pae_UCBPP-PA14_RefSeq.GCF_000014625.1	10	12	A0A0H2ZE36	PA14_14680		extragenic suppressor protein SuhB
WP_003104841.1	MULTISPECIES: choline ABC transporter substrate-binding protein	PA_AP	PA_DMSO	12	WP_003104841.1	1204.79	3338.35	1.47035	1.47035	177.089	2.77089	0.00283974	0.000585937	2.83478	0.128063	Pseudomonas	0.087	34427.3	Pae_UCBPP-PA14_RefSeq.GCF_000014625.1	4	4	A0A0H2ZJH0	PA14_71030		hypothetical protein
WP_004365420.1	MULTISPECIES: NUDIX hydrolase	PA_AP	PA_DMSO	12	WP_004365420.1	2420.12	6695.34	1.46808	1.46808	176.653	2.76653	1.78e-07	4.47e-07	5.57654	0.0444405	Pseudomonas	0.23	19719.3	Pae_UCBPP-PA14_RefSeq.GCF_000014625.1	7	7	A0A0H2ZHV7	PA14_64010		hypothetical protein
WP_003094361.1	MULTISPECIES: RNase adapter RapZ	PA_AP	PA_DMSO	12	WP_003094361.1	6911.28	19119.3	1.468	1.468	176.639	2.76639	1.59e-05	1.33e-05	5.41451	0.107605	Pseudomonas	0.105	32218.6	Pae_UCBPP-PA14_RefSeq.GCF_000014625.1	9	11	Q02GX6	PA14_57970		hypothetical protein
WP_003141690.1	MULTISPECIES: branched-chain amino acid ABC transporter substrate-binding protein	PA_AP	PA_DMSO	12	WP_003141690.1	1395.07	3857.52	1.46734	1.46734	176.511	2.76511	0.00126598	0.000313744	4.07445	0.199843	Pseudomonas	0.123	39761.2	Pae_UCBPP-PA14_RefSeq.GCF_000014625.1	7	7	A0A0H2ZI14	PA14_64900		ABC transporter substrate-binding protein
WP_003095080.1	MULTISPECIES: penicillin-binding protein activator LpoP	PA_AP	PA_DMSO	12	WP_003095080.1	4843.76	13391.3	1.4671	1.4671	176.465	2.76465	6.53e-07	1.18e-06	4.51198	0.0388567	Pseudomonas	0.097	26002.1	Pae_UCBPP-PA14_RefSeq.GCF_000014625.1	6	7	A0A0H2ZHT0	PA14_62190		hypothetical protein
WP_003140307.1	MULTISPECIES: TetR family transcriptional regulator	PA_AP	PA_DMSO	12	WP_003140307.1	1770.99	4894.78	1.46669	1.46669	176.386	2.76386	0.000494143	0.000157353	4.21582	0.131826	Pseudomonas	0.105	23309.5	Pae_UCBPP-PA14_RefSeq.GCF_000014625.1	2	2	A0A0H2Z8B5	PA14_46290		TetR family transcriptional regulator
WP_003111969.1	MULTISPECIES: Fe(3+)-pyochelin receptor FptA	PA_AP	PA_DMSO	12	WP_003111969.1	6078.92	16783.8	1.46518	1.46518	176.098	2.76098	4.64e-05	2.92e-05	4.67389	0.104228	Pseudomonas	0.193	79992.1	Pae_UCBPP-PA14_RefSeq.GCF_000014625.1	22	25	A0A0H2ZGB5	PA14_09340	fptA	Fe(III)-pyochelin outer membrane receptor
WP_003095783.1	MULTISPECIES: branched-chain-amino-acid transaminase	PA_AP	PA_DMSO	12	WP_003095783.1	12437.7	34331.9	1.46482	1.46482	176.03	2.7603	3.91e-05	2.62e-05	5.75941	0.128839	Pseudomonas	0.143	34084.6	Pae_UCBPP-PA14_RefSeq.GCF_000014625.1	7	8	A0A0H2ZIA9	PA14_66260	ilvE	branched-chain amino acid aminotransferase
WP_003140368.1	MULTISPECIES: sensor histidine kinase	PA_AP	PA_DMSO	12	WP_003140368.1	1508.72	4163.86	1.46459	1.46459	175.986	2.75986	0.00471145	0.000857995	3.96491	0.312704	Pseudomonas	0.013	69868.6	Pae_UCBPP-PA14_RefSeq.GCF_000014625.1	2	2	A0A0H2Z8S0	PA14_46980		two-component sensor
WP_003111492.1	MULTISPECIES: flagellar hook-associated protein FlgL	PA_AP	PA_DMSO	10	WP_003111492.1	259.52	715.55	1.46321	1.46321	175.72	2.7572	0.0153641	0.00220871	2.77789	0.277014	Pseudomonas	0.03	46860.7	Pae_UCBPP-PA14_RefSeq.GCF_000014625.1	5	5	A0A0H2Z7W6	PA14_50340	flgL	flagellar hook-associated protein FlgL
WP_003087756.1	MULTISPECIES: hypothetical protein	PA_AP	PA_DMSO	10	WP_003087756.1	262.859	724.161	1.46202	1.46202	175.494	2.75494	0.000525181	0.000164254	2.82537	0.0672288	Pseudomonas	0.062	18489.3	Pae_UCBPP-PA14_RefSeq.GCF_000014625.1	4	4	A0A0H2Z9U9	PA14_41980		hypothetical protein
WP_003090818.1	MULTISPECIES: cupin domain-containing protein	PA_AP	PA_DMSO	12	WP_003090818.1	19543.7	53755.2	1.4597	1.4597	175.051	2.75051	3.79e-07	7.79e-07	7.68242	0.0908243	Pseudomonas	0.368	13024.9	Pae_UCBPP-PA14_RefSeq.GCF_000014625.1	7	9	A0A0H2ZBA1	PA14_28380		hypothetical protein
WP_196618107.1	MULTISPECIES: helix-turn-helix domain-containing protein	PA_AP	PA_DMSO	12	WP_196618107.1	2118.26	5825.03	1.45938	1.45938	174.991	2.74991	0.000136038	6.13e-05	5.25531	0.152314	Pseudomonas	0.203	7921.91	Pae_UCBPP-PA14_RefSeq.GCF_000014625.1	1	1		PA14_RS01410	PA14_RS01410
WP_003140552.1	MULTISPECIES: pyocin-S3 immunity protein	PA_AP	PA_DMSO	12	WP_003140552.1	28383.8	78042.6	1.4592	1.4592	174.955	2.74955	1.68e-05	1.38e-05	7.87448	0.165241	Pseudomonas	0.301	17058.7	Pae_UCBPP-PA14_RefSeq.GCF_000014625.1	5	7	A0A0H2Z7R5	PA14_49510	pyoS3I	immunity protein S3I structureal gene
WP_003087901.1	MULTISPECIES: hypothetical protein	PA_AP	PA_DMSO	12	WP_003087901.1	3618.67	9942.8	1.45819	1.45819	174.764	2.74764	0.00268779	0.000559302	2.62535	0.216075	Pseudomonas	0.164	8375.6	Pae_UCBPP-PA14_RefSeq.GCF_000014625.1	1	2	A0A0H2Z9N9	PA14_41300		hypothetical protein
WP_003129062.1	MULTISPECIES: serine/threonine protein kinase	PA_AP	PA_DMSO	12	WP_003129062.1	1827.43	5017.21	1.45707	1.45707	174.55	2.7455	6.9e-05	3.79e-05	6.3817	0.140235	Pseudomonas	0.105	36967	Pae_UCBPP-PA14_RefSeq.GCF_000014625.1	6	6	A0A0H2ZKP1	PA14_06330		serine/threonine protein kinase
WP_003138411.1	MULTISPECIES: alpha/beta fold hydrolase	PA_AP	PA_DMSO	12	WP_003138411.1	10661.8	29265.4	1.45674	1.45674	174.488	2.74488	0.00911309	0.00144793	3.67382	0.304803	Pseudomonas	0.189	30471.1	Pae_UCBPP-PA14_RefSeq.GCF_000014625.1	8	10	A0A0H2ZCG0	PA14_22460		alpha/beta hydrolase
WP_003083828.1	MULTISPECIES: alkyl hydroperoxide reductase subunit C	PA_AP	PA_DMSO	12	WP_003083828.1	62048.9	170153	1.45536	1.45536	174.225	2.74225	7.1e-05	3.88e-05	4.1038	0.0889081	Pseudomonas	0.241	20541.4	Pae_UCBPP-PA14_RefSeq.GCF_000014625.1	12	18	Q02UU0	PA14_01710		alkyl hydroperoxide reductase
WP_003094987.1	MULTISPECIES: NAD(P)/FAD-dependent oxidoreductase	PA_AP	PA_DMSO	12	WP_003094987.1	9388.58	25735.1	1.45476	1.45476	174.11	2.7411	0.00451672	0.000833855	4.24717	0.270304	Pseudomonas	0.147	35867.7	Pae_UCBPP-PA14_RefSeq.GCF_000014625.1	9	9	A0A0H2ZHK3	PA14_61600		hypothetical protein
WP_003094419.1	MULTISPECIES: response regulator transcription factor	PA_AP	PA_DMSO	12	WP_003094419.1	4019.93	11017.4	1.45455	1.45455	174.07	2.7407	0.00442404	0.000822742	5.03565	0.303283	Pseudomonas	0.14	20625.6	Pae_UCBPP-PA14_RefSeq.GCF_000014625.1	6	6	A0A0H2ZFT6	PA14_58300		two-component response regulator
WP_003091395.1	MULTISPECIES: 3-isopropylmalate dehydrogenase	PA_AP	PA_DMSO	12	WP_003091395.1	17900.3	49010.7	1.45311	1.45311	173.798	2.73798	0.011179	0.00170632	4.337	0.337013	Pseudomonas	0.306	39120.8	Pae_UCBPP-PA14_RefSeq.GCF_000014625.1	13	16	A0A0H2ZDG4	PA14_23790	leuB	3-isopropylmalate dehydrogenase
WP_003112042.1	MULTISPECIES: thioredoxin family protein	PA_AP	PA_DMSO	12	WP_003112042.1	1911.13	5225	1.45101	1.45101	173.399	2.73399	0.00874218	0.00139973	4.72746	0.388186	Pseudomonas	0.15	18514.2	Pae_UCBPP-PA14_RefSeq.GCF_000014625.1	3	3	A0A0H2Z749	PA14_48320		hypothetical protein
WP_003084587.1	MULTISPECIES: twitching motility response regulator PilH	PA_AP	PA_DMSO	12	WP_003084587.1	4468.03	12209.1	1.45025	1.45025	173.255	2.73255	0.00119154	0.000300009	4.45368	0.205999	Pseudomonas	0.355	13273.3	Pae_UCBPP-PA14_RefSeq.GCF_000014625.1	8	12	A0A0H2ZKW2	PA14_05330	pilH	twitching motility protein PilH
WP_003084301.1	MULTISPECIES: spermidine-binding protein SpuE	PA_AP	PA_DMSO	12	WP_003084301.1	2870.07	7836.91	1.4492	1.4492	173.057	2.73057	8.42e-05	4.27e-05	5.22837	0.139666	Bacteria	0.156	40069.7	Pae_UCBPP-PA14_RefSeq.GCF_000014625.1	7	8	A0A0H2ZL00	PA14_03930	spuE	polyamine transport protein
WP_003109430.1	MULTISPECIES: DUF3565 domain-containing protein	PA_AP	PA_DMSO	10	WP_003109430.1	1108.12	3021.24	1.44703	1.44703	172.645	2.72645	0.0014461	0.000350012	4.52586	0.162389	Pseudomonas	0.071	13135.5	Pae_UCBPP-PA14_RefSeq.GCF_000014625.1	4	4	A0A241WYE3	PA14_RS30825	PA14_RS30825
WP_003140016.1	MULTISPECIES: hypothetical protein	PA_AP	PA_DMSO	12	WP_003140016.1	2358.05	6428.27	1.44683	1.44683	172.609	2.72609	3.58e-05	2.48e-05	7.30289	0.182797	Pseudomonas	0.139	13135	Pae_UCBPP-PA14_RefSeq.GCF_000014625.1	4	4	A0A0H2Z9V9	PA14_41860		hypothetical protein
WP_003087500.1	MULTISPECIES: glutathione S-transferase family protein	PA_AP	PA_DMSO	12	WP_003087500.1	2319.23	6318.1	1.44584	1.44584	172.422	2.72422	0.00110822	0.000285208	4.34569	0.183172	Pseudomonas	0.105	24894.4	Pae_UCBPP-PA14_RefSeq.GCF_000014625.1	3	4	A0A0H2Z874	PA14_43530		hypothetical protein
WP_003092346.1	MULTISPECIES: 2-C-methyl-D-erythritol 2,4-cyclodiphosphate synthase	PA_AP	PA_DMSO	12	WP_003092346.1	1202.75	3272.1	1.44388	1.44388	172.052	2.72052	0.000770273	0.000217354	5.6813	0.192718	Pseudomonas	0.172	16636.1	Pae_UCBPP-PA14_RefSeq.GCF_000014625.1	3	3	Q02R99	PA14_17420	ispF	2-C-methyl-D-erythritol 2,4-cyclodiphosphate synthase
WP_003103463.1	MULTISPECIES: phasin family protein	PA_AP	PA_DMSO	12	WP_003103463.1	896.518	2438.33	1.44349	1.44349	171.977	2.71977	1.75e-06	2.42e-06	5.58743	0.0761852	Pseudomonas	0.348	15012	Pae_UCBPP-PA14_RefSeq.GCF_000014625.1	6	6	A0A0H2ZIQ5	PA14_66880		hypothetical protein
WP_003096478.1	MULTISPECIES: accessory factor UbiK family protein	PA_AP	PA_DMSO	12	WP_003096478.1	2113.82	5746.45	1.44282	1.44282	171.852	2.71852	2.96e-07	6.55e-07	3.34537	0.0122052	Gammaproteobacteria	0.395	9532.99	Pae_UCBPP-PA14_RefSeq.GCF_000014625.1	6	7	A0A0H2ZI47	PA14_69820		hypothetical protein
WP_010895661.1	MULTISPECIES: peptide chain release factor 2	PA_AP	PA_DMSO	12	WP_010895661.1	6484.13	17601.3	1.44069	1.44069	171.452	2.71452	0.00113132	0.000288203	4.31005	0.182952	Pseudomonas	0.146	41170.7	Pae_UCBPP-PA14_RefSeq.GCF_000014625.1	13	13	Q02G09	PA14_61700	prfA	peptide chain release factor 1
WP_003139051.1	MULTISPECIES: acyl-CoA synthetase	PA_AP	PA_DMSO	12	WP_003139051.1	2788.94	7570.05	1.44058	1.44058	171.431	2.71431	0.00329288	0.000660568	4.7364	0.277664	Pseudomonas	0.108	60217.6	Pae_UCBPP-PA14_RefSeq.GCF_000014625.1	11	11	A0A0H2ZBV3	PA14_31500		AMP-binding protein
WP_003091278.1	MULTISPECIES: alpha/beta fold hydrolase	PA_AP	PA_DMSO	12	WP_003091278.1	2383.95	6467.64	1.43989	1.43989	171.3	2.713	8.79e-06	8.6e-06	5.6126	0.0868198	Pseudomonas	0.087	37283.7	Pae_UCBPP-PA14_RefSeq.GCF_000014625.1	12	12	A0A0H2ZBZ5	PA14_24610		hydrolytic enzyme
WP_003091008.1	MULTISPECIES: DUF4398 domain-containing protein	PA_AP	PA_DMSO	12	WP_003091008.1	2279.94	6184.76	1.43972	1.43972	171.269	2.71269	9.48e-10	8.31e-09	5.02333	0.0126574	Pseudomonas	0.277	12935.9	Pae_UCBPP-PA14_RefSeq.GCF_000014625.1	6	7	A0A0H2ZCZ9	PA14_26550		lipoprotein
WP_003132100.1	MULTISPECIES: NADP-dependent oxidoreductase	PA_AP	PA_DMSO	12	WP_003132100.1	6079.21	16490.7	1.4397	1.4397	171.264	2.71264	0.00119587	0.000300615	5.12175	0.209198	Pseudomonas	0.165	37107.3	Pae_UCBPP-PA14_RefSeq.GCF_000014625.1	10	12	A0A0H2ZAV6	PA14_36290		hypothetical protein
WP_003087931.1	MULTISPECIES: nucleoid-associated protein HU-beta	PA_AP	PA_DMSO	12	WP_003087931.1	838.533	2272.47	1.43832	1.43832	171.006	2.71006	8.25e-09	4.59e-08	7.63226	0.0556316	Pseudomonadaceae	0.322	9086.59	Pae_UCBPP-PA14_RefSeq.GCF_000014625.1	5	6	A0A0H2Z9H8	PA14_41210	hupB	DNA-binding protein HU
WP_003139235.1	MULTISPECIES: hydrolase	PA_AP	PA_DMSO	12	WP_003139235.1	641.942	1736.63	1.43578	1.43578	170.528	2.70528	5.66e-06	6.15e-06	4.62779	0.0630388	Pseudomonas	0.088	24257.7	Pae_UCBPP-PA14_RefSeq.GCF_000014625.1	4	4	A0A0H2ZBI8	PA14_33420		hydrolase
WP_003088965.1	MULTISPECIES: ferritin-like domain-containing protein	PA_AP	PA_DMSO	12	WP_003088965.1	4266.37	11518.8	1.43291	1.43291	169.99	2.6999	8.95e-05	4.46e-05	7.55186	0.175175	Pseudomonas	0.387	16834.8	Pae_UCBPP-PA14_RefSeq.GCF_000014625.1	7	9	A0A0H2Z9L3	PA14_36530		hypothetical protein
WP_003140319.1	MULTISPECIES: bifunctional isocitrate dehydrogenase kinase/phosphatase	PA_AP	PA_DMSO	12	WP_003140319.1	798.45	2152.77	1.43092	1.43092	169.619	2.69619	0.000170455	7.24e-05	4.02985	0.104608	Pseudomonas	0.102	66760.9	Pae_UCBPP-PA14_RefSeq.GCF_000014625.1	18	19	Q02JM4	PA14_46450	aceK	bifunctional isocitrate dehydrogenase kinase/phosphatase
WP_003111818.1	MULTISPECIES: heavy-metal-associated domain-containing protein	PA_AP	PA_DMSO	12	WP_003111818.1	12267	33051.2	1.42992	1.42992	169.431	2.69431	0.000105282	5.03e-05	6.14741	0.165847	Pseudomonas	0.554	6857.76	Pae_UCBPP-PA14_RefSeq.GCF_000014625.1	3	3	A0A0H2ZED1	PA14_18070		periplasmic metal-binding protein
WP_003093699.1	MULTISPECIES: 50S ribosomal protein L6	PA_AP	PA_DMSO	4	WP_003093699.1	1777.97	4784.85	1.42824	1.42824	169.118	2.69118	0.202609	0.0215716	1.96879	0.272684	Pseudomonas	0.062	19099.1	Pae_UCBPP-PA14_RefSeq.GCF_000014625.1	6	7	Q02T65	PA14_09000	rplF	50S ribosomal protein L6
WP_003082734.1	MULTISPECIES: prealbumin-like fold domain-containing protein	PA_AP	PA_DMSO	12	WP_003082734.1	17861.1	48066.9	1.42822	1.42822	169.115	2.69115	3.01e-07	6.57e-07	4.60611	0.0326555	Pseudomonas	0.265	18361.6	Pae_UCBPP-PA14_RefSeq.GCF_000014625.1	7	10	A0A0H2Z8M6	PA14_47120		hypothetical protein
WP_003086262.1	MULTISPECIES: peroxiredoxin	PA_AP	PA_DMSO	12	WP_003086262.1	26560.9	71428.9	1.4272	1.4272	168.925	2.68925	2e-05	1.59e-05	5.57679	0.112067	Pseudomonas	0.338	17351.8	Pae_UCBPP-PA14_RefSeq.GCF_000014625.1	7	7	A0A0H2Z7L7	PA14_51290	bcp	bacterioferritin comigratory protein
WP_003083630.1	MULTISPECIES: type VI secretion system-associated lipoprotein TagQ	PA_AP	PA_DMSO	12	WP_003083630.1	7779.39	20918.3	1.42704	1.42704	168.894	2.68894	1.21e-05	1.06e-05	3.69358	0.047128	Pseudomonas	0.109	31787.4	Pae_UCBPP-PA14_RefSeq.GCF_000014625.1	13	14	A0A0H2ZJZ5	PA14_00820	tagQ1	TagQ1
WP_003095262.1	MULTISPECIES: Lrp/AsnC family transcriptional regulator	PA_AP	PA_DMSO	12	WP_003095262.1	2586.78	6928.3	1.42134	1.42134	167.835	2.67835	8.27e-05	4.22e-05	6.18685	0.14259	Pseudomonas	0.265	16733.5	Pae_UCBPP-PA14_RefSeq.GCF_000014625.1	7	7	A0A0H2ZHV6	PA14_63240		transcriptional regulator
WP_003095216.1	MULTISPECIES: ferric iron uptake transcriptional regulator	PA_AP	PA_DMSO	12	WP_003095216.1	14289	38267.2	1.4212	1.4212	167.808	2.67808	3.02e-05	2.18e-05	6.99388	0.15338	Pseudomonas	0.299	15234.5	Pae_UCBPP-PA14_RefSeq.GCF_000014625.1	5	8	A0A0H2ZHX0	PA14_63020	fur	ferric uptake regulation protein
WP_003085581.1	MULTISPECIES: protease inhibitor I42 family protein	PA_AP	PA_DMSO	12	WP_003085581.1	968.988	2593.03	1.42009	1.42009	167.602	2.67602	7.49e-05	3.98e-05	4.20878	0.0936094	Pseudomonas	0.261	14607.5	Pae_UCBPP-PA14_RefSeq.GCF_000014625.1	5	6	A0A0H2Z7B6	PA14_54220	icp	inhibitor of cysteine peptidase
WP_003099290.1	MULTISPECIES: peptide chain release factor 1	PA_AP	PA_DMSO	12	WP_003099290.1	1522.13	4072.65	1.41987	1.41987	167.562	2.67562	0.000967031	0.000258177	4.86993	0.213804	Pseudomonas	0.25	40026.7	Pae_UCBPP-PA14_RefSeq.GCF_000014625.1	11	12	Q02G09	PA14_61700	prfA	peptide chain release factor 1
WP_152934910.1	MULTISPECIES: hypothetical protein	PA_AP	PA_DMSO	10	WP_152934910.1	1136.7	3040.11	1.41927	1.41927	167.45	2.6745	0.000215012	8.44e-05	4.15435	0.115546	Pseudomonas	0.083	18542.2	Pae_UCBPP-PA14_RefSeq.GCF_000014625.1	2	2
WP_003140219.1	MULTISPECIES: NAD-dependent DNA ligase LigA	PA_AP	PA_DMSO	12	WP_003140219.1	2511.07	6706.99	1.41736	1.41736	167.097	2.67097	0.00122272	0.00030568	4.27414	0.197827	Pseudomonas	0.128	86767.6	Pae_UCBPP-PA14_RefSeq.GCF_000014625.1	20	21	Q02K12	PA14_44660	ligA	NAD-dependent DNA ligase LigA
WP_003110187.1	MULTISPECIES: protein adenylyltransferase SelO	PA_AP	PA_DMSO	12	WP_003110187.1	1051.44	2803.76	1.41499	1.41499	166.658	2.66658	0.00978911	0.00153186	4.33536	0.21897	Pseudomonas	0.047	55107.9	Pae_UCBPP-PA14_RefSeq.GCF_000014625.1	5	5	Q02EZ4	PA14_66410		hypothetical protein
WP_003096976.1	MULTISPECIES: thiol:disulfide interchange protein DsbA	PA_AP	PA_DMSO	12	WP_003096976.1	42379.2	112813	1.41251	1.41251	166.2	2.662	0.00664033	0.00112816	4.63274	0.292917	Pseudomonas	0.242	23375.1	Pae_UCBPP-PA14_RefSeq.GCF_000014625.1	7	9	Q02DM0	PA14_72450	dsbA1	DsbA1
WP_016254255.1	MULTISPECIES: DsbA family protein	PA_AP	PA_DMSO	12	WP_016254255.1	2081.64	5540.01	1.41217	1.41217	166.137	2.66137	0.00902939	0.00143764	4.19163	0.324147	Pseudomonas	0.101	27103.8	Pae_UCBPP-PA14_RefSeq.GCF_000014625.1	7	7	Q02Q35	PA14_22500		protein-disulfide isomerase
WP_003088054.1	MULTISPECIES: DUF808 domain-containing protein	PA_AP	PA_DMSO	12	WP_003088054.1	771.503	2052.94	1.41195	1.41195	166.096	2.66096	0.00102963	0.000271393	3.43581	0.119874	Pseudomonas	0.121	31587.5	Pae_UCBPP-PA14_RefSeq.GCF_000014625.1	6	6	A0A0H2Z9N4	PA14_40490		hypothetical protein
WP_003102243.1	MULTISPECIES: hypothetical protein	PA_AP	PA_DMSO	12	WP_003102243.1	10303.8	27416.9	1.41188	1.41188	166.085	2.66085	5.63e-08	2.01e-07	6.16021	0.0395395	Pseudomonas	0.333	8690.98	Pae_UCBPP-PA14_RefSeq.GCF_000014625.1	4	4	A0A0H2ZI44	PA14_63220		hypothetical protein
WP_003130641.1	MULTISPECIES: helix-turn-helix domain-containing protein	PA_AP	PA_DMSO	12	WP_003130641.1	2114.86	5624.62	1.41119	1.41119	165.956	2.65956	0.00254823	0.000538457	4.76319	0.232262	Pseudomonas	0.316	18159.7	Pae_UCBPP-PA14_RefSeq.GCF_000014625.1	6	7	A0A0H2ZD95	PA14_24580		hypothetical protein
WP_003109902.1	MULTISPECIES: lipopolysaccharide kinase InaA family protein	PA_AP	PA_DMSO	10	WP_003109902.1	719.888	1914.41	1.41106	1.41106	165.932	2.65932	2.58e-06	3.27e-06	4.64919	0.0755422	Pseudomonas	0.029	29001.4	Pae_UCBPP-PA14_RefSeq.GCF_000014625.1	8	9	A0A0H2ZIA4	PA14_66210		hypothetical protein
WP_003100607.1	MULTISPECIES: tRNA guanosine(34) transglycosylase Tgt	PA_AP	PA_DMSO	12	WP_003100607.1	5862.73	15574.3	1.40952	1.40952	165.649	2.65649	0.000942884	0.000252915	4.48267	0.174809	Pseudomonas	0.159	41205.4	Pae_UCBPP-PA14_RefSeq.GCF_000014625.1	17	20	Q02RX7	PA14_14600	tgt	queuine tRNA-ribosyltransferase
WP_003141778.1	MULTISPECIES: AAA family ATPase	PA_AP	PA_DMSO	12	WP_003141778.1	1247.01	3304.44	1.40594	1.40594	164.99	2.6499	0.000129262	5.88e-05	4.61647	0.109257	Pseudomonas	0.083	57417.2	Pae_UCBPP-PA14_RefSeq.GCF_000014625.1	7	8	A0A0H2ZID1	PA14_66580		hypothetical protein
WP_003142155.1	MULTISPECIES: energy transducer TonB1	PA_AP	PA_DMSO	12	WP_003142155.1	692.857	1835.83	1.4058	1.4058	164.965	2.64965	0.000411678	0.000138236	3.91058	0.096711	Pseudomonas	0.064	36665.9	Pae_UCBPP-PA14_RefSeq.GCF_000014625.1	9	10	A0A0H2ZJP3	PA14_72970	tonB	TonB protein
WP_003096088.1	MULTISPECIES: imidazoleglycerol-phosphate dehydratase HisB	PA_AP	PA_DMSO	12	WP_003096088.1	1505.46	3984.18	1.40407	1.40407	164.648	2.64648	9.93e-06	9.52e-06	5.11353	0.0935511	Pseudomonas	0.051	21937	Pae_UCBPP-PA14_RefSeq.GCF_000014625.1	2	2	Q02EM2	PA14_67930	hisB	imidazoleglycerol-phosphate dehydratase
WP_003092390.1	MULTISPECIES: ribosome recycling factor	PA_AP	PA_DMSO	12	WP_003092390.1	111742	295582	1.40339	1.40339	164.522	2.64522	0.00952293	0.00149947	5.30237	0.361771	Pseudomonas	0.481	20485.4	Pae_UCBPP-PA14_RefSeq.GCF_000014625.1	12	16	Q02RC5	PA14_17100	frr	ribosome recycling factor
WP_003141655.1	MULTISPECIES: protein-methionine-sulfoxide reductase catalytic subunit MsrP	PA_AP	PA_DMSO	12	WP_003141655.1	900.943	2382.69	1.40309	1.40309	164.467	2.64467	0.00424842	0.000799207	6.21377	0.184701	Pseudomonas	0.033	38184.6	Pae_UCBPP-PA14_RefSeq.GCF_000014625.1	3	3	A0A0H2ZHZ3	PA14_62110		sulfite oxidase subunit YedY
WP_003084436.1	MULTISPECIES: dihydroxy-acid dehydratase	PA_AP	PA_DMSO	12	WP_003084436.1	45065	119179	1.40305	1.40305	164.46	2.6446	0.000741854	0.000212224	3.0057	0.104009	Pseudomonas	0.258	65160.2	Pae_UCBPP-PA14_RefSeq.GCF_000014625.1	23	28	Q02U62	PA14_04630	ilvD	dihydroxy-acid dehydratase
WP_071535559.1	MULTISPECIES: threonine ammonia-lyase, biosynthetic	PA_AP	PA_DMSO	12	WP_071535559.1	1202.04	3177.7	1.4025	1.4025	164.359	2.64359	0.0149623	0.00215774	4.30316	0.275394	Pseudomonas	0.068	56221.2	Pae_UCBPP-PA14_RefSeq.GCF_000014625.1	5	5	Q02U85	PA14_04320	ilvA1	threonine dehydratase
WP_003140824.1	MULTISPECIES: M14 family metallopeptidase	PA_AP	PA_DMSO	12	WP_003140824.1	3188.04	8424.87	1.40198	1.40198	164.265	2.64265	3.65e-07	7.56e-07	4.52817	0.0336981	Pseudomonas	0.035	40215	Pae_UCBPP-PA14_RefSeq.GCF_000014625.1	10	11	A0A0H2Z669	PA14_52760		hypothetical protein
WP_003091935.1	MULTISPECIES: polyphosphate:AMP phosphotransferase	PA_AP	PA_DMSO	12	WP_003091935.1	1000.11	2641.31	1.40109	1.40109	164.101	2.64101	0.00113603	0.00028908	3.78725	0.158931	Pseudomonas	0.02	58331.5	Pae_UCBPP-PA14_RefSeq.GCF_000014625.1	8	8	A0A0H2ZE52	PA14_19410		hypothetical protein
WP_003087422.1	MULTISPECIES: dihydrolipoyl dehydrogenase	PA_AP	PA_DMSO	12	WP_003087422.1	24487.3	64633.9	1.40026	1.40026	163.949	2.63949	1.45e-05	1.24e-05	6.22592	0.114558	Pseudomonas	0.303	50164.9	Pae_UCBPP-PA14_RefSeq.GCF_000014625.1	13	18	A0A0H2Z9F5	PA14_43970	lpdG	dihydrolipoamide dehydrogenase
WP_003096786.1	MULTISPECIES: formyltetrahydrofolate deformylase	PA_AP	PA_DMSO	12	WP_003096786.1	1273.47	3360.12	1.39975	1.39975	163.856	2.63856	0.00532704	0.00094666	2.55607	0.120078	Pseudomonas	0.077	32288.8	Pae_UCBPP-PA14_RefSeq.GCF_000014625.1	3	3	A0A0H2ZIG3	PA14_71530	purU2	formyltetrahydrofolate deformylase
WP_003102461.1	MULTISPECIES: hypothetical protein	PA_AP	PA_DMSO	10	WP_003102461.1	492.745	1299.95	1.39954	1.39954	163.817	2.63817	0.35686	0.0366175	1.89988	0.384878	Pseudomonas	0.038	38346.1	Pae_UCBPP-PA14_RefSeq.GCF_000014625.1	5	6	A0A0H2ZC51	PA14_30730		hypothetical protein
WP_003111417.1	MULTISPECIES: peptidoglycan-associated lipoprotein Pal	PA_AP	PA_DMSO	12	WP_003111417.1	697.289	1839.53	1.39951	1.39951	163.812	2.63812	0.0166847	0.00237	2.6041	0.0455443	Pseudomonas	0.113	17925.1	Pae_UCBPP-PA14_RefSeq.GCF_000014625.1	6	8	A0A0H2Z7G9	PA14_51710	oprL	peptidoglycan associated lipoprotein OprL precursor
WP_003095212.1	MULTISPECIES: molecular chaperone DnaK	PA_AP	PA_DMSO	12	WP_003095212.1	6300.18	16618.1	1.39929	1.39929	163.773	2.63773	0.000383457	0.000131868	5.21363	0.175472	Pseudomonas	0.458	68403.2	Pae_UCBPP-PA14_RefSeq.GCF_000014625.1	43	58	Q02FR1	PA14_62970	dnaK	molecular chaperone DnaK
WP_009313699.1	MULTISPECIES: MerR family transcriptional regulator	PA_AP	PA_DMSO	8	WP_009313699.1	391.904	1032.33	1.39734	1.39734	163.415	2.63415	0.00412466	0.000783034	1.4045	0.0211628	Pseudomonas	0.03	30103.5	Pae_UCBPP-PA14_RefSeq.GCF_000014625.1	8	8		PA14_21070		MerR family transcriptional regulator
WP_003141542.1	MULTISPECIES: dCTP deaminase domain-containing protein	PA_AP	PA_DMSO	12	WP_003141542.1	3446.97	9074.66	1.39652	1.39652	163.265	2.63265	0.0262204	0.00349606	4.64997	0.379013	Pseudomonas	0.073	19398.1	Pae_UCBPP-PA14_RefSeq.GCF_000014625.1	3	3	A0A0H2ZH41	PA14_60120	dcd2	deoxycytidine deaminase
WP_003139588.1	MULTISPECIES: bifunctional DNA-binding transcriptional regulator/O6-methylguanine-DNA methyltransferase Ada	PA_AP	PA_DMSO	12	WP_003139588.1	791.961	2083.5	1.39551	1.39551	163.082	2.63082	0.000199175	8.13e-05	6.05124	0.151712	Pseudomonas	0.056	39396.4	Pae_UCBPP-PA14_RefSeq.GCF_000014625.1	8	8	A0A0H2ZAN4	PA14_37190	ada	O6-methylguanine-DNA methyltransferase
WP_003084633.1	MULTISPECIES: multidrug efflux RND transporter outer membrane channel subunit OprM	PA_AP	PA_DMSO	12	WP_003084633.1	3238.88	8509.02	1.3935	1.3935	162.715	2.62715	8.44e-07	1.43e-06	5.32735	0.0465802	Pseudomonas	0.151	52598.2	Pae_UCBPP-PA14_RefSeq.GCF_000014625.1	21	24	A0A0H2ZKJ8	PA14_05550	oprM	major intrinsic multiple antibiotic resistance efflux outer membrane protein OprM precursor
WP_003096657.1	MULTISPECIES: response regulator	PA_AP	PA_DMSO	12	WP_003096657.1	3520.79	9236.8	1.3915	1.3915	162.35	2.6235	0.000339464	0.000119074	6.75452	0.185214	Pseudomonas	0.183	32401.4	Pae_UCBPP-PA14_RefSeq.GCF_000014625.1	6	6	A0A0H2ZJG2	PA14_70790		two-component response regulator
WP_003095681.1	MULTISPECIES: phosphoserine phosphatase SerB	PA_AP	PA_DMSO	12	WP_003095681.1	1365.79	3582.15	1.39109	1.39109	162.277	2.62277	0.00392906	0.000754697	3.71953	0.204951	Pseudomonas	0.059	43926.3	Pae_UCBPP-PA14_RefSeq.GCF_000014625.1	3	3	A0A0H2ZI51	PA14_65560	serB	phosphoserine phosphatase
WP_003116261.1	MULTISPECIES: type IV pilus modification protein PilV	PA_AP	PA_DMSO	12	WP_003116261.1	1201.33	3146.23	1.38899	1.38899	161.896	2.61896	6.14e-05	3.51e-05	4.21655	0.0888666	Gammaproteobacteria	0.121	18763.5	Pae_UCBPP-PA14_RefSeq.GCF_000014625.1	4	4	Q7WZP2	PA14_RS24610	PA14_RS24610
WP_003091581.1	MULTISPECIES: cell division topological specificity factor MinE	PA_AP	PA_DMSO	12	WP_003091581.1	61856.5	161983	1.38884	1.38884	161.868	2.61868	2.07e-06	2.75e-06	6.22411	0.0766988	Pseudomonas	0.417	9790.19	Pae_UCBPP-PA14_RefSeq.GCF_000014625.1	7	7	Q02Q76	PA14_22010	minE	cell division topological specificity factor MinE
WP_003114740.1	MULTISPECIES: atu genes transcriptional repressor AtuR	PA_AP	PA_DMSO	12	WP_003114740.1	4308.89	11282.4	1.38868	1.38868	161.84	2.6184	0.00955949	0.00150418	4.31483	0.248708	Pseudomonas	0.116	23130.5	Pae_UCBPP-PA14_RefSeq.GCF_000014625.1	3	3	A0A0H2ZCW6	PA14_26760		transcriptional regulator
WP_003109185.1	MULTISPECIES: peptidylprolyl isomerase PpiA	PA_AP	PA_DMSO	12	WP_003109185.1	3071.16	8032.31	1.38703	1.38703	161.54	2.6154	9.96e-05	4.84e-05	5.40433	0.152736	Pseudomonas	0.353	20164.2	Pae_UCBPP-PA14_RefSeq.GCF_000014625.1	6	8	A0A0H2ZDH5	PA14_22450	ppiA	peptidyl-prolyl cis-trans isomerase A
WP_003138874.1	MULTISPECIES: NAD(P)/FAD-dependent oxidoreductase	PA_AP	PA_DMSO	12	WP_003138874.1	1860.03	4853.5	1.3837	1.3837	160.937	2.60937	0.000212739	8.39e-05	6.67308	0.188174	Pseudomonas	0.1	42619.6	Pae_UCBPP-PA14_RefSeq.GCF_000014625.1	5	5	A0A0H2ZCE3	PA14_29320		NADH dehydrogenase, FAD-containing subunit
WP_003086881.1	MULTISPECIES: gamma-glutamyltransferase	PA_AP	PA_DMSO	12	WP_003086881.1	10061.7	26236.2	1.38269	1.38269	160.754	2.60754	0.000143273	6.34e-05	4.94679	0.129412	Pseudomonas	0.18	59874.1	Pae_UCBPP-PA14_RefSeq.GCF_000014625.1	16	16	A0A0H2Z8J7	PA14_46960	ggt	gamma-glutamyltranspeptidase
WP_003084583.1	MULTISPECIES: twitching motility response regulator PilG	PA_AP	PA_DMSO	12	WP_003084583.1	1235.22	3219.93	1.38226	1.38226	160.676	2.60676	0.0472278	0.00580795	4.41482	0.5578	Pseudomonas	0.17	14718.1	Pae_UCBPP-PA14_RefSeq.GCF_000014625.1	4	4	A0A0H2ZL28	PA14_05320	pilG	twitching motility protein PilG
WP_003139792.1	MULTISPECIES: RimK family protein	PA_AP	PA_DMSO	12	WP_003139792.1	3063.5	7953.27	1.37637	1.37637	159.614	2.59614	7.12e-05	3.88e-05	4.78033	0.0995226	Pseudomonas	0.097	56995.1	Pae_UCBPP-PA14_RefSeq.GCF_000014625.1	10	10	A0A0H2Z907	PA14_39390		30S ribosomal protein S6 modification protein
WP_003092594.1	MULTISPECIES: YaeQ family protein	PA_AP	PA_DMSO	12	WP_003092594.1	2720.88	7051.88	1.37394	1.37394	159.177	2.59177	0.00716649	0.00119442	3.61924	0.294476	Pseudomonas	0.095	20596.3	Pae_UCBPP-PA14_RefSeq.GCF_000014625.1	2	2	A0A0H2ZES1	PA14_16210		hypothetical protein
WP_003091415.1	MULTISPECIES: TetR/AcrR family transcriptional regulator	PA_AP	PA_DMSO	12	WP_003091415.1	1941.08	5030.13	1.37374	1.37374	159.141	2.59141	0.00189987	0.000433605	3.3694	0.124807	Pseudomonas	0.194	19145.1	Pae_UCBPP-PA14_RefSeq.GCF_000014625.1	4	4	A0A0H2ZDB8	PA14_23590	sawR	SawR
WP_003139291.1	MULTISPECIES: ferripyoverdine/pyocin S3 receptor FpvA	PA_AP	PA_DMSO	12	WP_003139291.1	1091.44	2827.77	1.37343	1.37343	159.086	2.59086	0.00340769	0.000677665	4.79864	0.259486	Pseudomonas	0.066	91199.2	Pae_UCBPP-PA14_RefSeq.GCF_000014625.1	11	11	A0A0H2ZBG8	PA14_33680	fpvA	ferripyoverdine receptor
WP_003091257.1	MULTISPECIES: porin OpdQ	PA_AP	PA_DMSO	11	WP_003091257.1	540.587	1399.93	1.37276	1.37276	158.965	2.58965	0.00824475	0.00133889	3.91501	0.244603	Pseudomonas	0.031	46712.3	Pae_UCBPP-PA14_RefSeq.GCF_000014625.1	4	4	A0A0H2ZD83	PA14_24790		outer membrane porin
WP_003119987.1	MULTISPECIES: 2-heptyl-3-hydroxy-4(1H)-quinolone synthase	PA_AP	PA_DMSO	12	WP_003119987.1	3504.99	9072.07	1.37202	1.37202	158.833	2.58833	0.000957347	0.000255891	4.3509	0.157473	Pseudomonas	0.113	42054.3	Pae_UCBPP-PA14_RefSeq.GCF_000014625.1	7	7	Q02N79	PA14_30630	pqsH	FAD-dependent monooxygenase
WP_003087987.1	MULTISPECIES: SDR family oxidoreductase	PA_AP	PA_DMSO	12	WP_003087987.1	2582.61	6681.12	1.37126	1.37126	158.696	2.58696	3.2e-05	2.29e-05	3.23571	0.0407707	Pseudomonas	0.161	26918.9	Pae_UCBPP-PA14_RefSeq.GCF_000014625.1	7	8	A0A0H2ZA18	PA14_40890		short chain dehydrogenase
WP_003090806.1	MULTISPECIES: DUF2789 domain-containing protein	PA_AP	PA_DMSO	12	WP_003090806.1	2033.68	5258.35	1.37052	1.37052	158.563	2.58563	0.0168116	0.00238373	5.06356	0.409145	Pseudomonas	0.118	8518.43	Pae_UCBPP-PA14_RefSeq.GCF_000014625.1	1	1	A0A0H2ZCJ8	PA14_28460		hypothetical protein
WP_003114808.1	MULTISPECIES: glycine betaine ABC transporter substrate-binding protein	PA_AP	PA_DMSO	12	WP_003114808.1	1915.86	4948.67	1.36905	1.36905	158.3	2.583	0.000586464	0.000178792	3.92778	0.133122	Pseudomonas	0.095	31080.1	Pae_UCBPP-PA14_RefSeq.GCF_000014625.1	7	8	A0A0H2ZCG8	PA14_22330		glycine betaine-binding protein
WP_003091489.1	MULTISPECIES: YciI family protein	PA_AP	PA_DMSO	12	WP_003091489.1	2473.56	6388.57	1.36891	1.36891	158.275	2.58275	0.00102247	0.000270131	6.41085	0.190832	Pseudomonas	0.172	10609.1	Pae_UCBPP-PA14_RefSeq.GCF_000014625.1	4	5	A0A0H2ZCD2	PA14_22780	yciI	YciI-like protein
WP_003140013.1	MULTISPECIES: aminodeoxychorismate synthase component I	PA_AP	PA_DMSO	12	WP_003140013.1	7281.2	18803.5	1.36876	1.36876	158.248	2.58248	0.00109047	0.000282209	5.34213	0.214351	Pseudomonas	0.148	49634.5	Pae_UCBPP-PA14_RefSeq.GCF_000014625.1	12	13	A0A0H2Z9L0	PA14_41820	pabB	para-aminobenzoate synthase component I
WP_003140859.1	MULTISPECIES: glutathione peroxidase	PA_AP	PA_DMSO	12	WP_003140859.1	23391	60406.7	1.36875	1.36875	158.247	2.58247	0.000135586	6.12e-05	5.14678	0.142878	Pseudomonas	0.2	17248.7	Pae_UCBPP-PA14_RefSeq.GCF_000014625.1	6	7	A0A0H2Z616	PA14_53420		glutathione peroxidase
WP_003142076.1	MULTISPECIES: glycine-betaine demethylase subunit GbcA	PA_AP	PA_DMSO	12	WP_003142076.1	8371.71	21595.3	1.36712	1.36712	157.955	2.57955	1.62e-08	7.34e-08	7.80221	0.0558745	Pseudomonas	0.24	48680.4	Pae_UCBPP-PA14_RefSeq.GCF_000014625.1	19	20	A0A0H2ZIF3	PA14_71410		ring hydroxylating dioxygenase, alpha-subunit
WP_003111654.1	MULTISPECIES: START domain-containing protein	PA_AP	PA_DMSO	12	WP_003111654.1	62276	160626	1.36695	1.36695	157.926	2.57926	0.00022976	8.85e-05	6.61485	0.185355	Pseudomonas	0.198	22098.4	Pae_UCBPP-PA14_RefSeq.GCF_000014625.1	7	8	A0A0H2Z976	PA14_44080		hypothetical protein
WP_003084466.1	MULTISPECIES: pantetheine-phosphate adenylyltransferase	PA_AP	PA_DMSO	12	WP_003084466.1	9105.02	23473.7	1.36631	1.36631	157.811	2.57811	0.000728014	0.000210506	4.10108	0.120277	Pseudomonas	0.453	17771.5	Pae_UCBPP-PA14_RefSeq.GCF_000014625.1	8	8	Q02U51	PA14_04760	coaD	phosphopantetheine adenylyltransferase
WP_003139438.1	MULTISPECIES: cytochrome c	PA_AP	PA_DMSO	12	WP_003139438.1	834.673	2149.96	1.36502	1.36502	157.581	2.57581	0.00712365	0.00119108	5.46151	0.287739	Pseudomonas	0.062	46738.7	Pae_UCBPP-PA14_RefSeq.GCF_000014625.1	4	4	A0A0H2Z9V7	PA14_35270		cytochrome c precursor
WP_003137628.1	MULTISPECIES: DUF3299 domain-containing protein	PA_AP	PA_DMSO	12	WP_003137628.1	64911.9	167116	1.3643	1.3643	157.451	2.57451	0.00842089	0.00136071	5.61623	0.3253	Pseudomonas	0.134	18226	Pae_UCBPP-PA14_RefSeq.GCF_000014625.1	3	3	A0A0H2ZEP8	PA14_11280		hypothetical protein
WP_003103810.1	MULTISPECIES: alkene reductase	PA_AP	PA_DMSO	12	WP_003103810.1	9775.17	25152.2	1.36349	1.36349	157.307	2.57307	0.00844231	0.00136224	4.98317	0.33698	Pseudomonas	0.189	37796.6	Pae_UCBPP-PA14_RefSeq.GCF_000014625.1	10	12	A0A0H2ZGJ3	PA14_56660		xenobiotic reductase
WP_003088985.1	MULTISPECIES: hypothetical protein	PA_AP	PA_DMSO	12	WP_003088985.1	13671.3	35174.5	1.36338	1.36338	157.287	2.57287	3.91e-05	2.62e-05	6.91651	0.134499	Pseudomonas	0.153	20943.1	Pae_UCBPP-PA14_RefSeq.GCF_000014625.1	4	6	A0A0H2ZAS6	PA14_36450		hypothetical protein
WP_003112758.1	MULTISPECIES: HugZ family protein	PA_AP	PA_DMSO	12	WP_003112758.1	24350.1	62618	1.36265	1.36265	157.157	2.57157	0.0066972	0.0011336	4.68584	0.302363	Pseudomonas	0.221	27000.7	Pae_UCBPP-PA14_RefSeq.GCF_000014625.1	5	6	A0A0H2ZGV5	PA14_57040		hypothetical protein
WP_003139778.1	MULTISPECIES: AAA family ATPase	PA_AP	PA_DMSO	12	WP_003139778.1	3663.72	9414.83	1.36162	1.36162	156.974	2.56974	0.000210194	8.36e-05	6.93506	0.16447	Pseudomonas	0.251	20117	Pae_UCBPP-PA14_RefSeq.GCF_000014625.1	6	6	A0A0H2Z9Z6	PA14_39210		hypothetical protein
WP_003091099.1	MULTISPECIES: electron transfer flavoprotein subunit alpha/FixB family protein	PA_AP	PA_DMSO	12	WP_003091099.1	30033.5	77094.8	1.36006	1.36006	156.696	2.56696	0.0068281	0.00115063	5.57869	0.348261	Pseudomonas	0.269	31422.9	Pae_UCBPP-PA14_RefSeq.GCF_000014625.1	10	11	A0A0H2ZD42	PA14_25880	etfA	electron transfer flavoprotein subunit alpha
WP_003091007.1	MULTISPECIES: OmpA family protein	PA_AP	PA_DMSO	12	WP_003091007.1	1359.84	3489.55	1.3596	1.3596	156.614	2.56614	1.38e-06	1.99e-06	3.39224	0.0207424	Pseudomonas	0.16	29852.7	Pae_UCBPP-PA14_RefSeq.GCF_000014625.1	10	11	A0A0H2ZCY0	PA14_26560		outer membrane protein
WP_003095987.1	MULTISPECIES: DUF924 family protein	PA_AP	PA_DMSO	12	WP_003095987.1	3641.44	9341.4	1.35913	1.35913	156.53	2.5653	0.000334393	0.000118021	7.38642	0.217583	Pseudomonas	0.115	22669.3	Pae_UCBPP-PA14_RefSeq.GCF_000014625.1	5	5	A0A0H2ZHK8	PA14_67470		hypothetical protein
WP_003102657.1	MULTISPECIES: nicotinate phosphoribosyltransferase	PA_AP	PA_DMSO	10	WP_003102657.1	707.468	1813.62	1.35813	1.35813	156.353	2.56353	0.000237836	8.99e-05	3.78863	0.114867	Pseudomonas	0.03	45690.7	Pae_UCBPP-PA14_RefSeq.GCF_000014625.1	7	8	A0A0H2ZGU3	PA14_56900	pncB2	nicotinate phosphoribosyltransferase
WP_003095177.1	MULTISPECIES: BON domain-containing protein	PA_AP	PA_DMSO	12	WP_003095177.1	119405	306065	1.35797	1.35797	156.324	2.56324	8.89e-12	2.99e-10	7.00558	0.0157574	Pseudomonas	0.386	11760.4	Pae_UCBPP-PA14_RefSeq.GCF_000014625.1	13	17	A0A0H2ZHN3	PA14_62690		hypothetical protein
WP_003091756.1	MULTISPECIES: aliphatic amidase	PA_AP	PA_DMSO	12	WP_003091756.1	4351.02	11150.7	1.35771	1.35771	156.278	2.56278	0.010444	0.00161878	4.12505	0.327161	Pseudomonas	0.124	38480.7	Pae_UCBPP-PA14_RefSeq.GCF_000014625.1	8	9	Q02QK0	PA14_20560	amiE	acylamide amidohydrolase
WP_003086553.1	MULTISPECIES: tRNA cyclic N6-threonylcarbamoyladenosine(37) synthase TcdA	PA_AP	PA_DMSO	10	WP_003086553.1	156.645	401.422	1.35762	1.35762	156.261	2.56261	0.000635562	0.000190418	3.36378	0.0888667	Pseudomonas	0.096	28941.1	Pae_UCBPP-PA14_RefSeq.GCF_000014625.1	6	6	A0A0H2Z8B6	PA14_49350		hypothetical protein
WP_011666772.1	MULTISPECIES: glutamine-hydrolyzing carbamoyl-phosphate synthase small subunit	PA_AP	PA_DMSO	12	WP_011666772.1	4830.03	12370.2	1.35676	1.35676	156.11	2.5611	2.53e-05	1.88e-05	5.47921	0.106878	Pseudomonas	0.132	40801.2	Pae_UCBPP-PA14_RefSeq.GCF_000014625.1	8	8	A0A0H2ZHP2	PA14_62930	carA	carbamoyl phosphate synthase small subunit
WP_003137805.1	MULTISPECIES: acyl-CoA synthetase	PA_AP	PA_DMSO	12	WP_003137805.1	1801.78	4614.16	1.35664	1.35664	156.089	2.56089	0.000209323	8.36e-05	4.88593	0.134434	Pseudomonas	0.055	68986.8	Pae_UCBPP-PA14_RefSeq.GCF_000014625.1	13	13	A0A0H2ZFC3	PA14_14060		AMP-binding protein
WP_003092645.1	MULTISPECIES: signal recognition particle protein	PA_AP	PA_DMSO	12	WP_003092645.1	558.838	1430.39	1.35591	1.35591	155.958	2.55958	2.83e-06	3.57e-06	5.11178	0.080883	Pseudomonas	0.031	49359.8	Pae_UCBPP-PA14_RefSeq.GCF_000014625.1	6	7	A0A0H2ZF03	PA14_15960	ffh	signal recognition particle protein Ffh
WP_025297938.1	MULTISPECIES: EexN family lipoprotein	PA_AP	PA_DMSO	8	WP_025297938.1	1038.91	2657.27	1.35487	1.35487	155.774	2.55774	0.0217127	0.00296615	1.44488	0.128639	Pseudomonadota	0.141	10218.8	Pae_UCBPP-PA14_RefSeq.GCF_000014625.1	3	3		PA14_RS12655	PA14_RS12655
WP_003137803.1	MULTISPECIES: NAD(P)H-dependent anabolic L-arginine dehydrogenase DauB	PA_AP	PA_DMSO	12	WP_003137803.1	1050.65	2686.87	1.35465	1.35465	155.735	2.55735	5.03e-05	3.07e-05	4.0499	0.0798008	Pseudomonas	0.025	33885.7	Pae_UCBPP-PA14_RefSeq.GCF_000014625.1	7	8	A0A0H2ZFD5	PA14_14020		hypothetical protein
WP_003083098.1	MULTISPECIES: chemotaxis protein CheW	PA_AP	PA_DMSO	12	WP_003083098.1	106343	271912	1.35442	1.35442	155.693	2.55693	4.7e-09	2.98e-08	7.30329	0.0425778	Pseudomonas	0.522	17536	Pae_UCBPP-PA14_RefSeq.GCF_000014625.1	6	8	A0A0H2Z917	PA14_45500		purine-binding chemotaxis protein
WP_003095138.1	MULTISPECIES: two-component system response regulator CbrB	PA_AP	PA_DMSO	12	WP_003095138.1	15548.5	39748.8	1.35413	1.35413	155.643	2.55643	0.000842488	0.000233276	4.65925	0.172979	Pseudomonas	0.243	52258.4	Pae_UCBPP-PA14_RefSeq.GCF_000014625.1	15	18	A0A0H2ZI15	PA14_62540	cbrB	two-component response regulator CbrB
WP_003112938.1	MULTISPECIES: gamma-glutamyl-gamma-aminobutyrate hydrolase family protein	PA_AP	PA_DMSO	12	WP_003112938.1	4542.18	11582.8	1.35052	1.35052	155.004	2.55004	0.0110833	0.0016937	4.89948	0.352934	Pseudomonas	0.276	26477.2	Pae_UCBPP-PA14_RefSeq.GCF_000014625.1	6	7	A0A0H2ZJU4	PA14_03870	spuA	glutamine amidotransferase
WP_003091628.1	MULTISPECIES: RNA polymerase sigma factor	PA_AP	PA_DMSO	12	WP_003091628.1	1437.18	3663.62	1.35003	1.35003	154.918	2.54918	0.0378643	0.00479614	2.32374	0.29976	Pseudomonas	0.108	22836.9	Pae_UCBPP-PA14_RefSeq.GCF_000014625.1	5	5	A0A0H2ZE16	PA14_21550		RNA polymerase ECF-subfamily sigma-70 factor
WP_003092633.1	MULTISPECIES: hypothetical protein	PA_AP	PA_DMSO	4	WP_003092633.1	311.737	793.644	1.34816	1.34816	154.588	2.54588	0.205099	0.0218109	1.99781	0.145398	Pseudomonas	0.061	24722.4	Pae_UCBPP-PA14_RefSeq.GCF_000014625.1	3	3	A0A0H2ZET5	PA14_16020		hypothetical protein
WP_003095557.1	MULTISPECIES: SDR family oxidoreductase	PA_AP	PA_DMSO	12	WP_003095557.1	11702.4	29789.4	1.34799	1.34799	154.558	2.54558	1e-07	3.01e-07	6.5603	0.0546322	Pseudomonas	0.142	27384	Pae_UCBPP-PA14_RefSeq.GCF_000014625.1	8	8	A0A0H2ZH69	PA14_64840		short-chain dehydrogenase
WP_003120916.1	MULTISPECIES: lipopolysaccharide transport periplasmic protein LptA	PA_AP	PA_DMSO	12	WP_003120916.1	6327.13	16105.8	1.34796	1.34796	154.552	2.54552	0.000468698	0.00015201	4.81727	0.141378	Pseudomonas	0.291	19125.8	Pae_UCBPP-PA14_RefSeq.GCF_000014625.1	10	10	A0A0H2ZGK2	PA14_57920		hypothetical protein
WP_003087175.1	MULTISPECIES: sulfate ABC transporter substrate-binding protein	PA_AP	PA_DMSO	12	WP_003087175.1	3100.29	7887.24	1.34712	1.34712	154.403	2.54403	0.000308624	0.000111516	4.39315	0.102333	Pseudomonas	0.12	36517.3	Pae_UCBPP-PA14_RefSeq.GCF_000014625.1	8	9	A0A0H2Z953	PA14_45110	cysP	sulfate-binding protein of ABC transporter
WP_003139055.1	MULTISPECIES: acyl-CoA dehydrogenase family protein	PA_AP	PA_DMSO	12	WP_003139055.1	3993.26	10157.8	1.34696	1.34696	154.375	2.54375	7.02e-05	3.85e-05	4.75331	0.109839	Pseudomonas	0.109	40936.7	Pae_UCBPP-PA14_RefSeq.GCF_000014625.1	6	7	A0A0H2ZBW4	PA14_31540		acyl-CoA dehydrogenase
WP_003097816.1	MULTISPECIES: glutathione S-transferase family protein	PA_AP	PA_DMSO	12	WP_003097816.1	21664.2	54993.4	1.34395	1.34395	153.845	2.53845	0.00443	0.000823179	5.15326	0.28909	Pseudomonas	0.195	22738.2	Pae_UCBPP-PA14_RefSeq.GCF_000014625.1	5	5	A0A0H2Z9L7	PA14_43110		glutathione S-transferase
WP_003085808.1	MULTISPECIES: OmpA family protein	PA_AP	PA_DMSO	12	WP_003085808.1	948.175	2406.87	1.34393	1.34393	153.842	2.53842	1.54e-10	2.27e-09	5.00032	0.00760967	Pseudomonas	0.211	24713.4	Pae_UCBPP-PA14_RefSeq.GCF_000014625.1	9	14	A0A0H2Z614	PA14_53500		hypothetical protein
WP_003106314.1	MULTISPECIES: 5-(carboxyamino)imidazole ribonucleotide mutase	PA_AP	PA_DMSO	12	WP_003106314.1	2671.22	6779.69	1.34372	1.34372	153.805	2.53805	2.18e-05	1.68e-05	4.77494	0.076074	Pseudomonas	0.294	16889.5	Pae_UCBPP-PA14_RefSeq.GCF_000014625.1	5	5	A0A0H2ZJC8	PA14_71620	purE	phosphoribosylaminoimidazole carboxylase catalytic subunit
WP_003137369.1	MULTISPECIES: LPS-assembly protein LptD	PA_AP	PA_DMSO	12	WP_003137369.1	4585.91	11634.8	1.34317	1.34317	153.708	2.53708	6.39e-06	6.71e-06	5.09114	0.0681318	Pseudomonas	0.18	104301	Pae_UCBPP-PA14_RefSeq.GCF_000014625.1	28	31	Q02TG8	PA14_07770	ostA	organic solvent tolerance protein OstA
WP_003140888.1	MULTISPECIES: DUF3396 domain-containing protein	PA_AP	PA_DMSO	12	WP_003140888.1	3328.96	8434.65	1.34126	1.34126	153.372	2.53372	0.00168886	0.000394904	5.65128	0.22408	Pseudomonas	0.097	40830.3	Pae_UCBPP-PA14_RefSeq.GCF_000014625.1	6	7	A0A0H2Z7E6	PA14_53660		hypothetical protein
WP_003092499.1	MULTISPECIES: OmpA family protein	PA_AP	PA_DMSO	12	WP_003092499.1	486.014	1230.14	1.33975	1.33975	153.108	2.53108	1.66e-10	2.27e-09	6.03124	0.0159574	Pseudomonas	0.176	28514	Pae_UCBPP-PA14_RefSeq.GCF_000014625.1	13	15	A0A0H2ZEX2	PA14_16630		outer membrane protein, OmpA
WP_003141468.1	MULTISPECIES: hypothetical protein	PA_AP	PA_DMSO	12	WP_003141468.1	1325.4	3351.05	1.33819	1.33819	152.833	2.52833	0.00427505	0.000802596	4.14501	0.247501	Pseudomonas	0.054	24691	Pae_UCBPP-PA14_RefSeq.GCF_000014625.1	5	5	A0A0H2ZH64	PA14_59610		hypothetical protein
WP_003140849.1	MULTISPECIES: threonine dehydratase	PA_AP	PA_DMSO	12	WP_003140849.1	29712.8	75012.2	1.33604	1.33604	152.458	2.52458	0.0333817	0.00432445	6.68957	0.485245	Pseudomonas	0.188	34006.9	Pae_UCBPP-PA14_RefSeq.GCF_000014625.1	6	8	A0A0H2Z710	PA14_53260		hypothetical protein
WP_003140141.1	MULTISPECIES: AMP-binding protein	PA_AP	PA_DMSO	12	WP_003140141.1	1679.56	4238.13	1.33534	1.33534	152.335	2.52335	0.000231158	8.86e-05	5.67168	0.133899	Pseudomonas	0.157	61418.5	Pae_UCBPP-PA14_RefSeq.GCF_000014625.1	14	18	A0A0H2Z9H9	PA14_43610		AMP-binding protein
WP_003138062.1	MULTISPECIES: propionyl-CoA synthetase	PA_AP	PA_DMSO	12	WP_003138062.1	6785.74	17120.3	1.33513	1.33513	152.298	2.52298	0.000192489	7.91e-05	6.01441	0.166928	Pseudomonas	0.142	69066.8	Pae_UCBPP-PA14_RefSeq.GCF_000014625.1	16	20	A0A0H2ZEL6	PA14_18150		acetyl-coa synthetase
WP_003138031.1	MULTISPECIES: sulfurtransferase-like selenium metabolism protein YedF	PA_AP	PA_DMSO	12	WP_003138031.1	2339.46	5902.26	1.33509	1.33509	152.291	2.52291	2.85e-07	6.38e-07	6.11086	0.0472692	Pseudomonas	0.159	9111.32	Pae_UCBPP-PA14_RefSeq.GCF_000014625.1	4	5	A0A0H2ZEQ2	PA14_17350		hypothetical protein
WP_003091520.1	MULTISPECIES: glutathione binding-like protein	PA_AP	PA_DMSO	12	WP_003091520.1	1832.39	4618.15	1.33359	1.33359	152.028	2.52028	0.0115543	0.00175275	4.85992	0.313844	Pseudomonas	0.254	22545.7	Pae_UCBPP-PA14_RefSeq.GCF_000014625.1	5	5	A0A0H2ZDN4	PA14_22530		glutathione S-transferase
WP_003138074.1	MULTISPECIES: 4-amino-4-deoxy-L-arabinose-phosphoundecaprenol flippase subunit ArnF	PA_AP	PA_DMSO	12	WP_003138074.1	5031.13	12667.9	1.33222	1.33222	151.79	2.5179	0.00012243	5.65e-05	5.42354	0.129967	Pseudomonas	0.102	14334.9	Pae_UCBPP-PA14_RefSeq.GCF_000014625.1	1	1	Q02R29	PA14_18310		hypothetical protein
WP_003090447.1	MULTISPECIES: isocitrate lyase	PA_AP	PA_DMSO	12	WP_003090447.1	19449.8	48873	1.32929	1.32929	151.278	2.51278	6.8e-05	3.74e-05	5.45522	0.128457	Pseudomonas	0.185	58870.7	Pae_UCBPP-PA14_RefSeq.GCF_000014625.1	16	22	A0A0H2ZAX9	PA14_30050		isocitrate lyase
WP_003084819.1	MULTISPECIES: biotin-dependent carboxyltransferase family protein	PA_AP	PA_DMSO	12	WP_003084819.1	1421.15	3570.75	1.32917	1.32917	151.258	2.51258	0.000794233	0.000223556	5.00819	0.168894	Pseudomonas	0.191	34649.6	Pae_UCBPP-PA14_RefSeq.GCF_000014625.1	10	11	A0A0H2ZKQ0	PA14_06480		hydrolase
WP_003106042.1	MULTISPECIES: dipeptidase	PA_AP	PA_DMSO	12	WP_003106042.1	1891.67	4743.16	1.32619	1.32619	150.739	2.50739	0.000488347	0.000156191	3.90052	0.135756	Pseudomonas	0.108	36108.1	Pae_UCBPP-PA14_RefSeq.GCF_000014625.1	7	7	A0A0H2ZIE0	PA14_71240		hypothetical protein
WP_003094380.1	MULTISPECIES: metalloprotease TldD	PA_AP	PA_DMSO	12	WP_003094380.1	11850.8	29684	1.32471	1.32471	150.482	2.50482	0.00259699	0.000546229	4.64581	0.238264	Pseudomonas	0.219	50238.7	Pae_UCBPP-PA14_RefSeq.GCF_000014625.1	12	15	A0A0H2ZGU5	PA14_58070		hypothetical protein
WP_003117290.1	MULTISPECIES: hypothetical protein	PA_AP	PA_DMSO	12	WP_003117290.1	2838.67	7103.98	1.32341	1.32341	150.257	2.50257	2.52e-05	1.88e-05	6.20354	0.116564	Pseudomonas	0.195	18270.9	Pae_UCBPP-PA14_RefSeq.GCF_000014625.1	4	4	A0A0H2ZB06	PA14_35850		hypothetical protein
WP_003088542.1	MULTISPECIES: pyrroloquinoline quinone biosynthesis peptide chaperone PqqD	PA_AP	PA_DMSO	10	WP_003088542.1	711.365	1780.03	1.32324	1.32324	150.227	2.50227	0.021067	0.00288832	2.84727	0.18158	Gammaproteobacteria	0.217	10409	Pae_UCBPP-PA14_RefSeq.GCF_000014625.1	2	2	Q02LD5	PA14_38790	pqqD	pyrroloquinoline quinone biosynthesis protein PqqD
WP_003110878.1	MULTISPECIES: ferredoxin--NADP reductase	PA_AP	PA_DMSO	12	WP_003110878.1	14871.4	37205.1	1.32296	1.32296	150.179	2.50179	0.0106614	0.00164688	4.89889	0.355788	Pseudomonas	0.256	29377.5	Pae_UCBPP-PA14_RefSeq.GCF_000014625.1	10	12	A0A0H2ZHI1	PA14_61060		oxidoreductase
WP_003090553.1	MULTISPECIES: RrF2 family transcriptional regulator	PA_AP	PA_DMSO	12	WP_003090553.1	7308.2	18280.7	1.32273	1.32273	150.139	2.50139	0.0101738	0.00158228	5.01496	0.343238	Pseudomonas	0.218	19142.9	Pae_UCBPP-PA14_RefSeq.GCF_000014625.1	4	4	A0A0H2ZB30	PA14_29300		transcriptional regulator
WP_003084528.1	MULTISPECIES: DUF4426 domain-containing protein	PA_AP	PA_DMSO	12	WP_003084528.1	4362.5	10910.7	1.32252	1.32252	150.103	2.50103	0.00154405	0.000368632	4.5502	0.225158	Gammaproteobacteria	0.309	15318.6	Pae_UCBPP-PA14_RefSeq.GCF_000014625.1	4	6	A0A0H2ZK38	PA14_05060		hypothetical protein
WP_003095916.1	MULTISPECIES: D-aminoacyl-tRNA deacylase	PA_AP	PA_DMSO	12	WP_003095916.1	4438.42	11099.2	1.32234	1.32234	150.071	2.50071	0.00062245	0.000187475	5.98939	0.180315	Pseudomonas	0.09	15559.9	Pae_UCBPP-PA14_RefSeq.GCF_000014625.1	3	3	Q02ET8	PA14_67100		D-tyrosyl-tRNA(Tyr) deacylase
WP_003141918.1	MULTISPECIES: phosphoenolpyruvate carboxykinase	PA_AP	PA_DMSO	12	WP_003141918.1	53225.8	133084	1.32214	1.32214	150.036	2.50036	0.0303956	0.00398353	4.37746	0.467831	Pseudomonas	0.265	55746.1	Pae_UCBPP-PA14_RefSeq.GCF_000014625.1	30	36	Q02EH2	PA14_68580	pckA	phosphoenolpyruvate carboxykinase
WP_003092207.1	MULTISPECIES: helix-turn-helix transcriptional regulator	PA_AP	PA_DMSO	12	WP_003092207.1	706.73	1766.33	1.32152	1.32152	149.93	2.4993	0.00319068	0.000643784	3.64432	0.180848	Pseudomonas	0.046	29429.8	Pae_UCBPP-PA14_RefSeq.GCF_000014625.1	2	2	A0A0H2ZEF9	PA14_17720		LuxR family transcriptional regulator
WP_003135990.1	MULTISPECIES: GMP/IMP nucleotidase	PA_AP	PA_DMSO	12	WP_003135990.1	609.267	1520.33	1.31924	1.31924	149.535	2.49535	0.00365431	0.000717643	4.40386	0.174504	Pseudomonas	0.149	25570.9	Pae_UCBPP-PA14_RefSeq.GCF_000014625.1	4	4	A0A0H2ZHQ6	PA14_68390		hydrolase
WP_003137519.1	MULTISPECIES: TonB-dependent siderophore receptor	PA_AP	PA_DMSO	5	WP_003137519.1	904.245	2256.1	1.31905	1.31905	149.501	2.49501	0.16442	0.0178598	2.12171	0.124985	Pseudomonas	0.014	87443.3	Pae_UCBPP-PA14_RefSeq.GCF_000014625.1	10	10	A0A0H2ZFZ5	PA14_09970	fpvB	type I ferripyoverdine receptor, FpvB
WP_003095207.1	MULTISPECIES: carbamoyl-phosphate synthase large subunit	PA_AP	PA_DMSO	12	WP_003095207.1	14005.1	34906.6	1.31755	1.31755	149.243	2.49243	0.00222643	0.000492169	3.89364	0.183595	Pseudomonas	0.251	117332	Pae_UCBPP-PA14_RefSeq.GCF_000014625.1	44	54	A0A0H2ZHT6	PA14_62910	carB	carbamoyl phosphate synthase large subunit
WP_003111755.1	MULTISPECIES: lyase	PA_AP	PA_DMSO	12	WP_003111755.1	1427.69	3555.8	1.31649	1.31649	149.059	2.49059	0.00178692	0.000413623	3.36215	0.173871	Pseudomonas	0.092	33560.4	Pae_UCBPP-PA14_RefSeq.GCF_000014625.1	5	5	A0A0H2ZL12	PA14_06130		hypothetical protein
WP_003095496.1	MULTISPECIES: c-di-GMP-binding multidrug transporter transcriptional regulator BrlR	PA_AP	PA_DMSO	12	WP_003095496.1	716.905	1785.25	1.31627	1.31627	149.021	2.49021	9.77e-06	9.44e-06	4.13588	0.0450662	Pseudomonas	0.041	31168.4	Pae_UCBPP-PA14_RefSeq.GCF_000014625.1	7	8	A0A0H2ZI28	PA14_64500		transcriptional regulator
WP_003141898.1	MULTISPECIES: beta-ketoacyl-ACP synthase FabY	PA_AP	PA_DMSO	12	WP_003141898.1	11952	29752.2	1.31574	1.31574	148.93	2.4893	1.16e-05	1.05e-05	4.52575	0.063005	Pseudomonas	0.166	68820.1	Pae_UCBPP-PA14_RefSeq.GCF_000014625.1	24	36	A0A0H2ZIZ0	PA14_68360		beta-ketoacyl synthase
WP_003085932.1	MULTISPECIES: ABC transporter substrate-binding protein	PA_AP	PA_DMSO	12	WP_003085932.1	25810.8	64213.6	1.3149	1.3149	148.786	2.48786	0.00360976	0.000710729	4.28812	0.220896	Pseudomonas	0.259	28010	Pae_UCBPP-PA14_RefSeq.GCF_000014625.1	9	12	A0A0H2Z7A1	PA14_52790	aotJ	arginine/ornithine binding protein AotJ
WP_003138614.1	MULTISPECIES: DUF1285 domain-containing protein	PA_AP	PA_DMSO	12	WP_003138614.1	2684.47	6674.83	1.31409	1.31409	148.646	2.48646	8.15e-06	8.19e-06	6.78902	0.0992987	Pseudomonas	0.222	21254.2	Pae_UCBPP-PA14_RefSeq.GCF_000014625.1	6	7	A0A0H2ZD47	PA14_25830		hypothetical protein
WP_003096964.1	MULTISPECIES: sigma-54-dependent response regulator transcription factor AlgB	PA_AP	PA_DMSO	12	WP_003096964.1	27569	68541.9	1.31394	1.31394	148.62	2.4862	0.00461444	0.000847096	5.12057	0.282085	Pseudomonas	0.232	49366.1	Pae_UCBPP-PA14_RefSeq.GCF_000014625.1	18	18	A0A0H2ZJR9	PA14_72380	algB	two-component response regulator AlgB
WP_003141348.1	MULTISPECIES: carboxylating nicotinate-nucleotide diphosphorylase	PA_AP	PA_DMSO	12	WP_003141348.1	6633.09	16483.8	1.3133	1.3133	148.509	2.48509	0.00961178	0.00151137	4.50932	0.292269	Pseudomonas	0.191	30603.9	Pae_UCBPP-PA14_RefSeq.GCF_000014625.1	10	10	A0A0H2ZGX8	PA14_58700	nadC	nicotinate-nucleotide pyrophosphorylase
WP_003140417.1	MULTISPECIES: GntR family transcriptional regulator	PA_AP	PA_DMSO	12	WP_003140417.1	3596.33	8929.44	1.31204	1.31204	148.293	2.48293	0.000995416	0.00026337	5.11387	0.191498	Pseudomonas	0.189	24879.5	Pae_UCBPP-PA14_RefSeq.GCF_000014625.1	3	3	A0A0H2Z777	PA14_47820		transcriptional regulator
WP_003094899.1	MULTISPECIES: XdhC family protein	PA_AP	PA_DMSO	12	WP_003094899.1	8524.78	21163.7	1.31186	1.31186	148.261	2.48261	6.57e-05	3.66e-05	6.1453	0.140778	Pseudomonas	0.316	34856.8	Pae_UCBPP-PA14_RefSeq.GCF_000014625.1	9	9	A0A0H2ZHA9	PA14_61120		hypothetical protein
WP_003123220.1	MULTISPECIES: DUF2066 domain-containing protein	PA_AP	PA_DMSO	12	WP_003123220.1	776.289	1927.06	1.31173	1.31173	148.239	2.48239	0.000314046	0.00011289	3.4029	0.0535297	Pseudomonas	0.188	36704.5	Pae_UCBPP-PA14_RefSeq.GCF_000014625.1	7	7	A0A0H2Z7E9	PA14_52020		hypothetical protein
WP_003137917.1	MULTISPECIES: phosphoribosylformylglycinamidine synthase	PA_AP	PA_DMSO	12	WP_003137917.1	18699.2	46401.5	1.31119	1.31119	148.147	2.48147	4.01e-05	2.67e-05	5.83074	0.1188	Pseudomonas	0.178	140661	Pae_UCBPP-PA14_RefSeq.GCF_000014625.1	33	38	A0A0H2ZDW9	PA14_15740	purL	phosphoribosylformylglycinamidine synthase
WP_003142085.1	MULTISPECIES: alcohol dehydrogenase AdhP	PA_AP	PA_DMSO	12	WP_003142085.1	1054.48	2615.16	1.31037	1.31037	148.005	2.48005	3.29e-05	2.33e-05	5.83019	0.112709	Pseudomonas	0.132	35883.3	Pae_UCBPP-PA14_RefSeq.GCF_000014625.1	9	10	A0A0H2ZJM2	PA14_71630	adhA	alcohol dehydrogenase
WP_003095210.1	MULTISPECIES: 4-hydroxy-tetrahydrodipicolinate reductase	PA_AP	PA_DMSO	12	WP_003095210.1	72512.7	179761	1.30977	1.30977	147.902	2.47902	0.0038796	0.000749402	2.95478	0.164551	Pseudomonas	0.44	28324.4	Pae_UCBPP-PA14_RefSeq.GCF_000014625.1	13	18	Q02FR3	PA14_62940	dapB	dihydrodipicolinate reductase
WP_003092366.1	MULTISPECIES: CTP synthase	PA_AP	PA_DMSO	12	WP_003092366.1	69917	173102	1.30791	1.30791	147.582	2.47582	0.00154919	0.000368989	5.08002	0.219155	Pseudomonas	0.216	59617.9	Pae_UCBPP-PA14_RefSeq.GCF_000014625.1	20	23	Q02RA9	PA14_17290	pyrG	CTP synthetase
WP_003141584.1	MULTISPECIES: carbon starvation CstA family protein	PA_AP	PA_DMSO	12	WP_003141584.1	4583.45	11329.8	1.30561	1.30561	147.189	2.47189	0.000843903	0.000233276	3.96247	0.129421	Pseudomonas	0.019	73454	Pae_UCBPP-PA14_RefSeq.GCF_000014625.1	8	8	A0A0H2ZGE5	PA14_60950		hypothetical protein
WP_003090368.1	MULTISPECIES: polyamine ABC transporter substrate-binding protein	PA_AP	PA_DMSO	12	WP_003090368.1	2063.37	5100.09	1.30552	1.30552	147.173	2.47173	0.00868707	0.00139384	3.20902	0.26163	Pseudomonas	0.065	40725.4	Pae_UCBPP-PA14_RefSeq.GCF_000014625.1	7	7	A0A0H2ZC59	PA14_30570		periplasmic spermidine/putrescine-binding protein
WP_003090940.1	MULTISPECIES: hydroperoxide stress response transcriptional regulator OhrR	PA_AP	PA_DMSO	12	WP_003090940.1	17726.7	43806	1.30521	1.30521	147.119	2.47119	1.92e-05	1.54e-05	4.44724	0.0675418	Pseudomonas	0.285	16795.6	Pae_UCBPP-PA14_RefSeq.GCF_000014625.1	8	10	A0A0H2ZBI6	PA14_27230		MarR family transcriptional regulator
WP_004365383.1	MULTISPECIES: preprotein translocase subunit SecG	PA_AP	PA_DMSO	12	WP_004365383.1	3042.59	7508.7	1.30326	1.30326	146.786	2.46786	3.55e-05	2.47e-05	6.18049	0.121798	Pseudomonas	0.233	13235.2	Pae_UCBPP-PA14_RefSeq.GCF_000014625.1	2	2	A0A0H2ZHW2	PA14_62810	secG	preprotein translocase subunit SecG
WP_016254112.1	MULTISPECIES: DUF3892 domain-containing protein	PA_AP	PA_DMSO	12	WP_016254112.1	5899.92	14545.8	1.30183	1.30183	146.542	2.46542	0.00142865	0.000346155	4.36126	0.19126	Pseudomonas	0.365	10870.2	Pae_UCBPP-PA14_RefSeq.GCF_000014625.1	8	8		PA14_RS21810	PA14_RS21810
WP_003110258.1	MULTISPECIES: arginine N-succinyltransferase	PA_AP	PA_DMSO	12	WP_003110258.1	3570.97	8797.59	1.30079	1.30079	146.364	2.46364	0.000739535	0.000212224	4.68354	0.184209	Pseudomonas	0.179	37259.5	Pae_UCBPP-PA14_RefSeq.GCF_000014625.1	7	7	A0A0H2Z7B5	PA14_52690	aruG	arginine/ornithine succinyltransferase AII subunit
WP_003109147.1	MULTISPECIES: bifunctional UDP-N-acetylglucosamine diphosphorylase/glucosamine-1-phosphate N-acetyltransferase GlmU	PA_AP	PA_DMSO	12	WP_003109147.1	4080.55	10050.6	1.30045	1.30045	146.306	2.46306	0.00127423	0.000315102	3.26153	0.119563	Pseudomonas	0.117	48832.7	Pae_UCBPP-PA14_RefSeq.GCF_000014625.1	8	10	Q02DF6	PA14_73220	glmU	glucosamine-1-phosphate acetyltransferase/N-acetylglucosamine-1-phosphate uridyltransferase
WP_003091210.1	MULTISPECIES: universal stress protein	PA_AP	PA_DMSO	12	WP_003091210.1	35589	87640	1.30016	1.30016	146.256	2.46256	5e-08	1.81e-07	7.9205	0.06487	Pseudomonas	0.255	15844.2	Pae_UCBPP-PA14_RefSeq.GCF_000014625.1	7	8	A0A0H2ZD86	PA14_25040		hypothetical protein
WP_003096673.1	MULTISPECIES: phosphate ABC transporter substrate-binding protein PstS	PA_AP	PA_DMSO	12	WP_003096673.1	1476.3	3635.25	1.30006	1.30006	146.24	2.4624	0.00132715	0.000326419	5.06533	0.189651	Pseudomonas	0.093	34473.6	Pae_UCBPP-PA14_RefSeq.GCF_000014625.1	10	11	Q02DZ3	PA14_70860		hypothetical protein
WP_003138498.1	MULTISPECIES: 3-isopropylmalate dehydratase small subunit	PA_AP	PA_DMSO	12	WP_003138498.1	25298.8	62294.2	1.30003	1.30003	146.234	2.46234	0.000105806	5.04e-05	6.28687	0.15185	Pseudomonas	0.311	24010	Pae_UCBPP-PA14_RefSeq.GCF_000014625.1	11	12	Q02PT3	PA14_23760	leuD	isopropylmalate isomerase small subunit
WP_003087898.1	MULTISPECIES: bifunctional methylenetetrahydrofolate dehydrogenase/methenyltetrahydrofolate cyclohydrolase FolD	PA_AP	PA_DMSO	12	WP_003087898.1	6242.61	15365.4	1.29947	1.29947	146.138	2.46138	0.00048844	0.000156191	5.58947	0.178245	Pseudomonas	0.099	30549.2	Pae_UCBPP-PA14_RefSeq.GCF_000014625.1	7	9	Q02KT7	PA14_41350	folD	bifunctional 5,10-methylene-tetrahydrofolate dehydrogenase/ 5,10-methylene-tetrahydrofolate cyclohydrolase
WP_003098586.1	MULTISPECIES: OmpH family outer membrane protein	PA_AP	PA_DMSO	12	WP_003098586.1	12453	30642.6	1.29904	1.29904	146.066	2.46066	0.000102783	4.95e-05	4.08914	0.095157	Pseudomonas	0.435	19090.1	Pae_UCBPP-PA14_RefSeq.GCF_000014625.1	12	16	A0A0H2ZEQ6	PA14_17170		hypothetical protein
WP_003091478.1	MULTISPECIES: phosphogluconate dehydratase	PA_AP	PA_DMSO	12	WP_003091478.1	7495.19	18442.7	1.29902	1.29902	146.061	2.46061	1.82e-06	2.48e-06	6.05128	0.0708004	Pseudomonas	0.102	65182.5	Pae_UCBPP-PA14_RefSeq.GCF_000014625.1	12	13	A0A0H2ZDQ9	PA14_22910	edd	phosphogluconate dehydratase
WP_003100943.1	MULTISPECIES: glutathione synthase	PA_AP	PA_DMSO	12	WP_003100943.1	8398.88	20661.1	1.29865	1.29865	145.998	2.45998	6.13e-05	3.51e-05	5.60939	0.125697	Pseudomonas	0.177	35704.9	Pae_UCBPP-PA14_RefSeq.GCF_000014625.1	12	14	A0A0H2ZK52	PA14_05310	gshB	glutathione synthetase
WP_003095213.1	MULTISPECIES: nucleotide exchange factor GrpE	PA_AP	PA_DMSO	12	WP_003095213.1	3025.08	7440.41	1.29841	1.29841	145.957	2.45957	0.000314409	0.00011289	4.84398	0.14485	Pseudomonas	0.263	20702.3	Pae_UCBPP-PA14_RefSeq.GCF_000014625.1	7	8	Q02FR0	PA14_62990	grpE	heat shock protein GrpE
WP_003137634.1	MULTISPECIES: bifunctional diaminohydroxyphosphoribosylaminopyrimidine deaminase/5-amino-6-(5-phosphoribosylamino)uracil reductase RibD	PA_AP	PA_DMSO	12	WP_003137634.1	1976.88	4854.33	1.29605	1.29605	145.555	2.45555	0.00329767	0.000660694	2.96486	0.15798	Pseudomonas	0.15	39773.6	Pae_UCBPP-PA14_RefSeq.GCF_000014625.1	7	7	A0A0H2ZFZ9	PA14_11400	ribD	riboflavin-specific deaminase/reductase
WP_003092968.1	MULTISPECIES: two-component system response regulator NarL	PA_AP	PA_DMSO	12	WP_003092968.1	1511.87	3705.76	1.29344	1.29344	145.112	2.45112	0.009651	0.00151649	3.86681	0.245986	Pseudomonas	0.091	24254.9	Pae_UCBPP-PA14_RefSeq.GCF_000014625.1	2	2	A0A0H2ZF59	PA14_13730	narL	transcriptional regulator NarL
WP_003113045.1	MULTISPECIES: dTDP-4-dehydrorhamnose reductase	PA_AP	PA_DMSO	12	WP_003113045.1	17633.5	43220.3	1.29339	1.29339	145.103	2.45103	0.000393638	0.000133914	5.33545	0.163233	Pseudomonas	0.102	32939.6	Pae_UCBPP-PA14_RefSeq.GCF_000014625.1	5	6	A0A0H2ZFV6	PA14_11250		hypothetical protein
WP_003090677.1	MULTISPECIES: threonine--tRNA ligase	PA_AP	PA_DMSO	12	WP_003090677.1	35137.8	86121.9	1.29335	1.29335	145.097	2.45097	0.000394108	0.000133914	5.13152	0.153184	Pseudomonas	0.23	73080.2	Pae_UCBPP-PA14_RefSeq.GCF_000014625.1	32	36	Q02NP1	PA14_28650	thrS	threonyl-tRNA synthetase
WP_003110216.1	MULTISPECIES: transketolase	PA_AP	PA_DMSO	12	WP_003110216.1	2751.7	6742	1.29285	1.29285	145.012	2.45012	0.000145708	6.43e-05	4.6866	0.12542	Pseudomonas	0.126	72220.3	Pae_UCBPP-PA14_RefSeq.GCF_000014625.1	15	18	A0A0H2ZKT8	PA14_07130	tktA	transketolase
WP_003140926.1	MULTISPECIES: TonB-dependent receptor	PA_AP	PA_DMSO	12	WP_003140926.1	6414.33	15715.7	1.29283	1.29283	145.009	2.45009	0.00187281	0.000429147	4.62124	0.231568	Pseudomonas	0.176	74263.6	Pae_UCBPP-PA14_RefSeq.GCF_000014625.1	15	15	A0A0H2Z6U8	PA14_54180		hypothetical protein
WP_003092391.1	MULTISPECIES: UMP kinase	PA_AP	PA_DMSO	12	WP_003092391.1	12608.8	30867.2	1.29165	1.29165	144.808	2.44808	0.000645871	0.000192495	4.52719	0.168345	Pseudomonas	0.082	26272.5	Pae_UCBPP-PA14_RefSeq.GCF_000014625.1	6	7	Q02RC6	PA14_17080	pyrH	uridylate kinase
WP_003093057.1	MULTISPECIES: MetQ/NlpA family ABC transporter substrate-binding protein	PA_AP	PA_DMSO	12	WP_003093057.1	2793.92	6837.9	1.29126	1.29126	144.742	2.44742	5.32e-05	3.16e-05	5.00482	0.110753	Pseudomonas	0.328	28101.6	Pae_UCBPP-PA14_RefSeq.GCF_000014625.1	10	12	A0A0H2ZEE8	PA14_13010		hypothetical protein
WP_003139199.1	MULTISPECIES: amidohydrolase	PA_AP	PA_DMSO	11	WP_003139199.1	662.642	1620.51	1.29014	1.29014	144.552	2.44552	0.00210249	0.000473217	4.68043	0.15925	Pseudomonas	0.045	62818.3	Pae_UCBPP-PA14_RefSeq.GCF_000014625.1	13	13	A0A0H2ZBL3	PA14_32950		hypothetical protein
WP_016254257.1	MULTISPECIES: HAD family hydrolase	PA_AP	PA_DMSO	12	WP_016254257.1	14512	35488.7	1.29011	1.29011	144.547	2.44547	0.00012435	5.7e-05	4.79719	0.122184	Pseudomonas	0.171	24459.8	Pae_UCBPP-PA14_RefSeq.GCF_000014625.1	10	11	PA14_21900	PA14_21900		HAD-superfamily hydrolase
WP_003095173.1	MULTISPECIES: DUF2845 domain-containing protein	PA_AP	PA_DMSO	12	WP_003095173.1	2711.34	6628.83	1.28975	1.28975	144.485	2.44485	0.000203156	8.26e-05	5.39172	0.133747	Pseudomonas	0.135	11658.2	Pae_UCBPP-PA14_RefSeq.GCF_000014625.1	1	1		PA14_62670		hypothetical protein
WP_003111582.1	MULTISPECIES: putative selenate ABC transporter substrate-binding protein	PA_AP	PA_DMSO	12	WP_003111582.1	33237.3	81213.7	1.28892	1.28892	144.345	2.44345	5.32e-05	3.16e-05	4.84899	0.0987804	Pseudomonas	0.295	30872.5	Pae_UCBPP-PA14_RefSeq.GCF_000014625.1	19	22	PA14_21175	PA14_21175		hypothetical protein
WP_003094378.1	MULTISPECIES: ribosome biogenesis factor YjgA	PA_AP	PA_DMSO	12	WP_003094378.1	1837	4487.12	1.28844	1.28844	144.264	2.44264	0.000591748	0.000180131	4.75752	0.149284	Pseudomonas	0.109	20209.9	Pae_UCBPP-PA14_RefSeq.GCF_000014625.1	3	3	A0A0H2ZGT1	PA14_58060		hypothetical protein
WP_003087156.1	MULTISPECIES: hypothetical protein	PA_AP	PA_DMSO	12	WP_003087156.1	977.711	2384.51	1.28621	1.28621	143.887	2.43887	1.58e-07	4.15e-07	4.56539	0.029121	Pseudomonas	0.094	14930.8	Pae_UCBPP-PA14_RefSeq.GCF_000014625.1	2	4	Q02JW6	PA14_45260		hypothetical protein
WP_003140789.1	MULTISPECIES: glutaredoxin family protein	PA_AP	PA_DMSO	12	WP_003140789.1	14774.8	36027	1.28594	1.28594	143.84	2.4384	0.000156366	6.78e-05	7.62683	0.194788	Pseudomonas	0.299	8283.65	Pae_UCBPP-PA14_RefSeq.GCF_000014625.1	3	3	A0A0H2Z7F2	PA14_52080		hypothetical protein
WP_003138056.1	MULTISPECIES: PhzF family phenazine biosynthesis protein	PA_AP	PA_DMSO	12	WP_003138056.1	5840.58	14237	1.28546	1.28546	143.759	2.43759	1.4e-05	1.21e-05	5.2052	0.0857724	Pseudomonas	0.084	28835.9	Pae_UCBPP-PA14_RefSeq.GCF_000014625.1	6	6	A0A0H2ZDD4	PA14_18020		PhzF family phenazine biosynthesis protein
WP_003087180.1	MULTISPECIES: 2-hydroxy-3-oxopropionate reductase	PA_AP	PA_DMSO	12	WP_003087180.1	1252.73	3052.51	1.28492	1.28492	143.669	2.43669	0.000300809	0.000109037	4.4637	0.107185	Pseudomonas	0.193	30964.5	Pae_UCBPP-PA14_RefSeq.GCF_000014625.1	9	9	A0A0H2Z8Y7	PA14_45020		oxidoreductase
WP_003140185.1	MULTISPECIES: alpha/beta family hydrolase	PA_AP	PA_DMSO	12	WP_003140185.1	4283.65	10410.9	1.28118	1.28118	143.038	2.43038	0.002458	0.000526991	4.63992	0.192119	Pseudomonas	0.21	22649.1	Pae_UCBPP-PA14_RefSeq.GCF_000014625.1	6	7	A0A0H2Z8U1	PA14_44320		hypothetical protein
WP_003087236.1	MULTISPECIES: YbaB/EbfC family nucleoid-associated protein	PA_AP	PA_DMSO	12	WP_003087236.1	3822.69	9290.22	1.28112	1.28112	143.028	2.43028	0.0765742	0.00887592	4.0346	0.543789	Pseudomonas	0.333	11876.7	Pae_UCBPP-PA14_RefSeq.GCF_000014625.1	6	7	Q02K16	PA14_44620		hypothetical protein
WP_003095196.1	MULTISPECIES: phosphoglucosamine mutase	PA_AP	PA_DMSO	12	WP_003095196.1	37623.2	91412	1.28076	1.28076	142.967	2.42967	8.84e-05	4.42e-05	7.13737	0.156456	Pseudomonas	0.166	47796.7	Pae_UCBPP-PA14_RefSeq.GCF_000014625.1	11	13	Q02FS3	PA14_62840	glmM	phosphoglucosamine mutase
WP_011666670.1	MULTISPECIES: ABC transporter substrate-binding protein	PA_AP	PA_DMSO	12	WP_011666670.1	3631.55	8819.11	1.28005	1.28005	142.847	2.42847	0.00133908	0.000328997	3.17399	0.11352	Pseudomonas	0.213	29383.8	Pae_UCBPP-PA14_RefSeq.GCF_000014625.1	16	17	A0A0H2Z9N7	PA14_36200		ABC transporter substrate-binding protein
WP_003093959.1	MULTISPECIES: YceI family protein	PA_AP	PA_DMSO	10	WP_003093959.1	421.796	1024.1	1.27973	1.27973	142.794	2.42794	0.00494796	0.000890399	2.95683	0.109123	Pseudomonas	0.051	22146.8	Pae_UCBPP-PA14_RefSeq.GCF_000014625.1	4	4	A0A0H2ZGR6	PA14_56510		hypothetical protein
WP_003084679.1	MULTISPECIES: CaiB/BaiF CoA transferase family protein	PA_AP	PA_DMSO	12	WP_003084679.1	6644.05	16115.6	1.27832	1.27832	142.557	2.42557	0.000349104	0.000121706	4.96467	0.1488	Gammaproteobacteria	0.268	43846.9	Pae_UCBPP-PA14_RefSeq.GCF_000014625.1	11	12	A0A0H2ZK81	PA14_05820		hypothetical protein
WP_003088221.1	MULTISPECIES: class I SAM-dependent methyltransferase	PA_AP	PA_DMSO	12	WP_003088221.1	1699.36	4116.25	1.27634	1.27634	142.224	2.42224	0.000741743	0.000212224	3.79293	0.157612	Pseudomonas	0.033	30271.3	Pae_UCBPP-PA14_RefSeq.GCF_000014625.1	3	3	A0A0H2ZA11	PA14_39660		hypothetical protein
WP_003137857.1	MULTISPECIES: ribosome biogenesis GTPase Der	PA_AP	PA_DMSO	12	WP_003137857.1	2690.48	6516.06	1.27614	1.27614	142.19	2.4219	5.19e-05	3.11e-05	4.50887	0.121578	Pseudomonas	0.142	55008.9	Pae_UCBPP-PA14_RefSeq.GCF_000014625.1	9	9	Q02RV3	PA14_14930	engA	GTP-binding protein EngA
WP_003138736.1	MULTISPECIES: elongation factor P maturation arginine rhamnosyltransferase EarP	PA_AP	PA_DMSO	12	WP_003138736.1	3853.69	9329.08	1.27549	1.27549	142.082	2.42082	0.0310972	0.00407013	5.02798	0.406332	Pseudomonas	0.17	42689.6	Pae_UCBPP-PA14_RefSeq.GCF_000014625.1	9	9	A0A0H2ZCU3	PA14_27200		hypothetical protein
WP_003110024.1	MULTISPECIES: metalloprotease PmbA	PA_AP	PA_DMSO	12	WP_003110024.1	15279.6	36980.1	1.27514	1.27514	142.023	2.42023	4.04e-05	2.69e-05	4.73664	0.0899672	Pseudomonas	0.283	47836.8	Pae_UCBPP-PA14_RefSeq.GCF_000014625.1	22	25	A0A0H2ZH23	PA14_58050	pmbA	PmbA protein
WP_003109313.1	MULTISPECIES: pantoate--beta-alanine ligase	PA_AP	PA_DMSO	12	WP_003109313.1	22403.9	54199.5	1.27453	1.27453	141.92	2.4192	0.00327405	0.000657694	5.76277	0.260536	Pseudomonas	0.41	30836.3	Pae_UCBPP-PA14_RefSeq.GCF_000014625.1	12	14	Q02FU2	PA14_62590	panC	pantoate--beta-alanine ligase
WP_003137924.1	MULTISPECIES: N-acetylglucosamine-6-phosphate deacetylase	PA_AP	PA_DMSO	12	WP_003137924.1	8210.5	19848.4	1.27348	1.27348	141.744	2.41744	0.00371377	0.000725685	4.44464	0.2125	Pseudomonas	0.099	38918.5	Pae_UCBPP-PA14_RefSeq.GCF_000014625.1	7	9	A0A0H2ZF20	PA14_15820		N-acetylglucosamine-6-phosphate deacetylase
WP_016254285.1	MULTISPECIES: DEAD/DEAH box helicase	PA_AP	PA_DMSO	12	WP_016254285.1	6859.59	16573	1.27264	1.27264	141.603	2.41603	0.00580397	0.00101302	4.52703	0.249937	Pseudomonadota	0.169	76222	Pae_UCBPP-PA14_RefSeq.GCF_000014625.1	23	25		PA14_15590		hypothetical protein
WP_003091193.1	MULTISPECIES: S-methyl-5'-thioinosine phosphorylase	PA_AP	PA_DMSO	12	WP_003091193.1	2763.43	6665.43	1.27024	1.27024	141.201	2.41201	0.000730308	0.000210506	5.31236	0.171335	Pseudomonas	0.118	26266	Pae_UCBPP-PA14_RefSeq.GCF_000014625.1	4	4	A0A0H2ZBV8	PA14_25210		5'-methylthioadenosine phosphorylase
WP_003137850.1	MULTISPECIES: glycine zipper 2TM domain-containing protein	PA_AP	PA_DMSO	12	WP_003137850.1	10806.4	26060.3	1.26997	1.26997	141.157	2.41157	9.59e-07	1.57e-06	4.76486	0.038316	Pseudomonas	0.247	18971.6	Pae_UCBPP-PA14_RefSeq.GCF_000014625.1	11	14	A0A0H2ZF00	PA14_14660		hypothetical protein
WP_003087656.1	MULTISPECIES: 1,2-dihydroxy-3-keto-5-methylthiopentene dioxygenase	PA_AP	PA_DMSO	12	WP_003087656.1	24446.7	58924.7	1.26924	1.26924	141.034	2.41034	0.0118608	0.0017909	6.69815	0.369986	Pseudomonas	0.254	20552	Pae_UCBPP-PA14_RefSeq.GCF_000014625.1	6	7	Q02KH4	PA14_42730		oxidase
WP_003109743.1	MULTISPECIES: aldo/keto reductase	PA_AP	PA_DMSO	12	WP_003109743.1	2030.47	4891.1	1.26834	1.26834	140.885	2.40885	0.00218963	0.000486585	5.10331	0.185294	Pseudomonas	0.168	30031.2	Pae_UCBPP-PA14_RefSeq.GCF_000014625.1	4	5	A0A0H2Z6W7	PA14_53850		oxidoreductase
WP_003100271.1	MULTISPECIES: glycine--tRNA ligase subunit beta	PA_AP	PA_DMSO	12	WP_003100271.1	2321.26	5591.19	1.26825	1.26825	140.869	2.40869	0.000542773	0.0001686	5.10525	0.153375	Pseudomonas	0.124	73931.5	Pae_UCBPP-PA14_RefSeq.GCF_000014625.1	12	12	Q02V73	PA14_00090	glyS	glycyl-tRNA synthetase subunit beta
WP_003099193.1	MULTISPECIES: YecA family protein	PA_AP	PA_DMSO	12	WP_003099193.1	20490.7	49338.6	1.26775	1.26775	140.785	2.40785	0.000132265	6e-05	6.67151	0.181053	Pseudomonas	0.19	19357.9	Pae_UCBPP-PA14_RefSeq.GCF_000014625.1	3	4	Q02ED9	PA14_69010		hypothetical protein
WP_003093308.1	MULTISPECIES: transcription antitermination factor NusB	PA_AP	PA_DMSO	12	WP_003093308.1	9421.48	22675.9	1.26713	1.26713	140.683	2.40683	2.78e-07	6.34e-07	7.21916	0.0807499	Pseudomonas	0.113	17707.1	Pae_UCBPP-PA14_RefSeq.GCF_000014625.1	3	3	A0A0H2ZFV5	PA14_11450	nusB	transcription antitermination protein NusB
WP_003138642.1	MULTISPECIES: thiolase family protein	PA_AP	PA_DMSO	12	WP_003138642.1	2077.68	4995.12	1.26555	1.26555	140.418	2.40418	0.011482	0.00174409	4.03213	0.302444	Pseudomonas	0.053	39240.2	Pae_UCBPP-PA14_RefSeq.GCF_000014625.1	3	3	A0A0H2ZD32	PA14_26010		acyl-CoA thiolase
WP_003119204.1	MULTISPECIES: AMP nucleosidase	PA_AP	PA_DMSO	12	WP_003119204.1	537.399	1291.49	1.26497	1.26497	140.321	2.40321	0.00259977	0.000546311	4.13111	0.179067	Pseudomonas	0.042	56225.9	Pae_UCBPP-PA14_RefSeq.GCF_000014625.1	8	8	A0A0H2ZFN6	PA14_12490		AMP nucleosidase
WP_016254299.1	MULTISPECIES: DUF2076 domain-containing protein	PA_AP	PA_DMSO	12	WP_016254299.1	3114.82	7481.01	1.26408	1.26408	140.174	2.40174	1.85e-05	1.5e-05	6.86195	0.109369	Pseudomonas	0.084	25089.5	Pae_UCBPP-PA14_RefSeq.GCF_000014625.1	5	5	A0A0C6ESD3	PA14_12740		hypothetical protein
WP_003091189.1	MULTISPECIES: transcription-repair coupling factor	PA_AP	PA_DMSO	12	WP_003091189.1	1410.96	3388.08	1.26379	1.26379	140.126	2.40126	3.69e-05	2.53e-05	4.69407	0.0802255	Pseudomonas	0.068	128822	Pae_UCBPP-PA14_RefSeq.GCF_000014625.1	21	21	A0A0H2ZD58	PA14_25230	mfd	transcription-repair coupling factor
WP_003110158.1	MULTISPECIES: Nudix family hydrolase	PA_AP	PA_DMSO	12	WP_003110158.1	3958.51	9500.36	1.26302	1.26302	139.998	2.39998	0.0014877	0.000358558	5.17483	0.221438	Pseudomonas	0.057	34068.8	Pae_UCBPP-PA14_RefSeq.GCF_000014625.1	5	6	A0A0H2ZGM7	PA14_57190		hypothetical protein
WP_003083701.1	MULTISPECIES: carbonic anhydrase	PA_AP	PA_DMSO	12	WP_003083701.1	9763.48	23427.9	1.26276	1.26276	139.954	2.39954	5.09e-06	5.78e-06	5.09331	0.0627935	Pseudomonas	0.264	26649.3	Pae_UCBPP-PA14_RefSeq.GCF_000014625.1	10	12	A0A0H2ZKB2	PA14_01240		carbonic anhydrase
WP_003082373.1	MULTISPECIES: hypothetical protein	PA_AP	PA_DMSO	12	WP_003082373.1	6890.35	16525.3	1.26203	1.26203	139.833	2.39833	0.0320992	0.0041773	6.06598	0.413529	Pseudomonas	0.094	14042.6	Pae_UCBPP-PA14_RefSeq.GCF_000014625.1	2	3	A0A0H2Z7Z4	PA14_49400		hypothetical protein
WP_003131969.1	MULTISPECIES: mercury resistance transcriptional regulator MerR	PA_AP	PA_DMSO	10	WP_003131969.1	884.99	2121.52	1.26136	1.26136	139.722	2.39722	0.130175	0.0144287	1.86908	0.195601	Bacteria	0.056	15763.1	Pae_UCBPP-PA14_RefSeq.GCF_000014625.1	2	2	A0A0H2ZEV9	PA14_15480	merR	transcriptional regulator MerR
WP_003087448.1	MULTISPECIES: dienelactone hydrolase family protein	PA_AP	PA_DMSO	12	WP_003087448.1	78197.1	187441	1.26125	1.26125	139.703	2.39703	0.00031612	0.000113326	5.3634	0.153892	Pseudomonas	0.232	25777.3	Pae_UCBPP-PA14_RefSeq.GCF_000014625.1	9	14	A0A0H2Z8X9	PA14_43840		hypothetical protein
WP_003094423.1	MULTISPECIES: SIMPL domain-containing protein	PA_AP	PA_DMSO	12	WP_003094423.1	1051.2	2518.93	1.26077	1.26077	139.623	2.39623	8.46e-06	8.39e-06	4.44019	0.0521399	Pseudomonas	0.174	24879.2	Pae_UCBPP-PA14_RefSeq.GCF_000014625.1	9	11	A0A0H2ZH42	PA14_58330		hypothetical protein
WP_003082360.1	MULTISPECIES: winged helix-turn-helix domain-containing protein	PA_AP	PA_DMSO	12	WP_003082360.1	1000.45	2397.12	1.26065	1.26065	139.604	2.39604	0.00323027	0.000650046	3.85423	0.20684	Pseudomonas	0.093	26405.4	Pae_UCBPP-PA14_RefSeq.GCF_000014625.1	9	11	A0A0H2Z7S0	PA14_49440		two-component response regulator
WP_003084299.1	MULTISPECIES: putrescine-binding protein SpuD	PA_AP	PA_DMSO	12	WP_003084299.1	19940.6	47744.2	1.25962	1.25962	139.432	2.39432	0.00240263	0.000519241	4.70955	0.228829	Pseudomonas	0.185	40629.6	Pae_UCBPP-PA14_RefSeq.GCF_000014625.1	10	14	Q02UB7	PA14_03920	spuD	polyamine transport protein
WP_003086093.1	MULTISPECIES: outer membrane porin OprD	PA_AP	PA_DMSO	12	WP_003086093.1	7253.34	17360	1.25905	1.25905	139.338	2.39338	0.00466828	0.000851737	4.59962	0.245155	Pseudomonas	0.065	48219.1	Pae_UCBPP-PA14_RefSeq.GCF_000014625.1	6	7	A0A0H2Z7G7	PA14_51880	oprD	basic amino acid, basic peptide and imipenem outer membrane porin OprD precursor
WP_003137937.1	MULTISPECIES: CaiB/BaiF CoA transferase family protein	PA_AP	PA_DMSO	12	WP_003137937.1	1336.28	3198.23	1.25905	1.25905	139.338	2.39338	6.56e-05	3.66e-05	5.9889	0.111669	Pseudomonas	0.064	44881.4	Pae_UCBPP-PA14_RefSeq.GCF_000014625.1	12	15	A0A0H2ZEZ5	PA14_16130		hypothetical protein
WP_003086490.1	MULTISPECIES: peptide deformylase	PA_AP	PA_DMSO	12	WP_003086490.1	5064.33	12110.6	1.25783	1.25783	139.136	2.39136	0.152343	0.016675	3.72219	0.70084	Pseudomonas	0.257	20135.9	Pae_UCBPP-PA14_RefSeq.GCF_000014625.1	6	6	A0A0H2Z7N0	PA14_49870		peptide deformylase
WP_003110017.1	MULTISPECIES: cystathionine gamma-synthase	PA_AP	PA_DMSO	12	WP_003110017.1	18395.9	43990.7	1.25782	1.25782	139.134	2.39134	0.000171736	7.26e-05	4.77542	0.111734	Pseudomonas	0.122	42756.6	Pae_UCBPP-PA14_RefSeq.GCF_000014625.1	9	10	A0A0H2ZKV7	PA14_05230		cystathionine gamma-lyase
WP_003141539.1	MULTISPECIES: dCTP deaminase domain-containing protein	PA_AP	PA_DMSO	12	WP_003141539.1	54964.3	131253	1.25578	1.25578	138.796	2.38796	0.0024592	0.000526991	5.94738	0.255254	Pseudomonas	0.279	19977.1	Pae_UCBPP-PA14_RefSeq.GCF_000014625.1	7	9	A0A0H2ZHA8	PA14_60100	dtd	deoxycytidine triphosphate deaminase
WP_003085219.1	MULTISPECIES: OsmC family protein	PA_AP	PA_DMSO	12	WP_003085219.1	5231.67	12490.9	1.25554	1.25554	138.756	2.38756	0.00432548	0.000808472	7.57113	0.295221	Gammaproteobacteria	0.171	15236.6	Pae_UCBPP-PA14_RefSeq.GCF_000014625.1	5	6	A0A0H2ZL25	PA14_08380		hypothetical protein
WP_003138667.1	MULTISPECIES: bifunctional cobalt-precorrin-7 (C(5))-methyltransferase/cobalt-precorrin-6B (C(15))-methyltransferase	PA_AP	PA_DMSO	10	WP_003138667.1	891.527	2126.6	1.2542	1.2542	138.535	2.38535	1.19e-05	1.06e-05	5.06341	0.0393977	Pseudomonas	0.031	44086.8	Pae_UCBPP-PA14_RefSeq.GCF_000014625.1	10	12	A0A0H2ZD02	PA14_26480	cobL	precorrin-6y-dependent methyltransferase CobL
WP_003142104.1	MULTISPECIES: DNA helicase II	PA_AP	PA_DMSO	12	WP_003142104.1	918.172	2189.82	1.25397	1.25397	138.497	2.38497	0.000503771	0.000159528	4.74719	0.123622	Pseudomonas	0.055	81552.4	Pae_UCBPP-PA14_RefSeq.GCF_000014625.1	14	14	A0A0H2ZJB0	PA14_71870	uvrD	DNA-dependent helicase II
WP_003136048.1	MULTISPECIES: glycine cleavage system aminomethyltransferase GcvT	PA_AP	PA_DMSO	12	WP_003136048.1	5745.94	13700.5	1.25362	1.25362	138.438	2.38438	0.00484435	0.000877991	5.30909	0.256574	Pseudomonas	0.119	38884.2	Pae_UCBPP-PA14_RefSeq.GCF_000014625.1	5	5	A0A0H2ZIT3	PA14_68870	gcvT	glycine cleavage system aminomethyltransferase T
WP_003094347.1	MULTISPECIES: arabinose-5-phosphate isomerase KdsD	PA_AP	PA_DMSO	12	WP_003094347.1	2479.81	5904.9	1.25168	1.25168	138.119	2.38119	0.00041862	0.00013982	4.32442	0.120459	Pseudomonas	0.104	34211.7	Pae_UCBPP-PA14_RefSeq.GCF_000014625.1	4	4	Q02GY4	PA14_57890		hypothetical protein
WP_003140939.1	MULTISPECIES: YgfZ/GcvT domain-containing protein	PA_AP	PA_DMSO	12	WP_003140939.1	12506	29776.5	1.25155	1.25155	138.097	2.38097	4.25e-05	2.78e-05	7.10826	0.140795	Pseudomonas	0.175	33736.7	Pae_UCBPP-PA14_RefSeq.GCF_000014625.1	11	12	A0A0H2Z6Z5	PA14_54480		hypothetical protein
WP_003138532.1	MULTISPECIES: aminopeptidase N	PA_AP	PA_DMSO	12	WP_003138532.1	8324.73	19819.7	1.25146	1.25146	138.082	2.38082	0.000204672	8.29e-05	4.21958	0.105732	Pseudomonas	0.189	99949.1	Pae_UCBPP-PA14_RefSeq.GCF_000014625.1	45	50	A0A0H2ZDF7	PA14_24270	pepN	aminopeptidase
WP_004365367.1	MULTISPECIES: tRNA (uridine(54)-C5)-methyltransferase TrmA	PA_AP	PA_DMSO	12	WP_004365367.1	3978.56	9467.33	1.25071	1.25071	137.959	2.37959	0.000577307	0.000176679	5.88482	0.19381	Pseudomonas	0.085	41277.9	Pae_UCBPP-PA14_RefSeq.GCF_000014625.1	12	14	Q02FV3	PA14_62450	trmA	tRNA (uracil-5-)-methyltransferase
WP_011666600.1	MULTISPECIES: SPOR domain-containing protein	PA_AP	PA_DMSO	10	WP_011666600.1	655.831	1560.21	1.25034	1.25034	137.898	2.37898	0.00119186	0.000300009	2.4301	0.0959203	Pseudomonas	0.084	23217.5	Pae_UCBPP-PA14_RefSeq.GCF_000014625.1	3	3	A0A0H2ZDK5	PA14_23890		hypothetical protein
WP_003082372.1	MULTISPECIES: cold-shock protein	PA_AP	PA_DMSO	12	WP_003082372.1	231902	550580	1.24743	1.24743	137.419	2.37419	0.00135621	0.000331777	5.71946	0.224652	Pseudomonas	0.507	7724.65	Pae_UCBPP-PA14_RefSeq.GCF_000014625.1	7	9	A0A0H2Z6Y0	PA14_49410		cold-shock protein
WP_003095066.1	MULTISPECIES: ketol-acid reductoisomerase	PA_AP	PA_DMSO	12	WP_003095066.1	21181.9	50271.9	1.24692	1.24692	137.334	2.37334	0.000937574	0.000251787	7.24691	0.236074	Pseudomonas	0.237	36424.6	Pae_UCBPP-PA14_RefSeq.GCF_000014625.1	9	10	Q02FX9	PA14_62130	ilvC	ketol-acid reductoisomerase
WP_003090387.1	MULTISPECIES: sulfurtransferase complex subunit TusD	PA_AP	PA_DMSO	12	WP_003090387.1	9344.15	22161.4	1.24591	1.24591	137.169	2.37169	2.02e-05	1.59e-05	7.08485	0.129362	Pseudomonas	0.084	14085.8	Pae_UCBPP-PA14_RefSeq.GCF_000014625.1	2	2	A0A0H2ZBZ7	PA14_30400		sulfur transfer complex subunit TusD
WP_003109229.1	MULTISPECIES: hypothetical protein	PA_AP	PA_DMSO	12	WP_003109229.1	1938.25	4595.71	1.24554	1.24554	137.106	2.37106	0.000417269	0.000139702	5.51582	0.194628	Pseudomonas	0.06	46695.2	Pae_UCBPP-PA14_RefSeq.GCF_000014625.1	3	3	A0A0H2Z8A4	PA14_48540		hypothetical protein
WP_003116497.1	MULTISPECIES: haloacid dehalogenase type II	PA_AP	PA_DMSO	12	WP_003116497.1	1665.05	3946.83	1.24513	1.24513	137.039	2.37039	0.00661114	0.00112572	5.20277	0.223005	Pseudomonas	0.137	26249.1	Pae_UCBPP-PA14_RefSeq.GCF_000014625.1	3	3	A0A0H2Z6Q9	PA14_53790		haloacid dehalogenase
WP_003120317.1	MULTISPECIES: phosphoadenylyl-sulfate reductase	PA_AP	PA_DMSO	12	WP_003120317.1	3776.71	8948.64	1.24454	1.24454	136.943	2.36943	2.93e-06	3.66e-06	4.48691	0.0433699	Pseudomonas	0.056	30199.3	Pae_UCBPP-PA14_RefSeq.GCF_000014625.1	10	10	Q02KP7	PA14_41840	cysH	phosphoadenosine phosphosulfate reductase
WP_003135262.1	MULTISPECIES: GNAT family N-acetyltransferase	PA_AP	PA_DMSO	12	WP_003135262.1	2120.6	5023.97	1.24436	1.24436	136.913	2.36913	9.22e-07	1.52e-06	6.58842	0.0789328	Pseudomonas	0.144	17771.4	Pae_UCBPP-PA14_RefSeq.GCF_000014625.1	3	3	A0A0H2ZHW4	PA14_63350		GNAT family acetyltransferase
WP_004365179.1	MULTISPECIES: 5-oxoprolinase subunit PxpA	PA_AP	PA_DMSO	12	WP_004365179.1	1536.19	3639.04	1.2442	1.2442	136.888	2.36888	0.00988322	0.00154341	2.63994	0.189331	Pseudomonas	0.079	27565.5	Pae_UCBPP-PA14_RefSeq.GCF_000014625.1	5	5	A0A0H2ZKC5	PA14_06420		hypothetical protein
WP_003092534.1	MULTISPECIES: Wsp signal transduction system protein-glutamate methylesterase WspF	PA_AP	PA_DMSO	12	WP_003092534.1	1346.15	3187.14	1.24343	1.24343	136.761	2.36761	0.062398	0.00741363	4.56792	0.616319	Pseudomonas	0.045	35697.4	Pae_UCBPP-PA14_RefSeq.GCF_000014625.1	2	2	A0A0H2ZEX9	PA14_16480	wspF	chemotaxis-specific methylesterase
WP_004365431.1	MULTISPECIES: phosphoribosylamine--glycine ligase	PA_AP	PA_DMSO	12	WP_004365431.1	34820.1	82430.1	1.24325	1.24325	136.732	2.36732	0.0504991	0.00614983	4.60898	0.477049	Pseudomonas	0.357	45217.5	Pae_UCBPP-PA14_RefSeq.GCF_000014625.1	15	21	A0A0H2ZI48	PA14_64220	purD	phosphoribosylamine--glycine ligase
WP_003090946.1	MULTISPECIES: L,D-transpeptidase family protein	PA_AP	PA_DMSO	12	WP_003090946.1	5453.52	12899	1.242	1.242	136.527	2.36527	6.4e-05	3.6e-05	6.57372	0.133643	Pseudomonas	0.217	34799.6	Pae_UCBPP-PA14_RefSeq.GCF_000014625.1	8	10	A0A0H2ZCT9	PA14_27180		hypothetical protein
WP_003123185.1	MULTISPECIES: hypothetical protein	PA_AP	PA_DMSO	12	WP_003123185.1	1230.01	2907.39	1.24105	1.24105	136.37	2.3637	0.00170222	0.000397242	3.73259	0.191509	Pseudomonas	0.194	19629.3	Pae_UCBPP-PA14_RefSeq.GCF_000014625.1	4	4	A0A0H2Z7Z0	PA14_50930		hypothetical protein
WP_003110705.1	MULTISPECIES: fumarylacetoacetate hydrolase family protein	PA_AP	PA_DMSO	12	WP_003110705.1	8860.47	20935.8	1.24052	1.24052	136.284	2.36284	0.00120663	0.000302985	5.98684	0.266824	Pseudomonas	0.118	23843.3	Pae_UCBPP-PA14_RefSeq.GCF_000014625.1	8	10	A0A0H2ZKV0	PA14_04150		hypothetical protein
WP_003094005.1	MULTISPECIES: superoxide dismutase	PA_AP	PA_DMSO	12	WP_003094005.1	2.00012e+06	4724710	1.24014	1.24014	136.222	2.36222	0.155648	0.0170123	4.66081	0.743416	Fe	0.13	21350.8	Pae_UCBPP-PA14_RefSeq.GCF_000014625.1	6	10	A0A0H2ZGT4	PA14_56780	sodB	superoxide dismutase
WP_003140246.1	MULTISPECIES: DUF1937 family protein	PA_AP	PA_DMSO	12	WP_003140246.1	2491.53	5883.76	1.23971	1.23971	136.151	2.36151	0.000444886	0.000146159	6.48071	0.228424	Pseudomonas	0.093	13505.4	Pae_UCBPP-PA14_RefSeq.GCF_000014625.1	1	1	A0A0H2Z8J9	PA14_45120		hypothetical protein
WP_003140311.1	MULTISPECIES: ester cyclase	PA_AP	PA_DMSO	12	WP_003140311.1	1719.62	4058.21	1.23875	1.23875	135.994	2.35994	0.000877682	0.000239353	5.87892	0.205238	Pseudomonas	0.341	15478.6	Pae_UCBPP-PA14_RefSeq.GCF_000014625.1	6	6	A0A0H2Z8Q0	PA14_46310		hypothetical protein
WP_003089408.1	MULTISPECIES: cupin domain-containing protein	PA_AP	PA_DMSO	12	WP_003089408.1	5028.89	11863.7	1.23824	1.23824	135.911	2.35911	5.63e-07	1.04e-06	6.16742	0.0589086	Bacteria	0.182	12889.5	Pae_UCBPP-PA14_RefSeq.GCF_000014625.1	5	6	A0A0H2ZB95	PA14_34670		cupin superfamily protein
WP_003092343.1	MULTISPECIES: tRNA pseudouridine(13) synthase TruD	PA_AP	PA_DMSO	12	WP_003092343.1	3320.26	7832.57	1.23819	1.23819	135.902	2.35902	0.00013766	6.19e-05	5.68696	0.128205	Pseudomonas	0.141	38768.1	Pae_UCBPP-PA14_RefSeq.GCF_000014625.1	9	9	Q02R98	PA14_17440	truD	tRNA pseudouridine synthase D
WP_003138558.1	MULTISPECIES: quinone-dependent dihydroorotate dehydrogenase	PA_AP	PA_DMSO	12	WP_003138558.1	1914.41	4515.72	1.23806	1.23806	135.881	2.35881	0.000107467	5.08e-05	5.03317	0.11203	Pseudomonas	0.216	36101.5	Pae_UCBPP-PA14_RefSeq.GCF_000014625.1	10	10	Q02PL5	PA14_24640	pyrD	dihydroorotate dehydrogenase 2
WP_003139642.1	MULTISPECIES: elongation factor G	PA_AP	PA_DMSO	12	WP_003139642.1	2638.91	6224.38	1.23799	1.23799	135.869	2.35869	0.00238558	0.000517519	4.70334	0.202989	Pseudomonas	0.087	77601.1	Pae_UCBPP-PA14_RefSeq.GCF_000014625.1	15	17	A0A0H2Z9A2	PA14_37710	fusA2	elongation factor G
WP_003160516.1	MULTISPECIES: hypothetical protein	PA_AP	PA_DMSO	12	WP_003160516.1	1217.53	2870.01	1.2371	1.2371	135.725	2.35725	7.35e-08	2.47e-07	3.77463	0.00731424	Pseudomonas	0.234	13859.7	Pae_UCBPP-PA14_RefSeq.GCF_000014625.1	5	5	Q02NQ9	PA14_28440		hypothetical protein
WP_003093888.1	MULTISPECIES: histone-like nucleoid-structuring protein MvaT	PA_AP	PA_DMSO	12	WP_003093888.1	8325.46	19605.7	1.23567	1.23567	135.491	2.35491	1.05e-05	9.89e-06	3.57539	0.0337847	Pseudomonas	0.355	14180.3	Pae_UCBPP-PA14_RefSeq.GCF_000014625.1	9	11	A0A0H2ZGN7	PA14_56070	mvaT	transcriptional regulator MvaT, P16 subunit
WP_011666576.1	MULTISPECIES: class I SAM-dependent DNA methyltransferase	PA_AP	PA_DMSO	12	WP_011666576.1	1840	4329.34	1.23444	1.23444	135.29	2.3529	0.00307383	0.000626302	4.46232	0.244069	Pseudomonadota	0.038	103639	Pae_UCBPP-PA14_RefSeq.GCF_000014625.1	9	9	A0A0H2ZF76	PA14_15580		Type II restriction enzyme, methylase subunit
WP_003085254.1	MULTISPECIES: iron-sulfur cluster insertion protein ErpA	PA_AP	PA_DMSO	12	WP_003085254.1	64671.5	152086	1.23369	1.23369	135.167	2.35167	1.48e-05	1.25e-05	5.71324	0.101362	Bacteria	0.25	12484	Pae_UCBPP-PA14_RefSeq.GCF_000014625.1	5	7	Q02TA1	PA14_08510		iron-sulfur cluster insertion protein ErpA
WP_003091583.1	MULTISPECIES: M18 family aminopeptidase	PA_AP	PA_DMSO	12	WP_003091583.1	1906.16	4481.15	1.2332	1.2332	135.088	2.35088	0.0002566	9.56e-05	6.74158	0.195227	Pseudomonas	0.072	46600.5	Pae_UCBPP-PA14_RefSeq.GCF_000014625.1	5	5	Q02Q78	PA14_21990		aminopeptidase 2
WP_003087332.1	MULTISPECIES: aconitate hydratase AcnA	PA_AP	PA_DMSO	12	WP_003087332.1	21316.1	50109.6	1.23314	1.23314	135.079	2.35079	0.000632457	0.000189987	5.58044	0.197254	Pseudomonas	0.257	99160.8	Pae_UCBPP-PA14_RefSeq.GCF_000014625.1	27	31	A0A0H2Z808	PA14_44290	acnA	aconitate hydratase
WP_003119474.1	MULTISPECIES: DUF1615 domain-containing protein	PA_AP	PA_DMSO	8	WP_003119474.1	393.014	923.701	1.23285	1.23285	135.03	2.3503	0.175154	0.0189356	1.008	0.76782	Pseudomonas	0.019	40130.9	Pae_UCBPP-PA14_RefSeq.GCF_000014625.1	6	6	A0A0H2ZCD5	PA14_29270		outer membrane lipoprotein
WP_003092152.1	MULTISPECIES: efflux system transcriptional repressor NalD	PA_AP	PA_DMSO	12	WP_003092152.1	1114.36	2616.59	1.23148	1.23148	134.807	2.34807	3.59e-06	4.33e-06	5.52541	0.078867	Pseudomonas	0.08	24520.1	Pae_UCBPP-PA14_RefSeq.GCF_000014625.1	3	3	A0A0H2ZDC8	PA14_18080		TetR family transcriptional regulator
WP_003110753.1	MULTISPECIES: AraC family transcriptional regulator	PA_AP	PA_DMSO	12	WP_003110753.1	1999.51	4686.26	1.22879	1.22879	134.37	2.3437	0.000757927	0.000215471	6.62746	0.236843	Pseudomonas	0.172	32756.3	Pae_UCBPP-PA14_RefSeq.GCF_000014625.1	4	4	A0A0H2Z9W6	PA14_35140		AraC family transcriptional regulator
WP_003100350.1	MULTISPECIES: class I SAM-dependent methyltransferase	PA_AP	PA_DMSO	12	WP_003100350.1	5109.24	11962.8	1.22738	1.22738	134.141	2.34141	0.000360787	0.000125396	6.80725	0.175084	Gammaproteobacteria	0.25	24525.4	Pae_UCBPP-PA14_RefSeq.GCF_000014625.1	6	8	A0A0H2ZAG1	PA14_38210		hypothetical protein
WP_003096599.1	MULTISPECIES: YicC/YloC family endoribonuclease	PA_AP	PA_DMSO	12	WP_003096599.1	1139.17	2663.88	1.22555	1.22555	133.844	2.33844	0.000703111	0.000204737	4.41234	0.111367	Pseudomonas	0.139	31723.2	Pae_UCBPP-PA14_RefSeq.GCF_000014625.1	5	5	A0A0H2ZJF5	PA14_70430		hypothetical protein
WP_003133334.1	MULTISPECIES: TetR/AcrR family transcriptional regulator	PA_AP	PA_DMSO	5	WP_003133334.1	1359.32	3176.76	1.22467	1.22467	133.701	2.33701	0.116606	0.0130645	2.42671	0.220967	Pseudomonas	0.059	23213.7	Pae_UCBPP-PA14_RefSeq.GCF_000014625.1	3	3	A0A0H2Z7H7	PA14_46570		transcriptional regulator
WP_003141741.1	MULTISPECIES: bifunctional D-glycero-beta-D-manno-heptose-7-phosphate kinase/D-glycero-beta-D-manno-heptose 1-phosphate adenylyltransferase HldE	PA_AP	PA_DMSO	12	WP_003141741.1	1969.4	4600.4	1.224	1.224	133.594	2.33594	5.1e-05	3.09e-05	5.04802	0.106015	Pseudomonas	0.171	50406.8	Pae_UCBPP-PA14_RefSeq.GCF_000014625.1	10	11	Q02F21	PA14_66060	rfaE	bifunctional heptose 7-phosphate kinase/heptose 1-phosphate adenyltransferase
WP_003138271.1	MULTISPECIES: amino acid adenylation domain-containing protein	PA_AP	PA_DMSO	12	WP_003138271.1	4710.04	11000.8	1.2238	1.2238	133.561	2.33561	6.56e-05	3.66e-05	5.88701	0.133935	Pseudomonas	0.104	259389	Pae_UCBPP-PA14_RefSeq.GCF_000014625.1	41	41	A0A0H2ZE56	PA14_21020		non-ribosomal peptide synthetase
WP_003096330.1	MULTISPECIES: glycerol-3-phosphate transporter	PA_AP	PA_DMSO	12	WP_003096330.1	1031.74	2409.36	1.22357	1.22357	133.524	2.33524	3.83e-05	2.59e-05	4.52783	0.0825913	Pseudomonas	0.02	49299.8	Pae_UCBPP-PA14_RefSeq.GCF_000014625.1	4	5	A0A0H2ZJ49	PA14_69130	glpT	sn-glycerol-3-phosphate transporter
WP_003091647.1	MULTISPECIES: MaoC family dehydratase	PA_AP	PA_DMSO	12	WP_003091647.1	2007.39	4685.18	1.22278	1.22278	133.397	2.33397	0.0220585	0.00300977	2.5359	0.266999	Pseudomonas	0.096	16901.4	Pae_UCBPP-PA14_RefSeq.GCF_000014625.1	2	3	A0A0H2ZDX9	PA14_21310	phaJ1	hypothetical protein
WP_003139356.1	MULTISPECIES: acyl-CoA dehydrogenase family protein	PA_AP	PA_DMSO	12	WP_003139356.1	2551.5	5954.88	1.22273	1.22273	133.388	2.33388	4.17e-07	8.26e-07	7.03396	0.0638523	Pseudomonas	0.234	37658	Pae_UCBPP-PA14_RefSeq.GCF_000014625.1	11	12	A0A0H2ZB23	PA14_34490		hypothetical protein
WP_003109495.1	MULTISPECIES: molybdenum cofactor guanylyltransferase MobA	PA_AP	PA_DMSO	12	WP_003109495.1	3677.49	8581.5	1.22251	1.22251	133.352	2.33352	0.0279227	0.00369923	4.65994	0.418606	Pseudomonas	0.051	21884.3	Pae_UCBPP-PA14_RefSeq.GCF_000014625.1	2	2	Q02PJ4	PA14_24890	mobA	molybdopterin-guanine dinucleotide biosynthesis protein MobA
WP_003095892.1	MULTISPECIES: phosphoribosyl-ATP diphosphatase	PA_AP	PA_DMSO	12	WP_003095892.1	5888.85	13725.7	1.22082	1.22082	133.08	2.3308	0.000593881	0.000180299	5.035	0.169646	Pseudomonas	0.189	12008.5	Pae_UCBPP-PA14_RefSeq.GCF_000014625.1	5	5	Q02EV0	PA14_66950	hisE	phosphoribosyl-ATP pyrophosphatase
WP_003091727.1	MULTISPECIES: anti-anti sigma factor HsbA	PA_AP	PA_DMSO	12	WP_003091727.1	8306.08	19355.8	1.22052	1.22052	133.031	2.33031	0.000560935	0.000173063	7.9727	0.224831	Pseudomonas	0.297	11225.8	Pae_UCBPP-PA14_RefSeq.GCF_000014625.1	3	3	Q02QI1	PA14_20770		hypothetical protein
WP_003091442.1	MULTISPECIES: 30S ribosomal protein S1	PA_AP	PA_DMSO	12	WP_003091442.1	1108.27	2582.39	1.2204	1.2204	133.011	2.33011	0.000134203	6.07e-05	3.99489	0.0897267	Pseudomonas	0.02	61869.8	Pae_UCBPP-PA14_RefSeq.GCF_000014625.1	13	13	A0A0H2ZDD5	PA14_23330	rpsA	30S ribosomal protein S1
WP_003094399.1	MULTISPECIES: Asp-tRNA(Asn)/Glu-tRNA(Gln) amidotransferase subunit GatA	PA_AP	PA_DMSO	12	WP_003094399.1	15885.4	37013.4	1.22035	1.22035	133.003	2.33003	0.000295743	0.000107543	4.80848	0.142555	Pseudomonas	0.136	51818.7	Pae_UCBPP-PA14_RefSeq.GCF_000014625.1	14	14	Q02GV8	PA14_58180	gatA	aspartyl/glutamyl-tRNA amidotransferase subunit A
WP_003138184.1	MULTISPECIES: NUDIX hydrolase	PA_AP	PA_DMSO	12	WP_003138184.1	10373.3	24160.1	1.21976	1.21976	132.907	2.32907	1.6e-05	1.33e-05	7.96919	0.133636	Pseudomonas	0.368	16687	Pae_UCBPP-PA14_RefSeq.GCF_000014625.1	9	12	A0A0H2ZM79	PA14_19205		hypothetical protein
WP_016254196.1	MULTISPECIES: type I-F CRISPR-associated endoribonuclease Cas6/Csy4	PA_AP	PA_DMSO	12	WP_016254196.1	16680.2	38839.1	1.21938	1.21938	132.846	2.32846	0.000140459	6.28e-05	6.34081	0.158299	Pseudomonas	0.225	21391.5	Pae_UCBPP-PA14_RefSeq.GCF_000014625.1	5	5	Q02MM2	PA14_33300		hypothetical protein
WP_003108612.1	MULTISPECIES: 2-heptyl-4(1H)-quinolone synthase subunit PqsC	PA_AP	PA_DMSO	12	WP_003108612.1	180721	420778	1.21929	1.21929	132.832	2.32832	1.21e-05	1.06e-05	5.64332	0.0868981	Pseudomonas	0.239	38238.7	Pae_UCBPP-PA14_RefSeq.GCF_000014625.1	18	31	A0A0H2Z7A3	PA14_51410	pqsC	PqsC
WP_003140367.1	MULTISPECIES: glutamate/aspartate ABC transporter substrate-binding protein	PA_AP	PA_DMSO	12	WP_003140367.1	59327.4	138120	1.21915	1.21915	132.81	2.3281	0.00339598	0.000677413	4.54496	0.211001	Pseudomonas	0.434	33026.2	Pae_UCBPP-PA14_RefSeq.GCF_000014625.1	18	21	A0A0H2Z7E7	PA14_46910		ABC transporter substrate-binding protein
WP_003095206.1	MULTISPECIES: transcription elongation factor GreA	PA_AP	PA_DMSO	12	WP_003095206.1	23769.9	55307.7	1.21834	1.21834	132.679	2.32679	5.84e-08	2.05e-07	5.76362	0.0319267	Pseudomonas	0.437	17158.4	Pae_UCBPP-PA14_RefSeq.GCF_000014625.1	16	25	A0A0H2ZHW6	PA14_62900	greA	transcription elongation factor GreA
WP_003082839.1	MULTISPECIES: VOC family protein	PA_AP	PA_DMSO	12	WP_003082839.1	7464.06	17328.3	1.2151	1.2151	132.156	2.32156	0.00371569	0.000725685	5.77693	0.252463	Pseudomonas	0.08	15086.2	Pae_UCBPP-PA14_RefSeq.GCF_000014625.1	3	3	A0A0H2Z8L2	PA14_46780		hypothetical protein
WP_003096100.1	MULTISPECIES: oxidative damage protection protein	PA_AP	PA_DMSO	12	WP_003096100.1	120043	278551	1.21439	1.21439	132.043	2.32043	0.00852473	0.00137263	5.73863	0.304061	Gammaproteobacteria	0.511	10625	Pae_UCBPP-PA14_RefSeq.GCF_000014625.1	11	14	Q02EL6	PA14_68000		hypothetical protein
WP_003141751.1	MULTISPECIES: glycosyltransferase	PA_AP	PA_DMSO	12	WP_003141751.1	6805.06	15773.6	1.21283	1.21283	131.792	2.31792	0.000156864	6.79e-05	5.53348	0.140753	Pseudomonas	0.265	42211.8	Pae_UCBPP-PA14_RefSeq.GCF_000014625.1	14	14	A0A0H2ZIL6	PA14_66160		glycosyl transferase family protein
WP_011666782.1	class II poly(R)-hydroxyalkanoic acid synthase	PA_AP	PA_DMSO	12	WP_011666782.1	7161.59	16596.8	1.21256	1.21256	131.748	2.31748	1.67e-08	7.34e-08	4.26254	0.0110132	Pseudomonas aeruginosa	0.127	62549.2	Pae_UCBPP-PA14_RefSeq.GCF_000014625.1	25	36	A0A0H2ZIG5	PA14_66820	phaC1	poly(3-hydroxyalkanoic acid) synthase 1
WP_003088600.1	MULTISPECIES: isovaleryl-CoA dehydrogenase	PA_AP	PA_DMSO	12	WP_003088600.1	12700	29419.6	1.21195	1.21195	131.651	2.31651	0.000221061	8.59e-05	4.54721	0.117214	Pseudomonas	0.266	42239.1	Pae_UCBPP-PA14_RefSeq.GCF_000014625.1	10	12	A0A0H2ZAG9	PA14_38440	gnyD	citronelloyl-CoA dehydrogenase, GnyD
WP_003082414.1	MULTISPECIES: nitrate reductase cytochrome c-type subunit	PA_AP	PA_DMSO	12	WP_003082414.1	15156.2	35106.5	1.21183	1.21183	131.632	2.31632	0.0267788	0.0035601	3.92847	0.365459	Pseudomonadota	0.215	17918.5	Pae_UCBPP-PA14_RefSeq.GCF_000014625.1	5	6	A0A0H2Z7T4	PA14_49260	napB	cytochrome c-type protein NapB precursor
WP_003134179.1	MULTISPECIES: DUF2845 domain-containing protein	PA_AP	PA_DMSO	12	WP_003134179.1	3232.16	7480.55	1.21064	1.21064	131.441	2.31441	0.000386645	0.000132382	5.25227	0.146828	Pseudomonas	0.146	11003.7	Pae_UCBPP-PA14_RefSeq.GCF_000014625.1	3	6	A0A0H2ZM14	PA14_59845		hypothetical protein
WP_003137638.1	MULTISPECIES: mandelate racemase/muconate lactonizing enzyme family protein	PA_AP	PA_DMSO	12	WP_003137638.1	830.834	1922.32	1.21021	1.21021	131.372	2.31372	0.00235587	0.000513027	6.45457	0.237665	Pseudomonas	0.098	41998.9	Pae_UCBPP-PA14_RefSeq.GCF_000014625.1	5	5	A0A0H2ZFL4	PA14_11580		hypothetical protein
WP_003137690.1	MULTISPECIES: 23S rRNA (pseudouridine(1915)-N(3))-methyltransferase RlmH	PA_AP	PA_DMSO	12	WP_003137690.1	6715.31	15533.5	1.20986	1.20986	131.315	2.31315	0.000202826	8.26e-05	4.88263	0.134087	Pseudomonas	0.116	17806.6	Pae_UCBPP-PA14_RefSeq.GCF_000014625.1	3	3	Q02SH1	PA14_12050		rRNA large subunit methyltransferase
WP_003094682.1	MULTISPECIES: ATP-dependent chaperone ClpB	PA_AP	PA_DMSO	12	WP_003094682.1	10300.9	23802.5	1.20835	1.20835	131.073	2.31073	0.00044757	0.000146829	4.38553	0.137501	Pseudomonas	0.342	95005.6	Pae_UCBPP-PA14_RefSeq.GCF_000014625.1	43	50	A0A0H2ZHB4	PA14_60190	clpB	clpB protein
WP_003140014.1	MULTISPECIES: bifunctional phosphoserine phosphatase/homoserine phosphotransferase ThrH	PA_AP	PA_DMSO	12	WP_003140014.1	6036.9	13937.6	1.20711	1.20711	130.874	2.30874	0.00255593	0.000539584	5.59553	0.239111	Pseudomonas	0.127	23561.2	Pae_UCBPP-PA14_RefSeq.GCF_000014625.1	6	6	A0A0H2Z8K8	PA14_41830	thrH	phosphoserine phosphatase
WP_003086057.1	MULTISPECIES: DUF2024 family protein	PA_AP	PA_DMSO	12	WP_003086057.1	2430.77	5610.04	1.2066	1.2066	130.793	2.30793	0.0134822	0.00197936	6.80857	0.205083	Pseudomonas	0.083	9467.66	Pae_UCBPP-PA14_RefSeq.GCF_000014625.1	1	1	A0A0H2Z7E5	PA14_52090		hypothetical protein
WP_003140256.1	MULTISPECIES: cytochrome c maturation protein CcmH	PA_AP	PA_DMSO	12	WP_003140256.1	1362.56	3144.52	1.20652	1.20652	130.78	2.3078	0.000112513	5.28e-05	4.80851	0.088939	Pseudomonas	0.265	17445.2	Pae_UCBPP-PA14_RefSeq.GCF_000014625.1	6	7	A0A0H2Z933	PA14_45290	ccmH	cytochrome C-type biogenesis protein CcmH
WP_003114340.1	MULTISPECIES: hypothetical protein	PA_AP	PA_DMSO	12	WP_003114340.1	1951.67	4503.04	1.20619	1.20619	130.728	2.30728	0.0162786	0.00232115	5.01015	0.311623	Pseudomonas	0.451	10097.1	Pae_UCBPP-PA14_RefSeq.GCF_000014625.1	3	3	A0A0H2ZJ96	PA14_69580		hypothetical protein
WP_016254330.1	MULTISPECIES: zinc-ribbon domain-containing protein	PA_AP	PA_DMSO	12	WP_016254330.1	1494.44	3445.75	1.20521	1.20521	130.571	2.30571	0.00302224	0.000616894	4.35471	0.185356	Pseudomonas	0.065	28467.7	Pae_UCBPP-PA14_RefSeq.GCF_000014625.1	5	5	Q02UF7	PA14_03370		hypothetical protein
WP_003137506.1	MULTISPECIES: FAD-dependent monooxygenase PqsL	PA_AP	PA_DMSO	12	WP_003137506.1	9491.51	21866.3	1.204	1.204	130.377	2.30377	4.35e-05	2.81e-05	6.06182	0.111894	Pseudomonas	0.237	44342.4	Pae_UCBPP-PA14_RefSeq.GCF_000014625.1	11	12	A0A0H2ZGC7	PA14_09700		monooxygenase
WP_003083340.1	MULTISPECIES: GntR family transcriptional regulator	PA_AP	PA_DMSO	12	WP_003083340.1	734.85	1690.36	1.20181	1.20181	130.028	2.30028	3.67e-05	2.52e-05	4.91484	0.0928563	Pseudomonas	0.135	28646.5	Pae_UCBPP-PA14_RefSeq.GCF_000014625.1	6	6	A0A0H2Z978	PA14_44780		transcriptional regulator
WP_003138962.1	MULTISPECIES: aliphatic sulfonate ABC transporter substrate-binding protein	PA_AP	PA_DMSO	9	WP_003138962.1	966.758	2223.18	1.2014	1.2014	129.962	2.29962	0.00462282	0.00084727	2.52634	0.107752	Pseudomonas	0.041	34728.4	Pae_UCBPP-PA14_RefSeq.GCF_000014625.1	3	3	A0A0H2ZAU9	PA14_30550		periplasmic aliphatic sulfonate-binding protein
WP_003138209.1	MULTISPECIES: SirB1 family protein	PA_AP	PA_DMSO	12	WP_003138209.1	4099.37	9425.69	1.2012	1.2012	129.93	2.2993	5.4e-06	6e-06	7.37126	0.108742	Pseudomonas	0.304	29933.3	Pae_UCBPP-PA14_RefSeq.GCF_000014625.1	12	13	A0A0H2ZE96	PA14_19860		hypothetical protein
WP_003142212.1	MULTISPECIES: tryptophan synthase subunit beta	PA_AP	PA_DMSO	12	WP_003142212.1	62243.9	143098	1.201	1.201	129.899	2.29899	0.00348616	0.00068997	4.78284	0.237458	Pseudomonas	0.104	43693.7	Pae_UCBPP-PA14_RefSeq.GCF_000014625.1	10	12	A0A0H2ZK36	PA14_00450	trpB	tryptophan synthase subunit beta
WP_003085057.1	MULTISPECIES: 30S ribosomal protein S21	PA_AP	PA_DMSO	12	WP_003085057.1	750.602	1722.91	1.19872	1.19872	129.537	2.29537	0.00375696	0.000730869	5.3369	0.246518	Pseudomonadaceae	0.31	8484.89	Pae_UCBPP-PA14_RefSeq.GCF_000014625.1	5	6	Q02TI4	PA14_07560	rpsU	30S ribosomal protein S21
WP_003142089.1	MULTISPECIES: GNAT family N-acetyltransferase	PA_AP	PA_DMSO	12	WP_003142089.1	2327.8	5340.97	1.19813	1.19813	129.443	2.29443	0.00213266	0.000478588	2.9184	0.130478	Pseudomonas	0.047	17023.2	Pae_UCBPP-PA14_RefSeq.GCF_000014625.1	3	4	A0A0H2ZJM5	PA14_71690		GNAT family acetyltransferase
WP_003090435.1	MULTISPECIES: cold shock domain-containing protein CspD	PA_AP	PA_DMSO	12	WP_003090435.1	1508.06	3459.81	1.198	1.198	129.421	2.29421	0.00213837	0.000478626	6.57128	0.257033	Pseudomonas	0.267	9599.85	Pae_UCBPP-PA14_RefSeq.GCF_000014625.1	2	3	A0A0H2ZC07	PA14_30200	cspD	cold-shock protein CspD
WP_003123218.1	MULTISPECIES: aspartate--tRNA ligase	PA_AP	PA_DMSO	12	WP_003123218.1	16962.7	38914.6	1.19795	1.19795	129.413	2.29413	0.000172501	7.28e-05	4.60858	0.110375	Pseudomonas	0.255	66207.6	Pae_UCBPP-PA14_RefSeq.GCF_000014625.1	25	26	Q02IC5	PA14_51820	aspS	aspartyl-tRNA synthetase
WP_003091586.1	MULTISPECIES: ABC transporter substrate-binding protein	PA_AP	PA_DMSO	12	WP_003091586.1	1363.62	3128.07	1.19784	1.19784	129.396	2.29396	0.00593267	0.00103025	6.38294	0.192034	Pseudomonas	0.068	38285.5	Pae_UCBPP-PA14_RefSeq.GCF_000014625.1	4	4	A0A0H2ZDS6	PA14_21960		hypothetical protein
WP_003137105.1	MULTISPECIES: 3-carboxy-cis,cis-muconate cycloisomerase	PA_AP	PA_DMSO	12	WP_003137105.1	1442.86	3305.76	1.19605	1.19605	129.112	2.29112	0.00866568	0.00139236	3.38215	0.215295	Pseudomonas	0.074	49123.2	Pae_UCBPP-PA14_RefSeq.GCF_000014625.1	7	7	A0A0H2ZKG5	PA14_02830	pcaB	3-carboxy-cis,cis-muconate cycloisomerase
WP_003131051.1	MULTISPECIES: amidohydrolase	PA_AP	PA_DMSO	12	WP_003131051.1	3486.49	7987.83	1.19603	1.19603	129.108	2.29108	3.22e-05	2.29e-05	5.30409	0.0871746	Pseudomonas	0.155	67964.1	Pae_UCBPP-PA14_RefSeq.GCF_000014625.1	20	20	A0A0H2ZCC5	PA14_29230		hypothetical protein
WP_003093570.1	MULTISPECIES: B3/4 domain-containing protein	PA_AP	PA_DMSO	12	WP_003093570.1	7033.48	16108.1	1.19548	1.19548	129.02	2.2902	0.00269829	0.000560812	4.21877	0.196198	Pseudomonas	0.142	25862.7	Pae_UCBPP-PA14_RefSeq.GCF_000014625.1	4	5	A0A0H2ZG65	PA14_09810		hypothetical protein
WP_003137422.1	MULTISPECIES: anhydro-N-acetylmuramic acid kinase	PA_AP	PA_DMSO	12	WP_003137422.1	2182.52	4996.56	1.19494	1.19494	128.936	2.28936	0.00466961	0.000851737	5.61091	0.24705	Pseudomonas	0.174	39141.7	Pae_UCBPP-PA14_RefSeq.GCF_000014625.1	9	10	A0A0H2ZM02	PA14_08520	anmK	anhydro-N-acetylmuramic acid kinase
WP_003139052.1	MULTISPECIES: acetyl-CoA C-acyltransferase	PA_AP	PA_DMSO	12	WP_003139052.1	6833.52	15624.8	1.19314	1.19314	128.649	2.28649	7.8e-05	4.11e-05	5.03396	0.0960341	Pseudomonas	0.318	41381.3	Pae_UCBPP-PA14_RefSeq.GCF_000014625.1	14	18	A0A0H2ZAK2	PA14_31530		acyl-CoA thiolase
WP_003091717.1	MULTISPECIES: SelT/SelW/SelH family protein	PA_AP	PA_DMSO	12	WP_003091717.1	6162.17	14087.8	1.19294	1.19294	128.618	2.28618	1.2e-06	1.81e-06	5.43802	0.0564762	Pseudomonas	0.125	10812.4	Pae_UCBPP-PA14_RefSeq.GCF_000014625.1	2	2	A0A0H2ZDS9	PA14_20880		hypothetical protein
WP_011666524.1	hypothetical protein	PA_AP	PA_DMSO	12	WP_011666524.1	3367.48	7698.56	1.19292	1.19292	128.615	2.28615	3.22e-05	2.29e-05	5.87353	0.10374	Pseudomonas aeruginosa	0.13	15726.9	Pae_UCBPP-PA14_RefSeq.GCF_000014625.1	5	5	A0A0H2ZK65	PA14_00740		lipoprotein
WP_003084817.1	MULTISPECIES: 5-oxoprolinase subunit B family protein	PA_AP	PA_DMSO	12	WP_003084817.1	1540.46	3520.68	1.19249	1.19249	128.547	2.28547	0.0246051	0.00330192	2.6591	0.380434	Pseudomonas	0.082	33000.6	Pae_UCBPP-PA14_RefSeq.GCF_000014625.1	4	4	A0A0H2ZLI0	PA14_06460		hypothetical protein
WP_003084602.1	MULTISPECIES: chemotaxis protein CheW	PA_AP	PA_DMSO	12	WP_003084602.1	1973.98	4511.42	1.19247	1.19247	128.544	2.28544	0.000333361	0.000117873	6.27629	0.169789	Pseudomonas	0.268	17613.3	Pae_UCBPP-PA14_RefSeq.GCF_000014625.1	6	6	A0A0H2ZLA3	PA14_05410		chemotaxis protein
WP_004365011.1	MULTISPECIES: hypothetical protein	PA_AP	PA_DMSO	12	WP_004365011.1	1144.68	2612.96	1.19074	1.19074	128.27	2.2827	0.00593297	0.00103025	3.48419	0.17419	Pseudomonas	0.108	13466.4	Pae_UCBPP-PA14_RefSeq.GCF_000014625.1	4	4	A0A0H2ZKX5	PA14_04530		hypothetical protein
WP_003142198.1	MULTISPECIES: di-heme-cytochrome C peroxidase	PA_AP	PA_DMSO	12	WP_003142198.1	1426.49	3254.71	1.19006	1.19006	128.162	2.28162	0.0384839	0.00486652	3.97927	0.453195	Pseudomonas	0.081	61874.8	Pae_UCBPP-PA14_RefSeq.GCF_000014625.1	5	5	A0A0H2ZJK8	PA14_00080		hypothetical protein
WP_003103876.1	MULTISPECIES: 30S ribosomal protein S10	PA_AP	PA_DMSO	12	WP_003103876.1	714.802	1630.66	1.18984	1.18984	128.127	2.28127	0.0550256	0.0066345	6.5844	0.422698	Bacteria	0.233	11766.6	Pae_UCBPP-PA14_RefSeq.GCF_000014625.1	2	2	Q02T81	PA14_08840	rpsJ	30S ribosomal protein S10
WP_003084574.1	MULTISPECIES: bifunctional pyr operon transcriptional regulator/uracil phosphoribosyltransferase PyrR	PA_AP	PA_DMSO	12	WP_003084574.1	14791.8	33730.1	1.18924	1.18924	128.032	2.28032	0.00324121	0.000651671	5.2902	0.258943	Pseudomonas	0.129	18676.5	Pae_UCBPP-PA14_RefSeq.GCF_000014625.1	4	5	Q02U09	PA14_05270	pyrR	bifunctional pyrimidine regulatory protein PyrR/uracil phosphoribosyltransferase
WP_003100038.1	MULTISPECIES: 3'(2'),5'-bisphosphate nucleotidase CysQ	PA_AP	PA_DMSO	12	WP_003100038.1	13030.5	29707.4	1.18893	1.18893	127.984	2.27984	0.00648301	0.00110629	5.25671	0.294288	Pseudomonas	0.154	29751.6	Pae_UCBPP-PA14_RefSeq.GCF_000014625.1	8	9	A0A0H2ZIZ4	PA14_68370	cysQ	3'(2'),5'-bisphosphate nucleotidase
WP_003090436.1	MULTISPECIES: NADP-dependent isocitrate dehydrogenase	PA_AP	PA_DMSO	12	WP_003090436.1	383518	874095	1.1885	1.1885	127.915	2.27915	0.000345283	0.000120743	7.44529	0.19504	Pseudomonas	0.426	45577.4	Pae_UCBPP-PA14_RefSeq.GCF_000014625.1	30	38	Q02NB5	PA14_30190	icd	isocitrate dehydrogenase
WP_003139559.1	MULTISPECIES: malto-oligosyltrehalose synthase	PA_AP	PA_DMSO	12	WP_003139559.1	1275.35	2906.23	1.18826	1.18826	127.878	2.27878	1.61e-07	4.16e-07	7.09233	0.0557696	Pseudomonas	0.081	103829	Pae_UCBPP-PA14_RefSeq.GCF_000014625.1	14	14	A0A0H2ZLZ9	PA14_36605		maltooligosyl trehalose synthase
WP_003111187.1	MULTISPECIES: aspartate-semialdehyde dehydrogenase	PA_AP	PA_DMSO	12	WP_003111187.1	90642.5	206546	1.1882	1.1882	127.869	2.27869	0.00621786	0.00106752	5.87632	0.292047	Pseudomonas	0.332	40494.7	Pae_UCBPP-PA14_RefSeq.GCF_000014625.1	15	21	A0A0H2ZDK9	PA14_23800	asd	aspartate-semialdehyde dehydrogenase
WP_003087944.1	MULTISPECIES: extracellular solute-binding protein	PA_AP	PA_DMSO	12	WP_003087944.1	1436.11	3271.72	1.18788	1.18788	127.818	2.27818	0.000509551	0.000160911	4.82328	0.132064	Pseudomonas	0.091	70443.6	Pae_UCBPP-PA14_RefSeq.GCF_000014625.1	19	21	A0A0H2ZA05	PA14_41130	nppA2	ABC transporter substrate-binding protein NppA2
WP_003140493.1	MULTISPECIES: DNA-3-methyladenine glycosylase I	PA_AP	PA_DMSO	12	WP_003140493.1	9702.48	22092.5	1.18713	1.18713	127.7	2.277	0.000342535	0.000119966	6.12393	0.162435	Pseudomonas	0.368	25253.2	Pae_UCBPP-PA14_RefSeq.GCF_000014625.1	9	11	A0A0H2Z721	PA14_48860		hypothetical protein
WP_003091672.1	MULTISPECIES: universal stress protein	PA_AP	PA_DMSO	12	WP_003091672.1	133384	303635	1.18675	1.18675	127.639	2.27639	1.25e-06	1.85e-06	4.7821	0.0429209	Pseudomonas	0.464	16495.9	Pae_UCBPP-PA14_RefSeq.GCF_000014625.1	17	26	A0A0H2ZDQ2	PA14_21220		hypothetical protein
WP_003138452.1	MULTISPECIES: bifunctional 4-hydroxy-2-oxoglutarate aldolase/2-dehydro-3-deoxy-phosphogluconate aldolase	PA_AP	PA_DMSO	12	WP_003138452.1	3050.24	6941.04	1.18623	1.18623	127.557	2.27557	0.000873343	0.00023847	4.57795	0.14751	Pseudomonas	0.264	23925.6	Pae_UCBPP-PA14_RefSeq.GCF_000014625.1	5	5	A0A0H2ZCB4	PA14_23090		keto-hydroxyglutarate-aldolase/keto-deoxy- phosphogluconate aldolase
WP_003086396.1	MULTISPECIES: branched-chain amino acid ABC transporter substrate-binding protein	PA_AP	PA_DMSO	12	WP_003086396.1	15211.3	34575.2	1.1846	1.1846	127.3	2.273	0.000753627	0.000214784	4.7427	0.158559	Pseudomonas	0.196	39711.3	Pae_UCBPP-PA14_RefSeq.GCF_000014625.1	13	15	A0A0H2Z7T0	PA14_50520	braC	branched-chain amino acid transport protein BraC
WP_003115052.1	MULTISPECIES: type VI secretion system baseplate subunit TssK	PA_AP	PA_DMSO	12	WP_003115052.1	810.314	1841.62	1.18442	1.18442	127.272	2.27272	0.000914484	0.000246889	4.1249	0.185748	Pseudomonas	0.074	48275	Pae_UCBPP-PA14_RefSeq.GCF_000014625.1	6	6	A0A0H2ZK83	PA14_00940	tssK1	TssK1
WP_003092365.1	MULTISPECIES: 3-deoxy-8-phosphooctulonate synthase	PA_AP	PA_DMSO	12	WP_003092365.1	12842.2	29181.7	1.18417	1.18417	127.233	2.27233	2.51e-05	1.88e-05	5.0922	0.0923344	Pseudomonas	0.359	31143.2	Pae_UCBPP-PA14_RefSeq.GCF_000014625.1	16	19	Q02RA8	PA14_17310	kdsA	2-dehydro-3-deoxyphosphooctonate aldolase
WP_003084348.1	MULTISPECIES: phosphoglycerate dehydrogenase	PA_AP	PA_DMSO	12	WP_003084348.1	19203.8	43633.2	1.18404	1.18404	127.212	2.27212	0.00103268	0.000271883	4.06197	0.150697	Pseudomonas	0.215	44202.8	Pae_UCBPP-PA14_RefSeq.GCF_000014625.1	9	9	A0A0H2ZKC4	PA14_04110	serA	D-3-phosphoglycerate dehydrogenase
WP_003091724.1	MULTISPECIES: DNA helicase RecQ	PA_AP	PA_DMSO	12	WP_003091724.1	1263.8	2870.36	1.18346	1.18346	127.121	2.27121	0.000309678	0.000111719	6.73386	0.157393	Pseudomonas	0.104	79450.1	Pae_UCBPP-PA14_RefSeq.GCF_000014625.1	10	10	A0A0H2ZE69	PA14_20810	recQ	ATP-dependent DNA helicase RecQ
WP_003141555.1	MULTISPECIES: type IV pilus biogenesis factor PilY1	PA_AP	PA_DMSO	12	WP_003141555.1	770.761	1749.7	1.18276	1.18276	127.01	2.2701	1.34e-06	1.96e-06	5.45707	0.047711	Pseudomonas	0.052	126693	Pae_UCBPP-PA14_RefSeq.GCF_000014625.1	24	24	Q02GC2	PA14_60310	pilY1	type 4 fimbrial biogenesis protein PilY1
WP_003137762.1	MULTISPECIES: 2-hydroxyacid dehydrogenase	PA_AP	PA_DMSO	12	WP_003137762.1	5931.35	13460.2	1.18227	1.18227	126.934	2.26934	0.0296775	0.00390448	4.65261	0.35377	Pseudomonas	0.166	35713.1	Pae_UCBPP-PA14_RefSeq.GCF_000014625.1	10	12	A0A0H2ZFH4	PA14_13500		2-hydroxyacid dehydrogenase
WP_003091959.1	MULTISPECIES: YheU family protein	PA_AP	PA_DMSO	12	WP_003091959.1	6825.81	15477.8	1.18113	1.18113	126.754	2.26754	1.61e-05	1.33e-05	3.34977	0.0316566	Gammaproteobacteria	0.316	8697.77	Pae_UCBPP-PA14_RefSeq.GCF_000014625.1	5	6	Q02QV2	PA14_19330		hypothetical protein
WP_003142142.1	MULTISPECIES: MetQ/NlpA family ABC transporter substrate-binding protein	PA_AP	PA_DMSO	12	WP_003142142.1	1885.9	4276.17	1.18107	1.18107	126.745	2.26745	5.66e-06	6.15e-06	6.46468	0.0964941	Pseudomonas	0.196	28068.5	Pae_UCBPP-PA14_RefSeq.GCF_000014625.1	11	13	A0A0H2ZIR4	PA14_72640		TonB-dependent receptor
WP_003140559.1	MULTISPECIES: glyoxalase III HchA	PA_AP	PA_DMSO	12	WP_003140559.1	11164.1	25307.6	1.1807	1.1807	126.687	2.26687	0.00671067	0.0011342	4.50628	0.282967	Pseudomonas	0.089	31882.5	Pae_UCBPP-PA14_RefSeq.GCF_000014625.1	4	5	Q02IV5	PA14_49710		chaperone protein HchA
WP_003114314.1	MULTISPECIES: taurine ABC transporter substrate-binding protein	PA_AP	PA_DMSO	8	WP_003114314.1	356.61	807.899	1.17983	1.17983	126.55	2.2655	0.0143718	0.00208579	2.08782	0.164003	Pseudomonas	0.03	35859.8	Pae_UCBPP-PA14_RefSeq.GCF_000014625.1	3	3	A0A0H2ZFC1	PA14_12920		taurine ABC transporter periplasmic protein
WP_003094397.1	MULTISPECIES: Asp-tRNA(Asn)/Glu-tRNA(Gln) amidotransferase subunit GatC	PA_AP	PA_DMSO	12	WP_003094397.1	1872.23	4239.1	1.179	1.179	126.42	2.2642	0.000563213	0.000173503	5.48403	0.175999	Pseudomonas	0.232	10442.8	Pae_UCBPP-PA14_RefSeq.GCF_000014625.1	2	2	Q02GV9	PA14_58170	gatC	aspartyl/glutamyl-tRNA amidotransferase subunit C
WP_003137855.1	MULTISPECIES: YfgM family protein	PA_AP	PA_DMSO	12	WP_003137855.1	986.655	2229.83	1.17631	1.17631	125.999	2.25999	0.0565606	0.00679085	3.88457	0.281009	Pseudomonas	0.089	23112.1	Pae_UCBPP-PA14_RefSeq.GCF_000014625.1	5	5	A0A0H2ZE27	PA14_14900		hypothetical protein
WP_003097081.1	MULTISPECIES: hypothetical protein	PA_AP	PA_DMSO	12	WP_003097081.1	774.412	1747.72	1.1743	1.1743	125.684	2.25684	0.00417797	0.000789439	4.48061	0.20752	Pseudomonas	0.205	13633.7	Pae_UCBPP-PA14_RefSeq.GCF_000014625.1	3	3	A0A0H2ZJX3	PA14_72990		hypothetical protein
WP_003109333.1	MULTISPECIES: acetyl-CoA carboxylase carboxyl transferase subunit alpha	PA_AP	PA_DMSO	12	WP_003109333.1	3555.3	8022.38	1.17406	1.17406	125.645	2.25645	0.0148063	0.00213796	4.2838	0.337143	Pseudomonas	0.161	34947.1	Pae_UCBPP-PA14_RefSeq.GCF_000014625.1	8	8	Q02RB1	PA14_17270	accA	acetyl-CoA carboxylase carboxyltransferase subunit alpha
WP_003138862.1	MULTISPECIES: DUF6348 family protein	PA_AP	PA_DMSO	11	WP_003138862.1	2051.3	4627.02	1.17355	1.17355	125.565	2.25565	0.0131692	0.0019472	5.0706	0.346634	Pseudomonas	0.066	23773.8	Pae_UCBPP-PA14_RefSeq.GCF_000014625.1	4	5	A0A0H2ZCF7	PA14_28990		hypothetical protein
WP_003142156.1	MULTISPECIES: CobW family GTP-binding protein	PA_AP	PA_DMSO	12	WP_003142156.1	1996.33	4502.99	1.17353	1.17353	125.563	2.25563	0.0198744	0.00274461	4.60436	0.345793	Pseudomonas	0.084	34361.8	Pae_UCBPP-PA14_RefSeq.GCF_000014625.1	5	5	A0A0H2ZJV4	PA14_72980		G3E family GTPase
WP_003140309.1	MULTISPECIES: O-methyltransferase	PA_AP	PA_DMSO	12	WP_003140309.1	769.75	1736.09	1.17338	1.17338	125.54	2.2554	0.00224296	0.000494579	5.41545	0.240771	Pseudomonas	0.158	23700	Pae_UCBPP-PA14_RefSeq.GCF_000014625.1	6	6	A0A0H2Z8U7	PA14_46300		hypothetical protein
WP_003102613.1	MULTISPECIES: FKBP-type peptidyl-prolyl cis-trans isomerase	PA_AP	PA_DMSO	12	WP_003102613.1	3310.04	7460.51	1.17243	1.17243	125.391	2.25391	0.00991895	0.00154793	3.33321	0.233434	Bacteria	0.301	15984.1	Pae_UCBPP-PA14_RefSeq.GCF_000014625.1	4	4	A0A0H2ZH57	PA14_60350		peptidyl-prolyl cis-trans isomerase, FkbP-type
WP_003140488.1	MULTISPECIES: pirin family protein	PA_AP	PA_DMSO	12	WP_003140488.1	10625	23944	1.1722	1.1722	125.354	2.25354	8.78e-05	4.41e-05	6.10284	0.134417	Pseudomonas	0.102	34495.9	Pae_UCBPP-PA14_RefSeq.GCF_000014625.1	5	6	A0A0H2Z891	PA14_48730		hypothetical protein
WP_003091472.1	MULTISPECIES: ABC transporter substrate-binding protein	PA_AP	PA_DMSO	12	WP_003091472.1	2322.85	5232.53	1.17161	1.17161	125.263	2.25263	0.000398771	0.000134896	6.65354	0.138677	Pseudomonas	0.086	45131.5	Pae_UCBPP-PA14_RefSeq.GCF_000014625.1	7	8	A0A0H2ZDN1	PA14_22980		sugar ABC transporter substrate-binding protein
WP_003089166.1	MULTISPECIES: aspartate aminotransferase family protein	PA_AP	PA_DMSO	12	WP_003089166.1	2515.18	5665.17	1.17146	1.17146	125.239	2.25239	0.000333456	0.000117873	5.41421	0.139411	Pseudomonas	0.206	45285.3	Pae_UCBPP-PA14_RefSeq.GCF_000014625.1	9	9	A0A0H2ZAR0	PA14_35890		diaminobutyrate--2-oxoglutarate aminotransferase
WP_003135563.1	MULTISPECIES: tRNA (adenosine(37)-N6)-dimethylallyltransferase MiaA	PA_AP	PA_DMSO	10	WP_003135563.1	1332.35	3000.91	1.17143	1.17143	125.235	2.25235	0.00310609	0.000631496	5.02366	0.113515	Pseudomonas	0.068	35755.1	Pae_UCBPP-PA14_RefSeq.GCF_000014625.1	5	5	Q02F73	PA14_65320	miaA	tRNA delta(2)-isopentenylpyrophosphate transferase
WP_003138263.1	MULTISPECIES: D-serine ammonia-lyase	PA_AP	PA_DMSO	12	WP_003138263.1	15335.6	34530.2	1.17097	1.17097	125.163	2.25163	0.0029485	0.000605093	5.54585	0.2383	Pseudomonas	0.114	48197.7	Pae_UCBPP-PA14_RefSeq.GCF_000014625.1	11	12	Q02QJ1	PA14_20650	dsdA	D-serine dehydratase
WP_003141895.1	MULTISPECIES: arginine deiminase	PA_AP	PA_DMSO	12	WP_003141895.1	12431.9	27986	1.17066	1.17066	125.115	2.25115	2.18e-06	2.89e-06	7.4138	0.0912133	Pseudomonas	0.27	46450	Pae_UCBPP-PA14_RefSeq.GCF_000014625.1	17	20	A0A0H2ZIP3	PA14_68330	arcA	arginine deiminase
WP_003142082.1	MULTISPECIES: 5-(carboxyamino)imidazole ribonucleotide synthase	PA_AP	PA_DMSO	12	WP_003142082.1	23128	52058.7	1.1705	1.1705	125.089	2.25089	0.00174682	0.000406402	5.35243	0.218143	Pseudomonas	0.092	38539.8	Pae_UCBPP-PA14_RefSeq.GCF_000014625.1	3	3	A0A0H2ZIH0	PA14_71600	purK	phosphoribosylaminoimidazole carboxylase ATPase subunit
WP_003095854.1	MULTISPECIES: ATP-dependent protease ATPase subunit HslU	PA_AP	PA_DMSO	12	WP_003095854.1	1498.72	3372.26	1.16999	1.16999	125.009	2.25009	0.00337021	0.000673451	4.74389	0.195053	Pseudomonas	0.038	50082.4	Pae_UCBPP-PA14_RefSeq.GCF_000014625.1	7	7	Q02EW3	PA14_66790	hslU	ATP-dependent protease ATP-binding subunit HslU
WP_003088598.1	MULTISPECIES: gamma-carboxygeranoyl-CoA hydratase	PA_AP	PA_DMSO	12	WP_003088598.1	11781.9	26495.3	1.16916	1.16916	124.881	2.24881	7.86e-06	7.94e-06	5.68633	0.0832932	Gammaproteobacteria	0.091	28947.1	Pae_UCBPP-PA14_RefSeq.GCF_000014625.1	4	4	A0A0H2ZAE6	PA14_38470	gnyH	gamma-carboxygeranoyl-CoA hydratase
WP_003138492.1	MULTISPECIES: SDR family oxidoreductase	PA_AP	PA_DMSO	12	WP_003138492.1	609.961	1371.06	1.16851	1.16851	124.779	2.24779	0.000415458	0.000139301	3.10239	0.0647806	Pseudomonas	0.081	26184.6	Pae_UCBPP-PA14_RefSeq.GCF_000014625.1	6	6	A0A0H2ZDB3	PA14_23650		short chain dehydrogenase
WP_003084828.1	MULTISPECIES: alpha/beta fold hydrolase	PA_AP	PA_DMSO	12	WP_003084828.1	2642.17	5932.35	1.16688	1.16688	124.526	2.24526	0.000750602	0.000214189	5.4846	0.171592	Pseudomonadota	0.117	26510.2	Pae_UCBPP-PA14_RefSeq.GCF_000014625.1	5	5	A0A0H2ZKD0	PA14_06530		biotin biosynthesis protein bioH
WP_003085126.1	MULTISPECIES: anthranilate synthase component I	PA_AP	PA_DMSO	12	WP_003085126.1	6037.56	13551.7	1.16643	1.16643	124.456	2.24456	0.000573058	0.000175615	5.30977	0.169695	Pseudomonas	0.222	54587.4	Pae_UCBPP-PA14_RefSeq.GCF_000014625.1	16	18	A0A0H2ZLM7	PA14_07940	trpE	anthranilate synthase component I
WP_003140074.1	MULTISPECIES: cysteine hydrolase family protein	PA_AP	PA_DMSO	12	WP_003140074.1	6117.96	13729.6	1.16617	1.16617	124.415	2.24415	0.00247767	0.000529437	5.85138	0.242809	Pseudomonas	0.343	20991.9	Pae_UCBPP-PA14_RefSeq.GCF_000014625.1	9	10	A0A0H2Z9P0	PA14_42820		isochorismatase family hydrolase
WP_003091450.1	MULTISPECIES: TRZ/ATZ family hydrolase	PA_AP	PA_DMSO	12	WP_003091450.1	1359.86	3048.96	1.16485	1.16485	124.211	2.24211	0.00125264	0.000310988	5.98456	0.1993	Pseudomonas	0.072	48494.4	Pae_UCBPP-PA14_RefSeq.GCF_000014625.1	6	6	A0A0H2ZDD8	PA14_23240		N-ethylammeline chlorohydrolase
WP_003139946.1	MULTISPECIES: tRNA isopentenyl-2-thiomethyl-A-37 hydroxylase MiaE	PA_AP	PA_DMSO	12	WP_003139946.1	1104.14	2475.01	1.16452	1.16452	124.158	2.24158	0.000736313	0.000211702	4.68442	0.150918	Pseudomonas	0.179	23278.8	Pae_UCBPP-PA14_RefSeq.GCF_000014625.1	3	3	A0A0H2Z9G6	PA14_41430		hypothetical protein
WP_003095204.1	MULTISPECIES: ribosome assembly RNA-binding protein YhbY	PA_AP	PA_DMSO	12	WP_003095204.1	944.273	2116.25	1.16423	1.16423	124.114	2.24114	0.0240403	0.0032433	2.54967	0.340067	Pseudomonas	0.087	11657.6	Pae_UCBPP-PA14_RefSeq.GCF_000014625.1	4	4	A0A0H2ZHN7	PA14_62880		hypothetical protein
WP_003092797.1	MULTISPECIES: histidine--tRNA ligase	PA_AP	PA_DMSO	12	WP_003092797.1	59662.8	133666	1.16373	1.16373	124.036	2.24036	2.55e-06	3.25e-06	7.31486	0.0927215	Pseudomonas	0.249	47512.2	Pae_UCBPP-PA14_RefSeq.GCF_000014625.1	18	20	Q02RV6	PA14_14890	hisS	histidyl-tRNA synthetase
WP_003092640.1	MULTISPECIES: ribosome maturation factor RimM	PA_AP	PA_DMSO	12	WP_003092640.1	3252.69	7286.58	1.16361	1.16361	124.017	2.24017	1.55e-05	1.3e-05	5.46706	0.0810207	Pseudomonas	0.109	19690.4	Pae_UCBPP-PA14_RefSeq.GCF_000014625.1	2	2	Q02RL7	PA14_15980	rimM	16S rRNA-processing protein RimM
WP_003138116.1	MULTISPECIES: flagellar protein MotY	PA_AP	PA_DMSO	12	WP_003138116.1	1714.93	3841.13	1.16338	1.16338	123.982	2.23982	0.000258878	9.61e-05	3.12975	0.0484901	Pseudomonas	0.037	35114	Pae_UCBPP-PA14_RefSeq.GCF_000014625.1	4	4	A0A0H2ZD91	PA14_18720		OmpA family membrane protein
WP_003084682.1	MULTISPECIES: acyl-CoA dehydrogenase	PA_AP	PA_DMSO	12	WP_003084682.1	15960.9	35746.5	1.16326	1.16326	123.963	2.23963	0.000206094	8.32e-05	5.93238	0.149536	Gammaproteobacteria	0.247	43311.4	Pae_UCBPP-PA14_RefSeq.GCF_000014625.1	13	18	A0A0H2ZL63	PA14_05840	gcdH	glutaryl-CoA dehydrogenase
WP_003093235.1	MULTISPECIES: GNAT family N-acetyltransferase	PA_AP	PA_DMSO	12	WP_003093235.1	87975.3	197015	1.16313	1.16313	123.943	2.23943	0.00163934	0.000386126	4.91123	0.174504	Pseudomonas	0.366	18048.7	Pae_UCBPP-PA14_RefSeq.GCF_000014625.1	11	12	A0A0H2ZFJ6	PA14_11750		acetyltransferase
WP_003105490.1	MULTISPECIES: HIT family protein	PA_AP	PA_DMSO	12	WP_003105490.1	13783.8	30859.2	1.16273	1.16273	123.881	2.23881	0.0021601	0.000481431	5.00152	0.202127	Pseudomonas	0.172	16123.4	Pae_UCBPP-PA14_RefSeq.GCF_000014625.1	4	5	A0A0H2ZE26	PA14_21440		HIT family protein
WP_003091107.1	MULTISPECIES: electron transfer flavoprotein subunit beta/FixA family protein	PA_AP	PA_DMSO	12	WP_003091107.1	333510	745202	1.1599	1.1599	123.442	2.23442	0.0091971	0.00145925	5.4839	0.299347	Pseudomonas	0.787	26376.7	Pae_UCBPP-PA14_RefSeq.GCF_000014625.1	18	25	A0A0H2ZBS5	PA14_25860	etfB	electron transfer flavoprotein subunit beta
WP_003087468.1	MULTISPECIES: winged helix-turn-helix transcriptional regulator	PA_AP	PA_DMSO	10	WP_003087468.1	716.293	1598.27	1.15789	1.15789	123.131	2.23131	0.000528856	0.00016505	4.629	0.115932	Pseudomonas	0.089	16208.5	Pae_UCBPP-PA14_RefSeq.GCF_000014625.1	3	3	A0A0H2Z9E9	PA14_43720	bosR	biofilm oxidative stress regulator, BosR
WP_003138195.1	MULTISPECIES: bifunctional tRNA (5-methylaminomethyl-2-thiouridine)(34)-methyltransferase MnmD/FAD-dependent 5-carboxymethylaminomethyl-2-thiouridine(34) oxidoreductase MnmC	PA_AP	PA_DMSO	12	WP_003138195.1	5190.79	11572	1.15661	1.15661	122.934	2.22934	0.00386149	0.000748019	4.1786	0.199778	Pseudomonas	0.124	70445.5	Pae_UCBPP-PA14_RefSeq.GCF_000014625.1	13	14	Q02QU5	PA14_19400	mnmC	5-methylaminomethyl-2-thiouridine methyltransferase
WP_003092065.1	MULTISPECIES: argininosuccinate synthase	PA_AP	PA_DMSO	12	WP_003092065.1	15184.1	33821.1	1.15536	1.15536	122.74	2.2274	0.00239841	0.000518822	4.42781	0.182733	Pseudomonas	0.301	45297.6	Pae_UCBPP-PA14_RefSeq.GCF_000014625.1	20	20	Q02QZ6	PA14_18740	argG	argininosuccinate synthase
WP_003091117.1	MULTISPECIES: TatD family hydrolase	PA_AP	PA_DMSO	12	WP_003091117.1	7050.29	15693.4	1.1544	1.1544	122.592	2.22592	0.00237763	0.000516779	6.20844	0.238683	Pseudomonas	0.112	28114	Pae_UCBPP-PA14_RefSeq.GCF_000014625.1	9	9	A0A0H2ZD52	PA14_25780		TatD family deoxyribonuclease
WP_003142695.1	MULTISPECIES: glutathione S-transferase	PA_AP	PA_DMSO	12	WP_003142695.1	2541.55	5653.39	1.15341	1.15341	122.438	2.22438	0.0264028	0.00351653	4.64349	0.375117	Pseudomonas	0.121	23329.7	Pae_UCBPP-PA14_RefSeq.GCF_000014625.1	7	8	A0A0H2ZL85	PA14_06120		hypothetical protein
WP_003095356.1	MULTISPECIES: pseudopaline biosynthesis dehydrogenase CntM	PA_AP	PA_DMSO	12	WP_003095356.1	16679.6	37057.3	1.15168	1.15168	122.172	2.22172	8.18e-05	4.2e-05	6.93278	0.147323	Pseudomonas	0.171	47698.7	Pae_UCBPP-PA14_RefSeq.GCF_000014625.1	11	12	A0A0H2ZH12	PA14_63920	cntM	CntM
WP_003138269.1	MULTISPECIES: cytochrome P450 family protein	PA_AP	PA_DMSO	12	WP_003138269.1	7540.51	16733.3	1.14999	1.14999	121.913	2.21913	0.000209605	8.36e-05	5.38603	0.138504	Pseudomonas	0.048	46377.9	Pae_UCBPP-PA14_RefSeq.GCF_000014625.1	5	6	A0A0H2ZDS4	PA14_20970	cyp23	cytochrome P450
WP_003114548.1	MULTISPECIES: glycosyltransferase	PA_AP	PA_DMSO	12	WP_003114548.1	1522.72	3378.61	1.14978	1.14978	121.879	2.21879	1.73e-07	4.37e-07	5.93415	0.0454916	Pseudomonas	0.132	36625.1	Pae_UCBPP-PA14_RefSeq.GCF_000014625.1	14	17	A0A0H2ZIC4	PA14_66120		hypothetical protein
WP_003142094.1	MULTISPECIES: sodium-extruding oxaloacetate decarboxylase subunit alpha	PA_AP	PA_DMSO	12	WP_003142094.1	891.339	1975.85	1.14843	1.14843	121.673	2.21673	0.0746516	0.00867511	4.06823	0.296702	Pseudomonas	0.059	66107.6	Pae_UCBPP-PA14_RefSeq.GCF_000014625.1	7	7	A0A0H2ZJA2	PA14_71720		pyruvate carboxylase subunit B
WP_003086089.1	MULTISPECIES: proline--tRNA ligase	PA_AP	PA_DMSO	12	WP_003086089.1	4364.74	9671.61	1.14786	1.14786	121.585	2.21585	6.04e-05	3.47e-05	5.76788	0.113834	Pseudomonas	0.152	63188.1	Pae_UCBPP-PA14_RefSeq.GCF_000014625.1	12	12	Q02IB8	PA14_51900	proS	prolyl-tRNA synthetase
WP_003140785.1	MULTISPECIES: arsenate reductase (glutaredoxin)	PA_AP	PA_DMSO	12	WP_003140785.1	6122.09	13565.4	1.14783	1.14783	121.581	2.21581	2.08e-05	1.63e-05	4.73732	0.0720345	Pseudomonas	0.282	12818.1	Pae_UCBPP-PA14_RefSeq.GCF_000014625.1	8	8	A0A0H2Z6A9	PA14_51980		arsenate reductase
WP_003142190.1	MULTISPECIES: 16S rRNA (guanine(527)-N(7))-methyltransferase RsmG	PA_AP	PA_DMSO	12	WP_003142190.1	5493.92	12161	1.14635	1.14635	121.354	2.21354	0.00549983	0.000971311	4.48376	0.250033	Pseudomonas	0.061	23682.1	Pae_UCBPP-PA14_RefSeq.GCF_000014625.1	6	6	Q02DE4	PA14_73360	gidB	16S rRNA methyltransferase GidB
WP_003110866.1	MULTISPECIES: ubiquinone biosynthesis accessory factor UbiJ	PA_AP	PA_DMSO	12	WP_003110866.1	1556.29	3442.55	1.14536	1.14536	121.202	2.21202	0.000102155	4.93e-05	6.49806	0.105972	Pseudomonas	0.192	22753.1	Pae_UCBPP-PA14_RefSeq.GCF_000014625.1	5	5	A0A0H2ZHH9	PA14_66910		hypothetical protein
WP_011666751.1	cell division protein FtsZ	PA_AP	PA_DMSO	12	WP_011666751.1	8112.39	17939.8	1.14496	1.14496	121.14	2.2114	0.00121729	0.000304992	6.17119	0.206428	Pseudomonas aeruginosa	0.198	41130.9	Pae_UCBPP-PA14_RefSeq.GCF_000014625.1	14	14	A0A0H2ZM25	PA14_57275	ftsZ	cell division protein FtsZ
WP_003096329.1	MULTISPECIES: NADPH:quinone oxidoreductase family protein	PA_AP	PA_DMSO	12	WP_003096329.1	5948.26	13147.2	1.14421	1.14421	121.025	2.21025	0.00970191	0.00152344	4.45265	0.246863	Pseudomonas	0.138	33983.1	Pae_UCBPP-PA14_RefSeq.GCF_000014625.1	8	8	A0A0H2ZIT8	PA14_69110		oxidoreductase
WP_011666578.1	MULTISPECIES: GIY-YIG nuclease family protein	PA_AP	PA_DMSO	12	WP_011666578.1	2919.38	6448.44	1.14329	1.14329	120.884	2.20884	0.00158157	0.000375456	4.05835	0.204397	Pseudomonadota	0.046	43809.3	Pae_UCBPP-PA14_RefSeq.GCF_000014625.1	4	4	A0A0H2ZDX8	PA14_15600		hypothetical protein
WP_003103909.1	MULTISPECIES: catalase KatA	PA_AP	PA_DMSO	12	WP_003103909.1	9969.34	22004.4	1.14222	1.14222	120.72	2.2072	0.00117203	0.000296256	4.11524	0.147755	Pseudomonas	0.131	55589.2	Pae_UCBPP-PA14_RefSeq.GCF_000014625.1	11	11	A0A0H2ZGK4	PA14_09150	katA	catalase
WP_003139935.1	MULTISPECIES: enoyl-ACP reductase FabI	PA_AP	PA_DMSO	12	WP_003139935.1	2571.6	5675.54	1.14209	1.14209	120.701	2.20701	0.000654387	0.000193766	3.45483	0.0975796	Pseudomonas	0.132	28004.8	Pae_UCBPP-PA14_RefSeq.GCF_000014625.1	7	7	A0A0H2Z8P5	PA14_41170	fabI	NADH-dependent enoyl-ACP reductase
WP_003096779.1	MULTISPECIES: sarcosine oxidase subunit beta	PA_AP	PA_DMSO	10	WP_003096779.1	563.784	1243.96	1.14173	1.14173	120.645	2.20645	0.000173692	7.32e-05	5.18729	0.133909	Pseudomonadota	0.036	45170.2	Pae_UCBPP-PA14_RefSeq.GCF_000014625.1	4	4	A0A0H2ZJB7	PA14_71470	soxB	sarcosine oxidase beta subunit
WP_003109243.1	MULTISPECIES: SDR family NAD(P)-dependent oxidoreductase	PA_AP	PA_DMSO	12	WP_003109243.1	5763.52	12706.5	1.14054	1.14054	120.464	2.20464	4.54e-05	2.9e-05	4.90781	0.0875526	Pseudomonas	0.167	27413.1	Pae_UCBPP-PA14_RefSeq.GCF_000014625.1	7	7	A0A0H2Z8P8	PA14_46890		short-chain dehydrogenase
WP_003137939.1	MULTISPECIES: PspA/IM30 family protein	PA_AP	PA_DMSO	12	WP_003137939.1	10404.4	22927.3	1.13988	1.13988	120.363	2.20363	1.83e-05	1.49e-05	5.21387	0.079121	Pseudomonas	0.472	24907.1	Pae_UCBPP-PA14_RefSeq.GCF_000014625.1	13	15	A0A0H2ZES6	PA14_16150		hypothetical protein
WP_003093313.1	MULTISPECIES: bifunctional 3,4-dihydroxy-2-butanone-4-phosphate synthase/GTP cyclohydrolase II	PA_AP	PA_DMSO	12	WP_003093313.1	9964.59	21946.3	1.1391	1.1391	120.243	2.20243	0.000216222	8.44e-05	4.83004	0.123557	Pseudomonas	0.312	39438.2	Pae_UCBPP-PA14_RefSeq.GCF_000014625.1	13	16	A0A0H2ZEN7	PA14_11420	ribB	bifunctional 3,4-dihydroxy-2-butanone 4-phosphate synthase/GTP cyclohydrolase II-like protein
WP_003137216.1	MULTISPECIES: OprD family porin	PA_AP	PA_DMSO	12	WP_003137216.1	6830.1	15041.5	1.13897	1.13897	120.223	2.20223	0.0157959	0.00226222	4.26857	0.339912	Pseudomonas	0.13	49851.3	Pae_UCBPP-PA14_RefSeq.GCF_000014625.1	11	11	A0A0H2ZKS8	PA14_03800	oprE	anaerobically-induced outer membrane porin OprE precursor
WP_003085962.1	MULTISPECIES: succinylglutamate desuccinylase	PA_AP	PA_DMSO	12	WP_003085962.1	3622.89	7975.88	1.1385	1.1385	120.152	2.20152	4.9e-05	3.03e-05	6.37804	0.1222	Pseudomonas	0.048	36924	Pae_UCBPP-PA14_RefSeq.GCF_000014625.1	7	7	Q02I61	PA14_52630	aruE	succinylglutamate desuccinylase
WP_003095627.1	MULTISPECIES: 50S ribosomal protein L9	PA_AP	PA_DMSO	12	WP_003095627.1	1557.69	3429.17	1.13845	1.13845	120.145	2.20145	0.113928	0.0127958	4.17123	0.747617	Pseudomonas	0.122	15531.7	Pae_UCBPP-PA14_RefSeq.GCF_000014625.1	3	3	Q02F86	PA14_65150	rplI	50S ribosomal protein L9
WP_003092832.1	MULTISPECIES: IscS subfamily cysteine desulfurase	PA_AP	PA_DMSO	12	WP_003092832.1	26953.8	59314.7	1.1379	1.1379	120.061	2.20061	8.1e-05	4.18e-05	7.249	0.146036	Pseudomonas	0.376	44666.7	Pae_UCBPP-PA14_RefSeq.GCF_000014625.1	19	20	Q02RW8	PA14_14730	iscS	cysteine desulfurase
WP_003085498.1	MULTISPECIES: enoyl-CoA hydratase	PA_AP	PA_DMSO	12	WP_003085498.1	58277.5	128243	1.13787	1.13787	120.055	2.20055	1.22e-05	1.07e-05	5.16973	0.067331	Pseudomonas	0.408	29904.2	Pae_UCBPP-PA14_RefSeq.GCF_000014625.1	18	20	A0A0H2Z6K8	PA14_54640	dspI	DspI
WP_003110283.1	MULTISPECIES: methyl-accepting chemotaxis protein	PA_AP	PA_DMSO	12	WP_003110283.1	863.3	1899.71	1.13784	1.13784	120.052	2.20052	0.00111206	0.000285208	6.22939	0.220001	Pseudomonas	0.067	51457.2	Pae_UCBPP-PA14_RefSeq.GCF_000014625.1	6	6	A0A0H2ZCL3	PA14_27000		chemotaxis transducer
WP_003138270.1	MULTISPECIES: condensation domain-containing protein	PA_AP	PA_DMSO	12	WP_003138270.1	164103	361039	1.13755	1.13755	120.007	2.20007	0.0086707	0.00139236	5.85237	0.29975	Pseudomonas	0.24	49140.6	Pae_UCBPP-PA14_RefSeq.GCF_000014625.1	16	18	A0A0H2ZE28	PA14_21000		hypothetical protein
WP_003084517.1	MULTISPECIES: thiazole synthase	PA_AP	PA_DMSO	12	WP_003084517.1	18975.9	41734.6	1.13708	1.13708	119.935	2.19935	0.000824733	0.000229596	5.56237	0.169995	Pseudomonas	0.426	28234.7	Pae_UCBPP-PA14_RefSeq.GCF_000014625.1	14	14	Q02U32	PA14_04980	thiG	thiazole synthase
WP_003093387.1	MULTISPECIES: DUF2218 domain-containing protein	PA_AP	PA_DMSO	12	WP_003093387.1	20377.8	44784.9	1.13602	1.13602	119.773	2.19773	0.00580711	0.00101302	6.29247	0.264829	Gammaproteobacteria	0.094	11002.3	Pae_UCBPP-PA14_RefSeq.GCF_000014625.1	1	1	A0A0H2ZFY7	PA14_11010		hypothetical protein
WP_003111717.1	MULTISPECIES: low-specificity L-threonine aldolase	PA_AP	PA_DMSO	12	WP_003111717.1	10446	22952.4	1.13569	1.13569	119.723	2.19723	0.00149796	0.00036027	4.98286	0.198263	Pseudomonas	0.156	35512.5	Pae_UCBPP-PA14_RefSeq.GCF_000014625.1	8	8	A0A0H2Z7M2	PA14_52610		hypothetical protein
WP_003138473.1	MULTISPECIES: UDP-N-acetyl-D-mannosamine dehydrogenase	PA_AP	PA_DMSO	12	WP_003138473.1	41280.7	90668.4	1.13513	1.13513	119.639	2.19639	1.18e-05	1.06e-05	6.28507	0.092887	Pseudomonas	0.261	46019	Pae_UCBPP-PA14_RefSeq.GCF_000014625.1	19	25	A0A0H2ZDN3	PA14_23380	orfH	UDP-N-acetyl-D-mannosaminuronate dehydrogenase
WP_016254242.1	MULTISPECIES: glyceraldehyde-3-phosphate dehydrogenase	PA_AP	PA_DMSO	12	WP_016254242.1	8050.34	17679	1.13491	1.13491	119.605	2.19605	5.07e-06	5.78e-06	4.97148	0.0522977	Pseudomonas aeruginosa group	0.227	53191.8	Pae_UCBPP-PA14_RefSeq.GCF_000014625.1	14	15		PA14_25250		glyceraldehyde-3-phosphate dehydrogenase
WP_003135237.1	MULTISPECIES: tRNA pseudouridine(55) synthase TruB	PA_AP	PA_DMSO	12	WP_003135237.1	13082.2	28706.5	1.13378	1.13378	119.433	2.19433	0.00081788	0.000227967	5.23062	0.161438	Pseudomonas	0.164	33401.3	Pae_UCBPP-PA14_RefSeq.GCF_000014625.1	13	15	Q02FT0	PA14_62730	truB	tRNA pseudouridine synthase B
WP_003093701.1	MULTISPECIES: 30S ribosomal protein S14	PA_AP	PA_DMSO	11	WP_003093701.1	3624.67	7949.67	1.13304	1.13304	119.321	2.19321	0.0196863	0.00272193	5.73394	0.368661	Pseudomonas	0.129	11565.4	Pae_UCBPP-PA14_RefSeq.GCF_000014625.1	1	1	Q02T67	PA14_08980	rpsN	30S ribosomal protein S14
WP_003091145.1	MULTISPECIES: Maf family protein	PA_AP	PA_DMSO	12	WP_003091145.1	16896.7	37052.2	1.13282	1.13282	119.287	2.19287	0.0378627	0.00479614	4.27883	0.445836	Pseudomonas	0.271	21051	Pae_UCBPP-PA14_RefSeq.GCF_000014625.1	7	8	A0A0H2ZD63	PA14_25610		Maf-like protein
WP_003139944.1	MULTISPECIES: cysteine--tRNA ligase	PA_AP	PA_DMSO	12	WP_003139944.1	42529.7	93258.5	1.13276	1.13276	119.279	2.19279	0.0194193	0.00269646	3.62084	0.291022	Pseudomonas	0.315	51335.1	Pae_UCBPP-PA14_RefSeq.GCF_000014625.1	25	33	Q02KT6	PA14_41360	cysS	cysteinyl-tRNA synthetase
WP_003088627.1	MULTISPECIES: DUF3203 family protein	PA_AP	PA_DMSO	12	WP_003088627.1	2934.37	6430.54	1.13189	1.13189	119.146	2.19146	0.0106188	0.00164142	3.38904	0.262018	Pseudomonas	0.135	8231.15	Pae_UCBPP-PA14_RefSeq.GCF_000014625.1	4	4	A0A0H2ZAH3	PA14_38370		hypothetical protein
WP_003084710.1	MULTISPECIES: cold-shock protein	PA_AP	PA_DMSO	12	WP_003084710.1	347528	761532	1.13177	1.13177	119.128	2.19128	0.00191809	0.000436452	4.67127	0.175176	Gammaproteobacteria	0.261	7706.69	Pae_UCBPP-PA14_RefSeq.GCF_000014625.1	4	5	A0A0H2ZK92	PA14_05960		cold-shock protein
WP_003091582.1	MULTISPECIES: RluA family pseudouridine synthase	PA_AP	PA_DMSO	12	WP_003091582.1	4050.83	8876.44	1.13176	1.13176	119.127	2.19127	0.00487914	0.000881616	5.21584	0.228702	Pseudomonas	0.242	24324.7	Pae_UCBPP-PA14_RefSeq.GCF_000014625.1	6	8	A0A0H2ZCJ1	PA14_22000	rluA	pseudouridine synthase
WP_003091336.1	MULTISPECIES: metallophosphoesterase	PA_AP	PA_DMSO	12	WP_003091336.1	3858.53	8450.48	1.13098	1.13098	119.008	2.19008	0.00186846	0.00042858	4.9063	0.198983	Pseudomonas	0.153	37211.1	Pae_UCBPP-PA14_RefSeq.GCF_000014625.1	10	10	A0A0H2ZC17	PA14_24230		hypothetical protein
WP_003141659.1	MULTISPECIES: bifunctional aminoglycoside phosphotransferase/ATP-binding protein	PA_AP	PA_DMSO	12	WP_003141659.1	120376	263599	1.1308	1.1308	118.98	2.1898	0.00672593	0.00113593	5.03285	0.26872	Pseudomonas	0.312	58349.4	Pae_UCBPP-PA14_RefSeq.GCF_000014625.1	22	27	A0A0H2ZGR2	PA14_62230		hypothetical protein
WP_003089547.1	MULTISPECIES: pyoverdine export/recycling transporter periplasmic adaptor subunit PvdR	PA_AP	PA_DMSO	12	WP_003089547.1	1283.42	2808.84	1.12997	1.12997	118.855	2.18855	0.000177099	7.44e-05	5.56005	0.111417	Pseudomonas	0.156	42089.5	Pae_UCBPP-PA14_RefSeq.GCF_000014625.1	10	11	A0A0H2ZB77	PA14_33770		hypothetical protein
WP_003090442.1	MULTISPECIES: adenylosuccinate lyase	PA_AP	PA_DMSO	12	WP_003090442.1	3931.4	8600.93	1.12945	1.12945	118.775	2.18775	0.00282289	0.000582988	3.88724	0.172387	Pseudomonas	0.092	50520.7	Pae_UCBPP-PA14_RefSeq.GCF_000014625.1	10	12	A0A0H2ZAX4	PA14_30110	purB	adenylosuccinate lyase
WP_004365026.1	MULTISPECIES: signal recognition particle-docking protein FtsY	PA_AP	PA_DMSO	12	WP_004365026.1	3135.57	6859.38	1.12935	1.12935	118.76	2.1876	0.00322869	0.000650046	4.62882	0.208107	Pseudomonas	0.282	47939.3	Pae_UCBPP-PA14_RefSeq.GCF_000014625.1	16	18	A0A0H2ZKT5	PA14_04900	ftsY	signal recognition particle receptor FtsY
WP_003120416.1	MULTISPECIES: NADP-dependent oxidoreductase	PA_AP	PA_DMSO	12	WP_003120416.1	9728.01	21246.6	1.12701	1.12701	118.406	2.18406	0.0194786	0.00270141	4.52018	0.266419	Pseudomonas	0.237	36154.7	Pae_UCBPP-PA14_RefSeq.GCF_000014625.1	10	10	A0A0H2Z9I1	PA14_43190		oxidoreductase
WP_003134970.1	MULTISPECIES: NADAR family protein	PA_AP	PA_DMSO	12	WP_003134970.1	1276.49	2787.63	1.12685	1.12685	118.381	2.18381	5.81e-05	3.37e-05	6.7649	0.117965	Pseudomonas	0.043	20462.4	Pae_UCBPP-PA14_RefSeq.GCF_000014625.1	3	3	A0A0H2ZGB6	PA14_60590		hypothetical protein
WP_011666551.1	MULTISPECIES: nitroreductase family protein	PA_AP	PA_DMSO	12	WP_011666551.1	3160.61	6898.61	1.1261	1.1261	118.268	2.18268	1.19e-05	1.06e-05	7.52396	0.0891307	Pseudomonas	0.045	58894.5	Pae_UCBPP-PA14_RefSeq.GCF_000014625.1	8	9	A0A0H2ZFC7	PA14_12860		hypothetical protein
WP_003139694.1	MULTISPECIES: siderophore-interacting protein	PA_AP	PA_DMSO	12	WP_003139694.1	1608.62	3510.22	1.12574	1.12574	118.214	2.18214	1.22e-07	3.52e-07	7.77708	0.0667533	Pseudomonas	0.063	33602	Pae_UCBPP-PA14_RefSeq.GCF_000014625.1	6	7	A0A0H2ZAB4	PA14_38220		hypothetical protein
WP_003110849.1	MULTISPECIES: amino acid aminotransferase	PA_AP	PA_DMSO	12	WP_003110849.1	34192.9	74612.6	1.12572	1.12572	118.211	2.18211	0.00176331	0.000409451	6.23286	0.223714	Pseudomonas	0.51	43309.2	Pae_UCBPP-PA14_RefSeq.GCF_000014625.1	19	23	A0A0H2ZDC3	PA14_23500	tyrB	aromatic amino acid aminotransferase
WP_003084488.1	MULTISPECIES: TetR/AcrR family transcriptional regulator	PA_AP	PA_DMSO	12	WP_003084488.1	2720.39	5932.49	1.12482	1.12482	118.075	2.18075	0.00205353	0.00046311	4.61341	0.202272	Pseudomonas	0.042	24540	Pae_UCBPP-PA14_RefSeq.GCF_000014625.1	1	1	A0A0H2ZK17	PA14_04820	laoR	LaoR
WP_003096308.1	MULTISPECIES: Xaa-Pro aminopeptidase	PA_AP	PA_DMSO	12	WP_003096308.1	1045.1	2277	1.12349	1.12349	117.873	2.17873	0.000231609	8.86e-05	3.33551	0.0754921	Pseudomonas	0.056	49696.5	Pae_UCBPP-PA14_RefSeq.GCF_000014625.1	5	5	A0A0H2ZJ38	PA14_69000	pepP	aminopeptidase
WP_003094337.1	MULTISPECIES: MlaC/ttg2D family ABC transporter substrate-binding protein	PA_AP	PA_DMSO	12	WP_003094337.1	14293.3	31083.8	1.12082	1.12082	117.471	2.17471	0.000109186	5.14e-05	4.19471	0.0896699	Pseudomonas	0.312	23760.3	Pae_UCBPP-PA14_RefSeq.GCF_000014625.1	11	14	A0A0H2ZGS4	PA14_57840		hypothetical protein
WP_003133895.1	MULTISPECIES: OmpA family protein	PA_AP	PA_DMSO	12	WP_003133895.1	2132.13	4622.62	1.11641	1.11641	116.808	2.16808	1.1e-06	1.7e-06	3.95095	0.02687	Pseudomonas	0.071	18391	Pae_UCBPP-PA14_RefSeq.GCF_000014625.1	7	9	A0A0H2Z6V5	PA14_49900		hypothetical protein
WP_003094331.1	MULTISPECIES: ATP phosphoribosyltransferase	PA_AP	PA_DMSO	12	WP_003094331.1	1898.13	4114.78	1.11623	1.11623	116.78	2.1678	0.0025259	0.00053511	4.16702	0.139988	Pseudomonas	0.152	22854.7	Pae_UCBPP-PA14_RefSeq.GCF_000014625.1	5	6	Q02GZ2	PA14_57800	hisG	ATP phosphoribosyltransferase
WP_003099122.1	MULTISPECIES: OprD family porin	PA_AP	PA_DMSO	12	WP_003099122.1	1453.41	3149.91	1.11587	1.11587	116.725	2.16725	0.0061868	0.0010646	4.39563	0.211166	Pseudomonas	0.08	46850.7	Pae_UCBPP-PA14_RefSeq.GCF_000014625.1	4	4	A0A0H2ZCK2	PA14_28400		outer membrane OprD family porin
WP_003137373.1	MULTISPECIES: polyamine ABC transporter substrate-binding protein	PA_AP	PA_DMSO	10	WP_003137373.1	872.537	1890.07	1.11515	1.11515	116.618	2.16618	0.0429243	0.00532757	2.05941	0.261692	Pseudomonas	0.087	37747.2	Pae_UCBPP-PA14_RefSeq.GCF_000014625.1	6	6	A0A0H2ZKY3	PA14_07850		ABC transporter substrate-binding protein
WP_003089860.1	MULTISPECIES: immunity protein Imm33 domain-containing protein	PA_AP	PA_DMSO	12	WP_003089860.1	9895.48	21433.4	1.11502	1.11502	116.598	2.16598	0.0487123	0.00596798	3.06655	0.415271	Pseudomonas	0.288	22822.3	Pae_UCBPP-PA14_RefSeq.GCF_000014625.1	6	7	A0A0H2ZBJ2	PA14_32280		hypothetical protein
WP_003109303.1	MULTISPECIES: TIGR04282 family arsenosugar biosynthesis glycosyltransferase	PA_AP	PA_DMSO	12	WP_003109303.1	2542.6	5506.78	1.1149	1.1149	116.58	2.1658	0.00292065	0.000600883	6.80868	0.265837	Pseudomonas	0.148	22368	Pae_UCBPP-PA14_RefSeq.GCF_000014625.1	3	3	A0A0H2ZDU4	PA14_20690		hypothetical protein
WP_003091593.1	MULTISPECIES: carboxy terminal-processing peptidase	PA_AP	PA_DMSO	12	WP_003091593.1	3020.67	6537.27	1.11382	1.11382	116.418	2.16418	1.62e-07	4.16e-07	4.43459	0.0203204	Pseudomonas	0.191	78182.7	Pae_UCBPP-PA14_RefSeq.GCF_000014625.1	52	66	A0A0H2ZCK1	PA14_21880	tsp	periplasmic tail-specific protease
WP_003132618.1	MULTISPECIES: DUF1302 domain-containing protein	PA_AP	PA_DMSO	12	WP_003132618.1	2393.93	5179.17	1.11334	1.11334	116.346	2.16346	0.000688437	0.000201753	3.50985	0.109754	Pseudomonas	0.03	69604.2	Pae_UCBPP-PA14_RefSeq.GCF_000014625.1	6	6	A0A0H2ZFP2	PA14_13130		hypothetical protein
WP_003091453.1	MULTISPECIES: YciK family oxidoreductase	PA_AP	PA_DMSO	12	WP_003091453.1	744.59	1610.5	1.11299	1.11299	116.294	2.16294	0.0141724	0.00206078	5.09657	0.283376	Pseudomonas	0.138	26351	Pae_UCBPP-PA14_RefSeq.GCF_000014625.1	5	5	A0A0H2ZDJ2	PA14_23200		short chain dehydrogenase
WP_003096424.1	MULTISPECIES: nucleoside diphosphate kinase regulator	PA_AP	PA_DMSO	12	WP_003096424.1	13652.5	29527.6	1.1129	1.1129	116.28	2.1628	0.000186925	7.72e-05	5.77722	0.134622	Pseudomonas	0.067	14405.4	Pae_UCBPP-PA14_RefSeq.GCF_000014625.1	7	7	A0A0H2ZJ97	PA14_69630	rnk	nucleoside diphosphate kinase regulator
WP_003138663.1	MULTISPECIES: cobalt-precorrin-6A reductase	PA_AP	PA_DMSO	12	WP_003138663.1	1741.55	3765.58	1.1125	1.1125	116.22	2.1622	0.0201989	0.00277933	6.13681	0.369206	Pseudomonas	0.079	26032	Pae_UCBPP-PA14_RefSeq.GCF_000014625.1	3	3	A0A0H2ZBN8	PA14_26460	cobK	cobalt-precorrin-6x reductase
WP_003140772.1	MULTISPECIES: tol-pal system protein YbgF	PA_AP	PA_DMSO	12	WP_003140772.1	306.454	661.798	1.11072	1.11072	115.953	2.15953	1.16e-09	9.47e-09	3.75647	0.0031158	Pseudomonas	0.08	29131.4	Pae_UCBPP-PA14_RefSeq.GCF_000014625.1	16	18	A0A0H2Z7H9	PA14_51690		hypothetical protein
WP_003096557.1	MULTISPECIES: ABC transporter substrate-binding protein	PA_AP	PA_DMSO	12	WP_003096557.1	656.421	1417.24	1.11039	1.11039	115.905	2.15905	0.00244082	0.000525114	4.46433	0.155039	Pseudomonas	0.049	57892.8	Pae_UCBPP-PA14_RefSeq.GCF_000014625.1	10	11	A0A0H2ZI72	PA14_70200	dppA5	dipeptide ABC transporter substrate-binding protein DppA5
WP_003090391.1	MULTISPECIES: sulfurtransferase complex subunit TusB	PA_AP	PA_DMSO	12	WP_003090391.1	1350.38	2913.03	1.10916	1.10916	115.719	2.15719	0.0202152	0.00277989	4.27561	0.302742	Pseudomonas	0.238	10907.6	Pae_UCBPP-PA14_RefSeq.GCF_000014625.1	3	4	A0A0H2ZC74	PA14_30380		hypothetical protein
WP_003140346.1	MULTISPECIES: VOC family protein	PA_AP	PA_DMSO	12	WP_003140346.1	2455.63	5297.25	1.10915	1.10915	115.718	2.15718	0.00974027	0.00152526	4.63401	0.261199	Pseudomonas	0.182	14701.6	Pae_UCBPP-PA14_RefSeq.GCF_000014625.1	3	3	A0A0H2Z8L5	PA14_46720		hypothetical protein
WP_003095694.1	MULTISPECIES: NUDIX domain-containing protein	PA_AP	PA_DMSO	12	WP_003095694.1	6840.95	14757.1	1.10914	1.10914	115.717	2.15717	0.00790251	0.00129998	7.33425	0.279181	Pseudomonas	0.229	23133.3	Pae_UCBPP-PA14_RefSeq.GCF_000014625.1	8	13	A0A0H2ZI61	PA14_65710	aspP	adenosine diphosphate sugar pyrophosphatase
WP_003137861.1	MULTISPECIES: DUF5629 family protein	PA_AP	PA_DMSO	12	WP_003137861.1	17408	37549.9	1.10906	1.10906	115.705	2.15705	2.39e-06	3.12e-06	7.15952	0.120351	Pseudomonas	0.1	12473.6	Pae_UCBPP-PA14_RefSeq.GCF_000014625.1	2	2	A0A0H2ZF72	PA14_15020		hypothetical protein
WP_003139732.1	MULTISPECIES: acetyl-CoA C-acetyltransferase	PA_AP	PA_DMSO	12	WP_003139732.1	16296.4	35145.6	1.10879	1.10879	115.665	2.15665	0.000337612	0.000118606	5.38975	0.135905	Pseudomonas	0.361	40451.4	Pae_UCBPP-PA14_RefSeq.GCF_000014625.1	22	30	A0A0H2ZA83	PA14_38630	atoB	acetyl-CoA acetyltransferase
WP_003091204.1	MULTISPECIES: fatty acid oxidation complex subunit alpha FadB	PA_AP	PA_DMSO	12	WP_003091204.1	1280.92	2761.49	1.10826	1.10826	115.586	2.15586	0.000110517	5.2e-05	5.07324	0.115804	Pseudomonas	0.067	76954.3	Pae_UCBPP-PA14_RefSeq.GCF_000014625.1	13	13	Q02PH8	PA14_25080	fadB	multifunctional fatty acid oxidation complex subunit alpha
WP_003141893.1	MULTISPECIES: arginine-ornithine antiporter	PA_AP	PA_DMSO	12	WP_003141893.1	819.698	1766.81	1.10798	1.10798	115.544	2.15544	0.000223561	8.67e-05	4.26228	0.109195	Pseudomonas	0.054	52068.8	Pae_UCBPP-PA14_RefSeq.GCF_000014625.1	4	4	A0A0H2ZIY9	PA14_68300	arcD	arginine/ornithine antiporter
WP_003093301.1	MULTISPECIES: TIGR02281 family clan AA aspartic protease	PA_AP	PA_DMSO	12	WP_003093301.1	424.955	915.914	1.1079	1.1079	115.532	2.15532	0.000235172	8.97e-05	4.35711	0.0922664	Pseudomonas	0.136	23085.4	Pae_UCBPP-PA14_RefSeq.GCF_000014625.1	4	4	A0A0H2ZEN4	PA14_11490		hypothetical protein
WP_003087875.1	MULTISPECIES: bifunctional aconitate hydratase 2/2-methylisocitrate dehydratase	PA_AP	PA_DMSO	12	WP_003087875.1	139369	300101	1.10654	1.10654	115.329	2.15329	0.00752451	0.00124589	5.3243	0.286556	Pseudomonas	0.336	93628.3	Pae_UCBPP-PA14_RefSeq.GCF_000014625.1	33	43	A0A0H2Z8N2	PA14_41470	acnB	bifunctional aconitate hydratase 2/2-methylisocitrate dehydratase
WP_003141946.1	MULTISPECIES: aminomethyl-transferring glycine dehydrogenase	PA_AP	PA_DMSO	11	WP_003141946.1	823.374	1771.53	1.10537	1.10537	115.155	2.15155	0.00111564	0.000285804	4.28408	0.0960205	Pseudomonas	0.052	104669	Pae_UCBPP-PA14_RefSeq.GCF_000014625.1	6	6	A0A0H2ZJ29	PA14_68850	gcvP1	glycine dehydrogenase
WP_003100517.1	MULTISPECIES: translation initiation factor IF-2	PA_AP	PA_DMSO	12	WP_003100517.1	2637.92	5673.2	1.10477	1.10477	115.064	2.15064	0.00131081	0.000323447	5.35745	0.186673	Pseudomonas	0.145	90856.4	Pae_UCBPP-PA14_RefSeq.GCF_000014625.1	17	19	Q02FS8	PA14_62760	infB	translation initiation factor IF-2
WP_003113973.1	MULTISPECIES: MOSC domain-containing protein	PA_AP	PA_DMSO	12	WP_003113973.1	4636.05	9951.83	1.10207	1.10207	114.662	2.14662	0.00135475	0.000331776	5.20763	0.164822	Pseudomonas	0.287	29578.9	Pae_UCBPP-PA14_RefSeq.GCF_000014625.1	10	10	A0A0H2ZD90	PA14_24980		hypothetical protein
WP_003096027.1	MULTISPECIES: DUF4124 domain-containing protein	PA_AP	PA_DMSO	12	WP_003096027.1	2796.85	6002.98	1.10188	1.10188	114.633	2.14633	2e-10	2.28e-09	5.07507	0.005995	Pseudomonas	0.258	20301.3	Pae_UCBPP-PA14_RefSeq.GCF_000014625.1	6	11	A0A0H2ZIV6	PA14_67650		hypothetical protein
WP_003139623.1	MULTISPECIES: kynurenine formamidase KynB	PA_AP	PA_DMSO	12	WP_003139623.1	23571.2	50588.3	1.10178	1.10178	114.619	2.14619	0.00592095	0.00102973	4.88461	0.215534	Pseudomonas	0.099	23125.4	Pae_UCBPP-PA14_RefSeq.GCF_000014625.1	5	5	Q02LM8	PA14_37590	kynB	kynurenine formamidase, KynB
WP_003111130.1	MULTISPECIES: DUF4354 family protein	PA_AP	PA_DMSO	11	WP_003111130.1	635.656	1363.96	1.10149	1.10149	114.576	2.14576	0.341135	0.0351463	2.61627	0.408524	Pseudomonas	0.23	13164	Pae_UCBPP-PA14_RefSeq.GCF_000014625.1	2	2	A0A0H2Z9X4	PA14_39500		hypothetical protein
WP_003140846.1	MULTISPECIES: class II fumarate hydratase	PA_AP	PA_DMSO	12	WP_003140846.1	4530.47	9715.17	1.10058	1.10058	114.44	2.1444	0.000210414	8.36e-05	4.94119	0.103791	Pseudomonas	0.136	49150	Pae_UCBPP-PA14_RefSeq.GCF_000014625.1	8	9	A0A0H2Z7H8	PA14_53220	fumC2	fumarate hydratase
WP_003110205.1	MULTISPECIES: cobalamin biosynthesis protein CobW	PA_AP	PA_DMSO	12	WP_003110205.1	48238.7	103390	1.09984	1.09984	114.33	2.1433	6.31e-05	3.58e-05	7.84699	0.152739	Pseudomonas	0.237	38596.9	Pae_UCBPP-PA14_RefSeq.GCF_000014625.1	9	10	A0A0H2ZD37	PA14_25960		cobalamin biosynthesis protein cobW
WP_003095833.1	MULTISPECIES: shikimate kinase AroK	PA_AP	PA_DMSO	12	WP_003095833.1	3400.26	7287.76	1.09983	1.09983	114.33	2.1433	0.0133674	0.00196951	7.1796	0.346298	Pseudomonas	0.215	19237.3	Pae_UCBPP-PA14_RefSeq.GCF_000014625.1	4	4	Q02EX8	PA14_66610	aroK	shikimate kinase
WP_003129215.1	MULTISPECIES: glycoside hydrolase family 19 protein	PA_AP	PA_DMSO	12	WP_003129215.1	719.095	1541.23	1.09983	1.09983	114.329	2.14329	0.00141603	0.000344195	5.04374	0.161599	Pseudomonas	0.1	22949.9	Pae_UCBPP-PA14_RefSeq.GCF_000014625.1	5	5	A0A0H2ZLP8	PA14_08160		lytic enzyme
WP_003092822.1	MULTISPECIES: Fe-S protein assembly chaperone HscA	PA_AP	PA_DMSO	12	WP_003092822.1	7252.68	15541.3	1.09952	1.09952	114.283	2.14283	0.00243835	0.000525114	5.33271	0.203464	Pseudomonas	0.212	66459.6	Pae_UCBPP-PA14_RefSeq.GCF_000014625.1	19	22	Q02RW4	PA14_14780	hscA	chaperone protein HscA
WP_003093741.1	MULTISPECIES: elongation factor G	PA_AP	PA_DMSO	12	WP_003093741.1	383002	820503	1.09916	1.09916	114.23	2.1423	0.0343465	0.00443432	5.32266	0.404987	Pseudomonas	0.53	77784.4	Pae_UCBPP-PA14_RefSeq.GCF_000014625.1	53	82	A0A0H2ZGD8	PA14_08820	fusA1	elongation factor G
WP_003130049.1	MULTISPECIES: UDP-4-amino-4-deoxy-L-arabinose aminotransferase	PA_AP	PA_DMSO	12	WP_003130049.1	17748.7	38013.6	1.0988	1.0988	114.177	2.14177	0.000618355	0.000186488	6.5872	0.184829	Pseudomonas	0.298	41824.9	Pae_UCBPP-PA14_RefSeq.GCF_000014625.1	16	18	Q02R23	PA14_18370		UDP-4-amino-4-deoxy-L-arabinose--oxoglutarate aminotransferase
WP_003090005.1	MULTISPECIES: 3-hydroxyacyl-CoA dehydrogenase	PA_AP	PA_DMSO	12	WP_003090005.1	12937	27706.8	1.09873	1.09873	114.167	2.14167	0.0045074	0.000833855	4.89993	0.23018	Pseudomonas	0.384	26456.4	Pae_UCBPP-PA14_RefSeq.GCF_000014625.1	8	9	A0A0H2ZBP4	PA14_31510		short-chain dehydrogenase
WP_003090577.1	MULTISPECIES: winged helix-turn-helix transcriptional regulator	PA_AP	PA_DMSO	12	WP_003090577.1	561.998	1203.6	1.09872	1.09872	114.165	2.14165	5.16e-05	3.1e-05	5.67328	0.0995892	Pseudomonas	0.113	17808.6	Pae_UCBPP-PA14_RefSeq.GCF_000014625.1	7	7	A0A0H2ZC56	PA14_29060		transcriptional regulator
WP_003086245.1	MULTISPECIES: anthraniloyl-CoA anthraniloyltransferase	PA_AP	PA_DMSO	12	WP_003086245.1	101310	216911	1.09832	1.09832	114.105	2.14105	5.69e-10	5.41e-09	7.68575	0.0310866	Pseudomonas	0.234	36406.9	Pae_UCBPP-PA14_RefSeq.GCF_000014625.1	22	38	A0A0H2Z7U1	PA14_51390	pqsD	3-oxoacyl-ACP synthase
WP_003093714.1	MULTISPECIES: 50S ribosomal protein L14	PA_AP	PA_DMSO	12	WP_003093714.1	1249.27	2673.7	1.09775	1.09775	114.021	2.14021	0.183393	0.0197327	5.71671	0.721569	Pseudomonas	0.172	13411.9	Pae_UCBPP-PA14_RefSeq.GCF_000014625.1	2	2	Q02T70	PA14_08950	rplN	50S ribosomal protein L14
WP_003139360.1	MULTISPECIES: NADP-dependent glyceraldehyde-3-phosphate dehydrogenase	PA_AP	PA_DMSO	12	WP_003139360.1	2121.48	4536.89	1.09664	1.09664	113.856	2.13856	5.41e-05	3.19e-05	4.01712	0.0808151	Pseudomonas	0.113	59981.7	Pae_UCBPP-PA14_RefSeq.GCF_000014625.1	11	11	A0A0H2ZBA0	PA14_34600		glyceraldehyde-3-phosphate dehydrogenase
WP_003140485.1	MULTISPECIES: alpha/beta fold hydrolase	PA_AP	PA_DMSO	12	WP_003140485.1	2058.77	4402.74	1.09662	1.09662	113.853	2.13853	0.00807897	0.00132138	3.39306	0.223186	Pseudomonas	0.104	22656.7	Pae_UCBPP-PA14_RefSeq.GCF_000014625.1	4	4	A0A0H2Z7X9	PA14_48640		hypothetical protein
WP_003087954.1	MULTISPECIES: ribonuclease HI	PA_AP	PA_DMSO	12	WP_003087954.1	1880.95	4021.87	1.0964	1.0964	113.821	2.13821	6.24e-05	3.55e-05	5.29269	0.105791	Pseudomonas	0.169	16696.9	Pae_UCBPP-PA14_RefSeq.GCF_000014625.1	4	4	Q02KV8	PA14_41060	rnhA	ribonuclease H
WP_003101612.1	MULTISPECIES: HAD family hydrolase	PA_AP	PA_DMSO	12	WP_003101612.1	1675.45	3580.79	1.09573	1.09573	113.721	2.13721	0.010707	0.00165058	5.07486	0.283279	Pseudomonas	0.116	24231.9	Pae_UCBPP-PA14_RefSeq.GCF_000014625.1	2	2	A0A0H2ZL89	PA14_07310		hydrolase
WP_003112398.1	MULTISPECIES: oxidoreductase	PA_AP	PA_DMSO	12	WP_003112398.1	1635.93	3495.23	1.09527	1.09527	113.654	2.13654	0.00677817	0.00114306	5.12984	0.248029	Pseudomonas	0.097	29671.9	Pae_UCBPP-PA14_RefSeq.GCF_000014625.1	3	3	A0A0H2Z8T7	PA14_46420		short chain dehydrogenase
WP_003094894.1	MULTISPECIES: DctP family TRAP transporter solute-binding subunit	PA_AP	PA_DMSO	12	WP_003094894.1	1611.3	3440.93	1.09457	1.09457	113.55	2.1355	0.00666873	0.0011313	3.39357	0.225105	Pseudomonas	0.036	37003.4	Pae_UCBPP-PA14_RefSeq.GCF_000014625.1	4	4	A0A0H2ZHG9	PA14_61080		c4-dicarboxylate-binding protein
WP_003141754.1	MULTISPECIES: lipopolysaccharide heptosyltransferase I	PA_AP	PA_DMSO	12	WP_003141754.1	3266.64	6973.97	1.09417	1.09417	113.49	2.1349	0.00104032	0.000273007	6.00516	0.154197	Pseudomonas	0.09	39590.5	Pae_UCBPP-PA14_RefSeq.GCF_000014625.1	7	8	A0A0H2ZID3	PA14_66240	waaC	lipopolysaccharide heptosyltransferase I
WP_003093768.1	MULTISPECIES: pantothenate kinase	PA_AP	PA_DMSO	12	WP_003093768.1	41615.4	88824.2	1.09383	1.09383	113.441	2.13441	0.0464999	0.0057277	6.57416	0.467539	Pseudomonas	0.327	26758	Pae_UCBPP-PA14_RefSeq.GCF_000014625.1	7	8	Q02T96	PA14_08630		pantothenate kinase
WP_003091137.1	MULTISPECIES: 3-oxoacyl-ACP reductase FabG	PA_AP	PA_DMSO	12	WP_003091137.1	12935.6	27580.1	1.09228	1.09228	113.211	2.13211	0.0016186	0.000382822	5.98819	0.190973	Pseudomonas	0.462	25585.3	Pae_UCBPP-PA14_RefSeq.GCF_000014625.1	9	11	A0A0H2ZD54	PA14_25660	fabG	3-ketoacyl-ACP reductase
WP_003089366.1	MULTISPECIES: YbaK/EbsC family protein	PA_AP	PA_DMSO	10	WP_003089366.1	1853.44	3947.94	1.09089	1.09089	113.006	2.13006	0.161027	0.0175246	1.9207	0.458267	Pseudomonas	0.083	19330.2	Pae_UCBPP-PA14_RefSeq.GCF_000014625.1	5	6	A0A0H2ZB56	PA14_34850		tRNA synthase
WP_019484986.1	MULTISPECIES: hypothetical protein	PA_AP	PA_DMSO	12	WP_019484986.1	6708.93	14289.2	1.09077	1.09077	112.987	2.12987	0.0145575	0.00210737	5.20751	0.290719	Pseudomonas	0.225	15991.3	Pae_UCBPP-PA14_RefSeq.GCF_000014625.1	4	4		PA14_RS13380	PA14_RS13380
WP_003137368.1	MULTISPECIES: 4-hydroxythreonine-4-phosphate dehydrogenase PdxA	PA_AP	PA_DMSO	12	WP_003137368.1	28622.2	60960	1.09073	1.09073	112.981	2.12981	0.000454518	0.000148206	7.42566	0.17126	Pseudomonas	0.195	34941.4	Pae_UCBPP-PA14_RefSeq.GCF_000014625.1	10	12	A0A0H2ZLL0	PA14_07740	pdxA	4-hydroxythreonine-4-phosphate dehydrogenase
WP_003099270.1	MULTISPECIES: redox-regulated ATPase YchF	PA_AP	PA_DMSO	12	WP_003099270.1	19166.4	40798.5	1.08994	1.08994	112.865	2.12865	0.00567115	0.000994633	6.08371	0.258188	Pseudomonas	0.399	40077.8	Pae_UCBPP-PA14_RefSeq.GCF_000014625.1	15	18	A0A0H2ZHQ7	PA14_61820		GTP-dependent nucleic acid-binding protein EngD
WP_016254134.1	MULTISPECIES: agmatine deiminase family protein	PA_AP	PA_DMSO	12	WP_016254134.1	3974.44	8458.35	1.08962	1.08962	112.819	2.12819	0.0375562	0.00476771	3.79022	0.357526	Pseudomonas	0.043	40587.8	Pae_UCBPP-PA14_RefSeq.GCF_000014625.1	4	4	A0A0H2Z743	PA14_48450		peptidyl-arginine deiminase
WP_003093248.1	MULTISPECIES: inorganic diphosphatase	PA_AP	PA_DMSO	12	WP_003093248.1	3318.09	7058.61	1.08903	1.08903	112.731	2.12731	0.0130792	0.0019364	3.83924	0.277366	Pseudomonas	0.16	19396.3	Pae_UCBPP-PA14_RefSeq.GCF_000014625.1	7	7	A0A0H2ZFK1	PA14_11690	ppa	inorganic pyrophosphatase
WP_003084676.1	MULTISPECIES: Zn-dependent hydrolase	PA_AP	PA_DMSO	12	WP_003084676.1	1380.76	2936.28	1.08852	1.08852	112.656	2.12656	0.00107529	0.000279552	6.78236	0.174457	Gammaproteobacteria	0.066	45265.7	Pae_UCBPP-PA14_RefSeq.GCF_000014625.1	6	6	A0A0H2ZKK9	PA14_05810	amaB	allantoate amidohydrolase
WP_003090421.1	MULTISPECIES: thioredoxin-disulfide reductase	PA_AP	PA_DMSO	10	WP_003090421.1	867.07	1843.78	1.08844	1.08844	112.645	2.12645	6.95e-06	7.23e-06	3.47593	0.0278379	Pseudomonas	0.117	33837	Pae_UCBPP-PA14_RefSeq.GCF_000014625.1	9	10	A0A0H2ZC61	PA14_30280	trxB1	thioredoxin reductase 1
WP_003091927.1	MULTISPECIES: peroxiredoxin	PA_AP	PA_DMSO	12	WP_003091927.1	23244.2	49424.4	1.08835	1.08835	112.631	2.12631	1.16e-06	1.78e-06	4.64926	0.0377728	Pseudomonas	0.472	24177.4	Pae_UCBPP-PA14_RefSeq.GCF_000014625.1	14	16	A0A0H2ZEH5	PA14_19490		1-Cys peroxiredoxin LsfA
WP_003112073.1;WP_093945134.1	MULTISPECIES: phenazine biosynthesis FMN-dependent oxidase PhzG	PA_AP	PA_DMSO	12	WP_003112073.1;WP_093945134.1	29821.8	63363.4	1.08728	1.08728	112.473	2.12473	1.81e-08	7.78e-08	7.34327	0.0436583	Gammaproteobacteria;Pseudomonas aeruginosa group	31.3%;31.3%	24268.24;24210.21	Pae_UCBPP-PA14_RefSeq.GCF_000014625.1	12	16	A0A0H2ZGB1	PA14_09410	phzG1	pyrodoxamine 5'-phosphate oxidase
WP_003137827.1	MULTISPECIES: valine--tRNA ligase	PA_AP	PA_DMSO	12	WP_003137827.1	11268	23928.8	1.08652	1.08652	112.361	2.12361	0.00425217	0.000799253	4.80644	0.226098	Pseudomonas	0.183	107783	Pae_UCBPP-PA14_RefSeq.GCF_000014625.1	33	37	A0A0H2ZF14	PA14_14440	valS	valyl-tRNA synthetase
WP_003109247.1	MULTISPECIES: asparaginase	PA_AP	PA_DMSO	12	WP_003109247.1	9100.48	19318.3	1.08595	1.08595	112.278	2.12278	1.98e-08	8.36e-08	5.46164	0.0243731	Pseudomonas	0.166	38643.3	Pae_UCBPP-PA14_RefSeq.GCF_000014625.1	13	17	A0A0H2Z7E2	PA14_46970	ansB	glutaminase-asparaginase
WP_003086270.1	MULTISPECIES: 4-hydroxy-tetrahydrodipicolinate synthase	PA_AP	PA_DMSO	12	WP_003086270.1	88770.3	188432	1.0859	1.0859	112.27	2.1227	0.0241029	0.00324598	5.12125	0.343772	Pseudomonas	0.414	31449.3	Pae_UCBPP-PA14_RefSeq.GCF_000014625.1	17	25	A0A0H2Z7V1	PA14_51270	dapA	dihydrodipicolinate synthase
WP_003101958.1	MULTISPECIES: anti-sigma factor MucA	PA_AP	PA_DMSO	12	WP_003101958.1	1329.23	2821.01	1.08562	1.08562	112.229	2.12229	0.00565029	0.000992501	2.75283	0.184483	Pseudomonas	0.062	20998.7	Pae_UCBPP-PA14_RefSeq.GCF_000014625.1	5	6	A0A0H2Z700	PA14_54420	mucA	anti-sigma factor MucA
WP_003141286.1	MULTISPECIES: NADP(H)-dependent aldo-keto reductase	PA_AP	PA_DMSO	12	WP_003141286.1	13780.2	29242.5	1.08547	1.08547	112.207	2.12207	0.000701341	0.000204483	5.97978	0.163262	Pseudomonas	0.191	38586.5	Pae_UCBPP-PA14_RefSeq.GCF_000014625.1	12	12	A0A0H2ZGQ8	PA14_57600		oxidoreductase
WP_003091343.1	MULTISPECIES: NAD(+) kinase	PA_AP	PA_DMSO	12	WP_003091343.1	7757.23	16460	1.08535	1.08535	112.19	2.1219	9.74e-05	4.77e-05	5.67207	0.107368	Pseudomonas	0.149	32140.3	Pae_UCBPP-PA14_RefSeq.GCF_000014625.1	4	4	Q02PQ1	PA14_24220	ppnK	inorganic polyphosphate/ATP-NAD kinase
WP_003095371.1	MULTISPECIES: DUF2333 family protein	PA_AP	PA_DMSO	12	WP_003095371.1	2222.49	4711.49	1.08401	1.08401	111.992	2.11992	7.34e-05	3.94e-05	4.72683	0.0778881	Pseudomonas	0.169	39975.2	Pae_UCBPP-PA14_RefSeq.GCF_000014625.1	11	11	A0A0H2ZI98	PA14_64030		hypothetical protein
WP_003091480.1	MULTISPECIES: type I glyceraldehyde-3-phosphate dehydrogenase	PA_AP	PA_DMSO	12	WP_003091480.1	4026.26	8532.7	1.08356	1.08356	111.926	2.11926	5.89e-06	6.3e-06	6.17085	0.0916719	Pseudomonas	0.192	36175	Pae_UCBPP-PA14_RefSeq.GCF_000014625.1	7	8	A0A0H2ZDK8	PA14_22890	gapA	glyceraldehyde-3-phosphate dehydrogenase
WP_003141268.1	MULTISPECIES: preprotein translocase subunit SecA	PA_AP	PA_DMSO	12	WP_003141268.1	2167.44	4593.02	1.08345	1.08345	111.91	2.1191	0.0007594	0.000215547	5.85989	0.161635	Pseudomonas	0.128	103841	Pae_UCBPP-PA14_RefSeq.GCF_000014625.1	16	17	Q02H37	PA14_57220	secA	preprotein translocase subunit SecA
WP_003087471.1	MULTISPECIES: beta-ketoacyl-ACP synthase I	PA_AP	PA_DMSO	12	WP_003087471.1	300276	636069	1.08289	1.08289	111.828	2.11828	0.0723123	0.00843767	4.78068	0.498736	Pseudomonas	0.333	42878.5	Pae_UCBPP-PA14_RefSeq.GCF_000014625.1	14	26	Q02K94	PA14_43690	fabB	3-oxoacyl-ACP synthase
WP_003137565.1	MULTISPECIES: bacteriophytochrome BphP	PA_AP	PA_DMSO	12	WP_003137565.1	1908.78	4042.4	1.08256	1.08256	111.779	2.11779	0.000426063	0.000141607	5.53677	0.118856	Pseudomonas	0.07	80855.7	Pae_UCBPP-PA14_RefSeq.GCF_000014625.1	10	11	A0A0H2ZG02	PA14_10700		bacteriophytochrome
WP_003097337.1	MULTISPECIES: tryptophan synthase subunit alpha	PA_AP	PA_DMSO	12	WP_003097337.1	10869.3	23015.2	1.08232	1.08232	111.745	2.11745	0.011399	0.00173496	2.983	0.235537	Gammaproteobacteria	0.209	28488.4	Pae_UCBPP-PA14_RefSeq.GCF_000014625.1	6	7	Q02V45	PA14_00440	trpA	tryptophan synthase subunit alpha
WP_003086267.1	MULTISPECIES: glycine cleavage system protein R	PA_AP	PA_DMSO	12	WP_003086267.1	10074.8	21328.5	1.08203	1.08203	111.702	2.11702	0.00552091	0.000972772	3.58714	0.129513	Pseudomonas	0.108	20585.5	Pae_UCBPP-PA14_RefSeq.GCF_000014625.1	4	5	A0A0H2Z7B1	PA14_51280		hypothetical protein
WP_003096334.1	MULTISPECIES: transcription termination factor Rho	PA_AP	PA_DMSO	12	WP_003096334.1	8041.97	17011.7	1.0809	1.0809	111.536	2.11536	0.00465969	0.000851397	4.74459	0.215056	Pseudomonas	0.382	47069.3	Pae_UCBPP-PA14_RefSeq.GCF_000014625.1	17	19	A0A0H2ZHW8	PA14_69190	rho	transcription termination factor Rho
WP_003137358.1	MULTISPECIES: GatB/YqeY domain-containing protein	PA_AP	PA_DMSO	12	WP_003137358.1	1637.54	3463.7	1.08078	1.08078	111.518	2.11518	3.35e-05	2.36e-05	5.58061	0.0809522	Pseudomonas	0.208	16841.5	Pae_UCBPP-PA14_RefSeq.GCF_000014625.1	4	5	A0A0H2ZKW8	PA14_07550		hypothetical protein
WP_003110110.1	MULTISPECIES: lipoate--protein ligase family protein	PA_AP	PA_DMSO	12	WP_003110110.1	39618.2	83787.4	1.08057	1.08057	111.487	2.11487	0.000335111	0.000118092	5.38147	0.139393	Pseudomonas	0.304	24847.2	Pae_UCBPP-PA14_RefSeq.GCF_000014625.1	11	16	A0A0H2ZGD6	PA14_55710		hypothetical protein
WP_003140635.1	MULTISPECIES: RES family NAD+ phosphorylase	PA_AP	PA_DMSO	11	WP_003140635.1	662.211	1400.2	1.08027	1.08027	111.443	2.11443	0.0712574	0.00832737	2.91766	0.170916	Pseudomonas	0.04	28252.4	Pae_UCBPP-PA14_RefSeq.GCF_000014625.1	2	2	A0A0H2Z7F3	PA14_51010		hypothetical protein
WP_003092393.1	MULTISPECIES: translation elongation factor Ts	PA_AP	PA_DMSO	12	WP_003092393.1	115841	244904	1.08007	1.08007	111.414	2.11414	0.00248217	0.000529862	6.1806	0.226958	Pseudomonas	0.626	30653.2	Pae_UCBPP-PA14_RefSeq.GCF_000014625.1	24	34	Q02RC7	PA14_17070	tsf	elongation factor Ts
WP_003086801.1	MULTISPECIES: glutathione peroxidase	PA_AP	PA_DMSO	12	WP_003086801.1	7615.72	16099.3	1.07994	1.07994	111.395	2.11395	3.22e-06	3.95e-06	5.98067	0.0714264	Pseudomonas	0.272	20189	Pae_UCBPP-PA14_RefSeq.GCF_000014625.1	8	8	A0A0H2Z792	PA14_47550		glutathione peroxidase
WP_003109415.1	MULTISPECIES: BolA family protein	PA_AP	PA_DMSO	10	WP_003109415.1	619.174	1308.82	1.07985	1.07985	111.382	2.11382	0.000163515	7.02e-05	5.54883	0.136632	Pseudomonas	0.149	11194.8	Pae_UCBPP-PA14_RefSeq.GCF_000014625.1	2	3	A0A0H2Z769	PA14_53190	bolA	morphogene protein BolA
WP_003140819.1	MULTISPECIES: bifunctional succinylornithine transaminase/acetylornithine aminotransferase	PA_AP	PA_DMSO	12	WP_003140819.1	25813.4	54560.2	1.07973	1.07973	111.364	2.11364	0.00487982	0.000881616	5.68729	0.25322	Pseudomonas	0.305	43688.7	Pae_UCBPP-PA14_RefSeq.GCF_000014625.1	21	30	A0A0H2Z7L6	PA14_52720	argD	bifunctional N-succinyldiaminopimelate-aminotransferase/acetylornithine transaminase
WP_003141964.1	MULTISPECIES: argininosuccinate lyase	PA_AP	PA_DMSO	12	WP_003141964.1	1764.01	3727.17	1.07922	1.07922	111.289	2.11289	0.0018632	0.000428181	3.83223	0.130069	Pseudomonas	0.185	51640.6	Pae_UCBPP-PA14_RefSeq.GCF_000014625.1	13	13	Q02EA0	PA14_69500	argH	argininosuccinate lyase
WP_003091600.1	MULTISPECIES: FKBP-type peptidyl-prolyl cis-trans isomerase	PA_AP	PA_DMSO	12	WP_003091600.1	2202.22	4649.08	1.07799	1.07799	111.109	2.11109	4.24e-07	8.26e-07	4.32583	0.0216178	Pseudomonas	0.194	26845.5	Pae_UCBPP-PA14_RefSeq.GCF_000014625.1	10	12	A0A0H2ZDL5	PA14_21820		peptidyl-prolyl cis-trans isomerase, FkbP-type
WP_003138034.1	MULTISPECIES: S-formylglutathione hydrolase	PA_AP	PA_DMSO	12	WP_003138034.1	68390.9	144235	1.07655	1.07655	110.899	2.10899	0.000797778	0.000223731	7.08887	0.205087	Pseudomonas	0.223	31343.4	Pae_UCBPP-PA14_RefSeq.GCF_000014625.1	11	16	A0A0H2ZER0	PA14_17410		esterase
WP_003138135.1	MULTISPECIES: electron transport complex subunit RsxC	PA_AP	PA_DMSO	9	WP_003138135.1	356.824	752.495	1.07647	1.07647	110.887	2.10887	0.185986	0.0199553	1.23438	0.391083	Pseudomonas	0.014	82562	Pae_UCBPP-PA14_RefSeq.GCF_000014625.1	5	5	A0A0H2ZEK4	PA14_18920		electron transport complex protein RnfC
WP_003142030.1	MULTISPECIES: phosphate signaling complex protein PhoU	PA_AP	PA_DMSO	12	WP_003142030.1	1993.25	4203.43	1.07645	1.07645	110.883	2.10883	0.000277248	0.000101559	4.62239	0.121838	Pseudomonas	0.178	27515.2	Pae_UCBPP-PA14_RefSeq.GCF_000014625.1	7	8	A0A0H2ZJ65	PA14_70800	phoU	phosphate uptake regulatory protein PhoU
WP_003101334.1	MULTISPECIES: RidA family protein	PA_AP	PA_DMSO	12	WP_003101334.1	1706.06	3597.64	1.07638	1.07638	110.874	2.10874	0.0663095	0.00782534	4.26095	0.440169	Pseudomonas	0.106	14704.6	Pae_UCBPP-PA14_RefSeq.GCF_000014625.1	1	1	A0A0H2ZG00	PA14_09920		translation initiation inhibitor
WP_003135667.1	MULTISPECIES: glycosyltransferase family 4 protein	PA_AP	PA_DMSO	12	WP_003135667.1	4625.04	9752.25	1.07627	1.07627	110.858	2.10858	5.69e-05	3.32e-05	7.14941	0.125322	Pseudomonas	0.11	42096.3	Pae_UCBPP-PA14_RefSeq.GCF_000014625.1	11	14	A0A0H2ZIJ8	PA14_66230	waaG	UDP-glucose:(heptosyl) LPS alpha 1,3-glucosyltransferase WaaG
WP_003086719.1	MULTISPECIES: crotonase/enoyl-CoA hydratase family protein	PA_AP	PA_DMSO	12	WP_003086719.1	1266.82	2670.84	1.07608	1.07608	110.831	2.10831	0.0227618	0.00309095	2.74641	0.313087	Pseudomonas	0.094	28602.6	Pae_UCBPP-PA14_RefSeq.GCF_000014625.1	5	5	A0A0H2Z8E7	PA14_48200		enoyl-CoA hydratase
WP_003096892.1	MULTISPECIES: GDP-6-deoxy-D-mannose reductase	PA_AP	PA_DMSO	12	WP_003096892.1	2934.76	6187.03	1.076	1.076	110.819	2.10819	0.0181122	0.00254913	5.11535	0.263175	Pseudomonas	0.066	33898.8	Pae_UCBPP-PA14_RefSeq.GCF_000014625.1	4	4	A0A0H2ZIL5	PA14_72000	rmd	oxidoreductase Rmd
WP_016253668.1	MULTISPECIES: TetR/AcrR family transcriptional regulator	PA_AP	PA_DMSO	12	WP_016253668.1	2070.29	4362.37	1.07528	1.07528	110.713	2.10713	0.0299568	0.00393668	2.22948	0.409343	Pseudomonas	0.061	23104.4	Pae_UCBPP-PA14_RefSeq.GCF_000014625.1	4	4		PA14_RS18940	PA14_RS18940
WP_003090076.1	MULTISPECIES: ProQ/FINO family protein	PA_AP	PA_DMSO	12	WP_003090076.1	26627.6	56103.5	1.07517	1.07517	110.697	2.10697	2.7e-07	6.21e-07	7.55515	0.0632609	Pseudomonas	0.458	19476.1	Pae_UCBPP-PA14_RefSeq.GCF_000014625.1	10	12	A0A0H2ZC37	PA14_30710		osmoprotectant transporter activator protein
WP_003140948.1	MULTISPECIES: isobutyryl-CoA dehydrogenase	PA_AP	PA_DMSO	12	WP_003140948.1	4855.69	10230.1	1.07507	1.07507	110.683	2.10683	5.23e-05	3.13e-05	6.13576	0.101573	Pseudomonas	0.204	42553.4	Pae_UCBPP-PA14_RefSeq.GCF_000014625.1	14	16	A0A0H2Z795	PA14_54630		acyl-CoA dehydrogenase
WP_003121284.1	MULTISPECIES: iron donor protein CyaY	PA_AP	PA_DMSO	12	WP_003121284.1	2632.77	5545.72	1.07479	1.07479	110.642	2.10642	0.000406041	0.000136949	3.75876	0.12367	Pseudomonas	0.135	12261.4	Pae_UCBPP-PA14_RefSeq.GCF_000014625.1	3	4	A0A0H2ZJ01	PA14_69640	cyaY	frataxin-like protein
WP_003097084.1	MULTISPECIES: zinc metallochaperone GTPase ZigA	PA_AP	PA_DMSO	12	WP_003097084.1	72279.5	152240	1.07469	1.07469	110.627	2.10627	0.000276989	0.000101559	7.48398	0.164053	Pseudomonas	0.37	45148.2	Pae_UCBPP-PA14_RefSeq.GCF_000014625.1	19	22	A0A0H2ZIU5	PA14_73010		hypothetical protein
WP_003092461.1	MULTISPECIES: DUF4197 domain-containing protein	PA_AP	PA_DMSO	12	WP_003092461.1	3183.57	6704.52	1.07449	1.07449	110.598	2.10598	9.31e-05	4.6e-05	5.00347	0.101164	Pseudomonas	0.173	23617.1	Pae_UCBPP-PA14_RefSeq.GCF_000014625.1	7	7	A0A0H2ZEU0	PA14_16830		hypothetical protein
WP_003082470.1	MULTISPECIES: C40 family peptidase	PA_AP	PA_DMSO	12	WP_003082470.1	3308.55	6965.65	1.07406	1.07406	110.535	2.10535	1.43e-11	3.62e-10	7.57488	0.0173521	Pseudomonas	0.049	22287.3	Pae_UCBPP-PA14_RefSeq.GCF_000014625.1	3	3	A0A0H2Z724	PA14_48800		hypothetical protein
WP_003117289.1	MULTISPECIES: DUF6036 family nucleotidyltransferase	PA_AP	PA_DMSO	12	WP_003117289.1	17326.1	36429.3	1.07215	1.07215	110.257	2.10257	0.142462	0.015699	4.27478	0.563987	Pseudomonas	0.238	23171.1	Pae_UCBPP-PA14_RefSeq.GCF_000014625.1	7	9	Q02M20	PA14_35840		hypothetical protein
WP_003090868.1	MULTISPECIES: transaldolase	PA_AP	PA_DMSO	12	WP_003090868.1	78618.6	165135	1.0707	1.0707	110.046	2.10046	0.000487433	0.000156191	7.41759	0.191538	Pseudomonas	0.557	33946.5	Pae_UCBPP-PA14_RefSeq.GCF_000014625.1	19	20	Q02NV3	PA14_27960	tal	transaldolase B
WP_003140608.1	MULTISPECIES: PLP-dependent cysteine synthase family protein	PA_AP	PA_DMSO	12	WP_003140608.1	5326.23	11183.9	1.07024	1.07024	109.978	2.09978	3.6e-05	2.48e-05	5.99463	0.112884	Pseudomonas	0.137	39858.4	Pae_UCBPP-PA14_RefSeq.GCF_000014625.1	11	12	A0A0H2Z7I1	PA14_50660		hypothetical protein
WP_003139739.1	MULTISPECIES: acetoacetate--CoA ligase	PA_AP	PA_DMSO	12	WP_003139739.1	16980.3	35642.8	1.06975	1.06975	109.907	2.09907	0.000481857	0.000155614	3.75584	0.109428	Pseudomonas	0.184	71885.9	Pae_UCBPP-PA14_RefSeq.GCF_000014625.1	22	25	A0A0H2ZAD4	PA14_38690		acetoacetyl-CoA synthetase
WP_003095071.1	MULTISPECIES: acetolactate synthase 3 large subunit	PA_AP	PA_DMSO	12	WP_003095071.1	1225.78	2572.73	1.0696	1.0696	109.885	2.09885	0.00163728	0.000386038	5.77767	0.187453	Pseudomonas	0.04	63018.5	Pae_UCBPP-PA14_RefSeq.GCF_000014625.1	5	5	A0A0H2ZGQ7	PA14_62160	ilvI	acetolactate synthase 3 catalytic subunit
WP_003140643.1	MULTISPECIES: MaoC/PaaZ C-terminal domain-containing protein	PA_AP	PA_DMSO	12	WP_003140643.1	3615.93	7586.96	1.06916	1.06916	109.821	2.09821	0.00185197	0.000426946	6.91229	0.219227	Pseudomonas	0.174	31732.1	Pae_UCBPP-PA14_RefSeq.GCF_000014625.1	7	9	A0A0H2Z7L9	PA14_51160		hypothetical protein
WP_016254376.1	MULTISPECIES: cyclic-di-GMP receptor FimW	PA_AP	PA_DMSO	12	WP_016254376.1	52297	109730	1.06915	1.06915	109.82	2.0982	0.000367075	0.000127193	5.85657	0.151721	Pseudomonas	0.221	67885.7	Pae_UCBPP-PA14_RefSeq.GCF_000014625.1	21	28	Q02F60	PA14_65520		hypothetical protein
WP_011666596.1	6-phosphogluconolactonase	PA_AP	PA_DMSO	12	WP_011666596.1	1892.13	3969.57	1.06897	1.06897	109.793	2.09793	0.00485764	0.000879002	2.81986	0.20036	Pseudomonas aeruginosa	0.084	25618.4	Pae_UCBPP-PA14_RefSeq.GCF_000014625.1	5	5	A0A0H2ZDE4	PA14_23080	pgl	6-phosphogluconolactonase
WP_003100513.1	MULTISPECIES: triose-phosphate isomerase	PA_AP	PA_DMSO	12	WP_003100513.1	117441	246272	1.06831	1.06831	109.698	2.09698	0.00387864	0.000749402	6.67055	0.258989	Pseudomonas	0.163	25621.4	Pae_UCBPP-PA14_RefSeq.GCF_000014625.1	9	12	Q02FS4	PA14_62830	tpiA	triosephosphate isomerase
WP_003139702.1	MULTISPECIES: TetR family transcriptional regulator AmrR	PA_AP	PA_DMSO	12	WP_003139702.1	9437.53	19788.4	1.06818	1.06818	109.678	2.09678	5.52e-06	6.11e-06	7.29456	0.0746175	Pseudomonas	0.148	23743.2	Pae_UCBPP-PA14_RefSeq.GCF_000014625.1	10	12	A0A0H2ZA65	PA14_38380		transcriptional regulator
WP_003138941.1	MULTISPECIES: cupin domain-containing protein	PA_AP	PA_DMSO	12	WP_003138941.1	378.998	794.06	1.06706	1.06706	109.516	2.09516	0.00106151	0.000277233	6.39848	0.138191	Pseudomonas	0.031	44101.7	Pae_UCBPP-PA14_RefSeq.GCF_000014625.1	2	2	A0A0H2ZC08	PA14_30100		hypothetical protein
WP_003117352.1	MULTISPECIES: class II 3-deoxy-7-phosphoheptulonate synthase	PA_AP	PA_DMSO	12	WP_003117352.1	3605.67	7554.12	1.067	1.067	109.507	2.09507	0.0046213	0.00084727	4.68587	0.214438	Pseudomonas	0.179	49851.3	Pae_UCBPP-PA14_RefSeq.GCF_000014625.1	11	12	A0A0H2ZCV0	PA14_27330		phospho-2-dehydro-3-deoxyheptonate aldolase
WP_003138949.1	MULTISPECIES: siroheme synthase CysG	PA_AP	PA_DMSO	12	WP_003138949.1	6926.59	14505.6	1.06639	1.06639	109.419	2.09419	0.000164996	7.07e-05	6.02504	0.13601	Pseudomonas	0.138	50409	Pae_UCBPP-PA14_RefSeq.GCF_000014625.1	14	17	Q02NA3	PA14_30340	cysG	siroheme synthase
WP_003141219.1	MULTISPECIES: exodeoxyribonuclease I	PA_AP	PA_DMSO	12	WP_003141219.1	10551	22092.1	1.06615	1.06615	109.383	2.09383	7.98e-05	4.16e-05	7.67102	0.148621	Pseudomonas	0.208	55477.8	Pae_UCBPP-PA14_RefSeq.GCF_000014625.1	17	20	A0A0H2ZGF7	PA14_56080	sbcB	exonuclease I
WP_003138852.1	MULTISPECIES: hypothetical protein	PA_AP	PA_DMSO	12	WP_003138852.1	3386.87	7090.45	1.06592	1.06592	109.351	2.09351	0.0387819	0.00489876	3.14035	0.286931	Pseudomonas	0.143	49889.2	Pae_UCBPP-PA14_RefSeq.GCF_000014625.1	9	9	A0A0H2ZCF8	PA14_28880		hypothetical protein
WP_003083137.1	MULTISPECIES: cytochrome c maturation protein CcmE	PA_AP	PA_DMSO	12	WP_003083137.1	920.331	1925.12	1.06472	1.06472	109.177	2.09177	3.28e-06	3.98e-06	5.59985	0.0631833	Gammaproteobacteria	0.093	17266.7	Pae_UCBPP-PA14_RefSeq.GCF_000014625.1	3	3	Q02JW1	PA14_45330	ccmE	cytochrome c-type biogenesis protein CcmE
WP_003089526.1	MULTISPECIES: DUF1654 domain-containing protein	PA_AP	PA_DMSO	10	WP_003089526.1	1795.53	3754.94	1.06438	1.06438	109.128	2.09128	0.000382128	0.0001317	5.39728	0.101071	Pseudomonas	0.125	8909.99	Pae_UCBPP-PA14_RefSeq.GCF_000014625.1	2	2	A0A0H2ZBF4	PA14_33870		hypothetical protein
WP_003097134.1	MULTISPECIES: F0F1 ATP synthase subunit alpha	PA_AP	PA_DMSO	12	WP_003097134.1	4722.58	9872.42	1.06383	1.06383	109.047	2.09047	0.017895	0.00252012	5.07348	0.283519	Pseudomonas	0.123	55393.2	Pae_UCBPP-PA14_RefSeq.GCF_000014625.1	16	17	Q02DF2	PA14_73260	atpA	F0F1 ATP synthase subunit alpha
WP_003091873.1	MULTISPECIES: cupin domain-containing protein	PA_AP	PA_DMSO	12	WP_003091873.1	1550.87	3239.88	1.06286	1.06286	108.908	2.08908	0.01546	0.0022211	6.13314	0.272879	Pseudomonas	0.386	12594.3	Pae_UCBPP-PA14_RefSeq.GCF_000014625.1	3	3	A0A0H2ZEC3	PA14_19750		hypothetical protein
WP_003110029.1	MULTISPECIES: sulfate adenylyltransferase subunit CysN	PA_AP	PA_DMSO	12	WP_003110029.1	12162	25385.3	1.06162	1.06162	108.728	2.08728	0.000248881	9.33e-05	5.67805	0.136024	Pseudomonas	0.221	69268.5	Pae_UCBPP-PA14_RefSeq.GCF_000014625.1	21	23	A0A0H2ZGI7	PA14_57710	cysN	bifunctional sulfate adenylyltransferase subunit 1/adenylylsulfate kinase
WP_003100311.1	MULTISPECIES: DUF493 domain-containing protein	PA_AP	PA_DMSO	12	WP_003100311.1	2800.71	5845.71	1.06159	1.06159	108.723	2.08723	8.54e-06	8.43e-06	7.2057	0.0972957	Pseudomonas	0.323	10337.8	Pae_UCBPP-PA14_RefSeq.GCF_000014625.1	4	5	Q02SG5	PA14_12110		hypothetical protein
WP_003100588.1	MULTISPECIES: ABC transporter substrate-binding protein	PA_AP	PA_DMSO	12	WP_003100588.1	13859.5	28914.6	1.06092	1.06092	108.627	2.08627	2.1e-05	1.63e-05	6.04179	0.106457	Pseudomonas	0.298	34206.3	Pae_UCBPP-PA14_RefSeq.GCF_000014625.1	16	18	A0A0H2ZE55	PA14_14390		ABC-type transport protein, periplasmic c
WP_003094829.1	MULTISPECIES: energy-dependent translational throttle protein EttA	PA_AP	PA_DMSO	12	WP_003094829.1	29382.8	61275.2	1.06033	1.06033	108.541	2.08541	0.0474257	0.005826	4.94385	0.420768	Pseudomonas	0.262	61320.4	Pae_UCBPP-PA14_RefSeq.GCF_000014625.1	18	22	A0A0H2ZHF4	PA14_60800		ABC transporter ATP-binding protein
WP_003107839.1	MULTISPECIES: 3-dehydroquinate synthase	PA_AP	PA_DMSO	12	WP_003107839.1	4434.13	9245.36	1.06008	1.06008	108.505	2.08505	7.35e-05	3.94e-05	7.42516	0.129298	Pseudomonas	0.158	40139.1	Pae_UCBPP-PA14_RefSeq.GCF_000014625.1	9	9	Q02EX9	PA14_66600	aroB	3-dehydroquinate synthase
WP_003097086.1	MULTISPECIES: RNA polymerase-binding protein DksA	PA_AP	PA_DMSO	12	WP_003097086.1	8691.06	18110.7	1.05924	1.05924	108.384	2.08384	0.00811163	0.00132577	5.42077	0.249707	Gammaproteobacteria	0.254	16043	Pae_UCBPP-PA14_RefSeq.GCF_000014625.1	4	5	A0A0H2ZJP8	PA14_73020		DksA/TraR family C4-type zinc finger protein
WP_003092485.1	MULTISPECIES: adenylate kinase	PA_AP	PA_DMSO	12	WP_003092485.1	68243.6	142194	1.0591	1.0591	108.363	2.08363	0.0169038	0.00239383	5.47614	0.317294	Pseudomonas	0.414	23107.3	Pae_UCBPP-PA14_RefSeq.GCF_000014625.1	17	18	Q02RF8	PA14_16700	adk	adenylate kinase
WP_003094654.1	MULTISPECIES: dephospho-CoA kinase	PA_AP	PA_DMSO	12	WP_003094654.1	3568.17	7433.56	1.05887	1.05887	108.329	2.08329	0.0196344	0.00271727	4.81331	0.343157	Pseudomonas	0.039	22834.2	Pae_UCBPP-PA14_RefSeq.GCF_000014625.1	2	2	A0A0H2ZFX2	PA14_58780	coaE	dephospho-CoA kinase
WP_003088136.1	MULTISPECIES: hypothetical protein	PA_AP	PA_DMSO	12	WP_003088136.1	1297.13	2702	1.0587	1.0587	108.306	2.08306	0.00870772	0.00139617	5.7317	0.273883	Pseudomonas	0.242	10244.4	Pae_UCBPP-PA14_RefSeq.GCF_000014625.1	1	1
WP_003121341.1	MULTISPECIES: methyltransferase	PA_AP	PA_DMSO	10	WP_003121341.1	2091.22	4355.5	1.0585	1.0585	108.276	2.08276	0.00492745	0.000887685	3.343	0.120329	Pseudomonas	0.021	40505.8	Pae_UCBPP-PA14_RefSeq.GCF_000014625.1	6	6	Q02G60	PA14_61090		hypothetical protein
WP_003131823.1	MULTISPECIES: asparaginase	PA_AP	PA_DMSO	12	WP_003131823.1	2950.3	6144.76	1.0585	1.0585	108.276	2.08276	0.00222987	0.000492169	6.21817	0.195572	Pseudomonas	0.155	34703.7	Pae_UCBPP-PA14_RefSeq.GCF_000014625.1	8	9	A0A0H2ZB07	PA14_35440	ansA	L-asparaginase I
WP_003110588.1	MULTISPECIES: thymidylate synthase	PA_AP	PA_DMSO	12	WP_003110588.1	26771	55753.4	1.05839	1.05839	108.26	2.0826	0.000271295	9.99e-05	5.77589	0.137056	Pseudomonas	0.152	30016.5	Pae_UCBPP-PA14_RefSeq.GCF_000014625.1	7	11	Q02U73	PA14_04480	thyA	thymidylate synthase
WP_003139039.1	MULTISPECIES: hypothetical protein	PA_AP	PA_DMSO	12	WP_003139039.1	4358.66	9073.37	1.05775	1.05775	108.169	2.08169	0.00806348	0.00132074	5.1088	0.281249	Pseudomonas	0.204	11964.6	Pae_UCBPP-PA14_RefSeq.GCF_000014625.1	3	3	A0A0H2ZBY6	PA14_31300		hypothetical protein
WP_003140159.1	MULTISPECIES: ADP-forming succinate--CoA ligase subunit beta	PA_AP	PA_DMSO	12	WP_003140159.1	100991	210227	1.05772	1.05772	108.163	2.08163	2.46e-06	3.17e-06	7.33435	0.0816435	Pseudomonas	0.363	41570.7	Pae_UCBPP-PA14_RefSeq.GCF_000014625.1	24	29	Q02K73	PA14_43950	sucC	succinyl-CoA synthetase subunit beta
WP_003088567.1	MULTISPECIES: CoA transferase subunit B	PA_AP	PA_DMSO	12	WP_003088567.1	4485.18	9332.27	1.05706	1.05706	108.069	2.08069	0.00115307	0.000292435	4.49735	0.158514	Pseudomonas	0.119	23186.9	Pae_UCBPP-PA14_RefSeq.GCF_000014625.1	5	5	A0A0H2Z946	PA14_38640		CoA transferase subunit B
WP_003094304.1	MULTISPECIES: YhcB family protein	PA_AP	PA_DMSO	12	WP_003094304.1	7522.49	15646	1.05652	1.05652	107.99	2.0799	0.0298737	0.00392803	4.46026	0.305314	Pseudomonas	0.264	16418.5	Pae_UCBPP-PA14_RefSeq.GCF_000014625.1	5	6	A0A0H2ZFN5	PA14_57690		hypothetical protein
WP_003096184.1	MULTISPECIES: dTDP-4-dehydrorhamnose 3,5-epimerase	PA_AP	PA_DMSO	12	WP_003096184.1	46403.6	96509.6	1.05644	1.05644	107.979	2.07979	0.00114962	0.000291885	6.9516	0.196087	Pseudomonas	0.276	20766.5	Pae_UCBPP-PA14_RefSeq.GCF_000014625.1	12	14	A0A0H2ZIY2	PA14_68210	rmlC	dTDP-4-dehydrorhamnose 3,5-epimerase
WP_003137626.1	MULTISPECIES: NAD-dependent epimerase/dehydratase family protein	PA_AP	PA_DMSO	12	WP_003137626.1	31013.5	64492	1.05622	1.05622	107.948	2.07948	0.00106618	0.000278026	6.11268	0.184955	Pseudomonas	0.388	33257.7	Pae_UCBPP-PA14_RefSeq.GCF_000014625.1	18	19	A0A0H2ZG08	PA14_11260		epimerase
WP_003103044.1	MULTISPECIES: methylisocitrate lyase	PA_AP	PA_DMSO	12	WP_003103044.1	19908.6	41354.2	1.05464	1.05464	107.72	2.0772	0.000113054	5.28e-05	5.10388	0.103041	Pseudomonas	0.275	32137.8	Pae_UCBPP-PA14_RefSeq.GCF_000014625.1	9	10	A0A0H2Z7C9	PA14_53940	prpB	2-methylisocitrate lyase
WP_003118255.1	MULTISPECIES: lytic murein transglycosylase	PA_AP	PA_DMSO	12	WP_003118255.1	9426.81	19579.5	1.0545	1.0545	107.7	2.077	2.98e-08	1.17e-07	6.69059	0.0406325	Pseudomonas	0.214	47787	Pae_UCBPP-PA14_RefSeq.GCF_000014625.1	12	16	A0A0H2ZFU8	PA14_12160		murein transglycosylase
WP_003087548.1	MULTISPECIES: tRNA 2-selenouridine(34) synthase MnmH	PA_AP	PA_DMSO	12	WP_003087548.1	1671.57	3471.73	1.05445	1.05445	107.693	2.07693	0.0402419	0.00503853	4.3294	0.249684	Pseudomonas	0.127	41845.4	Pae_UCBPP-PA14_RefSeq.GCF_000014625.1	9	9	Q02KC8	PA14_43270		tRNA 2-selenouridine synthase
WP_003129937.1	MULTISPECIES: polyprenyl diphosphate synthase	PA_AP	PA_DMSO	12	WP_003129937.1	3656.3	7587.68	1.05328	1.05328	107.524	2.07524	0.000859408	0.000235511	4.97499	0.119755	Pseudomonas	0.159	28070.1	Pae_UCBPP-PA14_RefSeq.GCF_000014625.1	7	8	A0A0H2ZEV2	PA14_17110	uppS	UDP pyrophosphate synthetase
WP_003089790.1	MULTISPECIES: thiol:disulfide interchange protein DsbG	PA_AP	PA_DMSO	12	WP_003089790.1	3159.6	6551.13	1.052	1.052	107.341	2.07341	2.02e-05	1.59e-05	4.90333	0.0651711	Pseudomonas	0.082	28053.3	Pae_UCBPP-PA14_RefSeq.GCF_000014625.1	6	6	A0A0H2ZBN7	PA14_32610	dsbG	disulfide isomerase/thiol-disulfide oxidase
WP_003095286.1	MULTISPECIES: DsrE family protein	PA_AP	PA_DMSO	12	WP_003095286.1	25251.9	52348.6	1.05176	1.05176	107.305	2.07305	3.31e-07	6.99e-07	6.92559	0.0543715	Pseudomonas	0.168	13545.5	Pae_UCBPP-PA14_RefSeq.GCF_000014625.1	2	2	A0A0H2ZGX5	PA14_63360		hypothetical protein
WP_003086063.1	MULTISPECIES: phosphoribosylglycinamide formyltransferase	PA_AP	PA_DMSO	12	WP_003086063.1	8779.77	18199.5	1.05164	1.05164	107.289	2.07289	0.00400424	0.00076527	6.33092	0.261886	Pseudomonas	0.203	24747.1	Pae_UCBPP-PA14_RefSeq.GCF_000014625.1	7	7	A0A0H2Z6A5	PA14_52050	purN	phosphoribosylglycinamide formyltransferase
WP_003085103.1	MULTISPECIES: response regulator transcription factor	PA_AP	PA_DMSO	12	WP_003085103.1	2852.65	5912.8	1.05154	1.05154	107.274	2.07274	0.0203718	0.00279805	7.45161	0.33854	Pseudomonas	0.1	22900.6	Pae_UCBPP-PA14_RefSeq.GCF_000014625.1	4	4	A0A0H2ZLT6	PA14_07840		two-component response regulator
WP_003137754.1	MULTISPECIES: type VI secretion system immunity protein TsiT	PA_AP	PA_DMSO	12	WP_003137754.1	5494.29	11386.7	1.05134	1.05134	107.246	2.07246	0.0502208	0.00612317	4.61437	0.373494	Pseudomonas	0.201	27344	Pae_UCBPP-PA14_RefSeq.GCF_000014625.1	6	7	A0A0H2ZEC4	PA14_13350		hypothetical protein
WP_003097255.1	MULTISPECIES: membrane protein insertase YidC	PA_AP	PA_DMSO	12	WP_003097255.1	787.316	1631.51	1.05119	1.05119	107.224	2.07224	0.000645329	0.000192495	3.3098	0.0795332	Pseudomonas	0.021	64055.8	Pae_UCBPP-PA14_RefSeq.GCF_000014625.1	3	3	Q02DE0	PA14_73410		inner membrane protein translocase component YidC
WP_003093184.1	MULTISPECIES: septal ring lytic transglycosylase RlpA	PA_AP	PA_DMSO	12	WP_003093184.1	2389.03	4950.07	1.05102	1.05102	107.2	2.072	2.36e-07	5.54e-07	5.4722	0.0357844	Pseudomonas	0.094	36441.6	Pae_UCBPP-PA14_RefSeq.GCF_000014625.1	15	15	A0A0H2ZFV1	PA14_12090		RlpA family lipoprotein
WP_003138201.1	MULTISPECIES: dihydromonapterin reductase	PA_AP	PA_DMSO	12	WP_003138201.1	3559.83	7371.99	1.05025	1.05025	107.088	2.07088	0.00140335	0.000341476	4.78929	0.150509	Pseudomonas	0.167	25435	Pae_UCBPP-PA14_RefSeq.GCF_000014625.1	8	11	A0A0H2ZD39	PA14_19640		short chain dehydrogenase
WP_003087546.1	MULTISPECIES: selenide, water dikinase SelD	PA_AP	PA_DMSO	12	WP_003087546.1	12083.9	25018.9	1.04994	1.04994	107.044	2.07044	7.36e-06	7.52e-06	5.42926	0.0640183	Pseudomonas	0.192	36353.9	Pae_UCBPP-PA14_RefSeq.GCF_000014625.1	18	20	A0A0H2Z9A9	PA14_43280	selD	selenophosphate synthetase
WP_003109905.1	MULTISPECIES: lipopolysaccharide heptosyltransferase II	PA_AP	PA_DMSO	12	WP_003109905.1	5479.49	11343.5	1.04975	1.04975	107.018	2.07018	1.05e-05	9.89e-06	7.35699	0.106339	Pseudomonas	0.18	38409.6	Pae_UCBPP-PA14_RefSeq.GCF_000014625.1	9	10	A0A0H2ZHE9	PA14_66250	waaF	heptosyltransferase II
WP_003083692.1	MULTISPECIES: type VI secretion system effector EagT6	PA_AP	PA_DMSO	12	WP_003083692.1	1636.81	3387.58	1.04937	1.04937	106.962	2.06962	0.00203644	0.000459712	4.4483	0.148403	Pseudomonas	0.104	16487.8	Pae_UCBPP-PA14_RefSeq.GCF_000014625.1	2	2	A0A0H2ZJ35	PA14_01150	eagT6	EagT6
WP_003141910.1	MULTISPECIES: acyl-CoA dehydrogenase C-terminal domain-containing protein	PA_AP	PA_DMSO	12	WP_003141910.1	1319.43	2728.08	1.04797	1.04797	106.762	2.06762	5e-06	5.76e-06	6.41679	0.0716567	Pseudomonas	0.23	64562.7	Pae_UCBPP-PA14_RefSeq.GCF_000014625.1	19	21	A0A0H2ZIQ1	PA14_68510		acyl-CoA dehydrogenase
WP_003106635.1	MULTISPECIES: N-acetylglutaminylglutamine amidotransferase	PA_AP	PA_DMSO	12	WP_003106635.1	20758.3	42891.9	1.04701	1.04701	106.625	2.06625	9.76e-07	1.57e-06	6.54049	0.0584142	Pseudomonas	0.268	66028.1	Pae_UCBPP-PA14_RefSeq.GCF_000014625.1	23	27	A0A0H2ZEF2	PA14_19370		asparagine synthetase
WP_003100303.1	MULTISPECIES: glutamate-5-semialdehyde dehydrogenase	PA_AP	PA_DMSO	12	WP_003100303.1	4986.54	10303	1.04696	1.04696	106.617	2.06617	7.45e-05	3.97e-05	4.55632	0.082107	Pseudomonas	0.271	45016.2	Pae_UCBPP-PA14_RefSeq.GCF_000014625.1	15	16	Q02SH4	PA14_12010	proA	gamma-glutamyl phosphate reductase
WP_003095184.1	MULTISPECIES: 30S ribosomal protein S15	PA_AP	PA_DMSO	12	WP_003095184.1	963.896	1989.88	1.04573	1.04573	106.441	2.06441	0.00021503	8.44e-05	6.0408	0.138225	Gammaproteobacteria	0.09	10115.6	Pae_UCBPP-PA14_RefSeq.GCF_000014625.1	2	2	Q02FT1	PA14_62720	rpsO	30S ribosomal protein S15
WP_003132242.1	MULTISPECIES: putative glycolipid-binding domain-containing protein	PA_AP	PA_DMSO	12	WP_003132242.1	3843.55	7931.04	1.04507	1.04507	106.347	2.06347	0.000479479	0.000155286	5.03868	0.132198	Pseudomonas	0.176	21561.1	Pae_UCBPP-PA14_RefSeq.GCF_000014625.1	5	6	A0A0H2ZAF7	PA14_38720		hypothetical protein
WP_003090942.1	MULTISPECIES: elongation factor P	PA_AP	PA_DMSO	12	WP_003090942.1	397661	820452	1.04488	1.04488	106.319	2.06319	0.0408188	0.00510235	5.44952	0.424439	Pseudomonas	0.351	20984.8	Pae_UCBPP-PA14_RefSeq.GCF_000014625.1	11	15	Q02P14	PA14_27210	efp	elongation factor P
WP_071536084.1	MULTISPECIES: Asp-tRNA(Asn)/Glu-tRNA(Gln) amidotransferase subunit GatB	PA_AP	PA_DMSO	12	WP_071536084.1	21160.9	43643.5	1.04437	1.04437	106.246	2.06246	0.000152727	6.65e-05	5.57028	0.124221	Pseudomonas	0.37	53745.2	Pae_UCBPP-PA14_RefSeq.GCF_000014625.1	30	35	Q02GV7	PA14_58190	gatB	aspartyl/glutamyl-tRNA amidotransferase subunit B
WP_003141926.1	MULTISPECIES: glutamate--cysteine ligase	PA_AP	PA_DMSO	12	WP_003141926.1	82802	170751	1.04415	1.04415	106.216	2.06216	0.0050036	0.000898284	2.96937	0.148568	Pseudomonas	0.247	59205.9	Pae_UCBPP-PA14_RefSeq.GCF_000014625.1	21	25	Q02EG1	PA14_68730	gshA	glutamate--cysteine ligase
WP_003138114.1	MULTISPECIES: dihydroorotase	PA_AP	PA_DMSO	12	WP_003138114.1	14515.6	29923.8	1.04369	1.04369	106.149	2.06149	0.00040502	0.000136807	5.33752	0.137645	Pseudomonas	0.25	38406.7	Pae_UCBPP-PA14_RefSeq.GCF_000014625.1	13	19	Q02QZ8	PA14_18710	pyrC	dihydroorotase
WP_003095983.1	MULTISPECIES: outer membrane protein assembly factor BamE domain-containing protein	PA_AP	PA_DMSO	12	WP_003095983.1	2153.49	4437.31	1.04301	1.04301	106.052	2.06052	1.26e-05	1.09e-05	3.50208	0.0341172	Pseudomonas	0.247	8942.42	Pae_UCBPP-PA14_RefSeq.GCF_000014625.1	3	3	A0A0H2ZIJ9	PA14_67460		lipoprotein
WP_003133652.1	MULTISPECIES: TetR/AcrR family transcriptional regulator	PA_AP	PA_DMSO	12	WP_003133652.1	1286.44	2650.32	1.04278	1.04278	106.019	2.06019	5.07e-06	5.78e-06	7.32855	0.107826	Pseudomonas	0.287	22308.5	Pae_UCBPP-PA14_RefSeq.GCF_000014625.1	8	8	A0A0H2Z8D1	PA14_48420		transcriptional regulator
WP_003100114.1	MULTISPECIES: phosphonoacetaldehyde hydrolase	PA_AP	PA_DMSO	12	WP_003100114.1	7101.87	14627.3	1.04239	1.04239	105.964	2.05964	0.00498055	0.00089485	6.36687	0.231749	Pseudomonas	0.16	29929.2	Pae_UCBPP-PA14_RefSeq.GCF_000014625.1	6	6	Q02JF2	PA14_47280	phnX	phosphonoacetaldehyde hydrolase
WP_003135314.1	MULTISPECIES: PaaI family thioesterase	PA_AP	PA_DMSO	12	WP_003135314.1	1409.98	2902.6	1.04167	1.04167	105.861	2.05861	0.000734714	0.000211509	5.7601	0.141678	Pseudomonas	0.123	19479	Pae_UCBPP-PA14_RefSeq.GCF_000014625.1	3	3	A0A0H2ZH08	PA14_63860		hypothetical protein
WP_003139357.1	MULTISPECIES: ABC transporter substrate-binding protein	PA_AP	PA_DMSO	12	WP_003139357.1	1165.64	2399.57	1.04166	1.04166	105.859	2.05859	0.000493564	0.000157353	6.23719	0.141551	Pseudomonas	0.073	43748	Pae_UCBPP-PA14_RefSeq.GCF_000014625.1	2	2	A0A0H2ZBA5	PA14_34510		hypothetical protein
WP_003108892.1	MULTISPECIES: PhzF family phenazine biosynthesis protein	PA_AP	PA_DMSO	12	WP_003108892.1	24695.9	50825.1	1.04127	1.04127	105.804	2.05804	0.000691128	0.000202262	7.39751	0.178011	Pseudomonas	0.255	28286	Pae_UCBPP-PA14_RefSeq.GCF_000014625.1	8	10	A0A0H2ZBB1	PA14_28280		PhzF family phenazine biosynthesis protein
WP_003120754.1	MULTISPECIES: DUF2059 domain-containing protein	PA_AP	PA_DMSO	12	WP_003120754.1	16078.3	33077.8	1.04075	1.04075	105.73	2.0573	0.0235341	0.00318254	4.2055	0.283978	Pseudomonas	0.253	19998.2	Pae_UCBPP-PA14_RefSeq.GCF_000014625.1	5	5	A0A0H2Z779	PA14_53200		hypothetical protein
WP_003100194.1	MULTISPECIES: glucose-6-phosphate isomerase	PA_AP	PA_DMSO	12	WP_003100194.1	2089.94	4297.62	1.04008	1.04008	105.634	2.05634	0.0684743	0.00804335	4.08487	0.510206	Pseudomonas	0.04	61944.4	Pae_UCBPP-PA14_RefSeq.GCF_000014625.1	4	4	Q02FU0	PA14_62620	pgi	glucose-6-phosphate isomerase
WP_003087504.1	MULTISPECIES: DUF4892 domain-containing protein	PA_AP	PA_DMSO	10	WP_003087504.1	357.429	733.994	1.03811	1.03811	105.354	2.05354	0.00397031	0.000760698	3.81141	0.127555	Pseudomonas	0.075	29505.7	Pae_UCBPP-PA14_RefSeq.GCF_000014625.1	5	5	A0A0H2Z9A3	PA14_43520		hypothetical protein
WP_003086103.1	MULTISPECIES: Dps family protein	PA_AP	PA_DMSO	12	WP_003086103.1	56368.1	115719	1.03768	1.03768	105.292	2.05292	0.00112425	0.000287184	6.42332	0.189759	Pseudomonas	0.571	17493	Pae_UCBPP-PA14_RefSeq.GCF_000014625.1	10	13	A0A0H2Z6B9	PA14_51830		DNA-binding stress protein
WP_003140617.1	MULTISPECIES: glycerate kinase	PA_AP	PA_DMSO	12	WP_003140617.1	1093.58	2245.01	1.03767	1.03767	105.29	2.0529	0.0039521	0.000758484	6.22751	0.227788	Pseudomonas	0.031	38663.8	Pae_UCBPP-PA14_RefSeq.GCF_000014625.1	4	5	A0A0H2Z7H1	PA14_50760		hypothetical protein
WP_003110395.1	MULTISPECIES: GNAT family N-acetyltransferase	PA_AP	PA_DMSO	12	WP_003110395.1	2836.97	5822.49	1.03729	1.03729	105.236	2.05236	1.28e-07	3.64e-07	6.85031	0.0443929	Pseudomonas	0.224	21890.9	Pae_UCBPP-PA14_RefSeq.GCF_000014625.1	8	9	A0A0H2ZFR1	PA14_12850		acetyltransferase
WP_003138839.1	MULTISPECIES: ParD-like family protein	PA_AP	PA_DMSO	10	WP_003138839.1	553.888	1136.74	1.03723	1.03723	105.229	2.05229	0.0390774	0.00492517	5.07963	0.226534	Pseudomonadota	0.384	8312.5	Pae_UCBPP-PA14_RefSeq.GCF_000014625.1	2	3	A0A0H2ZCI7	PA14_28580		hypothetical protein
WP_003097135.1	MULTISPECIES: F0F1 ATP synthase subunit delta	PA_AP	PA_DMSO	5	WP_003097135.1	1297.1	2661.91	1.03718	1.03718	105.221	2.05221	0.0433371	0.00537296	2.89636	0.145177	Pseudomonas	0.056	19260	Pae_UCBPP-PA14_RefSeq.GCF_000014625.1	5	5	Q02DF1	PA14_73280	atpH	F0F1 ATP synthase subunit delta
WP_003091381.1	MULTISPECIES: SDR family oxidoreductase	PA_AP	PA_DMSO	12	WP_003091381.1	1197.93	2458.33	1.03713	1.03713	105.214	2.05214	0.000106072	5.04e-05	4.90839	0.119718	Pseudomonas	0.157	27029.7	Pae_UCBPP-PA14_RefSeq.GCF_000014625.1	4	4	A0A0H2ZDF6	PA14_23950		oxidoreductase
WP_003084527.1	MULTISPECIES: RdgB/HAM1 family non-canonical purine NTP pyrophosphatase	PA_AP	PA_DMSO	12	WP_003084527.1	23033.5	47264.1	1.03701	1.03701	105.197	2.05197	0.0210994	0.00289103	6.36533	0.332311	Pseudomonas	0.249	21242.3	Pae_UCBPP-PA14_RefSeq.GCF_000014625.1	6	7	A0A0H2ZKH4	PA14_05050		deoxyribonucleotide triphosphate pyrophosphatase
WP_003089049.1	MULTISPECIES: hypothetical protein	PA_AP	PA_DMSO	12	WP_003089049.1	528.384	1082.8	1.03511	1.03511	104.927	2.04927	0.0130073	0.00192769	6.38392	0.123176	Pseudomonas	0.082	16970.1	Pae_UCBPP-PA14_RefSeq.GCF_000014625.1	2	2	A0A0H2ZAP4	PA14_36190		hypothetical protein
WP_003094297.1	MULTISPECIES: cell division protein ZapE	PA_AP	PA_DMSO	12	WP_003094297.1	9127.12	18696.8	1.03456	1.03456	104.849	2.04849	0.000442255	0.000145714	7.42195	0.175984	Pseudomonas	0.137	41993.1	Pae_UCBPP-PA14_RefSeq.GCF_000014625.1	12	13	A0A0H2ZGZ2	PA14_57650		hypothetical protein
WP_004365363.1	MULTISPECIES: PhzF family phenazine biosynthesis protein	PA_AP	PA_DMSO	10	WP_004365363.1	548.724	1123.95	1.03442	1.03442	104.829	2.04829	0.00688165	0.00115795	3.86354	0.154238	Pseudomonas	0.046	30754.6	Pae_UCBPP-PA14_RefSeq.GCF_000014625.1	3	3	A0A0H2ZHR3	PA14_62410		hypothetical protein
WP_003137922.1	MULTISPECIES: SIS domain-containing protein	PA_AP	PA_DMSO	12	WP_003137922.1	1121.13	2294.67	1.03333	1.03333	104.674	2.04674	0.00885976	0.00141558	3.01385	0.230543	Pseudomonas	0.265	36065.3	Pae_UCBPP-PA14_RefSeq.GCF_000014625.1	9	9	A0A0H2ZDW3	PA14_15810		aminotransferase
WP_003092255.1	MULTISPECIES: LOG family protein	PA_AP	PA_DMSO	12	WP_003092255.1	16977.9	34744.8	1.03314	1.03314	104.647	2.04647	0.0497039	0.0060699	2.82348	0.272697	Pseudomonas	0.171	40465	Pae_UCBPP-PA14_RefSeq.GCF_000014625.1	8	11	A0A0H2ZEP2	PA14_17550		hypothetical protein
WP_003091619.1	MULTISPECIES: SDR family oxidoreductase	PA_AP	PA_DMSO	12	WP_003091619.1	3742.9	7653.61	1.03199	1.03199	104.484	2.04484	0.00151124	0.000362516	6.96257	0.199632	Pseudomonas	0.211	29268.8	Pae_UCBPP-PA14_RefSeq.GCF_000014625.1	5	6	A0A0H2ZDY1	PA14_21640		short chain dehydrogenase
WP_003083748.1	MULTISPECIES: cytochrome c oxidase copper chaperone SenC	PA_AP	PA_DMSO	12	WP_003083748.1	1130.97	2312.12	1.03166	1.03166	104.437	2.04437	5.34e-06	5.97e-06	4.43958	0.0431993	Pseudomonas	0.062	23019.6	Pae_UCBPP-PA14_RefSeq.GCF_000014625.1	2	3	A0A0H2ZJU0	PA14_01390		hypothetical protein
WP_003097294.1	MULTISPECIES: LysM peptidoglycan-binding domain-containing protein	PA_AP	PA_DMSO	12	WP_003097294.1	3782.55	7718.01	1.02887	1.02887	104.043	2.04043	1.9e-10	2.28e-09	6.34955	0.0148245	Pseudomonas	0.191	37586	Pae_UCBPP-PA14_RefSeq.GCF_000014625.1	24	38	A0A0H2ZJL6	PA14_00210		lysin domain-containing protein
WP_003090497.1	MULTISPECIES: PepSY domain-containing protein	PA_AP	PA_DMSO	12	WP_003090497.1	11322.8	23091.3	1.02812	1.02812	103.937	2.03937	0.000489435	0.00015629	4.30386	0.119572	Pseudomonas	0.167	11179.5	Pae_UCBPP-PA14_RefSeq.GCF_000014625.1	5	5	A0A0H2ZC91	PA14_29710		hypothetical protein
WP_003087367.1	MULTISPECIES: PA1571 family protein	PA_AP	PA_DMSO	12	WP_003087367.1	41059.9	83706.1	1.0276	1.0276	103.864	2.03864	0.017828	0.00251378	5.25459	0.301335	Pseudomonas	0.305	6732.54	Pae_UCBPP-PA14_RefSeq.GCF_000014625.1	3	4	A0A0H2Z8V1	PA14_44170		hypothetical protein
WP_003094326.1	MULTISPECIES: histidinol dehydrogenase	PA_AP	PA_DMSO	12	WP_003094326.1	9204.61	18758.1	1.02709	1.02709	103.791	2.03791	0.0012482	0.000310687	4.75295	0.153319	Pseudomonas	0.234	47179.5	Pae_UCBPP-PA14_RefSeq.GCF_000014625.1	11	15	A0A0H2ZGJ2	PA14_57780	hisD	histidinol dehydrogenase
WP_003141633.1	MULTISPECIES: hypothetical protein	PA_AP	PA_DMSO	12	WP_003141633.1	2108.96	4295.99	1.02646	1.02646	103.702	2.03702	4.56e-05	2.9e-05	7.06837	0.137149	Pseudomonas	0.09	24883.7	Pae_UCBPP-PA14_RefSeq.GCF_000014625.1	2	2	A0A0H2ZHN6	PA14_61890		hypothetical protein
WP_003089433.1	MULTISPECIES: carboxymuconolactone decarboxylase family protein	PA_AP	PA_DMSO	12	WP_003089433.1	68532.8	139602	1.02645	1.02645	103.7	2.037	0.00238166	0.000517161	5.29894	0.188928	Pseudomonas	0.355	19904.6	Pae_UCBPP-PA14_RefSeq.GCF_000014625.1	8	9	A0A0H2ZB86	PA14_34460		hypothetical protein
WP_003098798.1	MULTISPECIES: glutathione S-transferase family protein	PA_AP	PA_DMSO	12	WP_003098798.1	6398.6	13023.4	1.02528	1.02528	103.535	2.03535	0.000993634	0.00026337	7.6106	0.209811	Pseudomonas	0.214	24686.4	Pae_UCBPP-PA14_RefSeq.GCF_000014625.1	8	8	A0A0H2ZBG2	PA14_27580		glutathione S-transferase
WP_003092092.1	MULTISPECIES: ABC transporter ATP-binding protein	PA_AP	PA_DMSO	6	WP_003092092.1	3516.4	7156.73	1.0252	1.0252	103.524	2.03524	0.149936	0.0164273	2.77935	0.438725	Pseudomonas	0.047	39189.8	Pae_UCBPP-PA14_RefSeq.GCF_000014625.1	4	4	A0A0H2ZD99	PA14_18600		ABC transporter ATP-binding protein
WP_003114501.1	MULTISPECIES: pyoverdine biosynthesis hydroxyornithine transformylase PvdF	PA_AP	PA_DMSO	12	WP_003114501.1	3051.96	6211.3	1.02516	1.02516	103.519	2.03519	0.00136488	0.000333183	7.22372	0.185713	Pseudomonas	0.244	31039.1	Pae_UCBPP-PA14_RefSeq.GCF_000014625.1	10	12	A0A0H2ZBE8	PA14_33700	pvdF	pyoverdine synthetase F
WP_003087765.1	MULTISPECIES: 3-deoxy-7-phosphoheptulonate synthase	PA_AP	PA_DMSO	12	WP_003087765.1	22888.9	46572.3	1.02483	1.02483	103.472	2.03472	0.0347272	0.00447334	6.00699	0.373386	Pseudomonas	0.313	39141.5	Pae_UCBPP-PA14_RefSeq.GCF_000014625.1	16	18	A0A0H2Z9V4	PA14_41920	aroF-1	phospho-2-dehydro-3-deoxyheptonate aldolase
WP_003103819.1	MULTISPECIES: ferrous iron transporter A	PA_AP	PA_DMSO	12	WP_003103819.1	1748.71	3552.01	1.02234	1.02234	103.121	2.03121	4.93e-05	3.03e-05	4.96854	0.0914632	Pseudomonas	0.173	8251.69	Pae_UCBPP-PA14_RefSeq.GCF_000014625.1	3	3	A0A0H2ZGD3	PA14_56690	feoA	ferrous iron transport protein A
WP_003087762.1	MULTISPECIES: GNAT family N-acetyltransferase	PA_AP	PA_DMSO	12	WP_003087762.1	5275.21	10704.6	1.02093	1.02093	102.922	2.02922	1.03e-06	1.63e-06	5.1388	0.0448213	Pseudomonas	0.255	10632.9	Pae_UCBPP-PA14_RefSeq.GCF_000014625.1	7	10	A0A0H2Z9C7	PA14_41930		hypothetical protein
WP_003097867.1	MULTISPECIES: alpha/beta fold hydrolase	PA_AP	PA_DMSO	12	WP_003097867.1	888.385	1801.24	1.01973	1.01973	102.754	2.02754	0.00017929	7.46e-05	5.98042	0.0931566	Pseudomonas	0.063	31290.3	Pae_UCBPP-PA14_RefSeq.GCF_000014625.1	6	7	A0A0H2Z9I4	PA14_43540		hydrolase
WP_003088587.1	MULTISPECIES: homogentisate 1,2-dioxygenase	PA_AP	PA_DMSO	12	WP_003088587.1	4336.97	8789.98	1.01917	1.01917	102.676	2.02676	0.0027579	0.000572157	4.17273	0.152239	Pseudomonas	0.053	47851.4	Pae_UCBPP-PA14_RefSeq.GCF_000014625.1	11	13	Q02LF6	PA14_38510	hmgA	homogentisate 1,2-dioxygenase
WP_003092253.1	MULTISPECIES: MBL fold metallo-hydrolase RNA specificity domain-containing protein	PA_AP	PA_DMSO	12	WP_003092253.1	6787.26	13755.1	1.01906	1.01906	102.66	2.0266	0.00251357	0.00053311	5.78708	0.210797	Pseudomonas	0.227	51962	Pae_UCBPP-PA14_RefSeq.GCF_000014625.1	13	14	A0A0H2ZET8	PA14_17570		hypothetical protein
WP_003082488.1	MULTISPECIES: SRPBCC family protein	PA_AP	PA_DMSO	12	WP_003082488.1	24293.1	49194.8	1.01796	1.01796	102.505	2.02505	0.00740503	0.00123057	7.32766	0.276012	Pseudomonas	0.701	17690.1	Pae_UCBPP-PA14_RefSeq.GCF_000014625.1	11	13	A0A0H2Z7X5	PA14_48710		hypothetical protein
WP_003087407.1	MULTISPECIES: succinate dehydrogenase flavoprotein subunit	PA_AP	PA_DMSO	12	WP_003087407.1	15056	30487.5	1.01788	1.01788	102.494	2.02494	0.00110112	0.000284644	7.13067	0.190457	Pseudomonas	0.197	63531.9	Pae_UCBPP-PA14_RefSeq.GCF_000014625.1	20	21	A0A0H2Z823	PA14_44030	sdhA	succinate dehydrogenase flavoprotein subunit
WP_003096219.1	MULTISPECIES: glycine zipper domain-containing protein	PA_AP	PA_DMSO	12	WP_003096219.1	1893.95	3833.68	1.01733	1.01733	102.418	2.02418	0.000930178	0.00025039	4.05166	0.159917	Pseudomonas	0.156	12310.9	Pae_UCBPP-PA14_RefSeq.GCF_000014625.1	5	7	A0A0H2ZIP6	PA14_68460		hypothetical protein
WP_003096289.1	MULTISPECIES: extracellular solute-binding protein	PA_AP	PA_DMSO	12	WP_003096289.1	5829.81	11797.7	1.01698	1.01698	102.368	2.02368	0.000484772	0.000155893	6.01909	0.151819	Pseudomonas	0.19	36292.2	Pae_UCBPP-PA14_RefSeq.GCF_000014625.1	14	14	A0A0H2ZIS4	PA14_68900		iron ABC transporter substrate-binding protein
WP_003142204.1	MULTISPECIES: methionyl-tRNA formyltransferase	PA_AP	PA_DMSO	12	WP_003142204.1	5870.31	11865.1	1.01522	1.01522	102.121	2.02121	0.000270199	9.98e-05	5.21237	0.118698	Pseudomonas	0.312	33032	Pae_UCBPP-PA14_RefSeq.GCF_000014625.1	12	12	Q02V63	PA14_00190	fmt	methionyl-tRNA formyltransferase
WP_003092818.1	MULTISPECIES: ISC system 2Fe-2S type ferredoxin	PA_AP	PA_DMSO	12	WP_003092818.1	100783	203630	1.0147	1.0147	102.048	2.02048	0.00420847	0.000793657	6.54034	0.237672	Pseudomonas	0.429	12240.8	Pae_UCBPP-PA14_RefSeq.GCF_000014625.1	8	8	A0A0H2ZF82	PA14_14800	fdx2	ferredoxin 2Fe-2S
WP_003085321.1	MULTISPECIES: biliverdin-producing heme oxygenase PigA	PA_AP	PA_DMSO	12	WP_003085321.1	1569.16	3169.13	1.01409	1.01409	101.963	2.01963	0.000148154	6.48e-05	5.90041	0.0895586	Gammaproteobacteria	0.157	21953.5	Pae_UCBPP-PA14_RefSeq.GCF_000014625.1	5	5	A0A0H2Z6D9	PA14_55580	nemO	heme oxygenase
WP_003090460.1	MULTISPECIES: NADH-quinone oxidoreductase subunit NuoE	PA_AP	PA_DMSO	12	WP_003090460.1	44190.4	89212.7	1.01351	1.01351	101.882	2.01882	2.09e-05	1.63e-05	6.21946	0.0886665	Pseudomonas	0.193	18088.6	Pae_UCBPP-PA14_RefSeq.GCF_000014625.1	4	4	A0A0H2ZC94	PA14_29980	nuoE	NADH dehydrogenase subunit E
WP_003114709.1	MULTISPECIES: amino acid permease	PA_AP	PA_DMSO	12	WP_003114709.1	895.636	1807.38	1.01292	1.01292	101.799	2.01799	0.0315044	0.00411633	4.89663	0.431622	Pseudomonas	0.025	53098.2	Pae_UCBPP-PA14_RefSeq.GCF_000014625.1	4	4	A0A0H2ZGG5	PA14_61250	lysP	APC family lysine-specific permease
WP_003137026.1	MULTISPECIES: 8-oxoguanine deaminase	PA_AP	PA_DMSO	12	WP_003137026.1	1735.11	3501.08	1.01277	1.01277	101.778	2.01778	0.0192632	0.00267805	5.84847	0.222454	Pseudomonas	0.022	48417.3	Pae_UCBPP-PA14_RefSeq.GCF_000014625.1	4	4	A0A0H2ZJW1	PA14_01750		hydroxydechloroatrazine ethylaminohydrolase
WP_016254284.1	MULTISPECIES: hypothetical protein	PA_AP	PA_DMSO	11	WP_016254284.1	546.691	1102.34	1.01177	1.01177	101.638	2.01638	0.0134112	0.00197275	4.6202	0.249027	Pseudomonadota	0.169	8424.29	Pae_UCBPP-PA14_RefSeq.GCF_000014625.1	2	2		PA14_RS06250	PA14_RS06250
WP_003109151.1	MULTISPECIES: chromosomal replication initiator protein DnaA	PA_AP	PA_DMSO	12	WP_003109151.1	2780.87	5603.44	1.01077	1.01077	101.499	2.01499	0.000769825	0.000217354	3.80541	0.117321	Pseudomonas	0.056	57754.3	Pae_UCBPP-PA14_RefSeq.GCF_000014625.1	15	15	Q02V80	PA14_00010	dnaA	chromosomal replication initiation protein
WP_003094864.1	MULTISPECIES: cyclic di-GMP-binding protein MapZ	PA_AP	PA_DMSO	12	WP_003094864.1	5503.06	11085.4	1.01035	1.01035	101.44	2.0144	0.00706187	0.0011833	5.5207	0.205098	Pseudomonas	0.2	14573.4	Pae_UCBPP-PA14_RefSeq.GCF_000014625.1	2	2	A0A0H2ZHP7	PA14_60970	mapZ	MapZ
WP_003097631.1	MULTISPECIES: serine--tRNA ligase	PA_AP	PA_DMSO	12	WP_003097631.1	19630.3	39531.3	1.00991	1.00991	101.379	2.01379	0.00072942	0.000210506	6.63531	0.166316	Pseudomonas	0.16	47231.6	Pae_UCBPP-PA14_RefSeq.GCF_000014625.1	13	15	Q02NA4	PA14_30330	serS	seryl-tRNA synthetase
WP_003095021.1	MULTISPECIES: carbonate dehydratase	PA_AP	PA_DMSO	12	WP_003095021.1	21722.9	43696.9	1.00832	1.00832	101.156	2.01156	3.98e-05	2.66e-05	7.69292	0.118311	Pseudomonas	0.228	24223.6	Pae_UCBPP-PA14_RefSeq.GCF_000014625.1	5	6	A0A0H2ZHI9	PA14_61860		carbonic anhydrase
WP_124164556.1	MULTISPECIES: phospholipase D family protein	PA_AP	PA_DMSO	12	WP_124164556.1	2427.71	4880.99	1.00758	1.00758	101.053	2.01053	0.00311574	0.000632019	4.63116	0.191039	Gammaproteobacteria	0.108	38472.3	Pae_UCBPP-PA14_RefSeq.GCF_000014625.1	6	6		PA14_RS06235	PA14_RS06235
WP_003093289.1	MULTISPECIES: polyprenyl synthetase family protein	PA_AP	PA_DMSO	12	WP_003093289.1	19269.5	38722.5	1.00686	1.00686	100.953	2.00953	0.00608739	0.00105305	5.83986	0.269127	Pseudomonas	0.061	31448.8	Pae_UCBPP-PA14_RefSeq.GCF_000014625.1	3	3	A0A0H2ZFY9	PA14_11560	ispA	geranyltranstransferase
WP_003098065.1	MULTISPECIES: phosphoenolpyruvate synthase	PA_AP	PA_DMSO	12	WP_003098065.1	24882.2	49991.4	1.00656	1.00656	100.912	2.00912	0.000580945	0.000177554	6.00028	0.163612	Pseudomonas	0.33	85816.7	Pae_UCBPP-PA14_RefSeq.GCF_000014625.1	39	49	Q02KR1	PA14_41670	ppsA	phosphoenolpyruvate synthase
WP_003140019.1	MULTISPECIES: putative 2-dehydropantoate 2-reductase	PA_AP	PA_DMSO	12	WP_003140019.1	55967.6	112433	1.00641	1.00641	100.89	2.0089	0.0124998	0.00187005	7.00815	0.30914	Pseudomonas	0.248	34163.2	Pae_UCBPP-PA14_RefSeq.GCF_000014625.1	9	13	A0A0H2Z9K5	PA14_41900	panE	2-dehydropantoate 2-reductase
WP_003140206.1	MULTISPECIES: hypothetical protein	PA_AP	PA_DMSO	12	WP_003140206.1	1154.35	2318.04	1.00582	1.00582	100.808	2.00808	1.17e-07	3.41e-07	5.97354	0.0286183	Pseudomonas	0.219	16750.1	Pae_UCBPP-PA14_RefSeq.GCF_000014625.1	4	6	A0A0H2Z9C0	PA14_44480	pemB	PemB
WP_011666718.1	MULTISPECIES: chemotaxis protein CheA	PA_AP	PA_DMSO	10	WP_011666718.1	493.574	991.114	1.00579	1.00579	100.804	2.00804	0.0037765	0.000733425	4.78133	0.265488	Pseudomonas	0.017	79697.6	Pae_UCBPP-PA14_RefSeq.GCF_000014625.1	6	6	A0A0H2Z8U8	PA14_45590		two-component sensor
WP_003093625.1;WP_011666698.1	MULTISPECIES: phenazine biosynthesis protein PhzD;phenazine biosynthesis protein PhzD	PA_AP	PA_DMSO	12	WP_003093625.1;WP_011666698.1	16728.9	33591.1	1.00574	1.00574	100.797	2.00797	1.99e-05	1.59e-05	6.0557	0.0944681	Gammaproteobacteria;Pseudomonas aeruginosa	25.6%;25.6%	23195.56;23194.62	Pae_UCBPP-PA14_RefSeq.GCF_000014625.1	11	18	A0A0H2ZF69	PA14_09450	phzD1	phenazine biosynthesis protein PhzD
WP_003141222.1	MULTISPECIES: AAA family ATPase	PA_AP	PA_DMSO	12	WP_003141222.1	622.692	1250.3	1.00569	1.00569	100.79	2.0079	0.00431246	0.000808172	4.22511	0.130683	Pseudomonas	0.054	36677.4	Pae_UCBPP-PA14_RefSeq.GCF_000014625.1	6	6	A0A0H2ZGH4	PA14_56160		hypothetical protein
WP_003082336.1	MULTISPECIES: ATP-grasp domain-containing protein	PA_AP	PA_DMSO	12	WP_003082336.1	7210.94	14473.1	1.00512	1.00512	100.711	2.00711	0.00948473	0.0014958	6.1472	0.249173	Pseudomonas	0.243	29266	Pae_UCBPP-PA14_RefSeq.GCF_000014625.1	9	10	A0A0H2Z6X5	PA14_49540		hypothetical protein
WP_003091632.1	MULTISPECIES: hypothetical protein	PA_AP	PA_DMSO	12	WP_003091632.1	1059.08	2123.74	1.0038	1.0038	100.527	2.00527	1.52e-06	2.16e-06	4.83485	0.0399276	Pseudomonas	0.182	14669.7	Pae_UCBPP-PA14_RefSeq.GCF_000014625.1	3	4	A0A0H2ZDN6	PA14_21510		hypothetical protein
WP_003134060.1	MULTISPECIES: type III secretion system effector cytotoxin ExoU	PA_AP	PA_DMSO	12	WP_003134060.1	1130.95	2267.51	1.00358	1.00358	100.496	2.00496	0.000516161	0.000162548	4.93306	0.1095	Pseudomonas	0.035	73935.9	Pae_UCBPP-PA14_RefSeq.GCF_000014625.1	14	14	A0A0H2Z7I6	PA14_51530	exoU	ExoU
WP_003091874.1	MULTISPECIES: crotonase/enoyl-CoA hydratase family protein	PA_AP	PA_DMSO	12	WP_003091874.1	1428.01	2862.35	1.0032	1.0032	100.443	2.00443	0.000104246	4.99e-05	4.71721	0.0854768	Pseudomonas	0.145	26998.6	Pae_UCBPP-PA14_RefSeq.GCF_000014625.1	6	6	A0A0H2ZD28	PA14_19740		enoyl-CoA hydratase
WP_003106317.1	MULTISPECIES: YeeE/YedE family protein	PA_AP	PA_DMSO	10	WP_003106317.1	1698.68	3402.68	1.00226	1.00226	100.313	2.00313	0.0131995	0.00195041	2.3567	0.229573	Pseudomonas	0.025	42360.1	Pae_UCBPP-PA14_RefSeq.GCF_000014625.1	5	5	A0A0H2ZIH5	PA14_71670		hypothetical protein
WP_003146131.1	MULTISPECIES: tRNA glutamyl-Q(34) synthetase GluQRS	PA_AP	PA_DMSO	12	WP_003146131.1	7835.86	15693.3	1.00199	1.00199	100.276	2.00276	0.00232604	0.000507985	4.51471	0.169778	Pseudomonas	0.116	32540.9	Pae_UCBPP-PA14_RefSeq.GCF_000014625.1	9	10	Q02FU9	PA14_62510		glutamyl-Q tRNA(Asp) synthetase
WP_003133501.1	MULTISPECIES: threonine-phosphate decarboxylase CobD	PA_AP	PA_DMSO	12	WP_003133501.1	2096.06	4197.39	1.00181	1.00181	100.251	2.00251	1.66e-05	1.37e-05	6.6815	0.104155	Pseudomonas	0.036	36648.9	Pae_UCBPP-PA14_RefSeq.GCF_000014625.1	4	4	A0A0H2Z8I3	PA14_47720	cobC	threonine-phosphate decarboxylase
WP_003087115.1	MULTISPECIES: protein-glutamate methylesterase/protein-glutamine glutaminase	PA_AP	PA_DMSO	12	WP_003087115.1	99207.7	198648	1.00169	1.00169	100.235	2.00235	0.0206934	0.00283944	6.31956	0.34223	Pseudomonas	0.348	39007	Pae_UCBPP-PA14_RefSeq.GCF_000014625.1	12	16	A0A0H2Z912	PA14_45580		chemotaxis-specific methylesterase
WP_003092598.1	MULTISPECIES: phospholipase D-like domain-containing protein	PA_AP	PA_DMSO	12	WP_003092598.1	2216.65	4434.61	1.00043	1.00043	100.059	2.00059	0.0238701	0.0032228	5.54421	0.262922	Pseudomonas	0.152	26421.7	Pae_UCBPP-PA14_RefSeq.GCF_000014625.1	3	3	A0A0H2ZF35	PA14_16200		hypothetical protein
WP_003090528.1	MULTISPECIES: threo-3-hydroxy-L-aspartate ammonia-lyase	PA_AP	PA_DMSO	12	WP_003090528.1	12803.6	25596.6	0.999405	0.999405	99.9175	1.99917	0.00506499	0.000907875	6.51485	0.242668	Pseudomonas	0.3	33957.8	Pae_UCBPP-PA14_RefSeq.GCF_000014625.1	10	12	A0A0H2ZCB3	PA14_29410		serine/threonine dehydratase
WP_003100541.1	MULTISPECIES: DUF2845 domain-containing protein	PA_AP	PA_DMSO	12	WP_003100541.1	1676.56	3351.52	0.999315	0.999315	99.9051	1.99905	0.00853608	0.00137348	3.79558	0.238022	Pseudomonas	0.289	11020.5	Pae_UCBPP-PA14_RefSeq.GCF_000014625.1	3	3	A0A0H2ZHV9	PA14_62660		hypothetical protein
WP_003086357.1	MULTISPECIES: pyridoxamine 5'-phosphate oxidase	PA_AP	PA_DMSO	12	WP_003086357.1	14508.8	28990.1	0.998633	0.998633	99.8106	1.99811	0.00544434	0.000964499	5.97678	0.240123	Pseudomonas	0.256	24833.8	Pae_UCBPP-PA14_RefSeq.GCF_000014625.1	10	10	Q02IL5	PA14_50800	pdxH	pyridoxamine 5'-phosphate oxidase
WP_003102387.1	MULTISPECIES: TlpA disulfide reductase family protein	PA_AP	PA_DMSO	12	WP_003102387.1	6842.82	13671.8	0.998536	0.998536	99.7972	1.99797	8.28e-08	2.62e-07	6.28959	0.0381286	Pseudomonas	0.357	16895.3	Pae_UCBPP-PA14_RefSeq.GCF_000014625.1	6	6	A0A0H2Z761	PA14_51930		thioredoxin
WP_003095365.1	MULTISPECIES: arginine decarboxylase	PA_AP	PA_DMSO	12	WP_003095365.1	1406.82	2808.08	0.997146	0.997146	99.6047	1.99605	0.00444761	0.000825778	5.28112	0.249422	Pseudomonas	0.039	70667.9	Pae_UCBPP-PA14_RefSeq.GCF_000014625.1	7	8	A0A0H2ZHZ8	PA14_63990	speA	arginine decarboxylase
WP_003095236.1	MULTISPECIES: adenosylmethionine decarboxylase	PA_AP	PA_DMSO	12	WP_003095236.1	2848.71	5684.21	0.996653	0.996653	99.5366	1.99537	0.0439479	0.0054398	5.52045	0.411667	Pseudomonas	0.238	17320.8	Pae_UCBPP-PA14_RefSeq.GCF_000014625.1	4	4	Q02FP9	PA14_63110		S-adenosylmethionine decarboxylase
WP_003082116.1	MULTISPECIES: hypothetical protein	PA_AP	PA_DMSO	12	WP_003082116.1	2593.04	5172.7	0.996272	0.996272	99.4839	1.99484	0.000520332	0.000163635	4.71312	0.130606	Pseudomonas	0.092	86082.6	Pae_UCBPP-PA14_RefSeq.GCF_000014625.1	14	14	A0A0H2Z7S6	PA14_50570		hypothetical protein
WP_003091199.1	MULTISPECIES: DUF6586 family protein	PA_AP	PA_DMSO	12	WP_003091199.1	12368	24664.7	0.995839	0.995839	99.424	1.99424	0.00233613	0.000509701	5.5282	0.195855	Pseudomonas	0.116	19056.9	Pae_UCBPP-PA14_RefSeq.GCF_000014625.1	5	5	A0A0H2ZD82	PA14_25130		hypothetical protein
WP_003141725.1	MULTISPECIES: archaetidylserine decarboxylase	PA_AP	PA_DMSO	12	WP_003141725.1	11021.7	21973.8	0.995439	0.995439	99.3687	1.99369	3.66e-06	4.39e-06	7.38497	0.0855453	Pseudomonas	0.09	32001	Pae_UCBPP-PA14_RefSeq.GCF_000014625.1	7	7	Q02F61	PA14_65500	psd	phosphatidylserine decarboxylase
WP_003085501.1	MULTISPECIES: CoA-acylating methylmalonate-semialdehyde dehydrogenase	PA_AP	PA_DMSO	12	WP_003085501.1	2421.4	4827.51	0.995435	0.995435	99.3681	1.99368	0.000118317	5.49e-05	3.25959	0.0304896	Pseudomonas	0.054	54550.3	Pae_UCBPP-PA14_RefSeq.GCF_000014625.1	14	19	A0A0H2Z5W5	PA14_54620		aldehyde dehydrogenase
WP_003137420.1	MULTISPECIES: N-acetyl-gamma-glutamyl-phosphate reductase	PA_AP	PA_DMSO	12	WP_003137420.1	7487.55	14925.3	0.995191	0.995191	99.3344	1.99334	5.44e-05	3.19e-05	6.60311	0.115631	Pseudomonas	0.183	36659.1	Pae_UCBPP-PA14_RefSeq.GCF_000014625.1	10	12	Q02TA4	PA14_08480	argC	N-acetyl-gamma-glutamyl-phosphate reductase
WP_003094155.1	MULTISPECIES: glutathione S-transferase N-terminal domain-containing protein	PA_AP	PA_DMSO	12	WP_003094155.1	95076	189440	0.99459	0.99459	99.2514	1.99251	0.00355782	0.000701716	7.55795	0.262035	Pseudomonas	0.332	23615.3	Pae_UCBPP-PA14_RefSeq.GCF_000014625.1	10	13	A0A0H2ZFM5	PA14_57530	sspA	stringent starvation protein A
WP_003137039.1	MULTISPECIES: IclR family transcriptional regulator domain-containing protein	PA_AP	PA_DMSO	12	WP_003137039.1	1287.04	2562.63	0.993564	0.993564	99.1098	1.9911	0.000651496	0.000193286	7.79151	0.156621	Pseudomonas	0.086	30570.3	Pae_UCBPP-PA14_RefSeq.GCF_000014625.1	4	4	A0A0H2ZK80	PA14_01930	pcaR	transcriptional regulator PcaR
WP_003096087.1	MULTISPECIES: imidazole glycerol phosphate synthase subunit HisH	PA_AP	PA_DMSO	12	WP_003096087.1	6264.76	12471.3	0.993282	0.993282	99.0708	1.99071	0.0368734	0.00469148	5.71786	0.321479	Pseudomonas	0.358	23566.7	Pae_UCBPP-PA14_RefSeq.GCF_000014625.1	10	11	Q02EM3	PA14_67920	hisH	imidazole glycerol phosphate synthase subunit HisH
WP_003110517.1	MULTISPECIES: FecR family protein	PA_AP	PA_DMSO	12	WP_003110517.1	9634.27	19172.8	0.992815	0.992815	99.0064	1.99006	0.0436614	0.00540728	4.33469	0.364057	Pseudomonas	0.36	35895.8	Pae_UCBPP-PA14_RefSeq.GCF_000014625.1	13	14	A0A0H2ZEM6	PA14_11650		hypothetical protein
WP_003093561.1	MULTISPECIES: peptidylprolyl isomerase	PA_AP	PA_DMSO	12	WP_003093561.1	100908	200790	0.992642	0.992642	98.9826	1.98983	0.0287828	0.00379993	5.31752	0.364967	Pseudomonas	0.516	9977.17	Pae_UCBPP-PA14_RefSeq.GCF_000014625.1	4	4	A0A0H2ZG60	PA14_09890	ppiC2	peptidyl-prolyl cis-trans isomerase C2
WP_003140793.1	MULTISPECIES: lipid A hydroxylase LpxO2	PA_AP	PA_DMSO	12	WP_003140793.1	1745.7	3472.12	0.992012	0.992012	98.8956	1.98896	0.000210788	8.36e-05	4.71154	0.122538	Pseudomonas	0.067	35745.3	Pae_UCBPP-PA14_RefSeq.GCF_000014625.1	3	3	A0A0H2Z7E1	PA14_52150	lpxO2	lipopolysaccharide biosynthetic protein LpxO2
WP_003085649.1	MULTISPECIES: SRPBCC family protein	PA_AP	PA_DMSO	12	WP_003085649.1	30096.1	59839	0.991509	0.991509	98.8263	1.98826	0.0234588	0.00317425	3.95292	0.282123	Pseudomonas	0.089	17538.1	Pae_UCBPP-PA14_RefSeq.GCF_000014625.1	1	1	A0A0H2Z732	PA14_53810		hypothetical protein
WP_003141319.1	MULTISPECIES: carboxymuconolactone decarboxylase family protein	PA_AP	PA_DMSO	12	WP_003141319.1	1401.51	2786.11	0.991267	0.991267	98.793	1.98793	5.73e-06	6.19e-06	6.32283	0.0716837	Pseudomonas	0.297	13932.8	Pae_UCBPP-PA14_RefSeq.GCF_000014625.1	4	4	A0A0H2ZGU1	PA14_58220		hypothetical protein
WP_003141270.1	MULTISPECIES: UDP-3-O-acyl-N-acetylglucosamine deacetylase	PA_AP	PA_DMSO	12	WP_003141270.1	54748.6	108800	0.990792	0.990792	98.7275	1.98728	0.0482592	0.00592201	5.16062	0.399369	Pseudomonas	0.314	33467.2	Pae_UCBPP-PA14_RefSeq.GCF_000014625.1	14	16	Q02H34	PA14_57260	lpxC	UDP-3-O-[3-hydroxymyristoyl] N-acetylglucosamine deacetylase
WP_003139455.1	MULTISPECIES: dihydrolipoamide acetyltransferase family protein	PA_AP	PA_DMSO	10	WP_003139455.1	1004.2	1995.56	0.990748	0.990748	98.7215	1.98721	1.99e-06	2.7e-06	5.02459	0.048465	Pseudomonas	0.07	45763.1	Pae_UCBPP-PA14_RefSeq.GCF_000014625.1	11	13	A0A0H2ZB21	PA14_35500	bkdB	branched-chain alpha-keto acid dehydrogenase subunit E2
WP_003093588.1	MULTISPECIES: dihydrodipicolinate synthase family protein	PA_AP	PA_DMSO	12	WP_003093588.1	3958.9	7866.62	0.990644	0.990644	98.7072	1.98707	2.48e-05	1.87e-05	7.47641	0.12834	Pseudomonas	0.122	32217	Pae_UCBPP-PA14_RefSeq.GCF_000014625.1	4	5	A0A0H2ZF18	PA14_09730		dihydrodipicolinate synthase
WP_004365056.1	MULTISPECIES: adenosylhomocysteinase	PA_AP	PA_DMSO	12	WP_004365056.1	33017.4	65598	0.990425	0.990425	98.6771	1.98677	7.93e-05	4.14e-05	4.53593	0.0714808	Pseudomonas	0.222	51426	Pae_UCBPP-PA14_RefSeq.GCF_000014625.1	30	36	Q02TY0	PA14_05620	sahH	S-adenosyl-L-homocysteine hydrolase
WP_003140326.1	MULTISPECIES: hypothetical protein	PA_AP	PA_DMSO	12	WP_003140326.1	2421.32	4808.48	0.989786	0.989786	98.589	1.98589	8.63e-06	8.48e-06	4.53183	0.0529906	Pseudomonas	0.179	40187.5	Pae_UCBPP-PA14_RefSeq.GCF_000014625.1	18	20	A0A0H2Z7I2	PA14_46520		hypothetical protein
WP_003093675.1	MULTISPECIES: DNA-directed RNA polymerase subunit alpha	PA_AP	PA_DMSO	12	WP_003093675.1	4797.14	9526.36	0.98975	0.98975	98.5841	1.98584	0.0121483	0.00183068	7.12057	0.301131	Pseudomonas	0.12	36649.6	Pae_UCBPP-PA14_RefSeq.GCF_000014625.1	8	9	Q02T55	PA14_09115	rpoA	DNA-directed RNA polymerase subunit alpha
WP_003125595.1	MULTISPECIES: dihydrolipoyllysine-residue acetyltransferase	PA_AP	PA_DMSO	12	WP_003125595.1	2052.62	4070.83	0.987859	0.987859	98.324	1.98324	0.0341696	0.00441398	4.97312	0.247886	Pseudomonas	0.163	56723.1	Pae_UCBPP-PA14_RefSeq.GCF_000014625.1	13	13	A0A0H2ZID8	PA14_66310	aceF	dihydrolipoamide acetyltransferase
WP_011666750.1	MULTISPECIES: methyl-accepting chemotaxis protein PctA	PA_AP	PA_DMSO	12	WP_011666750.1	19233.5	38130.8	0.987339	0.987339	98.2525	1.98252	0.000747006	0.00021343	5.53698	0.152218	Pseudomonas	0.141	67942.1	Pae_UCBPP-PA14_RefSeq.GCF_000014625.1	12	12	A0A0H2ZG92	PA14_56000	pctA	chemotactic transducer PctA
WP_003086271.1	MULTISPECIES: outer membrane protein assembly factor BamC	PA_AP	PA_DMSO	12	WP_003086271.1	4024.57	7972.16	0.986136	0.986136	98.0872	1.98087	1.5e-07	3.99e-07	5.08625	0.0276661	Pseudomonadati	0.215	43055.8	Pae_UCBPP-PA14_RefSeq.GCF_000014625.1	17	20	A0A0H2Z6G9	PA14_51260		hypothetical protein
WP_003094157.1	MULTISPECIES: cytochrome c1	PA_AP	PA_DMSO	12	WP_003094157.1	2948.25	5839.67	0.986026	0.986026	98.0721	1.98072	0.00830128	0.00134329	7.54671	0.204751	Pseudomonas	0.046	28993.5	Pae_UCBPP-PA14_RefSeq.GCF_000014625.1	4	5	A0A0H2ZGH7	PA14_57540		cytochrome c1
WP_003141556.1	MULTISPECIES: isoleucine--tRNA ligase	PA_AP	PA_DMSO	12	WP_003141556.1	28481.6	56388.6	0.985373	0.985373	97.9825	1.97983	0.000236839	8.98e-05	6.29263	0.1468	Pseudomonas	0.138	105398	Pae_UCBPP-PA14_RefSeq.GCF_000014625.1	37	48	Q02GB7	PA14_60370	ileS	isoleucyl-tRNA synthetase
WP_003094059.1	MULTISPECIES: chaperonin GroEL	PA_AP	PA_DMSO	12	WP_003094059.1	5329.98	10551.3	0.985214	0.985214	97.9607	1.97961	0.0140151	0.00204705	4.948	0.256412	Pseudomonas	0.25	57085.9	Pae_UCBPP-PA14_RefSeq.GCF_000014625.1	15	17	Q02H55	PA14_57010	groEL	chaperonin GroEL
WP_003092090.1	MULTISPECIES: ornithine carbamoyltransferase	PA_AP	PA_DMSO	12	WP_003092090.1	34353.9	67999.9	0.985058	0.985058	97.9393	1.97939	0.000141188	6.29e-05	5.90479	0.12692	Pseudomonas	0.272	33924.7	Pae_UCBPP-PA14_RefSeq.GCF_000014625.1	13	15	A0A0H2ZEJ6	PA14_18610	argF	ornithine carbamoyltransferase
WP_003142116.1	MULTISPECIES: class I SAM-dependent methyltransferase	PA_AP	PA_DMSO	12	WP_003142116.1	1821.2	3604.78	0.985024	0.985024	97.9346	1.97935	0.000844604	0.000233276	6.40459	0.152709	Pseudomonas	0.164	31774.4	Pae_UCBPP-PA14_RefSeq.GCF_000014625.1	6	6	A0A0H2ZJP4	PA14_72030		hypothetical protein
WP_003093337.1	MULTISPECIES: outer membrane protein OprG	PA_AP	PA_DMSO	12	WP_003093337.1	28851.8	57070.6	0.984085	0.984085	97.8058	1.97806	0.00614897	0.00106129	4.00475	0.187941	Pseudomonas	0.22	25193.5	Pae_UCBPP-PA14_RefSeq.GCF_000014625.1	7	9	A0A0H2ZFN3	PA14_11270	oprG	outer membrane protein OprG precursor
WP_003099351.1	MULTISPECIES: 1-acyl-sn-glycerol-3-phosphate acyltransferase	PA_AP	PA_DMSO	12	WP_003099351.1	2070.43	4095.28	0.984032	0.984032	97.7986	1.97799	0.000123177	5.67e-05	5.3788	0.0997956	Pseudomonas	0.083	43789.8	Pae_UCBPP-PA14_RefSeq.GCF_000014625.1	8	9	A0A0H2ZGH6	PA14_61360		hypothetical protein
WP_003092842.1	MULTISPECIES: tRNA (cytosine(32)/uridine(32)-2'-O)-methyltransferase TrmJ	PA_AP	PA_DMSO	12	WP_003092842.1	12159.4	24046.3	0.983746	0.983746	97.7594	1.97759	0.0145396	0.00210612	4.88231	0.292649	Pseudomonas	0.152	28485.7	Pae_UCBPP-PA14_RefSeq.GCF_000014625.1	7	7	A0A0H2ZF87	PA14_14690		methyltransferase
WP_003111333.1	MULTISPECIES: flagellar hook-length control protein FliK	PA_AP	PA_DMSO	12	WP_003111333.1	912.587	1804.14	0.983277	0.983277	97.6951	1.97695	0.0106857	0.00164953	3.7994	0.183166	Pseudomonas	0.043	52654.3	Pae_UCBPP-PA14_RefSeq.GCF_000014625.1	6	6	A0A0H2Z7Q5	PA14_45400		hypothetical protein
WP_003138030.1	MULTISPECIES: 2-C-methyl-D-erythritol 4-phosphate cytidylyltransferase	PA_AP	PA_DMSO	12	WP_003138030.1	6631.58	13103.3	0.982505	0.982505	97.5893	1.97589	5.35e-05	3.17e-05	6.0567	0.110543	Pseudomonas	0.124	25656.3	Pae_UCBPP-PA14_RefSeq.GCF_000014625.1	3	3	Q02RA5	PA14_17340	ispD	2-C-methyl-D-erythritol 4-phosphate cytidylyltransferase
WP_003138616.1	MULTISPECIES: electron transfer flavoprotein-ubiquinone oxidoreductase	PA_AP	PA_DMSO	12	WP_003138616.1	18009.3	35578.3	0.982252	0.982252	97.5547	1.97555	0.000199397	8.13e-05	5.70227	0.115167	Pseudomonas	0.187	59955	Pae_UCBPP-PA14_RefSeq.GCF_000014625.1	16	17	A0A0H2ZCU5	PA14_25840		electron transfer flavoprotein-ubiquinone oxidoreductase
WP_003092983.1	MULTISPECIES: glycine betaine ABC transporter substrate-binding protein	PA_AP	PA_DMSO	12	WP_003092983.1	698.428	1379.5	0.981958	0.981958	97.5145	1.97514	0.000639323	0.000191294	6.05868	0.0965583	Pseudomonas	0.032	34726.5	Pae_UCBPP-PA14_RefSeq.GCF_000014625.1	8	8	A0A0H2ZFK6	PA14_13600		ABC transporter substrate-binding protein
WP_003084297.1	MULTISPECIES: putrescine--pyruvate aminotransferase	PA_AP	PA_DMSO	12	WP_003084297.1	22127.6	43702.4	0.981864	0.981864	97.5015	1.97502	8.35e-06	8.32e-06	7.22385	0.0896934	Pseudomonas	0.154	50452.9	Pae_UCBPP-PA14_RefSeq.GCF_000014625.1	14	15	A0A0H2ZKM9	PA14_03900	spuC	aminotransferase
WP_003090975.1	MULTISPECIES: orotidine-5'-phosphate decarboxylase	PA_AP	PA_DMSO	12	WP_003090975.1	19334.4	38183.8	0.981786	0.981786	97.4909	1.97491	0.0141643	0.00206078	4.82555	0.237953	Pseudomonas	0.302	24394.4	Pae_UCBPP-PA14_RefSeq.GCF_000014625.1	10	13	Q02P38	PA14_26890	pyrF	orotidine 5'-phosphate decarboxylase
WP_003095874.1	MULTISPECIES: polyhydroxyalkanoic acid system family protein	PA_AP	PA_DMSO	11	WP_003095874.1	2998.76	5920.16	0.981269	0.981269	97.4202	1.9742	5.6e-06	6.15e-06	4.774	0.0454224	Pseudomonas	0.143	9806.4	Pae_UCBPP-PA14_RefSeq.GCF_000014625.1	3	3	A0A0H2ZIG9	PA14_66890		hypothetical protein
WP_003085510.1	MULTISPECIES: uracil-DNA glycosylase	PA_AP	PA_DMSO	12	WP_003085510.1	41702.7	82323.5	0.981165	0.981165	97.4058	1.97406	0.056524	0.00679003	5.02978	0.405892	Pseudomonas	0.074	25981.6	Pae_UCBPP-PA14_RefSeq.GCF_000014625.1	3	3	Q02HQ1	PA14_54590	ung	uracil-DNA glycosylase
WP_003141739.1	MULTISPECIES: NAD(P)/FAD-dependent oxidoreductase	PA_AP	PA_DMSO	12	WP_003141739.1	47277	93295.9	0.980676	0.980676	97.339	1.97339	0.0035475	0.000700286	6.52509	0.224122	Pseudomonas	0.386	42007.2	Pae_UCBPP-PA14_RefSeq.GCF_000014625.1	19	22	A0A0H2ZHD2	PA14_66000		hypothetical protein
WP_003091187.1	MULTISPECIES: amino acid permease	PA_AP	PA_DMSO	10	WP_003091187.1	1246.22	2459.06	0.980545	0.980545	97.321	1.97321	0.10062	0.0114249	1.38674	0.258703	Pseudomonas	0.028	51003.5	Pae_UCBPP-PA14_RefSeq.GCF_000014625.1	3	4	A0A0H2ZD85	PA14_25270	aroP1	aromatic amino acid transport protein AroP1
WP_003135230.1	MULTISPECIES: acetate--CoA ligase	PA_AP	PA_DMSO	12	WP_003135230.1	51485.9	101580	0.98037	0.98037	97.2972	1.97297	0.00407454	0.000776753	5.67708	0.227212	Pseudomonas	0.222	71640.1	Pae_UCBPP-PA14_RefSeq.GCF_000014625.1	27	33	A0A0H2ZGT3	PA14_62630	acsB	acetyl-CoA synthetase
WP_003086023.1	MULTISPECIES: hypothetical protein	PA_AP	PA_DMSO	12	WP_003086023.1	7976.98	15728.7	0.979489	0.979489	97.1767	1.97177	0.000118267	5.49e-05	6.11754	0.0993014	Pseudomonas	0.213	15760	Pae_UCBPP-PA14_RefSeq.GCF_000014625.1	5	5	A0A0H2Z7E0	PA14_52280		hypothetical protein
WP_003091144.1	MULTISPECIES: YceD family protein	PA_AP	PA_DMSO	12	WP_003091144.1	14238.4	28073.3	0.979415	0.979415	97.1666	1.97167	0.000209098	8.36e-05	7.65654	0.140638	Pseudomonas	0.14	19569.2	Pae_UCBPP-PA14_RefSeq.GCF_000014625.1	4	4	A0A0H2ZCW3	PA14_25620		hypothetical protein
WP_003119635.1	MULTISPECIES: flagellar brake protein FlgZ	PA_AP	PA_DMSO	12	WP_003119635.1	3189.11	6287.57	0.979348	0.979348	97.1574	1.97157	0.00064893	0.000193154	7.51983	0.18285	Pseudomonas	0.285	29884	Pae_UCBPP-PA14_RefSeq.GCF_000014625.1	10	10	A0A0H2ZCU7	PA14_20700	flgZ	FlgZ
WP_003117183.1	MULTISPECIES: serine hydroxymethyltransferase	PA_AP	PA_DMSO	12	WP_003117183.1	13054.3	25725.7	0.978688	0.978688	97.0673	1.97067	0.000112827	5.28e-05	6.83655	0.150973	Pseudomonas	0.041	44671.7	Pae_UCBPP-PA14_RefSeq.GCF_000014625.1	3	3	A0A0H2ZIF8	PA14_71460	glyA1	serine hydroxymethyltransferase
WP_003096763.1	MULTISPECIES: hypothetical protein	PA_AP	PA_DMSO	5	WP_003096763.1	637.428	1255.51	0.977935	0.977935	96.9644	1.96964	0.195124	0.0208767	2.67383	0.174977	Pseudomonas	0.19	6868.68	Pae_UCBPP-PA14_RefSeq.GCF_000014625.1	4	4	A0A0H2ZJL0	PA14_71380		hypothetical protein
WP_003094919.1	MULTISPECIES: 2-hydroxyacid dehydrogenase	PA_AP	PA_DMSO	12	WP_003094919.1	4326.81	8521.64	0.977827	0.977827	96.9496	1.9695	8.02e-05	4.17e-05	6.89	0.114536	Pseudomonas	0.211	34169.3	Pae_UCBPP-PA14_RefSeq.GCF_000014625.1	9	11	A0A0H2ZHH6	PA14_61210	hprA	glycerate dehydrogenase
WP_003139057.1	MULTISPECIES: LysR family transcriptional regulator	PA_AP	PA_DMSO	12	WP_003139057.1	635.768	1251.45	0.977031	0.977031	96.841	1.96841	6.18e-05	3.52e-05	5.3339	0.093389	Pseudomonas	0.029	35174.5	Pae_UCBPP-PA14_RefSeq.GCF_000014625.1	7	7	A0A0H2ZBW5	PA14_31560		LysR family transcriptional regulator
WP_003112237.1	MULTISPECIES: 50S ribosomal protein L11 methyltransferase	PA_AP	PA_DMSO	12	WP_003112237.1	21317.1	41956.7	0.976888	0.976888	96.8215	1.96821	0.00843643	0.00136224	5.91776	0.285199	Pseudomonas	0.126	32000.1	Pae_UCBPP-PA14_RefSeq.GCF_000014625.1	5	6	Q02FH0	PA14_64140	prmA	50S ribosomal protein L11 methyltransferase
WP_003093628.1	MULTISPECIES: phenazine biosynthesis protein PhzF	PA_AP	PA_DMSO	12	WP_003093628.1	184969	363799	0.975858	0.975858	96.6811	1.96681	0.0228121	0.00309414	6.6953	0.32914	Pseudomonas	0.342	30342.5	Pae_UCBPP-PA14_RefSeq.GCF_000014625.1	10	15	A0A0H2ZGI5	PA14_39890	phzF2	phenazine biosynthesis protein
WP_011666649.1	MULTISPECIES: non-ribosomal peptide synthetase	PA_AP	PA_DMSO	12	WP_011666649.1	7899.42	15523	0.974589	0.974589	96.5081	1.96508	0.00137367	0.000334969	6.11237	0.186415	Pseudomonas	0.078	134190	Pae_UCBPP-PA14_RefSeq.GCF_000014625.1	17	19	A0A0H2ZAZ7	PA14_34810		non-ribosomal peptide synthetase
WP_003088566.1	MULTISPECIES: CoA transferase subunit A	PA_AP	PA_DMSO	10	WP_003088566.1	699.107	1373.27	0.974032	0.974032	96.4322	1.96432	0.00524707	0.000933904	3.33868	0.174713	Pseudomonas	0.043	25243.7	Pae_UCBPP-PA14_RefSeq.GCF_000014625.1	5	6	A0A0H2ZAG0	PA14_38660		CoA transferase, subunit A
WP_003092070.1	MULTISPECIES: ribonuclease T	PA_AP	PA_DMSO	12	WP_003092070.1	6630.04	13022.6	0.973928	0.973928	96.4181	1.96418	0.00240994	0.000520327	6.7752	0.226659	Pseudomonas	0.201	24722.8	Pae_UCBPP-PA14_RefSeq.GCF_000014625.1	5	6	Q02QZ9	PA14_18700	rnt	ribonuclease T
WP_003130694.1	MULTISPECIES: 3-deoxy-manno-octulosonate cytidylyltransferase	PA_AP	PA_DMSO	12	WP_003130694.1	29344.3	57624.8	0.97361	0.97361	96.3749	1.96375	0.0124504	0.00186388	5.7405	0.287466	Pseudomonas	0.209	27691.5	Pae_UCBPP-PA14_RefSeq.GCF_000014625.1	9	12	Q02PE2	PA14_25530	kdsB	3-deoxy-manno-octulosonate cytidylyltransferase
WP_003084524.1	MULTISPECIES: hypothetical protein	PA_AP	PA_DMSO	12	WP_003084524.1	3941.68	7739.59	0.973445	0.973445	96.3524	1.96352	4.31e-05	2.81e-05	6.61995	0.117261	Pseudomonas	0.118	9697.09	Pae_UCBPP-PA14_RefSeq.GCF_000014625.1	1	1	A0A0H2ZL11	PA14_05020		hypothetical protein
WP_003082462.1	MULTISPECIES: tRNA 2-thiocytidine(32) synthetase TtcA	PA_AP	PA_DMSO	12	WP_003082462.1	1830.37	3593.49	0.973255	0.973255	96.3265	1.96327	0.00437789	0.000816825	4.16234	0.136444	Pseudomonas	0.073	31260.2	Pae_UCBPP-PA14_RefSeq.GCF_000014625.1	9	10	Q02J28	PA14_48870		C32 tRNA thiolase
WP_003095792.1	MULTISPECIES: acyl-CoA dehydrogenase	PA_AP	PA_DMSO	12	WP_003095792.1	1160.19	2277.51	0.973101	0.973101	96.3056	1.96306	0.0138191	0.00202231	3.52357	0.208269	Pseudomonas	0.037	66221.2	Pae_UCBPP-PA14_RefSeq.GCF_000014625.1	8	8	A0A0H2ZIN3	PA14_66350		acyl-CoA dehydrogenase
WP_003118024.1	MULTISPECIES: chorismate mutase	PA_AP	PA_DMSO	12	WP_003118024.1	2215.01	4348.19	0.973099	0.973099	96.3052	1.96305	4.08e-06	4.82e-06	6.27453	0.0915614	Pseudomonas	0.124	20375.4	Pae_UCBPP-PA14_RefSeq.GCF_000014625.1	6	6	A0A0H2ZJ04	PA14_68480		chorismate mutase
WP_004365494.1	MULTISPECIES: 2,3-bisphosphoglycerate-independent phosphoglycerate mutase	PA_AP	PA_DMSO	12	WP_004365494.1	71461.3	140262	0.972894	0.972894	96.2774	1.96277	0.0221701	0.00302138	5.77013	0.350608	Pseudomonas	0.247	55601.1	Pae_UCBPP-PA14_RefSeq.GCF_000014625.1	18	23	Q02EN5	PA14_67770	pgm	phosphoglyceromutase
WP_003140816.1	MULTISPECIES: N-succinylarginine dihydrolase	PA_AP	PA_DMSO	12	WP_003140816.1	19819.7	38890.3	0.972474	0.972474	96.2202	1.9622	0.00340913	0.000677665	5.0841	0.185566	Pseudomonas	0.223	48901.1	Pae_UCBPP-PA14_RefSeq.GCF_000014625.1	12	15	Q02I59	PA14_52660	aruB	succinylarginine dihydrolase
WP_003137363.1	MULTISPECIES: 2-amino-4-hydroxy-6-hydroxymethyldihydropteridine diphosphokinase	PA_AP	PA_DMSO	12	WP_003137363.1	7619.35	14946.6	0.972078	0.972078	96.1664	1.96166	0.149801	0.0164205	5.6729	0.573109	Pseudomonas	0.228	20140.2	Pae_UCBPP-PA14_RefSeq.GCF_000014625.1	4	4	A0A0H2ZLK2	PA14_07600		2-amino-4-hydroxy-6- hydroxymethyldihydropteridine pyrophosphokinase
WP_011666624.1	NADH-quinone oxidoreductase subunit NuoF	PA_AP	PA_DMSO	12	WP_011666624.1	10810.1	21203.1	0.971902	0.971902	96.1425	1.96143	0.000386696	0.000132382	5.37763	0.146447	Pseudomonas aeruginosa	0.116	48310.2	Pae_UCBPP-PA14_RefSeq.GCF_000014625.1	11	11		PA14_29970	nuoF	NADH dehydrogenase I subunit F
WP_003138289.1	MULTISPECIES: alpha-ketoglutarate-dependent dioxygenase AlkB family protein	PA_AP	PA_DMSO	10	WP_003138289.1	813.688	1594.79	0.97082	0.97082	95.9955	1.95995	0.0509648	0.00619338	2.06211	0.628476	Pseudomonas	0.05	23247.4	Pae_UCBPP-PA14_RefSeq.GCF_000014625.1	5	6	A0A0H2ZDY4	PA14_21250	alkB	hypothetical protein
WP_003091751.1	MULTISPECIES: aliphatic amidase expression-regulating protein AmiC	PA_AP	PA_DMSO	12	WP_003091751.1	3397.97	6657.32	0.970268	0.970268	95.9205	1.95921	0.00690839	0.00116159	6.38466	0.178852	Pseudomonas	0.112	42807.1	Pae_UCBPP-PA14_RefSeq.GCF_000014625.1	9	10	A0A0H2ZCV7	PA14_20580	amiC	aliphatic amidase expression-regulating protein
WP_011666749.1	helicase HerA-like domain-containing protein	PA_AP	PA_DMSO	12	WP_011666749.1	10172.5	19909.1	0.968753	0.968753	95.7148	1.95715	0.00342575	0.000680376	5.35691	0.202754	Pseudomonas aeruginosa	0.145	53257	Pae_UCBPP-PA14_RefSeq.GCF_000014625.1	10	10	A0A0H2ZFC2	PA14_55980		hypothetical protein
WP_003093601.1	MULTISPECIES: D-alanine--D-alanine ligase	PA_AP	PA_DMSO	12	WP_003093601.1	29972.8	58641	0.968255	0.968255	95.6473	1.95647	0.00427699	0.000802596	5.45605	0.235296	Pseudomonas	0.217	36475.6	Pae_UCBPP-PA14_RefSeq.GCF_000014625.1	9	10	A0A0H2ZG97	PA14_09600	ddlA	D-alanine--D-alanine ligase
WP_003138970.1	MULTISPECIES: ATP-binding protein	PA_AP	PA_DMSO	12	WP_003138970.1	1675.73	3278.36	0.968183	0.968183	95.6375	1.95638	0.107835	0.0121715	5.97487	0.296297	Pseudomonas	0.015	51874.1	Pae_UCBPP-PA14_RefSeq.GCF_000014625.1	2	2	A0A0H2ZC29	PA14_30840		signal transduction histidine kinase
WP_003123586.1	MULTISPECIES: FAD-dependent oxidoreductase	PA_AP	PA_DMSO	10	WP_003123586.1	794.129	1552.97	0.967584	0.967584	95.5563	1.95556	0.000788826	0.000222314	4.67896	0.105424	Pseudomonas	0.056	70180.8	Pae_UCBPP-PA14_RefSeq.GCF_000014625.1	11	12	A0A0H2ZHC7	PA14_65940		oxidoreductase
WP_003142192.1	MULTISPECIES: tRNA uridine-5-carboxymethylaminomethyl(34) synthesis GTPase MnmE	PA_AP	PA_DMSO	12	WP_003142192.1	69837.5	136406	0.965835	0.965835	95.3193	1.95319	0.000277506	0.000101559	7.2957	0.149299	Pseudomonas	0.231	48755.1	Pae_UCBPP-PA14_RefSeq.GCF_000014625.1	14	15	Q02DE1	PA14_73400	trmE	tRNA modification GTPase TrmE
WP_003116998.1	MULTISPECIES: SDR family NAD(P)-dependent oxidoreductase	PA_AP	PA_DMSO	12	WP_003116998.1	13051.2	25475.5	0.96493	0.96493	95.1969	1.95197	0.00105806	0.000276649	5.55927	0.155956	Pseudomonas	0.226	32840.2	Pae_UCBPP-PA14_RefSeq.GCF_000014625.1	8	8	A0A0H2Z7M3	PA14_51090		short-chain dehydrogenase
WP_003095844.1	MULTISPECIES: M48 family metalloprotease	PA_AP	PA_DMSO	12	WP_003095844.1	5301.6	10348.1	0.964862	0.964862	95.1876	1.95188	0.000106366	5.04e-05	4.89518	0.0926012	Pseudomonas	0.04	52383.3	Pae_UCBPP-PA14_RefSeq.GCF_000014625.1	13	14	A0A0H2ZIG1	PA14_66690		protease
WP_003107397.1	MULTISPECIES: glycine cleavage system protein GcvH	PA_AP	PA_DMSO	12	WP_003107397.1	40192.3	78446.6	0.964792	0.964792	95.1782	1.95178	0.000168269	7.18e-05	5.04206	0.0987578	Pseudomonas	0.38	13614	Pae_UCBPP-PA14_RefSeq.GCF_000014625.1	7	9	A0A0H2ZJ30	PA14_68860	gcvH1	glycine cleavage system protein H
WP_016254346.1	MULTISPECIES: hypothetical protein	PA_AP	PA_DMSO	12	WP_016254346.1	2972.69	5798.25	0.96385	0.96385	95.0508	1.95051	0.00108352	0.00028105	5.85331	0.152388	Pseudomonas	0.094	23523.7	Pae_UCBPP-PA14_RefSeq.GCF_000014625.1	4	4		PA14_RS00530	PA14_RS00530
WP_003084980.1	MULTISPECIES: carboxymuconolactone decarboxylase family protein	PA_AP	PA_DMSO	12	WP_003084980.1	4246.83	8281.16	0.963448	0.963448	94.9965	1.94996	0.000230244	8.85e-05	6.52154	0.144589	Pseudomonas	0.08	11759.5	Pae_UCBPP-PA14_RefSeq.GCF_000014625.1	3	5	A0A0H2ZLH8	PA14_07355		hypothetical protein
WP_003088307.1	MULTISPECIES: ribokinase	PA_AP	PA_DMSO	12	WP_003088307.1	5424.48	10576.8	0.963344	0.963344	94.9824	1.94982	0.00352823	0.000697086	6.76204	0.208912	Pseudomonas	0.14	31734.2	Pae_UCBPP-PA14_RefSeq.GCF_000014625.1	6	6	A0A0H2ZA34	PA14_39280	rbsK	ribokinase
WP_003138037.1	MULTISPECIES: D-xylulose 5-phosphate/D-fructose 6-phosphate phosphoketolase	PA_AP	PA_DMSO	12	WP_003138037.1	4533.34	8836.23	0.962857	0.962857	94.9166	1.94917	6.59e-05	3.67e-05	5.38096	0.0856666	Pseudomonas	0.145	88433.5	Pae_UCBPP-PA14_RefSeq.GCF_000014625.1	20	22	A0A0H2ZEH0	PA14_17580		hypothetical protein
WP_003137920.1	MULTISPECIES: phosphoenolpyruvate--protein phosphotransferase	PA_AP	PA_DMSO	12	WP_003137920.1	3590.51	6998.35	0.962827	0.962827	94.9126	1.94913	0.00161047	0.000381295	4.97162	0.178828	Pseudomonas	0.107	89103.8	Pae_UCBPP-PA14_RefSeq.GCF_000014625.1	16	17	A0A0H2ZEU5	PA14_15790		phosphoenolpyruvate-protein phosphotransferase
WP_003087375.1	MULTISPECIES: pyrimidine/purine nucleoside phosphorylase	PA_AP	PA_DMSO	12	WP_003087375.1	14846.8	28931.2	0.962478	0.962478	94.8654	1.94865	3.72e-05	2.54e-05	7.4299	0.133679	Pseudomonas	0.484	10156.5	Pae_UCBPP-PA14_RefSeq.GCF_000014625.1	3	3	Q02K58	PA14_44140		hypothetical protein
WP_003087438.1	MULTISPECIES: PaaI family thioesterase	PA_AP	PA_DMSO	12	WP_003087438.1	10943.1	21321.9	0.962311	0.962311	94.8428	1.94843	0.00921541	0.00146113	6.27194	0.222136	Pseudomonas	0.108	16833.3	Pae_UCBPP-PA14_RefSeq.GCF_000014625.1	2	2	A0A0H2Z9G0	PA14_43890		hypothetical protein
WP_004365041.1	MULTISPECIES: dihydroorotase	PA_AP	PA_DMSO	12	WP_004365041.1	1537.85	2995.27	0.961776	0.961776	94.7706	1.94771	0.00199564	0.000451842	6.7908	0.193213	Pseudomonas	0.083	44064.1	Pae_UCBPP-PA14_RefSeq.GCF_000014625.1	5	6	A0A0H2ZL93	PA14_05250	pyrC	dihydroorotase
WP_003110156.1	MULTISPECIES: bifunctional glutamate N-acetyltransferase/amino-acid acetyltransferase ArgJ	PA_AP	PA_DMSO	12	WP_003110156.1	31926.9	62165.3	0.961338	0.961338	94.7115	1.94711	0.00919583	0.00145925	4.23934	0.229877	Pseudomonas	0.385	41762.8	Pae_UCBPP-PA14_RefSeq.GCF_000014625.1	14	17	A0A0H2ZFL0	PA14_57210	argJ	bifunctional ornithine acetyltransferase/N-acetylglutamate synthase
WP_003137942.1	MULTISPECIES: flotillin family protein	PA_AP	PA_DMSO	12	WP_003137942.1	771.63	1502.26	0.961154	0.961154	94.6867	1.94687	0.00086699	0.000237019	5.74899	0.16193	Pseudomonas	0.015	75836.1	Pae_UCBPP-PA14_RefSeq.GCF_000014625.1	5	5	A0A0H2ZEZ8	PA14_16180		hypothetical protein
WP_003093160.1	MULTISPECIES: rRNA maturation RNase YbeY	PA_AP	PA_DMSO	12	WP_003093160.1	21185.3	41218.6	0.960232	0.960232	94.5623	1.94562	0.00519941	0.000929049	5.2785	0.125635	Pseudomonas	0.294	17981.2	Pae_UCBPP-PA14_RefSeq.GCF_000014625.1	4	5	Q02SF0	PA14_12310		metalloprotease
WP_003138422.1	MULTISPECIES: DMT family transporter	PA_AP	PA_DMSO	12	WP_003138422.1	727.498	1415.37	0.960167	0.960167	94.5535	1.94554	0.00416563	0.00078884	3.7156	0.155885	Pseudomonas	0.044	31013.1	Pae_UCBPP-PA14_RefSeq.GCF_000014625.1	4	4	A0A0H2ZCF1	PA14_22560		permease
WP_003137977.1	MULTISPECIES: class I SAM-dependent methyltransferase	PA_AP	PA_DMSO	12	WP_003137977.1	2746.92	5341.22	0.959354	0.959354	94.4439	1.94444	0.0125114	0.00187056	5.13412	0.247482	Pseudomonas	0.08	27862.1	Pae_UCBPP-PA14_RefSeq.GCF_000014625.1	4	4	Q02RF2	PA14_16770		hypothetical protein
WP_003095898.1	MULTISPECIES: 16S rRNA (uracil(1498)-N(3))-methyltransferase	PA_AP	PA_DMSO	12	WP_003095898.1	651.248	1266.1	0.959109	0.959109	94.4109	1.94411	0.000502737	0.000159421	5.33192	0.15211	Pseudomonas	0.081	26097.6	Pae_UCBPP-PA14_RefSeq.GCF_000014625.1	6	6	A0A0H2ZIR3	PA14_66990		16S ribosomal RNA methyltransferase RsmE
WP_003090500.1	MULTISPECIES: DUF5329 domain-containing protein	PA_AP	PA_DMSO	12	WP_003090500.1	960.281	1865.87	0.958317	0.958317	94.3042	1.94304	0.00151569	0.000363	6.26207	0.13699	Pseudomonas	0.227	9978.14	Pae_UCBPP-PA14_RefSeq.GCF_000014625.1	5	5		PA14_RS12110	PA14_RS12110
WP_003134264.1	MULTISPECIES: succinylglutamate-semialdehyde dehydrogenase	PA_AP	PA_DMSO	12	WP_003134264.1	4105.14	7974.22	0.957912	0.957912	94.2496	1.9425	0.000833073	0.000231353	6.95664	0.151964	Pseudomonas	0.08	51536.8	Pae_UCBPP-PA14_RefSeq.GCF_000014625.1	9	9	A0A0H2Z7C1	PA14_52670	astD	succinylglutamic semialdehyde dehydrogenase
WP_003087653.1	MULTISPECIES: chorismate synthase	PA_AP	PA_DMSO	12	WP_003087653.1	14950.9	29021.5	0.956892	0.956892	94.1124	1.94112	0.000251684	9.41e-05	4.68393	0.113033	Pseudomonas	0.237	38987.1	Pae_UCBPP-PA14_RefSeq.GCF_000014625.1	11	14	Q02KH1	PA14_42760	aroC	chorismate synthase
WP_003141878.1	MULTISPECIES: NAD(P)/FAD-dependent oxidoreductase	PA_AP	PA_DMSO	12	WP_003141878.1	8224.5	15963.7	0.956794	0.956794	94.0991	1.94099	0.0659256	0.00778811	3.76706	0.318863	Pseudomonas	0.101	39458.9	Pae_UCBPP-PA14_RefSeq.GCF_000014625.1	7	7	A0A0H2ZIL3	PA14_67970		hypothetical protein
WP_003094089.1	MULTISPECIES: cob(I)yrinic acid a,c-diamide adenosyltransferase	PA_AP	PA_DMSO	12	WP_003094089.1	2095.66	4065.5	0.956027	0.956027	93.9961	1.93996	3.29e-09	2.2e-08	6.40674	0.0224542	Pseudomonas	0.099	21081	Pae_UCBPP-PA14_RefSeq.GCF_000014625.1	9	10	A0A0H2ZGW5	PA14_57180		hypothetical protein
WP_003092702.1	MULTISPECIES: IMP dehydrogenase	PA_AP	PA_DMSO	12	WP_003092702.1	3535.06	6855.24	0.955471	0.955471	93.9212	1.93921	0.00264176	0.000552082	6.54125	0.194116	Pseudomonas	0.157	51707.5	Pae_UCBPP-PA14_RefSeq.GCF_000014625.1	14	14	A0A0H2ZEW8	PA14_15310	guaB	inosine 5'-monophosphate dehydrogenase
WP_003094932.1	MULTISPECIES: M48 family metallopeptidase	PA_AP	PA_DMSO	12	WP_003094932.1	8547.29	16567	0.95477	0.95477	93.8271	1.93827	6.55e-07	1.18e-06	6.62513	0.0566334	Pseudomonas	0.19	29161	Pae_UCBPP-PA14_RefSeq.GCF_000014625.1	9	12	A0A0H2ZHI0	PA14_61290		lipoprotein
WP_003092523.1	MULTISPECIES: lysine--tRNA ligase	PA_AP	PA_DMSO	12	WP_003092523.1	2779.78	5387.05	0.954528	0.954528	93.7945	1.93794	0.000186736	7.72e-05	6.27112	0.126475	Pseudomonas	0.176	57299	Pae_UCBPP-PA14_RefSeq.GCF_000014625.1	14	14	Q02RH2	PA14_16530	lysS	lysyl-tRNA synthetase
WP_003141615.1	MULTISPECIES: malate dehydrogenase (quinone)	PA_AP	PA_DMSO	12	WP_003141615.1	7995.53	15490.6	0.954127	0.954127	93.7407	1.93741	5.27e-06	5.92e-06	6.98572	0.0797808	Pseudomonas	0.205	55526.4	Pae_UCBPP-PA14_RefSeq.GCF_000014625.1	17	20	A0A0H2ZHI8	PA14_61400	mqoB	malate:quinone oxidoreductase
WP_003092364.1	MULTISPECIES: phosphopyruvate hydratase	PA_AP	PA_DMSO	12	WP_003092364.1	12236.5	23704.2	0.953948	0.953948	93.7167	1.93717	0.000154564	6.71e-05	7.23087	0.138546	Pseudomonas	0.228	45195.2	Pae_UCBPP-PA14_RefSeq.GCF_000014625.1	16	19	Q02RA7	PA14_17320	eno	phosphopyruvate hydratase
WP_003106336.1	MULTISPECIES: 1-(5-phosphoribosyl)-5-[(5-phosphoribosylamino)methylideneamino]imidazole-4-carboxamide isomerase	PA_AP	PA_DMSO	12	WP_003106336.1	17341.4	33572.4	0.953054	0.953054	93.5966	1.93597	0.000991363	0.000263132	7.47706	0.185817	Pseudomonas	0.392	25937.8	Pae_UCBPP-PA14_RefSeq.GCF_000014625.1	12	13	Q02EM5	PA14_67890	hisA	1-(5-phosphoribosyl)-5-[(5- phosphoribosylamino)methylideneamino] imidazole-4-carboxamide isomerase
WP_003099281.1	MULTISPECIES: ribose-phosphate pyrophosphokinase	PA_AP	PA_DMSO	12	WP_003099281.1	6206.42	12014.9	0.952993	0.952993	93.5885	1.93588	0.00453767	0.000835694	6.64369	0.210268	Pseudomonas	0.24	34040.3	Pae_UCBPP-PA14_RefSeq.GCF_000014625.1	11	15	A0A0H2ZHV4	PA14_61770	prs	ribose-phosphate pyrophosphokinase
WP_003115146.1	MULTISPECIES: elongation factor Tu	PA_AP	PA_DMSO	12	WP_003115146.1	3509529	6787521	0.951607	0.951607	93.4026	1.93403	0.0952248	0.0108828	6.00743	0.505195	Pseudomonas	0.577	43369.6	Pae_UCBPP-PA14_RefSeq.GCF_000014625.1	26	51	Q02T82	PA14_08830	tufA	elongation factor Tu
WP_003096822.1	MULTISPECIES: aspartate ammonia-lyase	PA_AP	PA_DMSO	12	WP_003096822.1	750.378	1450.24	0.950604	0.950604	93.2682	1.93268	4.1e-07	8.19e-07	7.31614	0.0700998	Pseudomonas	0.061	51069.9	Pae_UCBPP-PA14_RefSeq.GCF_000014625.1	8	8	A0A0H2ZJ98	PA14_71650	aspA	aspartate ammonia-lyase
WP_003096431.1	MULTISPECIES: diaminopimelate decarboxylase	PA_AP	PA_DMSO	12	WP_003096431.1	24164.6	46669.1	0.949572	0.949572	93.1299	1.9313	0.00439699	0.000819317	5.65812	0.213605	Pseudomonas	0.381	45504.7	Pae_UCBPP-PA14_RefSeq.GCF_000014625.1	17	20	A0A0H2ZJ02	PA14_69670	lysA	diaminopimelate decarboxylase
WP_003092665.1	MULTISPECIES: NUDIX hydrolase	PA_AP	PA_DMSO	10	WP_003092665.1	1592.59	3074.92	0.949177	0.949177	93.0771	1.93077	0.0058456	0.00101871	4.15986	0.250016	Pseudomonas	0.065	20829.7	Pae_UCBPP-PA14_RefSeq.GCF_000014625.1	4	4	A0A0H2ZEU2	PA14_15850		hypothetical protein
WP_003091592.1	MULTISPECIES: NAD(P)H-quinone oxidoreductase	PA_AP	PA_DMSO	12	WP_003091592.1	14319.3	27646.8	0.949156	0.949156	93.0743	1.93074	0.000384846	0.000132146	7.83973	0.154441	Pseudomonas	0.303	33294.4	Pae_UCBPP-PA14_RefSeq.GCF_000014625.1	13	14	A0A0H2ZDW2	PA14_21890		oxidoreductase
WP_003084592.1	MULTISPECIES: chemotaxis chemoreceptor PilJ	PA_AP	PA_DMSO	12	WP_003084592.1	1021.53	1972.22	0.949092	0.949092	93.0657	1.93066	0.0052236	0.00093186	4.11085	0.214202	Pseudomonas	0.084	72556.4	Pae_UCBPP-PA14_RefSeq.GCF_000014625.1	8	8	A0A0H2ZKI7	PA14_05360	pilJ	twitching motility protein PilJ
WP_003091477.1	MULTISPECIES: glucokinase	PA_AP	PA_DMSO	12	WP_003091477.1	2763.91	5335.08	0.948802	0.948802	93.0269	1.93027	0.00382128	0.00074149	3.87984	0.156734	Pseudomonas	0.118	34675.4	Pae_UCBPP-PA14_RefSeq.GCF_000014625.1	5	5	Q02PZ9	PA14_22930	glk	glucokinase
WP_003091157.1	MULTISPECIES: Trm112 family protein	PA_AP	PA_DMSO	12	WP_003091157.1	118150	227914	0.947879	0.947879	92.9034	1.92903	0.057064	0.00684048	4.13051	0.364165	Gammaproteobacteria	0.607	6720.85	Pae_UCBPP-PA14_RefSeq.GCF_000014625.1	7	8	Q02PE3	PA14_25520		hypothetical protein
WP_003102046.1	MULTISPECIES: HDOD domain-containing protein	PA_AP	PA_DMSO	12	WP_003102046.1	2586.64	4988.18	0.947431	0.947431	92.8436	1.92844	7.55e-07	1.31e-06	7.81651	0.0855348	Pseudomonas	0.185	56269.2	Pae_UCBPP-PA14_RefSeq.GCF_000014625.1	17	18	A0A0H2ZII2	PA14_65470		hypothetical protein
WP_003095132.1	MULTISPECIES: two-component system sensor histidine kinase CbrA	PA_AP	PA_DMSO	10	WP_003095132.1	1816.28	3501.55	0.947006	0.947006	92.7868	1.92787	0.0194732	0.00270141	3.83853	0.218022	Pseudomonas	0.034	108351	Pae_UCBPP-PA14_RefSeq.GCF_000014625.1	3	3	A0A0H2ZHM5	PA14_62530	cbrA	two-component sensor CbrA
WP_016254276.1	MULTISPECIES: TatD family hydrolase	PA_AP	PA_DMSO	12	WP_016254276.1	5136.72	9902.84	0.946994	0.946994	92.7851	1.92785	0.123965	0.0138211	4.93659	0.448665	Pseudomonas	0.181	29314.3	Pae_UCBPP-PA14_RefSeq.GCF_000014625.1	5	5	Q02R35	PA14_18210		TatD family deoxyribonuclease
WP_003091579.1	MULTISPECIES: septum site-determining protein MinD	PA_AP	PA_DMSO	12	WP_003091579.1	49698.8	95748.3	0.946035	0.946035	92.657	1.92657	0.0133716	0.00196951	7.04075	0.315505	Pseudomonas	0.185	29635.1	Pae_UCBPP-PA14_RefSeq.GCF_000014625.1	13	18	A0A0H2ZDV1	PA14_22020	minD	cell division inhibitor MinD
WP_003137739.1	MULTISPECIES: fatty acid--CoA ligase	PA_AP	PA_DMSO	12	WP_003137739.1	35944	69229.1	0.945629	0.945629	92.6029	1.92603	0.000207476	8.34e-05	5.9248	0.125552	Pseudomonas	0.168	62329.6	Pae_UCBPP-PA14_RefSeq.GCF_000014625.1	13	15	A0A0H2ZFJ2	PA14_13110		long-chain-fatty-acid--CoA ligase
WP_003138212.1	MULTISPECIES: alpha-ketoacid dehydrogenase subunit beta	PA_AP	PA_DMSO	12	WP_003138212.1	2081.88	4006.67	0.944517	0.944517	92.4544	1.92454	0.0265086	0.00352623	5.12928	0.259951	Pseudomonas	0.033	36098.9	Pae_UCBPP-PA14_RefSeq.GCF_000014625.1	3	3	A0A0H2ZD18	PA14_19910		pyruvate dehydrogenase E1 component, beta chain
WP_003139388.1	MULTISPECIES: carbohydrate-binding protein	PA_AP	PA_DMSO	12	WP_003139388.1	299749	576778	0.94426	0.94426	92.4202	1.9242	0.0323479	0.00420007	5.54898	0.408217	Pseudomonas	0.296	53126.3	Pae_UCBPP-PA14_RefSeq.GCF_000014625.1	18	22	A0A0H2ZAZ1	PA14_34870	chiC	chitinase
WP_003109174.1	MULTISPECIES: septum site-determining protein MinC	PA_AP	PA_DMSO	12	WP_003109174.1	4874.44	9373.38	0.943334	0.943334	92.2966	1.92297	0.00247259	0.00052925	7.16579	0.188223	Pseudomonas	0.24	28110.3	Pae_UCBPP-PA14_RefSeq.GCF_000014625.1	8	10	Q02Q74	PA14_22040	minC	septum formation inhibitor
WP_003087813.1	MULTISPECIES: pyruvate, water dikinase regulatory protein	PA_AP	PA_DMSO	12	WP_003087813.1	8866.89	17050.4	0.943303	0.943303	92.2926	1.92293	0.0140805	0.00205528	7.35288	0.282022	Pseudomonas	0.312	30846.9	Pae_UCBPP-PA14_RefSeq.GCF_000014625.1	9	10	Q02KR0	PA14_41680		hypothetical protein
WP_003092378.1	MULTISPECIES: UDP-3-O-(3-hydroxymyristoyl)glucosamine N-acyltransferase	PA_AP	PA_DMSO	12	WP_003092378.1	1303.82	2506.6	0.942986	0.942986	92.2504	1.9225	3.89e-06	4.62e-06	3.96468	0.0270059	Pseudomonas	0.074	36221.1	Pae_UCBPP-PA14_RefSeq.GCF_000014625.1	7	7	Q02RB8	PA14_17180	lpxD	UDP-3-O-[3-hydroxymyristoyl] glucosamine N-acyltransferase
WP_003109274.1	MULTISPECIES: sulfurtransferase	PA_AP	PA_DMSO	12	WP_003109274.1	31087.3	59749.7	0.942606	0.942606	92.1997	1.922	0.00442087	0.000822742	5.92279	0.234256	Pseudomonas	0.222	30597.6	Pae_UCBPP-PA14_RefSeq.GCF_000014625.1	9	10	A0A0H2Z797	PA14_47500	sseA	3-mercaptopyruvate sulfurtransferase
WP_003114410.1	MULTISPECIES: alpha/beta fold hydrolase	PA_AP	PA_DMSO	12	WP_003114410.1	1501.63	2883.03	0.941053	0.941053	91.993	1.91993	0.00492899	0.000887685	3.51337	0.183897	Pseudomonas	0.07	31258.3	Pae_UCBPP-PA14_RefSeq.GCF_000014625.1	4	4	A0A0H2ZCI2	PA14_28630		hydrolase
WP_003141819.1	MULTISPECIES: methyl-accepting chemotaxis protein	PA_AP	PA_DMSO	12	WP_003141819.1	925.203	1776.08	0.940856	0.940856	91.9667	1.91967	0.0398837	0.00501294	4.95884	0.363138	Pseudomonas	0.036	69641.1	Pae_UCBPP-PA14_RefSeq.GCF_000014625.1	4	4	A0A0H2ZIR1	PA14_67010		chemotaxis transducer
WP_003137468.1	MULTISPECIES: pyochelin biosynthesis salicyl-AMP ligase PchD	PA_AP	PA_DMSO	12	WP_003137468.1	325063	623996	0.940817	0.940817	91.9615	1.91962	0.00497966	0.00089485	3.89574	0.173313	Pseudomonas	0.302	59840.3	Pae_UCBPP-PA14_RefSeq.GCF_000014625.1	28	37	A0A0H2ZF83	PA14_09240	pchD	pyochelin biosynthesis protein PchD
WP_003084386.1	MULTISPECIES: ribose-5-phosphate isomerase RpiA	PA_AP	PA_DMSO	12	WP_003084386.1	35164.5	67474.7	0.940227	0.940227	91.883	1.91883	0.0200765	0.0027675	5.20523	0.26622	Pseudomonas	0.211	23721.2	Pae_UCBPP-PA14_RefSeq.GCF_000014625.1	6	8	Q02U86	PA14_04310	rpiA	ribose-5-phosphate isomerase A
WP_003085519.1	MULTISPECIES: tripartite tricarboxylate transporter substrate binding protein	PA_AP	PA_DMSO	12	WP_003085519.1	3102.53	5952.75	0.940112	0.940112	91.8678	1.91868	0.0244392	0.00328546	5.89466	0.288187	Pseudomonas	0.141	34918.2	Pae_UCBPP-PA14_RefSeq.GCF_000014625.1	6	6	A0A0H2Z6Z0	PA14_54540		hypothetical protein
WP_003141734.1	MULTISPECIES: RsiV family protein	PA_AP	PA_DMSO	12	WP_003141734.1	1948.32	3737.98	0.94003	0.94003	91.8569	1.91857	7.29e-06	7.49e-06	4.12287	0.0390198	Pseudomonas	0.181	27887.9	Pae_UCBPP-PA14_RefSeq.GCF_000014625.1	10	12	A0A0H2ZIJ5	PA14_65720		lipoprotein
WP_003098317.1	MULTISPECIES: guanylate kinase	PA_AP	PA_DMSO	12	WP_003098317.1	3055.01	5856.26	0.938805	0.938805	91.694	1.91694	0.000687555	0.000201753	6.47802	0.170288	Pseudomonas	0.167	23102.1	Pae_UCBPP-PA14_RefSeq.GCF_000014625.1	8	9	A0A0H2ZJE1	PA14_70440	gmk	guanylate kinase
WP_003099587.1	MULTISPECIES: dihydroneopterin aldolase	PA_AP	PA_DMSO	12	WP_003099587.1	3901.16	7471.09	0.937417	0.937417	91.5097	1.9151	1.61e-05	1.33e-05	4.97207	0.0600888	Pseudomonas	0.145	13140	Pae_UCBPP-PA14_RefSeq.GCF_000014625.1	3	5	A0A0H2ZKJ2	PA14_07590	folB	dihydroneopterin aldolase
WP_003091880.1	MULTISPECIES: class II aldolase/adducin family protein	PA_AP	PA_DMSO	12	WP_003091880.1	516.068	988.302	0.937392	0.937392	91.5063	1.91506	5.15e-05	3.1e-05	5.13784	0.0573769	Pseudomonas	0.069	28055.2	Pae_UCBPP-PA14_RefSeq.GCF_000014625.1	5	7	A0A0H2ZEC8	PA14_19700		aldolase
WP_003093969.1	MULTISPECIES: acyl-CoA dehydrogenase family protein	PA_AP	PA_DMSO	12	WP_003093969.1	5836.35	11170.7	0.936586	0.936586	91.3994	1.91399	0.00221585	0.000490606	6.0794	0.191364	Pseudomonas	0.154	31671.5	Pae_UCBPP-PA14_RefSeq.GCF_000014625.1	5	6	A0A0H2ZGC5	PA14_56550		hypothetical protein
WP_003093942.1	MULTISPECIES: ribbon-helix-helix domain-containing protein	PA_AP	PA_DMSO	12	WP_003093942.1	2476.04	4737.25	0.936016	0.936016	91.3238	1.91324	4.42e-05	2.84e-05	5.05357	0.0816135	Pseudomonas	0.431	11875.7	Pae_UCBPP-PA14_RefSeq.GCF_000014625.1	7	7	A0A0H2ZGQ6	PA14_56360		hypothetical protein
WP_003085573.1	MULTISPECIES: tRNA 5-methoxyuridine(34)/uridine 5-oxyacetic acid(34) synthase CmoB	PA_AP	PA_DMSO	12	WP_003085573.1	6884.47	13171.4	0.935989	0.935989	91.3201	1.9132	0.0282752	0.00373724	3.79385	0.25019	Pseudomonas	0.096	36487.9	Pae_UCBPP-PA14_RefSeq.GCF_000014625.1	5	6	Q02HS6	PA14_54270		hypothetical protein
WP_003085524.1	MULTISPECIES: response regulator	PA_AP	PA_DMSO	12	WP_003085524.1	2949.38	5638.44	0.934885	0.934885	91.1738	1.91174	0.0821295	0.00948128	3.33596	0.280256	Pseudomonas	0.09	24431.2	Pae_UCBPP-PA14_RefSeq.GCF_000014625.1	4	4	A0A0H2Z6L5	PA14_54510		two-component response regulator
WP_011666557.1	MULTISPECIES: hypothetical protein	PA_AP	PA_DMSO	12	WP_011666557.1	1674.59	3201.37	0.934879	0.934879	91.173	1.91173	0.000541162	0.000168329	3.40005	0.0841712	Bacteria	0.312	12333	Pae_UCBPP-PA14_RefSeq.GCF_000014625.1	7	7	A0A0H2ZE83	PA14_13950		hypothetical protein
WP_003110888.1	MULTISPECIES: type IV pilus assembly protein PilM	PA_AP	PA_DMSO	12	WP_003110888.1	1804.46	3447.99	0.934194	0.934194	91.0822	1.91082	0.000235661	8.97e-05	6.31893	0.13238	Pseudomonas	0.147	37983.5	Pae_UCBPP-PA14_RefSeq.GCF_000014625.1	6	6	A0A0H2ZID6	PA14_66660	pilM	type 4 fimbrial biogenesis protein PilM
WP_003101741.1	MULTISPECIES: SDR family oxidoreductase	PA_AP	PA_DMSO	12	WP_003101741.1	1175.04	2243.94	0.933329	0.933329	90.9678	1.90968	0.00540763	0.000959486	5.68485	0.231284	Pseudomonas	0.161	29631	Pae_UCBPP-PA14_RefSeq.GCF_000014625.1	6	6	A0A0H2ZBM4	PA14_26650		short chain dehydrogenase
WP_003141908.1	MULTISPECIES: iron-containing alcohol dehydrogenase	PA_AP	PA_DMSO	12	WP_003141908.1	4670.77	8909.98	0.93176	0.93176	90.7602	1.9076	0.000258004	9.6e-05	7.60787	0.12905	Pseudomonas	0.127	40386.7	Pae_UCBPP-PA14_RefSeq.GCF_000014625.1	6	6	A0A0H2ZHR8	PA14_68500		iron-containing alcohol dehydrogenase
WP_003129903.1	MULTISPECIES: isocitrate lyase/PEP mutase family protein	PA_AP	PA_DMSO	12	WP_003129903.1	3762.58	7177.17	0.931693	0.931693	90.7513	1.90751	0.0417251	0.00519854	4.98053	0.339569	Pseudomonas	0.215	29136.9	Pae_UCBPP-PA14_RefSeq.GCF_000014625.1	8	9	A0A0H2ZDL2	PA14_16740		hypothetical protein
WP_003092839.1	MULTISPECIES: serine O-acetyltransferase	PA_AP	PA_DMSO	12	WP_003092839.1	62575.5	119343	0.931449	0.931449	90.719	1.90719	0.00648734	0.00110629	5.71396	0.231863	Pseudomonas	0.364	27904.8	Pae_UCBPP-PA14_RefSeq.GCF_000014625.1	13	14	A0A0H2ZF79	PA14_14700	cysE	serine O-acetyltransferase
WP_003136955.1	MULTISPECIES: oligopeptidase A	PA_AP	PA_DMSO	12	WP_003136955.1	15663.5	29859.1	0.930765	0.930765	90.6287	1.90629	0.000512255	0.000161541	6.76815	0.145247	Pseudomonas	0.209	76064.7	Pae_UCBPP-PA14_RefSeq.GCF_000014625.1	24	26	A0A0H2ZK71	PA14_00790	prlC	oligopeptidase A
WP_003083916.1	MULTISPECIES: biofilm formation regulator kinase SiaB	PA_AP	PA_DMSO	12	WP_003083916.1	3337.6	6361.99	0.930667	0.930667	90.6157	1.90616	0.0141362	0.00206078	4.08592	0.272433	Pseudomonas	0.1	19800.5	Pae_UCBPP-PA14_RefSeq.GCF_000014625.1	5	5	A0A0H2ZK93	PA14_02140		hypothetical protein
WP_003116136.1	MULTISPECIES: type 4a pilus biogenesis lipoprotein PilP	PA_AP	PA_DMSO	10	WP_003116136.1	264.064	503.032	0.929764	0.929764	90.4964	1.90496	1.06e-05	9.95e-06	2.77029	0.00657088	Gammaproteobacteria	0.046	19224.1	Pae_UCBPP-PA14_RefSeq.GCF_000014625.1	2	2	A0A0H2ZIN8	PA14_66630	pilP	type 4 fimbrial biogenesis protein PilP
WP_003109272.1	MULTISPECIES: ribonuclease D	PA_AP	PA_DMSO	12	WP_003109272.1	3435.38	6543.64	0.929624	0.929624	90.4779	1.90478	0.0123401	0.00185327	4.2501	0.251857	Pseudomonas	0.147	43096.5	Pae_UCBPP-PA14_RefSeq.GCF_000014625.1	11	12	A0A0H2Z8K1	PA14_47460	rnd	ribonuclease D
WP_003096016.1	MULTISPECIES: glutamate--ammonia ligase	PA_AP	PA_DMSO	12	WP_003096016.1	6015.23	11452.3	0.928948	0.928948	90.3887	1.90389	0.128652	0.0142738	5.79798	0.559034	Pseudomonas	0.164	51944.7	Pae_UCBPP-PA14_RefSeq.GCF_000014625.1	12	13	A0A0H2ZIV4	PA14_67600	glnA	glutamine synthetase
WP_003094039.1	MULTISPECIES: response regulator transcription factor	PA_AP	PA_DMSO	12	WP_003094039.1	13004.7	24752.1	0.928517	0.928517	90.3318	1.90332	0.0102197	0.00158834	5.3149	0.242772	Pseudomonas	0.115	25234.9	Pae_UCBPP-PA14_RefSeq.GCF_000014625.1	6	7	A0A0H2ZGV0	PA14_56950		two-component response regulator
WP_003141709.1	MULTISPECIES: alanine racemase	PA_AP	PA_DMSO	12	WP_003141709.1	17809.4	33884.8	0.928001	0.928001	90.2638	1.90264	0.0034818	0.000689705	5.5412	0.212969	Pseudomonas	0.257	38381.9	Pae_UCBPP-PA14_RefSeq.GCF_000014625.1	10	11	A0A0H2ZIG8	PA14_65110	alr	biosynthetic alanine racemase
WP_003137710.1	MULTISPECIES: acyl-CoA dehydrogenase family protein	PA_AP	PA_DMSO	12	WP_003137710.1	2556.19	4863.28	0.927933	0.927933	90.2549	1.90255	6.85e-07	1.22e-06	7.60689	0.0689596	Pseudomonas	0.075	60266.6	Pae_UCBPP-PA14_RefSeq.GCF_000014625.1	12	12	A0A0H2ZEI7	PA14_12450		acyl-CoA dehydrogenase
WP_003141292.1	MULTISPECIES: histidinol-phosphate transaminase	PA_AP	PA_DMSO	12	WP_003141292.1	22634.1	43054	0.927645	0.927645	90.2169	1.90217	0.0126828	0.00189122	6.42618	0.257383	Pseudomonas	0.171	38671	Pae_UCBPP-PA14_RefSeq.GCF_000014625.1	10	12	A0A0H2ZFP0	PA14_57770	hisC1	histidinol-phosphate aminotransferase
WP_003084958.1	MULTISPECIES: erythrose-4-phosphate dehydrogenase	PA_AP	PA_DMSO	12	WP_003084958.1	4146.65	7874.29	0.925205	0.925205	89.8954	1.89895	0.0106978	0.00165026	5.66219	0.209006	Pseudomonas	0.054	38743.8	Pae_UCBPP-PA14_RefSeq.GCF_000014625.1	5	5	A0A0H2ZL79	PA14_07170	epd	D-erythrose 4-phosphate dehydrogenase
WP_004365040.1	MULTISPECIES: pyridoxal-phosphate dependent enzyme	PA_AP	PA_DMSO	12	WP_004365040.1	11435.7	21708.2	0.924697	0.924697	89.8286	1.89829	0.000176755	7.44e-05	7.5038	0.138066	Pseudomonas	0.363	49184.9	Pae_UCBPP-PA14_RefSeq.GCF_000014625.1	22	28	A0A0H2ZL24	PA14_05220		cystathionine beta-synthase
WP_003139685.1	MULTISPECIES: DUF3857 domain-containing transglutaminase family protein	PA_AP	PA_DMSO	12	WP_003139685.1	20371.9	38647.4	0.923787	0.923787	89.7089	1.89709	0.00625429	0.00107136	6.1826	0.238431	Pseudomonas	0.159	70098	Pae_UCBPP-PA14_RefSeq.GCF_000014625.1	15	17	A0A0H2ZAC4	PA14_38080		hypothetical protein
WP_003106334.1	MULTISPECIES: imidazole glycerol phosphate synthase subunit HisF	PA_AP	PA_DMSO	12	WP_003106334.1	3900.03	7397.96	0.923641	0.923641	89.6897	1.8969	0.000593404	0.000180299	6.36471	0.176393	Pseudomonas	0.461	27130.9	Pae_UCBPP-PA14_RefSeq.GCF_000014625.1	11	13	Q02EM6	PA14_67880	hisF1	imidazole glycerol phosphate synthase subunit HisF
WP_003093155.1	MULTISPECIES: tetratricopeptide repeat protein	PA_AP	PA_DMSO	12	WP_003093155.1	5070.15	9615.11	0.923275	0.923275	89.6415	1.89642	0.000162621	7e-05	6.1155	0.120129	Pseudomonas	0.214	19636.3	Pae_UCBPP-PA14_RefSeq.GCF_000014625.1	5	6	A0A0H2ZFP1	PA14_12370		hypothetical protein
WP_003140951.1	MULTISPECIES: enoyl-CoA hydratase/isomerase family protein	PA_AP	PA_DMSO	12	WP_003140951.1	42592.9	80729.3	0.922479	0.922479	89.5369	1.89537	6.4e-05	3.6e-05	7.37143	0.114984	Pseudomonas	0.281	40619.6	Pae_UCBPP-PA14_RefSeq.GCF_000014625.1	14	15	A0A0H2Z6R7	PA14_54660		enoyl-CoA hydratase/isomerase
WP_003141580.1	MULTISPECIES: hypothetical protein	PA_AP	PA_DMSO	8	WP_003141580.1	2842.62	5387.28	0.922337	0.922337	89.5182	1.89518	0.00632237	0.00108221	2.87318	0.169131	Pseudomonas	0.063	13784.6	Pae_UCBPP-PA14_RefSeq.GCF_000014625.1	4	5	A0A0H2ZHP3	PA14_60900		hypothetical protein
WP_003097120.1	MULTISPECIES: glutamine--fructose-6-phosphate transaminase (isomerizing)	PA_AP	PA_DMSO	12	WP_003097120.1	4071.04	7709.8	0.921295	0.921295	89.3815	1.89381	4.95e-07	9.41e-07	7.5095	0.0517449	Pseudomonas	0.245	66326.8	Pae_UCBPP-PA14_RefSeq.GCF_000014625.1	26	34	A0A0H2ZJZ3	PA14_73170	glmS	glucosamine--fructose-6-phosphate aminotransferase
WP_004365355.1	MULTISPECIES: hemin-degrading factor	PA_AP	PA_DMSO	12	WP_004365355.1	3534.8	6691.5	0.920701	0.920701	89.3035	1.89304	0.000463959	0.000150688	4.52972	0.120972	Pseudomonas	0.107	39106.5	Pae_UCBPP-PA14_RefSeq.GCF_000014625.1	7	7	A0A0H2ZI03	PA14_62330		hemin degrading factor
WP_003095622.1	MULTISPECIES: replicative DNA helicase	PA_AP	PA_DMSO	11	WP_003095622.1	594.8	1125.81	0.920483	0.920483	89.2749	1.89275	0.277929	0.0290279	4.91198	0.205403	Pseudomonas	0.024	51589.5	Pae_UCBPP-PA14_RefSeq.GCF_000014625.1	2	2	A0A0H2ZIC2	PA14_65130	dnaB	replicative DNA helicase
WP_003137727.1	MULTISPECIES: HAD family hydrolase	PA_AP	PA_DMSO	12	WP_003137727.1	5195.7	9830.65	0.919968	0.919968	89.2074	1.89207	0.200769	0.0214003	5.68297	0.574464	Pseudomonas	0.136	22101.3	Pae_UCBPP-PA14_RefSeq.GCF_000014625.1	3	3	A0A0H2ZFL9	PA14_12890		hypothetical protein
WP_003096009.1	MULTISPECIES: translational GTPase TypA	PA_AP	PA_DMSO	12	WP_003096009.1	1936.82	3664.29	0.919842	0.919842	89.1908	1.89191	0.000148266	6.48e-05	5.96287	0.0932594	Pseudomonas	0.04	66935.3	Pae_UCBPP-PA14_RefSeq.GCF_000014625.1	8	8	A0A0H2ZIV2	PA14_67560	typA	TypA
WP_003138507.1	MULTISPECIES: bifunctional tetrahydrofolate synthase/dihydrofolate synthase	PA_AP	PA_DMSO	12	WP_003138507.1	4971.83	9399.7	0.918837	0.918837	89.0591	1.89059	0.00464641	0.000850226	7.11285	0.237545	Pseudomonas	0.182	46634.2	Pae_UCBPP-PA14_RefSeq.GCF_000014625.1	7	8	A0A0H2ZDG0	PA14_23880	folC	folylpolyglutamate synthetase
WP_003111044.1	MULTISPECIES: GNAT family N-acetyltransferase	PA_AP	PA_DMSO	12	WP_003111044.1	1753.87	3314.15	0.918101	0.918101	88.9626	1.88963	0.0032209	0.000649307	4.48182	0.160005	Pseudomonas	0.071	17617.3	Pae_UCBPP-PA14_RefSeq.GCF_000014625.1	5	5	A0A0H2ZAY1	PA14_35760		hypothetical protein
WP_003093220.1	MULTISPECIES: MaoC family dehydratase	PA_AP	PA_DMSO	12	WP_003093220.1	69885	132042	0.917938	0.917938	88.9412	1.88941	0.0291073	0.00383611	4.89841	0.282371	Pseudomonas	0.358	16700.4	Pae_UCBPP-PA14_RefSeq.GCF_000014625.1	8	11	A0A0H2ZFW1	PA14_11910		hypothetical protein
WP_003110632.1	MULTISPECIES: DUF4893 domain-containing protein	PA_AP	PA_DMSO	10	WP_003110632.1	897.923	1695.61	0.917144	0.917144	88.8374	1.88837	0.00123214	0.000307697	4.33768	0.15034	Pseudomonas	0.07	22443.2	Pae_UCBPP-PA14_RefSeq.GCF_000014625.1	5	5	A0A0H2Z914	PA14_43310		hypothetical protein
WP_003102299.1	MULTISPECIES: thiolase family protein	PA_AP	PA_DMSO	12	WP_003102299.1	3111.29	5871.29	0.916167	0.916167	88.7095	1.88709	0.000483514	0.000155893	4.96035	0.108893	Pseudomonas	0.079	42069	Pae_UCBPP-PA14_RefSeq.GCF_000014625.1	9	11	A0A0H2ZD56	PA14_19430		acyl-CoA thiolase
WP_003138585.1	MULTISPECIES: acetyl-CoA C-acyltransferase FadA	PA_AP	PA_DMSO	12	WP_003138585.1	3331.33	6283.09	0.915378	0.915378	88.6063	1.88606	0.0133806	0.00196951	2.78138	0.200211	Pseudomonas	0.059	41627.9	Pae_UCBPP-PA14_RefSeq.GCF_000014625.1	7	9	Q02PH7	PA14_25090	fadA	3-ketoacyl-CoA thiolase
WP_003111314.1	MULTISPECIES: hypothetical protein	PA_AP	PA_DMSO	12	WP_003111314.1	969.794	1828.47	0.914889	0.914889	88.5424	1.88542	3.33e-05	2.35e-05	5.26774	0.0834951	Pseudomonas	0.36	11344.8	Pae_UCBPP-PA14_RefSeq.GCF_000014625.1	4	4	A0A0H2Z925	PA14_39110		hypothetical protein
WP_003096075.1	MULTISPECIES: substrate-binding periplasmic protein	PA_AP	PA_DMSO	12	WP_003096075.1	874.086	1647.53	0.914457	0.914457	88.486	1.88486	0.000326472	0.000116092	6.68859	0.0905225	Pseudomonas	0.052	27991.2	Pae_UCBPP-PA14_RefSeq.GCF_000014625.1	3	3	A0A0H2ZIL7	PA14_67840		ABC-type amino acid transporter
WP_003109051.1	MULTISPECIES: phage tail sheath family protein	PA_AP	PA_DMSO	12	WP_003109051.1	3776.99	7118.74	0.914385	0.914385	88.4766	1.88477	0.00829456	0.00134315	5.78922	0.251925	Pseudomonas	0.127	41193.6	Pae_UCBPP-PA14_RefSeq.GCF_000014625.1	7	7	Q02TE1	PA14_08070		phage tail sheath protein
WP_003139145.1	MULTISPECIES: hypothetical protein	PA_AP	PA_DMSO	12	WP_003139145.1	1761.22	3319.21	0.914262	0.914262	88.4605	1.88461	3.27e-09	2.2e-08	5.871	0.0190699	Pseudomonas	0.218	17656	Pae_UCBPP-PA14_RefSeq.GCF_000014625.1	6	7	A0A0H2ZBF0	PA14_32770		hypothetical protein
WP_003090432.1	MULTISPECIES: ATP-dependent Clp protease ATP-binding subunit ClpA	PA_AP	PA_DMSO	12	WP_003090432.1	2291.94	4318.23	0.913868	0.913868	88.409	1.88409	0.00514679	0.000921814	4.56498	0.161095	Pseudomonas	0.15	84010.7	Pae_UCBPP-PA14_RefSeq.GCF_000014625.1	20	22	A0A0H2ZAW8	PA14_30230	clpA	ATP-dependent Clp protease, ATP-binding subunit ClpA
WP_003088828.1	MULTISPECIES: MFS transporter	PA_AP	PA_DMSO	10	WP_003088828.1	419.564	790.299	0.913509	0.913509	88.3621	1.88362	0.00211456	0.000475462	3.28005	0.0726678	Pseudomonas	0.028	45715.9	Pae_UCBPP-PA14_RefSeq.GCF_000014625.1	1	1	A0A0H2ZAQ3	PA14_37250		major facilitator transporter
WP_003109283.1	MULTISPECIES: alpha-ribazole phosphatase family protein	PA_AP	PA_DMSO	12	WP_003109283.1	3709.92	6985.28	0.912931	0.912931	88.2867	1.88287	0.0128762	0.00191506	2.76393	0.177677	Pseudomonas	0.098	21698.4	Pae_UCBPP-PA14_RefSeq.GCF_000014625.1	4	4	A0A0H2Z8M9	PA14_47660		hypothetical protein
WP_003090890.1	MULTISPECIES: PA2817 family protein	PA_AP	PA_DMSO	12	WP_003090890.1	15936.7	29961.7	0.910769	0.910769	88.0047	1.88005	0.162549	0.0176734	4.11339	0.552647	Gammaproteobacteria	0.213	16136	Pae_UCBPP-PA14_RefSeq.GCF_000014625.1	4	5	A0A0H2ZCG1	PA14_27710		hypothetical protein
WP_003113213.1	MULTISPECIES: symmetrical bis(5'-nucleosyl)-tetraphosphatase	PA_AP	PA_DMSO	12	WP_003113213.1	7582.58	14252.3	0.910429	0.910429	87.9605	1.8796	5.93e-06	6.32e-06	6.43021	0.078193	Pseudomonas	0.205	32018.8	Pae_UCBPP-PA14_RefSeq.GCF_000014625.1	11	13	Q02TH3	PA14_07700	apaH	diadenosine tetraphosphatase
WP_003087490.1	MULTISPECIES: hotdog fold thioesterase	PA_AP	PA_DMSO	12	WP_003087490.1	77953.4	146491	0.910127	0.910127	87.9211	1.87921	0.00881322	0.00141012	7.9589	0.280911	Pseudomonas	0.448	15594.7	Pae_UCBPP-PA14_RefSeq.GCF_000014625.1	5	6	A0A0H2Z854	PA14_43600		hypothetical protein
WP_003091465.1	MULTISPECIES: glucose-6-phosphate dehydrogenase	PA_AP	PA_DMSO	12	WP_003091465.1	1013.2	1899.88	0.906999	0.906999	87.5141	1.87514	0.000754634	0.000214802	5.82742	0.145045	Pseudomonas	0.072	55592.4	Pae_UCBPP-PA14_RefSeq.GCF_000014625.1	5	5	A0A0H2ZDP9	PA14_23070	zwf	glucose-6-phosphate 1-dehydrogenase
WP_003134288.1	MULTISPECIES: 4-hydroxyphenylpyruvate dioxygenase	PA_AP	PA_DMSO	12	WP_003134288.1	7666.13	14368.3	0.906318	0.906318	87.4256	1.87426	0.0103584	0.0016066	6.82277	0.241266	Pseudomonas	0.266	39868.8	Pae_UCBPP-PA14_RefSeq.GCF_000014625.1	14	17	A0A0H2Z633	PA14_53070	hpd	4-hydroxyphenylpyruvate dioxygenase
WP_003096179.1	MULTISPECIES: dTDP-glucose 4,6-dehydratase	PA_AP	PA_DMSO	12	WP_003096179.1	9255.56	17342.2	0.905894	0.905894	87.3706	1.87371	0.0270472	0.00359369	5.35239	0.301952	Pseudomonas	0.233	39542.2	Pae_UCBPP-PA14_RefSeq.GCF_000014625.1	13	14	A0A0H2ZIN4	PA14_68170	rmlB	dTDP-D-glucose 4,6-dehydratase
WP_003096624.1	MULTISPECIES: ATP-dependent DNA helicase RecG	PA_AP	PA_DMSO	12	WP_003096624.1	3022.71	5661.55	0.905353	0.905353	87.3003	1.873	0.00368341	0.000720873	6.19818	0.234118	Pseudomonas	0.029	76178.9	Pae_UCBPP-PA14_RefSeq.GCF_000014625.1	4	4	A0A0H2ZJ60	PA14_70570	recG	ATP-dependent DNA helicase RecG
WP_003140917.1	MULTISPECIES: 2-methylaconitate cis-trans isomerase PrpF	PA_AP	PA_DMSO	12	WP_003140917.1	5892.5	11028.5	0.904286	0.904286	87.1619	1.87162	4.24e-05	2.78e-05	5.98361	0.105638	Pseudomonas	0.177	41700.4	Pae_UCBPP-PA14_RefSeq.GCF_000014625.1	7	7	A0A0H2Z720	PA14_53980		hypothetical protein
WP_004365419.1	MULTISPECIES: pseudopaline transport outer membrane protein CntO	PA_AP	PA_DMSO	12	WP_004365419.1	4657.75	8715	0.903867	0.903867	87.1075	1.87107	0.00374519	0.000729833	5.12583	0.179723	Pseudomonas	0.134	79057.8	Pae_UCBPP-PA14_RefSeq.GCF_000014625.1	17	19	A0A0H2ZI93	PA14_63960	cntO	CntO
WP_003096050.1	MULTISPECIES: protein-export chaperone SecB	PA_AP	PA_DMSO	12	WP_003096050.1	6960.51	13021	0.903579	0.903579	87.0702	1.8707	7.94e-05	4.14e-05	5.92666	0.106293	Pseudomonas	0.129	18146.5	Pae_UCBPP-PA14_RefSeq.GCF_000014625.1	3	3	Q02EN8	PA14_67720	secB	preprotein translocase subunit SecB
WP_003130488.1	MULTISPECIES: two-component system sensor histidine kinase GtrS	PA_AP	PA_DMSO	12	WP_003130488.1	1295.68	2423.22	0.903218	0.903218	87.0233	1.87023	0.0113815	0.00173346	3.674	0.272695	Pseudomonas	0.034	53045.2	Pae_UCBPP-PA14_RefSeq.GCF_000014625.1	2	2	A0A0H2ZCC2	PA14_22960		two-component sensor
WP_003095122.1	MULTISPECIES: RNA polymerase-binding protein DksA	PA_AP	PA_DMSO	12	WP_003095122.1	64279.7	120209	0.903111	0.903111	87.0094	1.87009	8.85e-05	4.42e-05	7.25904	0.110903	Pseudomonas	0.324	17344.5	Pae_UCBPP-PA14_RefSeq.GCF_000014625.1	9	11	A0A0H2ZHR6	PA14_62490	dksA	suppressor protein DksA
WP_003137052.1	MULTISPECIES: aerotaxis transducer Aer2	PA_AP	PA_DMSO	12	WP_003137052.1	2144.85	4011.02	0.903088	0.903088	87.0065	1.87006	9.14e-05	4.54e-05	4.31519	0.048489	Pseudomonas	0.016	72572.3	Pae_UCBPP-PA14_RefSeq.GCF_000014625.1	15	16	A0A0H2ZK98	PA14_02220		chemotaxis transducer
WP_003083010.1	MULTISPECIES: quorum-sensing transcriptional regulator RsaL	PA_AP	PA_DMSO	12	WP_003083010.1	5026.11	9396.63	0.902702	0.902702	86.9564	1.86956	0.00021041	8.36e-05	4.74717	0.0805581	Pseudomonas	0.35	9392.58	Pae_UCBPP-PA14_RefSeq.GCF_000014625.1	4	6	A0A0H2Z7N2	PA14_45950	rsaL	regulatory protein RsaL
WP_003102236.1	MULTISPECIES: two-component system response regulator PrmA	PA_AP	PA_DMSO	12	WP_003102236.1	2584.2	4828.19	0.901764	0.901764	86.8349	1.86835	0.000729526	0.000210506	7.16702	0.183309	Pseudomonas	0.072	24393.8	Pae_UCBPP-PA14_RefSeq.GCF_000014625.1	7	7	A0A0H2ZHQ0	PA14_63150	pmrA	two-component response regulator
WP_071533941.1	MULTISPECIES: rod shape-determining protein MreC	PA_AP	PA_DMSO	12	WP_071533941.1	799.102	1492.89	0.901651	0.901651	86.8203	1.8682	1.29e-10	2.1e-09	6.41266	0.00559485	Pseudomonas	0.118	36924.3	Pae_UCBPP-PA14_RefSeq.GCF_000014625.1	9	10	Q02GW1	PA14_58130	mreC	rod shape-determining protein MreC
WP_003094953.1	MULTISPECIES: YajG family lipoprotein	PA_AP	PA_DMSO	12	WP_003094953.1	4830.08	9021.21	0.901274	0.901274	86.7714	1.86771	3.9e-07	7.93e-07	3.93968	0.0164755	Pseudomonas	0.431	20735.7	Pae_UCBPP-PA14_RefSeq.GCF_000014625.1	9	12	A0A0H2ZHK6	PA14_61390		lipoprotein
WP_003141552.1	MULTISPECIES: GspH/FimT family pseudopilin	PA_AP	PA_DMSO	12	WP_003141552.1	2137.44	3991.52	0.901052	0.901052	86.7427	1.86743	1.58e-06	2.24e-06	7.30655	0.0586619	Gammaproteobacteria	0.056	17480.9	Pae_UCBPP-PA14_RefSeq.GCF_000014625.1	2	2	A0A0H2ZHL0	PA14_60280	fimU	type 4 fimbrial biogenesis protein FimU
WP_003135130.1	MULTISPECIES: proteolytic complex protein LbcA	PA_AP	PA_DMSO	12	WP_003135130.1	1629.9	3037.38	0.898041	0.898041	86.3534	1.86353	3.07e-06	3.8e-06	7.09159	0.0649768	Pseudomonas	0.136	66422.8	Pae_UCBPP-PA14_RefSeq.GCF_000014625.1	19	19	A0A0H2ZHF6	PA14_61720		hypothetical protein
WP_004364996.1	MULTISPECIES: HAD family hydrolase	PA_AP	PA_DMSO	12	WP_004364996.1	13813.5	25740.7	0.897976	0.897976	86.345	1.86345	0.00673743	0.00113703	6.30549	0.21694	Pseudomonas	0.203	24370.6	Pae_UCBPP-PA14_RefSeq.GCF_000014625.1	8	9	A0A0H2ZL29	PA14_04380		hypothetical protein
WP_003116231.1	MULTISPECIES: ABC transporter substrate-binding protein	PA_AP	PA_DMSO	12	WP_003116231.1	1071.83	1994.97	0.896287	0.896287	86.1269	1.86127	0.00249308	0.00053094	3.61959	0.128902	Pseudomonas	0.024	60109.2	Pae_UCBPP-PA14_RefSeq.GCF_000014625.1	8	8	A0A0H2ZGV2	PA14_58350	dppA1	dipeptide ABC transporter substrate-binding protein DppA1
WP_003091237.1	MULTISPECIES: AraC family transcriptional regulator	PA_AP	PA_DMSO	12	WP_003091237.1	2422.42	4508.37	0.896161	0.896161	86.1107	1.86111	0.00222825	0.000492169	6.71514	0.14722	Pseudomonas	0.111	38842.2	Pae_UCBPP-PA14_RefSeq.GCF_000014625.1	5	5	A0A0H2ZD77	PA14_24920		transcriptional regulator
WP_003138725.1	MULTISPECIES: acyl-CoA thioesterase	PA_AP	PA_DMSO	12	WP_003138725.1	7503.41	13957.4	0.895416	0.895416	86.0146	1.86015	0.00116751	0.000295526	5.98293	0.163203	Pseudomonas	0.238	28798	Pae_UCBPP-PA14_RefSeq.GCF_000014625.1	9	13	A0A0H2ZBK5	PA14_26960		hypothetical protein
WP_003123029.1	MULTISPECIES: carboxy-S-adenosyl-L-methionine synthase CmoA	PA_AP	PA_DMSO	12	WP_003123029.1	34042.5	63323.8	0.89541	0.89541	86.0138	1.86014	0.00423753	0.000797817	6.66797	0.188227	Pseudomonas	0.301	27640.8	Pae_UCBPP-PA14_RefSeq.GCF_000014625.1	8	8	Q02HS7	PA14_54260		hypothetical protein
WP_003097654.1	MULTISPECIES: NUDIX hydrolase	PA_AP	PA_DMSO	12	WP_003097654.1	68524	127441	0.895143	0.895143	85.9795	1.85979	0.018863	0.00263205	6.18734	0.300096	Pseudomonas	0.263	17524.8	Pae_UCBPP-PA14_RefSeq.GCF_000014625.1	6	6	A0A0H2ZC83	PA14_30160		hypothetical protein
WP_003093974.1	MULTISPECIES: universal stress protein	PA_AP	PA_DMSO	12	WP_003093974.1	13719.5	25506.2	0.89462	0.89462	85.912	1.85912	0.0183876	0.00257992	5.48306	0.301536	Pseudomonas	0.406	30971.9	Pae_UCBPP-PA14_RefSeq.GCF_000014625.1	11	12	A0A0H2ZGK0	PA14_56590		hypothetical protein
WP_003092260.1	MULTISPECIES: recombinase RecA	PA_AP	PA_DMSO	12	WP_003092260.1	6991.3	12996.5	0.894491	0.894491	85.8954	1.85895	0.0151286	0.00217898	4.95362	0.273402	Pseudomonas	0.139	36879.1	Pae_UCBPP-PA14_RefSeq.GCF_000014625.1	7	7	Q02R89	PA14_17530	recA	recombinase A
WP_003141921.1	MULTISPECIES: LD-carboxypeptidase	PA_AP	PA_DMSO	12	WP_003141921.1	6197.72	11521.2	0.894487	0.894487	85.8949	1.85895	0.0354672	0.00455066	4.18959	0.325323	Pseudomonas	0.055	33314	Pae_UCBPP-PA14_RefSeq.GCF_000014625.1	2	2	A0A0H2ZIR7	PA14_68670		carboxypeptidase
WP_003095660.1	MULTISPECIES: DNA mismatch repair endonuclease MutL	PA_AP	PA_DMSO	12	WP_003095660.1	1251.47	2325.86	0.894145	0.894145	85.8508	1.85851	0.000331981	0.000117716	5.18598	0.119731	Pseudomonas	0.047	69778.2	Pae_UCBPP-PA14_RefSeq.GCF_000014625.1	7	8	Q02F72	PA14_65350	mutL	DNA mismatch repair protein
WP_003102071.1	MULTISPECIES: NAD(P)H-dependent oxidoreductase	PA_AP	PA_DMSO	12	WP_003102071.1	772.862	1435.28	0.893048	0.893048	85.7095	1.8571	0.00451574	0.000833855	5.46782	0.159778	Pseudomonas	0.137	26315.2	Pae_UCBPP-PA14_RefSeq.GCF_000014625.1	5	5	A0A0H2ZIA3	PA14_65760		NAD(P)H quinone oxidoreductase
WP_003110316.1	MULTISPECIES: 3',5'-cyclic-AMP phosphodiesterase	PA_AP	PA_DMSO	10	WP_003110316.1	879.586	1633.26	0.892856	0.892856	85.6848	1.85685	0.00230594	0.000505046	2.41058	0.0396218	Pseudomonas	0.114	30444.2	Pae_UCBPP-PA14_RefSeq.GCF_000014625.1	5	5	A0A0H2ZI99	PA14_65690		hypothetical protein
WP_003139082.1	MULTISPECIES: aldo/keto reductase	PA_AP	PA_DMSO	12	WP_003139082.1	3506.33	6510.13	0.892723	0.892723	85.6677	1.85668	0.00173745	0.000404635	5.90666	0.174058	Pseudomonas	0.224	36248.2	Pae_UCBPP-PA14_RefSeq.GCF_000014625.1	10	10	A0A0H2ZBT5	PA14_31770		oxidoreductase
WP_003090661.1	MULTISPECIES: integration host factor subunit alpha	PA_AP	PA_DMSO	12	WP_003090661.1	4845.3	8978.02	0.889811	0.889811	85.2934	1.85293	0.00431734	0.000808172	3.77623	0.174916	Gammaproteobacteria	0.18	11471.1	Pae_UCBPP-PA14_RefSeq.GCF_000014625.1	5	5	Q02NN5	PA14_28720	ihfA	integration host factor subunit alpha
WP_003095181.1	MULTISPECIES: polyribonucleotide nucleotidyltransferase	PA_AP	PA_DMSO	12	WP_003095181.1	2342.03	4334.62	0.88815	0.88815	85.0802	1.8508	0.00281598	0.000582617	5.28828	0.172719	Pseudomonas	0.066	75453.3	Pae_UCBPP-PA14_RefSeq.GCF_000014625.1	12	12	Q02FT2	PA14_62710	pnp	polynucleotide phosphorylase
WP_003137419.1	MULTISPECIES: NAD(P)H-dependent flavin oxidoreductase	PA_AP	PA_DMSO	12	WP_003137419.1	75539.5	139793	0.887985	0.887985	85.0589	1.85059	0.00576449	0.00100713	5.90767	0.208988	Pseudomonas	0.326	34883.9	Pae_UCBPP-PA14_RefSeq.GCF_000014625.1	12	15	A0A0H2ZL30	PA14_08460		hypothetical protein
WP_003094130.1	MULTISPECIES: UDP-N-acetylmuramoyl-tripeptide--D-alanyl-D-alanine ligase	PA_AP	PA_DMSO	12	WP_003094130.1	43128.8	79733.2	0.88653	0.88653	84.8724	1.84872	0.0166547	0.00236738	6.05381	0.280335	Pseudomonas	0.245	47428.1	Pae_UCBPP-PA14_RefSeq.GCF_000014625.1	19	21	A0A0H2ZGN5	PA14_57390	murF	UDP-N-acetylmuramoylalanyl-D-glutamyl-2,6- diaminopimelate--D-alanyl-D-alanine ligase
WP_003139201.1	MULTISPECIES: aminomethyl-transferring glycine dehydrogenase	PA_AP	PA_DMSO	12	WP_003139201.1	2724.57	5034.95	0.885948	0.885948	84.7979	1.84798	0.00452422	0.000834565	4.27499	0.158234	Pseudomonas	0.091	103889	Pae_UCBPP-PA14_RefSeq.GCF_000014625.1	16	16	A0A0H2ZBD3	PA14_33000	gcvP2	glycine dehydrogenase
WP_003138864.1	MULTISPECIES: type 1 glutamine amidotransferase domain-containing protein	PA_AP	PA_DMSO	12	WP_003138864.1	1832.96	3387.16	0.885902	0.885902	84.792	1.84792	0.0152353	0.00219296	5.29034	0.269056	Pseudomonas	0.136	25060.4	Pae_UCBPP-PA14_RefSeq.GCF_000014625.1	5	5	A0A0H2ZCE7	PA14_29000		hypothetical protein
WP_003113227.1	MULTISPECIES: NAD(P)/FAD-dependent oxidoreductase	PA_AP	PA_DMSO	12	WP_003113227.1	2614.78	4830.15	0.88538	0.88538	84.7251	1.84725	0.0615073	0.00732306	5.51499	0.417733	Pseudomonas	0.092	42618.4	Pae_UCBPP-PA14_RefSeq.GCF_000014625.1	6	6	A0A0H2ZKU8	PA14_07280		hypothetical protein
WP_003085214.1	MULTISPECIES: cAMP-activated global transcriptional regulator CRP	PA_AP	PA_DMSO	12	WP_003085214.1	3992.23	7374.09	0.885268	0.885268	84.7108	1.84711	0.0028766	0.00059247	4.52378	0.152638	Pseudomonas	0.252	24225	Pae_UCBPP-PA14_RefSeq.GCF_000014625.1	10	11	A0A0H2ZLY6	PA14_08370	vfr	cAMP-regulatory protein
WP_003091728.1	MULTISPECIES: protein-glutamate O-methyltransferase CheR	PA_AP	PA_DMSO	12	WP_003091728.1	43244.4	79821.5	0.884265	0.884265	84.5823	1.84582	0.000100619	4.88e-05	7.59851	0.128531	Pseudomonas	0.182	30647.5	Pae_UCBPP-PA14_RefSeq.GCF_000014625.1	10	12	A0A0H2ZCU0	PA14_20760		chemotaxis protein methyltransferase
WP_003084639.1	MULTISPECIES: methylenetetrahydrofolate reductase	PA_AP	PA_DMSO	12	WP_003084639.1	19668.7	36282.9	0.883385	0.883385	84.4699	1.8447	0.00039723	0.000134574	6.64895	0.139759	NAD(P)H	0.369	31372.5	Pae_UCBPP-PA14_RefSeq.GCF_000014625.1	12	14	A0A0H2ZKY2	PA14_05590	metF	5,10-methylenetetrahydrofolate reductase
WP_003130016.1	MULTISPECIES: 3-hydroxyisobutyrate dehydrogenase	PA_AP	PA_DMSO	12	WP_003130016.1	3907.15	7205.86	0.883054	0.883054	84.4276	1.84428	4.62e-05	2.92e-05	7.14959	0.112143	Pseudomonas	0.312	30472	Pae_UCBPP-PA14_RefSeq.GCF_000014625.1	8	11	A0A0H2ZDC2	PA14_18140	mmsB	3-hydroxyisobutyrate dehydrogenase
WP_003097314.1	MULTISPECIES: shikimate dehydrogenase	PA_AP	PA_DMSO	12	WP_003097314.1	25701.1	47379	0.882417	0.882417	84.3461	1.84346	4.3e-05	2.81e-05	7.05342	0.10853	Pseudomonas	0.234	29489.7	Pae_UCBPP-PA14_RefSeq.GCF_000014625.1	11	12	A0A0H2ZJY6	PA14_00290	aroE	shikimate 5-dehydrogenase
WP_003141621.1	MULTISPECIES: TIGR01777 family oxidoreductase	PA_AP	PA_DMSO	12	WP_003141621.1	19005.5	35028.6	0.882114	0.882114	84.3074	1.84307	0.000651917	0.000193286	7.36446	0.17086	Pseudomonas	0.111	33811.8	Pae_UCBPP-PA14_RefSeq.GCF_000014625.1	8	9	A0A0H2ZHM1	PA14_61590		hypothetical protein
WP_011666721.1	MULTISPECIES: nitrate reductase catalytic subunit NapA	PA_AP	PA_DMSO	12	WP_011666721.1	1201.08	2212.59	0.881406	0.881406	84.217	1.84217	0.0411455	0.00513756	2.34615	0.260218	Pseudomonas	0.013	93497.6	Pae_UCBPP-PA14_RefSeq.GCF_000014625.1	12	12	A0A0H2Z9U7	PA14_41560		assimilatory nitrate reductase
WP_003095642.1	MULTISPECIES: adenylosuccinate synthase	PA_AP	PA_DMSO	12	WP_003095642.1	103407	190487	0.881352	0.881352	84.21	1.8421	0.00783341	0.00129048	6.32167	0.264811	Pseudomonas	0.253	46814.4	Pae_UCBPP-PA14_RefSeq.GCF_000014625.1	24	29	Q02F80	PA14_65230	purA	adenylosuccinate synthetase
WP_003082304.1	MULTISPECIES: CAP domain-containing protein	PA_AP	PA_DMSO	12	WP_003082304.1	1114.51	2052.1	0.880687	0.880687	84.1252	1.84125	3.12e-06	3.84e-06	4.20223	0.0300819	Pseudomonas	0.131	29350.1	Pae_UCBPP-PA14_RefSeq.GCF_000014625.1	6	7	A0A0H2Z6W9	PA14_49660		hypothetical protein
WP_003140924.1	MULTISPECIES: bifunctional proline dehydrogenase/L-glutamate gamma-semialdehyde dehydrogenase PutA	PA_AP	PA_DMSO	12	WP_003140924.1	12075.1	22229	0.880406	0.880406	84.0893	1.84089	0.0023894	0.000517855	5.07114	0.172881	Pseudomonas	0.192	115645	Pae_UCBPP-PA14_RefSeq.GCF_000014625.1	33	33	A0A0H2Z6N1	PA14_54170	putA	bifunctional proline dehydrogenase/pyrroline-5-carboxylate dehydrogenase
WP_003090505.1	MULTISPECIES: 6-carboxytetrahydropterin synthase QueD	PA_AP	PA_DMSO	12	WP_003090505.1	1527.58	2811.92	0.880304	0.880304	84.0764	1.84076	1.62e-06	2.28e-06	4.61913	0.0342774	Pseudomonas	0.076	13788.6	Pae_UCBPP-PA14_RefSeq.GCF_000014625.1	5	5	A0A0H2ZC22	PA14_29600		6-pyruvoyl-tetrahydropterin synthase
WP_003109519.1	MULTISPECIES: cytochrome c	PA_AP	PA_DMSO	12	WP_003109519.1	73043.6	134309	0.878722	0.878722	83.8745	1.83875	0.0491108	0.00600904	7.19917	0.424806	Pseudomonas	0.216	30272.8	Pae_UCBPP-PA14_RefSeq.GCF_000014625.1	8	9	A0A0H2Z9B5	PA14_42120		hypothetical protein
WP_003087915.1	MULTISPECIES: response regulator transcription factor ParR	PA_AP	PA_DMSO	12	WP_003087915.1	1851.62	3404.27	0.878558	0.878558	83.8536	1.83854	0.000815921	0.000227827	5.34357	0.132877	Pseudomonas	0.077	26575.9	Pae_UCBPP-PA14_RefSeq.GCF_000014625.1	5	5	A0A0H2Z8P1	PA14_41260		two-component response regulator
WP_003107181.1	MULTISPECIES: transcriptional regulator NrdR	PA_AP	PA_DMSO	12	WP_003107181.1	1980.75	3640.99	0.878282	0.878282	83.8184	1.83818	0.00807726	0.00132138	3.61433	0.183776	Gammaproteobacteria	0.305	17925.5	Pae_UCBPP-PA14_RefSeq.GCF_000014625.1	8	11	Q02SM4	PA14_11380	nrdR	transcriptional regulator NrdR
WP_011666540.1	pyochelin non-ribosomal peptide synthetase PchF	PA_AP	PA_DMSO	12	WP_011666540.1	4140.2	7610.29	0.878253	0.878253	83.8149	1.83815	7.3e-05	3.94e-05	6.57398	0.0906374	Pseudomonas aeruginosa	0.09	197109	Pae_UCBPP-PA14_RefSeq.GCF_000014625.1	35	39	A0A0H2ZGJ4	PA14_09280	pchF	pyochelin synthetase
WP_003139920.1	MULTISPECIES: methionine synthase	PA_AP	PA_DMSO	12	WP_003139920.1	5008.88	9202.16	0.877484	0.877484	83.7168	1.83717	0.000995725	0.00026337	5.15475	0.111228	Pseudomonas	0.112	135049	Pae_UCBPP-PA14_RefSeq.GCF_000014625.1	23	23	A0A0H2Z8S1	PA14_40670	metH	B12-dependent methionine synthase
WP_004364986.1	MULTISPECIES: autotransporter outer membrane beta-barrel domain-containing protein	PA_AP	PA_DMSO	12	WP_004364986.1	3650.02	6700.29	0.876319	0.876319	83.5686	1.83569	0.00418264	0.000789439	5.99297	0.157607	Pseudomonas	0.114	70383	Pae_UCBPP-PA14_RefSeq.GCF_000014625.1	16	16	A0A0H2ZKW1	PA14_04290		hypothetical protein
WP_003097132.1	MULTISPECIES: F0F1 ATP synthase subunit gamma	PA_AP	PA_DMSO	12	WP_003097132.1	989.409	1816.02	0.876142	0.876142	83.5461	1.83546	0.000391268	0.000133546	6.13619	0.106615	Pseudomonas	0.091	31553.3	Pae_UCBPP-PA14_RefSeq.GCF_000014625.1	6	6	Q02DF3	PA14_73250	atpG	F0F1 ATP synthase subunit gamma
WP_003092395.1	MULTISPECIES: type I methionyl aminopeptidase	PA_AP	PA_DMSO	12	WP_003092395.1	19510.4	35793.9	0.875468	0.875468	83.4603	1.8346	0.00123779	0.000308432	6.51925	0.17171	Pseudomonas	0.31	29086.4	Pae_UCBPP-PA14_RefSeq.GCF_000014625.1	14	16	A0A0H2ZER3	PA14_17050	map	methionine aminopeptidase
WP_003137810.1	MULTISPECIES: nuclear transport factor 2 family protein	PA_AP	PA_DMSO	12	WP_003137810.1	4984.18	9143.7	0.875421	0.875421	83.4544	1.83454	4.09e-05	2.69e-05	7.31242	0.105091	Pseudomonas	0.088	18353.7	Pae_UCBPP-PA14_RefSeq.GCF_000014625.1	5	5	A0A0H2ZFD0	PA14_14130		hypothetical protein
WP_003092082.1	MULTISPECIES: Grx4 family monothiol glutaredoxin	PA_AP	PA_DMSO	12	WP_003092082.1	147280	269941	0.874083	0.874083	83.2843	1.83284	0.031445	0.00411093	3.53304	0.343149	Pseudomonas	0.611	11842.6	Pae_UCBPP-PA14_RefSeq.GCF_000014625.1	7	11	A0A0H2ZD96	PA14_18650		hypothetical protein
WP_003093104.1	MULTISPECIES: NYN domain-containing protein	PA_AP	PA_DMSO	10	WP_003093104.1	679.222	1243.83	0.872838	0.872838	83.1262	1.83126	0.000152362	6.64e-05	4.55592	0.0624457	Pseudomonas	0.108	18105.7	Pae_UCBPP-PA14_RefSeq.GCF_000014625.1	4	4	A0A0H2ZFM9	PA14_12750		hypothetical protein
WP_003139346.1	MULTISPECIES: NAD(P)/FAD-dependent oxidoreductase	PA_AP	PA_DMSO	12	WP_003139346.1	5272.86	9651.83	0.872216	0.872216	83.0473	1.83047	0.000138655	6.22e-05	5.12499	0.0970957	Pseudomonas	0.195	44635.3	Pae_UCBPP-PA14_RefSeq.GCF_000014625.1	11	12	A0A0H2ZB97	PA14_34330		hypothetical protein
WP_003084969.1	MULTISPECIES: class I SAM-dependent methyltransferase	PA_AP	PA_DMSO	12	WP_003084969.1	15218.9	27854.6	0.872054	0.872054	83.0267	1.83027	1.02e-06	1.63e-06	6.31565	0.0498689	Pseudomonas	0.204	27986.8	Pae_UCBPP-PA14_RefSeq.GCF_000014625.1	9	12	A0A0H2ZL84	PA14_07260		hypothetical protein
WP_003109504.1	MULTISPECIES: type III secretion system translocon subunit PopD	PA_AP	PA_DMSO	12	WP_003109504.1	18167.6	33237.5	0.871445	0.871445	82.9495	1.82949	0.0540114	0.00652602	5.54455	0.371472	Pseudomonas	0.088	31351.5	Pae_UCBPP-PA14_RefSeq.GCF_000014625.1	4	4	A0A0H2Z982	PA14_42440	popD	translocator outer membrane protein PopD precursor
WP_003095391.1	MULTISPECIES: acetyl-CoA carboxylase biotin carboxylase subunit	PA_AP	PA_DMSO	12	WP_003095391.1	109609	200367	0.870281	0.870281	82.8019	1.82802	0.00106698	0.000278026	5.4335	0.153961	Pseudomonas	0.283	48887.9	Pae_UCBPP-PA14_RefSeq.GCF_000014625.1	20	27	A0A0H2ZI43	PA14_64110	accC	acetyl-CoA carboxylase biotin carboxylase subunit
WP_003119123.1	MULTISPECIES: class I SAM-dependent methyltransferase	PA_AP	PA_DMSO	12	WP_003119123.1	3039.04	5554.67	0.870082	0.870082	82.7767	1.82777	0.00196074	0.000444825	5.51121	0.162884	Pseudomonas	0.132	24474.7	Pae_UCBPP-PA14_RefSeq.GCF_000014625.1	5	6	Q02SM6	PA14_11350		hypothetical protein
WP_003141282.1	MULTISPECIES: penicillin-binding protein activator	PA_AP	PA_DMSO	12	WP_003141282.1	3447.69	6300.86	0.869919	0.869919	82.756	1.82756	1.5e-07	3.99e-07	7.35768	0.055493	Pseudomonas	0.156	65652.4	Pae_UCBPP-PA14_RefSeq.GCF_000014625.1	15	18	A0A0H2ZGY2	PA14_57480		lipoprotein
WP_003138665.1	MULTISPECIES: cobalt-precorrin-5B (C(1))-methyltransferase	PA_AP	PA_DMSO	12	WP_003138665.1	1420.14	2593.15	0.868671	0.868671	82.5979	1.82598	0.00812831	0.00132649	5.85773	0.210842	Pseudomonas	0.117	38073.6	Pae_UCBPP-PA14_RefSeq.GCF_000014625.1	6	6	Q02P70	PA14_26470	cbiD	cobalt-precorrin-6A synthase
WP_003141697.1	MULTISPECIES: azurin	PA_AP	PA_DMSO	11	WP_003141697.1	2953.23	5388.54	0.867603	0.867603	82.4629	1.82463	0.00028871	0.00010549	4.1655	0.10285	Pseudomonas	0.108	16024.4	Pae_UCBPP-PA14_RefSeq.GCF_000014625.1	3	3	A0A0H2ZI65	PA14_65000	azu	azurin
WP_003111363.1	MULTISPECIES: fumarylacetoacetase	PA_AP	PA_DMSO	12	WP_003111363.1	36102.8	65837.5	0.866799	0.866799	82.3612	1.82361	0.000634661	0.000190398	7.13812	0.158209	Pseudomonas	0.188	46339.5	Pae_UCBPP-PA14_RefSeq.GCF_000014625.1	11	12	A0A0H2ZA54	PA14_38530	fahA	fumarylacetoacetase
WP_003103050.1	MULTISPECIES: 2-methylcitrate synthase	PA_AP	PA_DMSO	12	WP_003103050.1	146870	267768	0.866442	0.866442	82.3161	1.82316	0.0016522	0.000387951	7.21224	0.186032	Pseudomonas	0.349	41689.6	Pae_UCBPP-PA14_RefSeq.GCF_000014625.1	15	18	A0A0H2Z6P5	PA14_53950	prpC	methylcitrate synthase
WP_003093250.1	MULTISPECIES: response regulator transcription factor	PA_AP	PA_DMSO	12	WP_003093250.1	6528.7	11901.3	0.866253	0.866253	82.2922	1.82292	0.0351369	0.00451336	4.11432	0.357397	Pseudomonas	0.097	27422	Pae_UCBPP-PA14_RefSeq.GCF_000014625.1	4	4	A0A0H2ZFX6	PA14_11680		two-component regulator
WP_003090913.1	MULTISPECIES: pyridoxal phosphate-dependent aminotransferase	PA_AP	PA_DMSO	12	WP_003090913.1	7895.87	14380.6	0.864952	0.864952	82.1279	1.82128	0.00317066	0.000641447	6.68883	0.171364	Pseudomonas	0.127	44799.6	Pae_UCBPP-PA14_RefSeq.GCF_000014625.1	7	8	A0A0H2ZCH6	PA14_27500		aminotransferase
WP_003083850.1	MULTISPECIES: adenosine deaminase	PA_AP	PA_DMSO	12	WP_003083850.1	4100.68	7467.51	0.864765	0.864765	82.1043	1.82104	0.00669031	0.00113328	5.78427	0.195624	Pseudomonas	0.057	36135	Pae_UCBPP-PA14_RefSeq.GCF_000014625.1	7	7	Q02UT0	PA14_01830		adenosine deaminase
WP_003119210.1	MULTISPECIES: Lrp/AsnC family transcriptional regulator	PA_AP	PA_DMSO	12	WP_003119210.1	20350.5	37052.8	0.864514	0.864514	82.0727	1.82073	0.00216702	0.000482031	4.08793	0.124171	Pseudomonas	0.325	19289.3	Pae_UCBPP-PA14_RefSeq.GCF_000014625.1	10	10	A0A0H2ZFN2	PA14_12570		transcription regulator AsnC
WP_011666539.1	MULTISPECIES: DNA-directed RNA polymerase subunit beta	PA_AP	PA_DMSO	12	WP_011666539.1	11277.5	20526	0.864001	0.864001	82.0078	1.82008	0.0127701	0.00190176	5.63009	0.2459	Pseudomonas aeruginosa group	0.149	150794	Pae_UCBPP-PA14_RefSeq.GCF_000014625.1	36	38	Q02T87	PA14_08760	rpoB	DNA-directed RNA polymerase subunit beta
WP_003141666.1	MULTISPECIES: hemin ABC transporter substrate-binding protein	PA_AP	PA_DMSO	12	WP_003141666.1	2586.26	4703.69	0.862928	0.862928	81.8726	1.81873	0.000881412	0.000239353	4.24085	0.12778	Pseudomonas	0.067	31009.6	Pae_UCBPP-PA14_RefSeq.GCF_000014625.1	7	8	A0A0H2ZHL6	PA14_62300		hypothetical protein
WP_003084635.1	MULTISPECIES: DEAD/DEAH box helicase	PA_AP	PA_DMSO	10	WP_003084635.1	591.167	1075.04	0.862749	0.862749	81.8501	1.8185	0.0110104	0.00168595	2.69437	0.211284	Pseudomonas	0.02	70142.2	Pae_UCBPP-PA14_RefSeq.GCF_000014625.1	5	5	A0A0H2ZK67	PA14_05560		ATP-dependent RNA helicase
WP_003100305.1	MULTISPECIES: ribosome silencing factor	PA_AP	PA_DMSO	12	WP_003100305.1	1670.35	3037.5	0.862733	0.862733	81.848	1.81848	0.0515321	0.0062563	2.49334	0.428666	Pseudomonas	0.161	13053.7	Pae_UCBPP-PA14_RefSeq.GCF_000014625.1	2	2	Q02SH2	PA14_12030		hypothetical protein
WP_003085644.1	MULTISPECIES: hypothetical protein	PA_AP	PA_DMSO	12	WP_003085644.1	3858.46	7015.32	0.862482	0.862482	81.8163	1.81816	0.00812058	0.00132628	5.93376	0.288869	Pseudomonas	0.147	8527.67	Pae_UCBPP-PA14_RefSeq.GCF_000014625.1	2	2	A0A0H2Z6Q4	PA14_53840		hypothetical protein
WP_003083075.1	MULTISPECIES: protein phosphatase CheZ	PA_AP	PA_DMSO	12	WP_003083075.1	22748.1	41358.5	0.862438	0.862438	81.8108	1.81811	0.00656526	0.00111874	4.44411	0.185643	Pseudomonas	0.385	29622	Pae_UCBPP-PA14_RefSeq.GCF_000014625.1	12	12	Q02JU1	PA14_45610	cheZ	chemotaxis protein CheZ
WP_003113871.1	MULTISPECIES: RNA polymerase sigma factor RpoS	PA_AP	PA_DMSO	12	WP_003113871.1	1879.78	3416.45	0.861938	0.861938	81.7478	1.81748	0.0113519	0.0017301	2.42436	0.198316	Pseudomonas	0.042	38235.4	Pae_UCBPP-PA14_RefSeq.GCF_000014625.1	3	3	A0A0H2ZEU1	PA14_17480	rpoS	RNA polymerase sigma factor RpoS
WP_003110318.1	MULTISPECIES: PqiC family protein	PA_AP	PA_DMSO	12	WP_003110318.1	412.502	749.553	0.861631	0.861631	81.7092	1.81709	0.0344462	0.00444467	3.7336	0.11877	Pseudomonas	0.068	25671.7	Pae_UCBPP-PA14_RefSeq.GCF_000014625.1	9	11	A0A0H2ZI94	PA14_65590		hypothetical protein
WP_003092509.1	MULTISPECIES: hypothetical protein	PA_AP	PA_DMSO	12	WP_003092509.1	16969.1	30827.5	0.861304	0.861304	81.668	1.81668	0.00149201	0.000359216	4.31412	0.116555	Pseudomonas	0.271	11731.7	Pae_UCBPP-PA14_RefSeq.GCF_000014625.1	6	7	A0A0H2ZEP5	PA14_16610		hypothetical protein
WP_003089803.1	MULTISPECIES: c-type cytochrome	PA_AP	PA_DMSO	12	WP_003089803.1	1438.59	2612.75	0.860914	0.860914	81.6189	1.81619	0.235701	0.0248795	4.82167	0.617312	Pseudomonas	0.037	22513.6	Pae_UCBPP-PA14_RefSeq.GCF_000014625.1	2	2	A0A0H2ZBQ1	PA14_32530		cytochrome c
WP_003139948.1	MULTISPECIES: CmpA/NrtA family ABC transporter substrate-binding protein	PA_AP	PA_DMSO	12	WP_003139948.1	1386.69	2518.31	0.860807	0.860807	81.6054	1.81605	0.00560889	0.000986542	6.45005	0.156372	Pseudomonas	0.132	43611.3	Pae_UCBPP-PA14_RefSeq.GCF_000014625.1	9	9	A0A0H2Z9Y4	PA14_41480	nasS	hypothetical protein
WP_003131774.1	MULTISPECIES: glucose/quinate/shikimate family membrane-bound PQQ-dependent dehydrogenase	PA_AP	PA_DMSO	11	WP_003131774.1	1050.91	1907.77	0.860242	0.860242	81.5343	1.81534	0.000915007	0.000246889	4.53066	0.0957591	Pseudomonas	0.045	86213.2	Pae_UCBPP-PA14_RefSeq.GCF_000014625.1	8	8	A0A0H2ZB70	PA14_34970	gcd	glucose dehydrogenase
WP_003087710.1	MULTISPECIES: type III secretion system translocon subunit PopB	PA_AP	PA_DMSO	12	WP_003087710.1	512.803	930.624	0.859794	0.859794	81.478	1.81478	0.0134463	0.00197536	2.09879	0.201639	Pseudomonadati	0.031	39987	Pae_UCBPP-PA14_RefSeq.GCF_000014625.1	12	16	A0A0H2Z9N3	PA14_42450	popB	translocator protein PopB
WP_003084703.1	MULTISPECIES: ATP-dependent RNA helicase DbpA	PA_AP	PA_DMSO	12	WP_003084703.1	859.881	1560.27	0.859589	0.859589	81.4522	1.81452	0.0639709	0.00758075	4.10236	0.349712	Gammaproteobacteria	0.116	49756.5	Pae_UCBPP-PA14_RefSeq.GCF_000014625.1	6	6	A0A0H2ZKL6	PA14_05950	dbpA	ATP-dependent RNA helicase DbpA
WP_003091725.1	MULTISPECIES: two-component system sensor histidine kinase HtpB	PA_AP	PA_DMSO	12	WP_003091725.1	16825	30529.2	0.85958	0.85958	81.451	1.81451	0.00450486	0.000833855	6.1125	0.222453	Pseudomonas	0.086	13169.9	Pae_UCBPP-PA14_RefSeq.GCF_000014625.1	2	2	A0A0H2ZE20	PA14_20800		histidine phosphotransfer domain-containing protein
WP_003092017.1	MULTISPECIES: dCTP deaminase	PA_AP	PA_DMSO	12	WP_003092017.1	35341.8	64115.4	0.859297	0.859297	81.4154	1.81415	0.00619465	0.00106514	5.28484	0.218272	Pseudomonas	0.202	21154.1	Pae_UCBPP-PA14_RefSeq.GCF_000014625.1	5	7	Q02QW9	PA14_19090	dcd	deoxycytidine triphosphate deaminase
WP_003141902.1	MULTISPECIES: FdhF/YdeP family oxidoreductase	PA_AP	PA_DMSO	10	WP_003141902.1	447.535	811.835	0.859187	0.859187	81.4016	1.81402	0.237088	0.0250143	1.051	0.472857	Pseudomonas	0.027	85278.2	Pae_UCBPP-PA14_RefSeq.GCF_000014625.1	11	11	A0A0H2ZIQ3	PA14_68440		oxidoreductase
WP_011666613.1	glutathione S-transferase family protein	PA_AP	PA_DMSO	12	WP_011666613.1	21208.5	38467.3	0.858986	0.858986	81.3763	1.81376	0.00821154	0.00133632	5.83947	0.236793	Pseudomonas aeruginosa	0.286	23403.8	Pae_UCBPP-PA14_RefSeq.GCF_000014625.1	7	9	A0A0H2ZKT7	PA14_27755		glutathione S-transferase
WP_003132809.1	MULTISPECIES: nuclear transport factor 2 family protein	PA_AP	PA_DMSO	12	WP_003132809.1	5844.41	10599.4	0.858852	0.858852	81.3594	1.81359	0.0832629	0.0096024	3.5056	0.304357	Pseudomonas	0.202	14374.1	Pae_UCBPP-PA14_RefSeq.GCF_000014625.1	2	2	A0A0H2Z8Q2	PA14_41030		hypothetical protein
WP_003110964.1	MULTISPECIES: NAD(P)-dependent oxidoreductase	PA_AP	PA_DMSO	12	WP_003110964.1	1991.56	3611.49	0.858691	0.858691	81.3392	1.81339	0.00249748	0.00053118	4.21307	0.150624	Pseudomonas	0.038	30778	Pae_UCBPP-PA14_RefSeq.GCF_000014625.1	4	4	A0A0H2Z9C3	PA14_44120		3-hydroxyisobutyrate dehydrogenase
WP_003138363.1	MULTISPECIES: alkaline phosphatase family protein	PA_AP	PA_DMSO	12	WP_003138363.1	8814.49	15981.9	0.85849	0.85849	81.3139	1.81314	0.0491265	0.00600904	5.22659	0.304191	Pseudomonas	0.026	30035.7	Pae_UCBPP-PA14_RefSeq.GCF_000014625.1	1	1	A0A0H2ZDV7	PA14_21940		hypothetical protein
WP_003097293.1	MULTISPECIES: peptide deformylase	PA_AP	PA_DMSO	12	WP_003097293.1	20429.4	36994	0.856643	0.856643	81.082	1.81082	0.0212077	0.00290237	7.28773	0.309668	Pseudomonas	0.202	19379.2	Pae_UCBPP-PA14_RefSeq.GCF_000014625.1	6	9	A0A0H2ZK18	PA14_00200	def	peptide deformylase
WP_003084960.1	MULTISPECIES: phosphoglycerate kinase	PA_AP	PA_DMSO	12	WP_003084960.1	125063	226441	0.856479	0.856479	81.0614	1.81061	0.00835772	0.00135146	3.96032	0.187465	Pseudomonas	0.276	40404.6	Pae_UCBPP-PA14_RefSeq.GCF_000014625.1	19	27	Q02TL3	PA14_07190	pgk	phosphoglycerate kinase
WP_003087393.1	MULTISPECIES: DMT family protein	PA_AP	PA_DMSO	12	WP_003087393.1	4491.43	8130.83	0.856229	0.856229	81.0301	1.8103	0.000444237	0.000146156	3.77085	0.06816	Pseudomonas	0.106	12924.5	Pae_UCBPP-PA14_RefSeq.GCF_000014625.1	1	1	A0A0H2Z8V6	PA14_44110		hypothetical protein
WP_003083101.1	MULTISPECIES: DUF2802 domain-containing protein	PA_AP	PA_DMSO	12	WP_003083101.1	436.604	790.348	0.856162	0.856162	81.0217	1.81022	3.13e-05	2.25e-05	7.25094	0.0718744	Pseudomonas	0.274	14657.9	Pae_UCBPP-PA14_RefSeq.GCF_000014625.1	3	3	A0A0H2Z8G9	PA14_45480		hypothetical protein
WP_003084351.1	MULTISPECIES: FAD-binding oxidoreductase	PA_AP	PA_DMSO	12	WP_003084351.1	18221.7	32981.6	0.856004	0.856004	81.0018	1.81002	0.000484515	0.000155893	7.20674	0.139958	Pseudomonas	0.205	51314.5	Pae_UCBPP-PA14_RefSeq.GCF_000014625.1	15	15	A0A0H2ZJW5	PA14_04140		hypothetical protein
WP_003087989.1	MULTISPECIES: phosphotransferase family protein	PA_AP	PA_DMSO	12	WP_003087989.1	6504.41	11767.2	0.855275	0.855275	80.9103	1.8091	0.000146927	6.46e-05	7.28114	0.125466	Pseudomonas	0.205	40819.5	Pae_UCBPP-PA14_RefSeq.GCF_000014625.1	11	13	A0A0H2Z8R0	PA14_40880		hypothetical protein
WP_003091987.1	MULTISPECIES: NAD-dependent malic enzyme	PA_AP	PA_DMSO	12	WP_003091987.1	9572.03	17312.7	0.854933	0.854933	80.8674	1.80867	0.00145875	0.000352699	5.65067	0.138808	Pseudomonas	0.156	62448.3	Pae_UCBPP-PA14_RefSeq.GCF_000014625.1	12	13	Q02QW0	PA14_19190		malate dehydrogenase
WP_003104132.1	MULTISPECIES: beta-ketoacyl-ACP synthase II	PA_AP	PA_DMSO	12	WP_003104132.1	44988.4	81359.8	0.854764	0.854764	80.8462	1.80846	0.000454727	0.000148206	6.87973	0.157893	Pseudomonas	0.121	43497.1	Pae_UCBPP-PA14_RefSeq.GCF_000014625.1	7	7	A0A0H2ZD57	PA14_25690	fabF1	3-oxoacyl-ACP synthase
WP_003141833.1	MULTISPECIES: lipocalin family protein	PA_AP	PA_DMSO	12	WP_003141833.1	2660.28	4808.54	0.854022	0.854022	80.7533	1.80753	1.81e-06	2.48e-06	6.39712	0.0436797	Pseudomonas	0.063	22039	Pae_UCBPP-PA14_RefSeq.GCF_000014625.1	8	8	A0A0H2ZIU4	PA14_67450	blc	outer membrane lipoprotein Blc
WP_003092868.1	MULTISPECIES: DNA polymerase III subunit chi	PA_AP	PA_DMSO	12	WP_003092868.1	11895.9	21499.4	0.853834	0.853834	80.7297	1.8073	0.00702466	0.0011794	6.52886	0.232558	Pseudomonas	0.331	16147.3	Pae_UCBPP-PA14_RefSeq.GCF_000014625.1	4	7	A0A0H2ZFA3	PA14_14460	holC	DNA polymerase III subunit chi
WP_003139299.1	MULTISPECIES: acyl-homoserine lactone acylase PvdQ	PA_AP	PA_DMSO	12	WP_003139299.1	4297.06	7764.06	0.85346	0.85346	80.683	1.80683	4.88e-05	3.02e-05	6.28543	0.0884238	Pseudomonas	0.142	84070.1	Pae_UCBPP-PA14_RefSeq.GCF_000014625.1	18	22	A0A0H2ZBD6	PA14_33820	pvdQ	penicillin acylase-related protein
WP_003092800.1	MULTISPECIES: flavodoxin-dependent (E)-4-hydroxy-3-methylbut-2-enyl-diphosphate synthase	PA_AP	PA_DMSO	12	WP_003092800.1	49242.4	88944.9	0.85301	0.85301	80.6265	1.80627	0.00043165	0.000143255	5.87263	0.117827	Pseudomonas	0.399	40056.1	Pae_UCBPP-PA14_RefSeq.GCF_000014625.1	20	26	Q02RV7	PA14_14880	ispG	4-hydroxy-3-methylbut-2-en-1-yl diphosphate synthase
WP_003138197.1	MULTISPECIES: YceH family protein	PA_AP	PA_DMSO	12	WP_003138197.1	7266.24	13112.2	0.85163	0.85163	80.4539	1.80454	0.00105155	0.000275579	4.69306	0.133651	Pseudomonas	0.158	24133.4	Pae_UCBPP-PA14_RefSeq.GCF_000014625.1	5	5	Q02QU2	PA14_19450		hypothetical protein
WP_003137714.1	MULTISPECIES: VOC family protein	PA_AP	PA_DMSO	12	WP_003137714.1	1990.23	3591.22	0.851535	0.851535	80.442	1.80442	1.38e-07	3.82e-07	7.63472	0.036518	Pseudomonas	0.09	15378	Pae_UCBPP-PA14_RefSeq.GCF_000014625.1	4	4	A0A0H2ZFN4	PA14_12690		hypothetical protein
WP_003082436.1	MULTISPECIES: two-component system response regulator PhoP	PA_AP	PA_DMSO	12	WP_003082436.1	44926.8	81051.6	0.851264	0.851264	80.408	1.80408	0.00639074	0.00109309	7.4294	0.224248	Pseudomonas	0.342	25650.3	Pae_UCBPP-PA14_RefSeq.GCF_000014625.1	14	14	A0A0H2Z7U0	PA14_49180	phoP	two-component response regulator PhoP
WP_003093030.1	MULTISPECIES: cyclic pyranopterin monophosphate synthase MoaC	PA_AP	PA_DMSO	12	WP_003093030.1	16429.6	29639.6	0.851227	0.851227	80.4034	1.80403	0.000215805	8.44e-05	6.65733	0.118471	Pseudomonas	0.312	17338	Pae_UCBPP-PA14_RefSeq.GCF_000014625.1	5	7	Q02S84	PA14_13230	moaC	molybdenum cofactor biosynthesis protein MoaC
WP_003096511.1	MULTISPECIES: c-type cytochrome	PA_AP	PA_DMSO	12	WP_003096511.1	758020	1.36742e+06	0.851143	0.851143	80.3929	1.80393	0.0857833	0.00988307	5.56855	0.420486	Pseudomonas	0.352	14186.4	Pae_UCBPP-PA14_RefSeq.GCF_000014625.1	5	8	A0A0H2ZJ18	PA14_69970	cycB	cytochrome c5
WP_003110703.1	MULTISPECIES: GTP 3',8-cyclase MoaA	PA_AP	PA_DMSO	12	WP_003110703.1	1817.1	3277.09	0.850778	0.850778	80.3474	1.80347	0.0122705	0.00184422	3.22181	0.0937771	Pseudomonas	0.13	37184.4	Pae_UCBPP-PA14_RefSeq.GCF_000014625.1	8	8	A0A0H2Z8Z3	PA14_44970	moaA2	molybdenum cofactor biosynthesis protein A
WP_003094300.1	MULTISPECIES: tryptophan--tRNA ligase	PA_AP	PA_DMSO	12	WP_003094300.1	24150.6	43549.5	0.850599	0.850599	80.3249	1.80325	1.38e-06	1.99e-06	5.98162	0.0510781	Pseudomonas	0.185	48977.6	Pae_UCBPP-PA14_RefSeq.GCF_000014625.1	14	17	A0A0H2ZGQ0	PA14_57670	trpS	tryptophanyl-tRNA synthetase
WP_003137312.1	MULTISPECIES: acyl-CoA dehydrogenase C-terminal domain-containing protein	PA_AP	PA_DMSO	12	WP_003137312.1	9970.16	17975.5	0.850346	0.850346	80.2933	1.80293	0.00362625	0.000712745	3.88103	0.148303	Pseudomonas	0.135	64365.6	Pae_UCBPP-PA14_RefSeq.GCF_000014625.1	12	12	A0A0H2ZKQ6	PA14_06620		acyl-CoA dehydrogenase
WP_003092622.1	MULTISPECIES: threonine synthase	PA_AP	PA_DMSO	12	WP_003092622.1	1446.11	2606.83	0.850117	0.850117	80.2647	1.80265	0.0157914	0.00226222	4.51732	0.191811	Pseudomonas	0.06	51811.2	Pae_UCBPP-PA14_RefSeq.GCF_000014625.1	7	8	A0A0H2ZET1	PA14_16090	thrC	threonine synthase
WP_003114119.1	MULTISPECIES: inhibitor of vertebrate lysozyme family protein	PA_AP	PA_DMSO	12	WP_003114119.1	7465.56	13457.4	0.850078	0.850078	80.2598	1.8026	1.46e-05	1.24e-05	5.73602	0.064161	Pseudomonas	0.123	17365.6	Pae_UCBPP-PA14_RefSeq.GCF_000014625.1	6	6	A0A0H2ZJR7	PA14_72360		hypothetical protein
WP_003110419.1	MULTISPECIES: bifunctional riboflavin kinase/FAD synthetase	PA_AP	PA_DMSO	12	WP_003110419.1	16955.4	30543.8	0.849136	0.849136	80.1422	1.80142	0.000866649	0.000237019	6.61185	0.146907	Pseudomonas	0.24	34310.4	Pae_UCBPP-PA14_RefSeq.GCF_000014625.1	14	15	A0A0H2ZHL4	PA14_60380	ribF	bifunctional riboflavin kinase/FMN adenylyltransferase
WP_003083670.1	MULTISPECIES: type VI secretion system receptor/chaperone Hcp	PA_AP	PA_DMSO	12	WP_003083670.1	2649.8	4770.57	0.848279	0.848279	80.0352	1.80035	0.00472772	0.000859585	3.97491	0.175411	Pseudomonas	0.21	17414.7	Pae_UCBPP-PA14_RefSeq.GCF_000014625.1	5	5	A0A0H2ZJ24	PA14_01030	hcp1	Hcp1
WP_003088593.1	MULTISPECIES: bifunctional 3-hydroxy-3-isohexenylglutaryl-CoA lyase/hydroxymethylglutaryl-CoA lyase	PA_AP	PA_DMSO	12	WP_003088593.1	28315.7	50975.5	0.848201	0.848201	80.0255	1.80025	0.00670678	0.0011342	5.56754	0.201559	Pseudomonas	0.253	31837.3	Pae_UCBPP-PA14_RefSeq.GCF_000014625.1	12	16	A0A0H2Z956	PA14_38490	gnyL	hydroxymethylglutaryl-CoA lyase
WP_003136948.1	MULTISPECIES: T3SS effector bifunctional cytotoxin exoenzyme T	PA_AP	PA_DMSO	12	WP_003136948.1	955.814	1720.02	0.847621	0.847621	79.9531	1.79953	0.00775185	0.00127889	2.91849	0.138282	Pseudomonas	0.023	46806.5	Pae_UCBPP-PA14_RefSeq.GCF_000014625.1	5	5	A0A0H2ZK02	PA14_00560	exoT	exoenzyme T
WP_003091402.1	MULTISPECIES: RidA family protein	PA_AP	PA_DMSO	12	WP_003091402.1	19126.4	34410.8	0.847295	0.847295	79.9124	1.79912	0.0217941	0.00297548	3.33878	0.243964	Pseudomonas	0.176	13530.3	Pae_UCBPP-PA14_RefSeq.GCF_000014625.1	2	2	A0A0H2ZDA9	PA14_23720		translation initiation inhibitor
WP_003085869.1	MULTISPECIES: TenA family transcriptional regulator	PA_AP	PA_DMSO	12	WP_003085869.1	1988.98	3578.25	0.847223	0.847223	79.9035	1.79903	0.000237421	8.99e-05	5.25589	0.098113	Pseudomonas	0.038	29903.1	Pae_UCBPP-PA14_RefSeq.GCF_000014625.1	3	3	A0A0H2Z784	PA14_53120		hypothetical protein
WP_003137554.1	MULTISPECIES: nitrite/sulfite reductase	PA_AP	PA_DMSO	12	WP_003137554.1	46528.3	83671	0.84662	0.84662	79.8283	1.79828	0.0117875	0.00178101	4.98229	0.228847	Pseudomonas	0.336	62173.6	Pae_UCBPP-PA14_RefSeq.GCF_000014625.1	23	26	A0A0H2ZFU6	PA14_10550		sulfite or nitrite reductas
WP_003142168.1	MULTISPECIES: TAXI family TRAP transporter solute-binding subunit	PA_AP	PA_DMSO	12	WP_003142168.1	1324.37	2379.44	0.845316	0.845316	79.6658	1.79666	0.00367448	0.000719743	5.25593	0.194616	Pseudomonas	0.185	33625.5	Pae_UCBPP-PA14_RefSeq.GCF_000014625.1	7	7	A0A0H2ZJJ5	PA14_73120		hypothetical protein
WP_003140520.1	MULTISPECIES: ParA family protein	PA_AP	PA_DMSO	12	WP_003140520.1	16925.7	30401.1	0.844913	0.844913	79.6156	1.79616	0.00796358	0.00130814	5.45978	0.219806	Pseudomonas	0.239	38142.4	Pae_UCBPP-PA14_RefSeq.GCF_000014625.1	13	15	A0A0H2Z8C5	PA14_49030		hypothetical protein
WP_003093568.1	MULTISPECIES: acetolactate synthase large subunit	PA_AP	PA_DMSO	12	WP_003093568.1	12167.3	21851.3	0.844714	0.844714	79.5908	1.79591	0.000448222	0.000146831	3.76856	0.0721563	Pseudomonas	0.165	59825.8	Pae_UCBPP-PA14_RefSeq.GCF_000014625.1	15	18	A0A0H2ZGB4	PA14_09820		acetolactate synthase
WP_003096067.1	MULTISPECIES: proteolytic complex protein CptA	PA_AP	PA_DMSO	12	WP_003096067.1	1260.21	2261.71	0.843743	0.843743	79.47	1.7947	0.000656993	0.000194286	4.7472	0.0980613	Pseudomonas	0.232	46018.2	Pae_UCBPP-PA14_RefSeq.GCF_000014625.1	15	15	A0A0H2ZIK7	PA14_67810		carboxyl-terminal protease
WP_003111886.1	MULTISPECIES: 3-methyl-2-oxobutanoate dehydrogenase (2-methylpropanoyl-transferring) subunit alpha	PA_AP	PA_DMSO	12	WP_003111886.1	2042.99	3664.44	0.842907	0.842907	79.366	1.79366	0.00329415	0.000660568	6.90495	0.218513	Pseudomonas	0.068	45256.2	Pae_UCBPP-PA14_RefSeq.GCF_000014625.1	5	5	A0A0H2ZAU0	PA14_35530	bkdA1	2-oxoisovalerate dehydrogenase subunit alpha
WP_003109337.1	MULTISPECIES: 1-deoxy-D-xylulose-5-phosphate reductoisomerase	PA_AP	PA_DMSO	12	WP_003109337.1	13405.7	24043.7	0.842813	0.842813	79.3544	1.79354	0.0129444	0.00192019	5.67933	0.197993	Pseudomonas	0.27	42527.9	Pae_UCBPP-PA14_RefSeq.GCF_000014625.1	14	17	Q02RC2	PA14_17130	dxr	1-deoxy-D-xylulose 5-phosphate reductoisomerase
WP_003112013.1	MULTISPECIES: SPOR domain-containing protein	PA_AP	PA_DMSO	12	WP_003112013.1	1638.11	2931.54	0.839629	0.839629	78.959	1.78959	0.00069195	0.000202262	3.05583	0.0836399	Pseudomonas	0.09	26048.7	Pae_UCBPP-PA14_RefSeq.GCF_000014625.1	4	5	A0A0H2ZG75	PA14_08640		hypothetical protein
WP_003137737.1	MULTISPECIES: acetyl-CoA C-acyltransferase	PA_AP	PA_DMSO	12	WP_003137737.1	9132.31	16342.9	0.839612	0.839612	78.9569	1.78957	0.000832792	0.000231353	4.30342	0.10446	Pseudomonas	0.253	40596.6	Pae_UCBPP-PA14_RefSeq.GCF_000014625.1	15	19	A0A0H2ZFK4	PA14_13090		acyl-CoA thiolase
WP_003138109.1	MULTISPECIES: autotransporter domain-containing protein	PA_AP	PA_DMSO	12	WP_003138109.1	2049.94	3667.24	0.839112	0.839112	78.8948	1.78895	0.000128478	5.86e-05	5.10243	0.0975389	Pseudomonas	0.084	104576	Pae_UCBPP-PA14_RefSeq.GCF_000014625.1	18	18	A0A0H2ZEM3	PA14_18630		serine protease
WP_003097268.1	MULTISPECIES: DNA topoisomerase (ATP-hydrolyzing) subunit B	PA_AP	PA_DMSO	12	WP_003097268.1	853.632	1525.77	0.837849	0.837849	78.7383	1.78738	0.00229818	0.000503832	5.00554	0.15736	Pseudomonas	0.052	90188.9	Pae_UCBPP-PA14_RefSeq.GCF_000014625.1	11	11	A0A0H2ZJS1	PA14_00050	gyrB	DNA gyrase subunit B
WP_003091746.1	MULTISPECIES: DUF3313 domain-containing protein	PA_AP	PA_DMSO	12	WP_003091746.1	2543.18	4545.58	0.837832	0.837832	78.7362	1.78736	0.000197806	8.1e-05	4.90119	0.0592329	Pseudomonas	0.147	24059.7	Pae_UCBPP-PA14_RefSeq.GCF_000014625.1	8	10	A0A0H2ZE34	PA14_20600		hypothetical protein
WP_003137623.1	MULTISPECIES: non-ribosomal peptide synthetase	PA_AP	PA_DMSO	12	WP_003137623.1	21404.3	38242.5	0.837276	0.837276	78.6673	1.78667	0.120911	0.0135004	3.3838	0.450392	Pseudomonas	0.281	110574	Pae_UCBPP-PA14_RefSeq.GCF_000014625.1	42	53	A0A0H2ZG18	PA14_11140		nonribosomal peptide synthetase
WP_003084842.1	MULTISPECIES: phenylacyl-CoA dehydrogenase	PA_AP	PA_DMSO	12	WP_003084842.1	57662.2	102976	0.836616	0.836616	78.5857	1.78586	0.00194092	0.000440767	5.94717	0.161978	Pseudomonas	0.25	65358.7	Pae_UCBPP-PA14_RefSeq.GCF_000014625.1	21	27	A0A0H2ZLI5	PA14_06600		acyl-CoA dehydrogenase
WP_016254361.1	MULTISPECIES: phosphomannomutase/phosphoglucomutase	PA_AP	PA_DMSO	12	WP_016254361.1	124559	222428	0.836515	0.836515	78.5732	1.78573	0.000670192	0.000197421	7.10772	0.163238	Pseudomonas	0.159	92449.6	Pae_UCBPP-PA14_RefSeq.GCF_000014625.1	24	28	Q02E40	PA14_70270	algC	phosphomannomutase
WP_003141963.1	MULTISPECIES: hydroxymethylbilane synthase	PA_AP	PA_DMSO	12	WP_003141963.1	23936.2	42737.8	0.836316	0.836316	78.5486	1.78549	0.0192247	0.00267434	5.3157	0.242443	Pseudomonas	0.176	33627.4	Pae_UCBPP-PA14_RefSeq.GCF_000014625.1	8	8	Q02EA3	PA14_69450	hemC	porphobilinogen deaminase
WP_003138286.1	MULTISPECIES: phosphonate ABC transporter ATP-binding protein	PA_AP	PA_DMSO	12	WP_003138286.1	2854.9	5097.24	0.836278	0.836278	78.5438	1.78544	0.156935	0.0171366	4.52227	0.527724	Pseudomonas	0.086	28634.1	Pae_UCBPP-PA14_RefSeq.GCF_000014625.1	5	5	Q02QE8	PA14_21160		ABC transporter ATP-binding protein
WP_003139100.1	MULTISPECIES: TldD/PmbA family protein	PA_AP	PA_DMSO	12	WP_003139100.1	1420.61	2535.79	0.835925	0.835925	78.5001	1.785	0.0116792	0.00176816	4.10107	0.169848	Pseudomonas	0.045	48941.7	Pae_UCBPP-PA14_RefSeq.GCF_000014625.1	3	3	A0A0H2ZBT1	PA14_31840		hypothetical protein
WP_003095575.1	MULTISPECIES: LysR substrate-binding domain-containing protein	PA_AP	PA_DMSO	10	WP_003095575.1	417.687	745.1	0.835011	0.835011	78.387	1.78387	0.524514	0.0523825	1.52959	0.36882	Pseudomonas	0.032	35288.5	Pae_UCBPP-PA14_RefSeq.GCF_000014625.1	4	4	A0A0H2ZIF5	PA14_64910		LysR family transcriptional regulator
WP_003096440.1	MULTISPECIES: transcriptional regulator SutA	PA_AP	PA_DMSO	12	WP_003096440.1	42471	75756.3	0.834888	0.834888	78.3719	1.78372	0.004315	0.000808172	6.10182	0.175492	Pseudomonas	0.39	11198	Pae_UCBPP-PA14_RefSeq.GCF_000014625.1	5	9	A0A0H2ZJC1	PA14_69770	sutA	SutA
WP_003141588.1	MULTISPECIES: cytochrome c	PA_AP	PA_DMSO	12	WP_003141588.1	2341.22	4174.97	0.834503	0.834503	78.3242	1.78324	0.0478501	0.00587498	4.85958	0.246736	Pseudomonas	0.048	44708.8	Pae_UCBPP-PA14_RefSeq.GCF_000014625.1	3	3	A0A0H2ZHQ5	PA14_61130		c-type cytochrome
WP_003116129.1	MULTISPECIES: phasin family protein	PA_AP	PA_DMSO	10	WP_003116129.1	1349.14	2403.3	0.832977	0.832977	78.1358	1.78136	0.000435613	0.000144151	4.62524	0.0763207	Pseudomonas	0.071	30511.4	Pae_UCBPP-PA14_RefSeq.GCF_000014625.1	4	4	A0A0H2ZKV4	PA14_66875	phaF	polyhydroxyalkanoate synthesis protein PhaF
WP_003094115.1	MULTISPECIES: cell division protein FtsA	PA_AP	PA_DMSO	12	WP_003094115.1	1497.95	2667.23	0.832353	0.832353	78.0587	1.78059	0.0536567	0.00649004	7.01101	0.320972	Pseudomonas	0.079	44646.1	Pae_UCBPP-PA14_RefSeq.GCF_000014625.1	4	4	A0A0H2ZGN1	PA14_57290	ftsA	cell division protein FtsA
WP_003085555.1	MULTISPECIES: translation elongation factor 4	PA_AP	PA_DMSO	12	WP_003085555.1	13997.8	24921.4	0.832181	0.832181	78.0375	1.78038	0.0238742	0.0032228	4.87071	0.261194	Pseudomonas	0.14	66295.3	Pae_UCBPP-PA14_RefSeq.GCF_000014625.1	13	15	Q02HR9	PA14_54370	lepA	GTP-binding protein LepA
WP_003137469.1	MULTISPECIES: pyochelin non-ribosomal peptide synthetase PchE	PA_AP	PA_DMSO	12	WP_003137469.1	8504.37	15123.1	0.830479	0.830479	77.8275	1.77828	7.33e-05	3.94e-05	5.71527	0.0732449	Pseudomonas	0.076	156534	Pae_UCBPP-PA14_RefSeq.GCF_000014625.1	40	50	A0A0H2ZGB9	PA14_09270	pchE	dihydroaeruginoic acid synthetase
WP_003137410.1	MULTISPECIES: indole-3-glycerol phosphate synthase TrpC	PA_AP	PA_DMSO	12	WP_003137410.1	65304.4	116090	0.829995	0.829995	77.7679	1.77768	0.00372815	0.000727133	7.6566	0.185543	Pseudomonas	0.295	30319	Pae_UCBPP-PA14_RefSeq.GCF_000014625.1	15	18	Q02TB5	PA14_08360	trpC	indole-3-glycerol-phosphate synthase
WP_003137196.1	MULTISPECIES: YaaW family protein	PA_AP	PA_DMSO	12	WP_003137196.1	2286.83	4064.17	0.829615	0.829615	77.7211	1.77721	0.0223271	0.00303734	4.22954	0.273366	Pseudomonas	0.09	27712	Pae_UCBPP-PA14_RefSeq.GCF_000014625.1	4	4	A0A0H2ZK79	PA14_03360		hypothetical protein
WP_003092021.1	MULTISPECIES: methionine--tRNA ligase	PA_AP	PA_DMSO	12	WP_003092021.1	30958	54985.5	0.828739	0.828739	77.6132	1.77613	0.000521632	0.000163818	5.37378	0.125469	Pseudomonas	0.168	75032.6	Pae_UCBPP-PA14_RefSeq.GCF_000014625.1	19	22	Q02QX1	PA14_19050	metG	methionyl-tRNA synthetase
WP_003092168.1	MULTISPECIES: glycerol kinase GlpK	PA_AP	PA_DMSO	12	WP_003092168.1	7479.12	13270.2	0.82725	0.82725	77.43	1.7743	0.00164963	0.000387749	5.69741	0.147698	Pseudomonas	0.232	55923.2	Pae_UCBPP-PA14_RefSeq.GCF_000014625.1	15	15	A0A0H2ZEM7	PA14_17960	glpK	glycerol kinase
WP_003105217.1	MULTISPECIES: malate synthase G	PA_AP	PA_DMSO	12	WP_003105217.1	107473	190642	0.826891	0.826891	77.3859	1.77386	0.010881	0.00167064	4.54401	0.206951	Pseudomonas	0.288	78632	Pae_UCBPP-PA14_RefSeq.GCF_000014625.1	31	43	Q02TT1	PA14_06290	glcB	malate synthase G
WP_003086256.1	MULTISPECIES: tetratricopeptide repeat protein	PA_AP	PA_DMSO	12	WP_003086256.1	901.778	1599.13	0.826444	0.826444	77.3309	1.77331	0.0107831	0.00165782	3.90839	0.176121	Pseudomonas	0.063	53024.4	Pae_UCBPP-PA14_RefSeq.GCF_000014625.1	9	10	A0A0H2Z7U6	PA14_51320		hypothetical protein
WP_003124067.1	MULTISPECIES: UDP-N-acetylmuramate:L-alanyl-gamma-D-glutamyl-meso-diaminopimelate ligase	PA_AP	PA_DMSO	12	WP_003124067.1	24754.2	43895.3	0.826394	0.826394	77.3247	1.77325	0.00188935	0.00043172	6.88571	0.179064	Pseudomonas	0.206	48437.2	Pae_UCBPP-PA14_RefSeq.GCF_000014625.1	12	15	A0A0H2ZLZ2	PA14_11845	mpl	UDP-N-acetylmuramate:L-alanyl-gamma-D-glutamyl- meso-diaminopimelate ligase
WP_003084991.1	MULTISPECIES: DUF6985 domain-containing protein	PA_AP	PA_DMSO	12	WP_003084991.1	28225.4	50021.2	0.825544	0.825544	77.2203	1.7722	0.00522741	0.00093186	7.96002	0.234318	Pseudomonas	0.243	17668.8	Pae_UCBPP-PA14_RefSeq.GCF_000014625.1	3	3	A0A0H2ZL94	PA14_07380		hypothetical protein
WP_004365019.1	MULTISPECIES: protease PfpI	PA_AP	PA_DMSO	12	WP_004365019.1	15764.2	27934.9	0.82542	0.82542	77.2051	1.77205	0.00185071	0.000426946	4.56144	0.138708	Pseudomonas	0.257	19187.7	Pae_UCBPP-PA14_RefSeq.GCF_000014625.1	11	12	A0A0H2ZKF3	PA14_04650	pfpI	protease PfpI
WP_004365369.1	MULTISPECIES: DNA/RNA nuclease SfsA	PA_AP	PA_DMSO	12	WP_004365369.1	9336.02	16537.2	0.824834	0.824834	77.1331	1.77133	0.0143598	0.00208579	5.71109	0.210418	Pseudomonas	0.132	25816.5	Pae_UCBPP-PA14_RefSeq.GCF_000014625.1	4	4	Q02FV2	PA14_62470		sugar fermentation stimulation protein A
WP_003111290.1	MULTISPECIES: metal ABC transporter solute-binding protein, Zn/Mn family	PA_AP	PA_DMSO	12	WP_003111290.1	3040.97	5385.91	0.824657	0.824657	77.1113	1.77111	2.48e-06	3.17e-06	5.35067	0.037705	Gammaproteobacteria	0.216	31749.4	Pae_UCBPP-PA14_RefSeq.GCF_000014625.1	13	15	A0A0H2ZA85	PA14_33530		hypothetical protein
WP_003091446.1	MULTISPECIES: prephenate dehydratase	PA_AP	PA_DMSO	12	WP_003091446.1	5425.91	9608.12	0.824388	0.824388	77.0784	1.77078	0.00376013	0.000730869	4.02736	0.145328	Pseudomonas	0.118	40632.4	Pae_UCBPP-PA14_RefSeq.GCF_000014625.1	11	13	A0A0H2ZDL6	PA14_23280	pheA	chorismate mutase
[truncated: 760 more rows]
