# Supplementary material for: Bioorthogonal Click Chemistry for Antibody-Free Profiling of Acetylation, Propionylation, and Butyrylation in Pseudomonas aeruginosa and Methicillin-Resistant Staphylococcus aureus
Source: ACS Infect Dis. 2026 Feb 16;12(3):1142–54. doi: 10.1021/acsinfecdis.5c00985 (PMC12993845; doi:10.1021/acsinfecdis.5c00985)
Supplement: Supplementary file 3 [file id5c00985_si_003.xlsx]

## Sheet: TableS3_TotalButyrylomePA14
Table S3. Total list of butyrylated proteins in Pseudomas aeruginosa UCBPP-PA14
ProteinGroups	ProteinDescriptions	Condition Numerator	Condition Denominator	# of Ratios	Group	AVG Group Quantity Denominator	AVG Group Quantity Numerator	AVG Log2 Ratio	Absolute AVG Log2 Ratio	% Change	Ratio	Pvalue	Qvalue	Degrees Of Freedom	Standard Error	Organisms	Protein Coverage	Molecular Weight	FASTAName	# Unique Total Peptides	# Unique Total EG.Id	UniProt	Locus Tag	Gene Name	Gene Description
WP_003118819.1	MULTISPECIES: multidrug efflux RND transporter periplasmic adaptor subunit MexA	PA_AB	PA_DMSO	14	WP_003118819.1	662.583	127053	7.58312	7.58312	19075.5	191.755	5.94e-07	2.77e-07	5.92364	0.286521	Pseudomonas	0.06	40969.6	Pae_UCBPP-PA14_RefSeq.GCF_000014625.1	12	13	Q02TY7	PA14_05530	mexA	RND multidrug efflux membrane fusion protein MexA
WP_003100322.1	MULTISPECIES: LPS assembly lipoprotein LptE	PA_AB	PA_DMSO	14	WP_003100322.1	919.036	128434	7.12669	7.12669	13874.9	139.749	2.31e-06	7.99e-07	5.92734	0.409059	Pseudomonas	0.217	22883.8	Pae_UCBPP-PA14_RefSeq.GCF_000014625.1	6	8	A0A0H2ZFQ7	PA14_12210		hypothetical protein
WP_003095282.1	MULTISPECIES: DUF4136 domain-containing protein	PA_AB	PA_DMSO	13	WP_003095282.1	587.407	72035.2	6.9382	6.9382	12163.3	122.633	2.71e-06	9.05e-07	5.83656	0.342287	Pseudomonas	0.096	21280.9	Pae_UCBPP-PA14_RefSeq.GCF_000014625.1	9	9	A0A0H2ZHZ2	PA14_63340		lipoprotein
WP_003136264.1	MULTISPECIES: hypothetical protein	PA_AB	PA_DMSO	14	WP_003136264.1	513.559	55251.3	6.74933	6.74933	10658.5	107.585	8.2e-13	7.02e-12	5.67806	0.0264863	Pseudomonas	0.283	22448.4	Pae_UCBPP-PA14_RefSeq.GCF_000014625.1	19	24	A0A0H2ZJ40	PA14_70360		hypothetical protein
WP_011666782.1	class II poly(R)-hydroxyalkanoic acid synthase	PA_AB	PA_DMSO	14	WP_011666782.1	7161.59	730711	6.67288	6.67288	10103.2	102.032	1.6e-07	1.03e-07	4.85279	0.152684	Pseudomonas aeruginosa	0.127	62549.2	Pae_UCBPP-PA14_RefSeq.GCF_000014625.1	25	36	A0A0H2ZIG5	PA14_66820	phaC1	poly(3-hydroxyalkanoic acid) synthase 1
WP_003096970.1	MULTISPECIES: N-acetylmuramoyl-L-alanine amidase AmpDh2	PA_AB	PA_DMSO	12	WP_003096970.1	134.322	13323.2	6.63211	6.63211	9818.88	99.1888	2.73e-06	9.1e-07	5.89199	0.346505	Pseudomonas	0.05	28880.8	Pae_UCBPP-PA14_RefSeq.GCF_000014625.1	6	6	A0A0H2ZIP7	PA14_72400		N-acetylmuramoyl-L-alanine amidase family protein
WP_003091240.1	MULTISPECIES: molybdenum cofactor biosynthesis protein B	PA_AB	PA_DMSO	14	WP_003091240.1	5548.97	540873	6.60693	6.60693	9647.27	97.4727	2.75e-05	6.26e-06	5.96973	0.587083	Pseudomonas	0.274	19223.8	Pae_UCBPP-PA14_RefSeq.GCF_000014625.1	12	16	A0A0H2ZBX7	PA14_24900	moaB2	molybdopterin biosynthetic protein B2
WP_003137743.1	MULTISPECIES: molybdenum cofactor biosynthesis protein B	PA_AB	PA_DMSO	12	WP_003137743.1	183.282	17536.5	6.58015	6.58015	9468.05	95.6805	1.55e-10	5.18e-10	6.45229	0.0789212	Pseudomonas	0.043	19655.3	Pae_UCBPP-PA14_RefSeq.GCF_000014625.1	7	7	A0A0H2ZFN1	PA14_13260	moaB1	MoaB1
WP_003142126.1	MULTISPECIES: RNA ligase RtcB family protein	PA_AB	PA_DMSO	12	WP_003142126.1	95.2556	8771.64	6.5249	6.5249	9108.53	92.0853	1.09e-05	2.81e-06	4.12295	0.169533	Pseudomonas	0.032	41062.9	Pae_UCBPP-PA14_RefSeq.GCF_000014625.1	9	10	A0A0H2ZJQ7	PA14_72210		hypothetical protein
WP_003111417.1	MULTISPECIES: peptidoglycan-associated lipoprotein Pal	PA_AB	PA_DMSO	14	WP_003111417.1	697.289	61448	6.46147	6.46147	8712.42	88.1242	3.92e-05	8.46e-06	5.97487	0.516091	Pseudomonas	0.113	17925.1	Pae_UCBPP-PA14_RefSeq.GCF_000014625.1	6	8	A0A0H2Z7G9	PA14_51710	oprL	peptidoglycan associated lipoprotein OprL precursor
WP_003160516.1	MULTISPECIES: hypothetical protein	PA_AB	PA_DMSO	14	WP_003160516.1	1217.53	107067	6.45842	6.45842	8693.83	87.9383	4.3e-07	2.17e-07	6.00187	0.266019	Pseudomonas	0.234	13859.7	Pae_UCBPP-PA14_RefSeq.GCF_000014625.1	5	5	Q02NQ9	PA14_28440		hypothetical protein
WP_003082470.1	MULTISPECIES: C40 family peptidase	PA_AB	PA_DMSO	14	WP_003082470.1	3308.55	279949	6.40282	6.40282	8361.39	84.6139	2.29e-07	1.34e-07	5.94086	0.248023	Pseudomonas	0.049	22287.3	Pae_UCBPP-PA14_RefSeq.GCF_000014625.1	3	3	A0A0H2Z724	PA14_48800		hypothetical protein
WP_003091008.1	MULTISPECIES: DUF4398 domain-containing protein	PA_AB	PA_DMSO	14	WP_003091008.1	2279.94	183372	6.32964	6.32964	7942.87	80.4287	7.83e-06	2.16e-06	5.99464	0.455173	Pseudomonas	0.277	12935.9	Pae_UCBPP-PA14_RefSeq.GCF_000014625.1	6	7	A0A0H2ZCZ9	PA14_26550		lipoprotein
WP_003138775.1	MULTISPECIES: acyl-CoA thioesterase	PA_AB	PA_DMSO	14	WP_003138775.1	404.801	30131.5	6.21792	6.21792	7343.53	74.4353	6.62e-06	1.89e-06	5.62588	0.356295	Pseudomonas	0.149	14886.9	Pae_UCBPP-PA14_RefSeq.GCF_000014625.1	3	3	A0A0H2ZCP1	PA14_27910		hypothetical protein
WP_003094953.1	MULTISPECIES: YajG family lipoprotein	PA_AB	PA_DMSO	14	WP_003094953.1	4830.08	353759	6.19458	6.19458	7224.08	73.2408	2.06e-05	4.87e-06	4.29459	0.31358	Pseudomonas	0.431	20735.7	Pae_UCBPP-PA14_RefSeq.GCF_000014625.1	9	12	A0A0H2ZHK6	PA14_61390		lipoprotein
WP_003132387.1	MULTISPECIES: YbaY family lipoprotein	PA_AB	PA_DMSO	13	WP_003132387.1	670.663	47859.2	6.15707	6.15707	7036.11	71.3611	1.02e-06	4.2e-07	5.89227	0.309897	Pseudomonas	0.083	16934.8	Pae_UCBPP-PA14_RefSeq.GCF_000014625.1	5	6	A0A0H2ZFU7	PA14_11370		lipoprotein
WP_003091007.1	MULTISPECIES: OmpA family protein	PA_AB	PA_DMSO	14	WP_003091007.1	1359.84	91331.9	6.06961	6.06961	6616.35	67.1635	5.56e-06	1.65e-06	6.00397	0.402609	Pseudomonas	0.16	29852.7	Pae_UCBPP-PA14_RefSeq.GCF_000014625.1	10	11	A0A0H2ZCY0	PA14_26560		outer membrane protein
WP_003097836.1	MULTISPECIES: hypothetical protein	PA_AB	PA_DMSO	14	WP_003097836.1	1252.87	78692.7	5.97293	5.97293	6181.01	62.8101	2.64e-06	8.85e-07	5.72443	0.325619	Pseudomonas	0.228	10053.5	Pae_UCBPP-PA14_RefSeq.GCF_000014625.1	4	4	A0A0H2Z890	PA14_43290		lipoprotein
WP_003137983.1	MULTISPECIES: YbaY family lipoprotein	PA_AB	PA_DMSO	14	WP_003137983.1	5784.42	333089	5.84759	5.84759	5658.38	57.5838	3.47e-05	7.66e-06	5.8765	0.526817	Pseudomonas	0.311	14421.4	Pae_UCBPP-PA14_RefSeq.GCF_000014625.1	5	6	A0A0H2ZES8	PA14_16840		lipoprotein
WP_003091672.1	MULTISPECIES: universal stress protein	PA_AB	PA_DMSO	14	WP_003091672.1	133384	7.58565e+06	5.82961	5.82961	5587.06	56.8706	1.48e-05	3.65e-06	6.01045	0.466612	Pseudomonas	0.464	16495.9	Pae_UCBPP-PA14_RefSeq.GCF_000014625.1	17	26	A0A0H2ZDQ2	PA14_21220		hypothetical protein
WP_003128978.1	MULTISPECIES: hypothetical protein	PA_AB	PA_DMSO	12	WP_003128978.1	183.793	10396	5.8218	5.8218	5556.37	56.5637	6.79e-07	3.06e-07	5.08799	0.190045	Pseudomonas	0.032	52211.4	Pae_UCBPP-PA14_RefSeq.GCF_000014625.1	13	13	A0A0H2ZL36	PA14_05440		hypothetical protein
WP_003092804.1	MULTISPECIES: type 4a pilus biogenesis protein PilF	PA_AB	PA_DMSO	14	WP_003092804.1	1110.19	61338.8	5.78792	5.78792	5425.07	55.2507	1.57e-06	5.9e-07	5.95163	0.306541	Pseudomonas	0.155	28521.3	Pae_UCBPP-PA14_RefSeq.GCF_000014625.1	16	21	A0A0H2ZFC5	PA14_14850	pilF	type 4 fimbrial biogenesis protein PilF
WP_003082243.1	MULTISPECIES: VF530 family DNA-binding protein	PA_AB	PA_DMSO	12	WP_003082243.1	419.146	23079.9	5.78304	5.78304	5406.4	55.064	1.23e-05	3.09e-06	5.99849	0.454853	Pseudomonas	0.151	8356.71	Pae_UCBPP-PA14_RefSeq.GCF_000014625.1	4	5	A0A0H2Z7Y4	PA14_50000		hypothetical protein
WP_003142159.1	MULTISPECIES: GTP cyclohydrolase FolE2	PA_AB	PA_DMSO	14	WP_003142159.1	770.904	42155.2	5.77302	5.77302	5368.28	54.6828	1.29e-10	4.57e-10	6.07679	0.0712867	Pseudomonas	0.124	32468.8	Pae_UCBPP-PA14_RefSeq.GCF_000014625.1	10	13	Q02DG9	PA14_73050		GTP cyclohydrolase
WP_003095005.1	MULTISPECIES: lipoprotein insertase outer membrane protein LolB	PA_AB	PA_DMSO	14	WP_003095005.1	1107.3	58459.9	5.72234	5.72234	5179.52	52.7952	1.12e-05	2.87e-06	5.99041	0.421198	Pseudomonas	0.098	23028	Pae_UCBPP-PA14_RefSeq.GCF_000014625.1	7	7	Q02G06	PA14_61740	lolB	outer membrane lipoprotein LolB
WP_003138969.1	MULTISPECIES: tryptophan 2,3-dioxygenase	PA_AB	PA_DMSO	14	WP_003138969.1	1725.31	91041.9	5.7216	5.7216	5176.83	52.7683	1.29e-06	5.08e-07	6.01878	0.276454	Pseudomonas	0.108	32989.7	Pae_UCBPP-PA14_RefSeq.GCF_000014625.1	7	8	Q02N70	PA14_30750		tryptophan oxygenase
WP_003139698.1	MULTISPECIES: glutathione-disulfide reductase	PA_AB	PA_DMSO	14	WP_003139698.1	5517.35	290026	5.71606	5.71606	5156.62	52.5662	5.07e-07	2.47e-07	5.99164	0.256551	Pseudomonas	0.131	49237.2	Pae_UCBPP-PA14_RefSeq.GCF_000014625.1	16	21	A0A0H2ZA70	PA14_38330	gor	glutathione reductase
WP_003091600.1	MULTISPECIES: FKBP-type peptidyl-prolyl cis-trans isomerase	PA_AB	PA_DMSO	14	WP_003091600.1	2202.22	114376	5.69868	5.69868	5093.68	51.9368	3.84e-07	1.99e-07	5.87453	0.219045	Pseudomonas	0.194	26845.5	Pae_UCBPP-PA14_RefSeq.GCF_000014625.1	10	12	A0A0H2ZDL5	PA14_21820		peptidyl-prolyl cis-trans isomerase, FkbP-type
WP_003089729.1	MULTISPECIES: YgdI/YgdR family lipoprotein	PA_AB	PA_DMSO	14	WP_003089729.1	1294.44	66614.7	5.68544	5.68544	5046.23	51.4623	2.99e-05	6.75e-06	7.44091	0.417857	Pseudomonas	0.301	8117.26	Pae_UCBPP-PA14_RefSeq.GCF_000014625.1	3	4	A0A0H2ZBD8	PA14_32890		hypothetical protein
WP_003087156.1	MULTISPECIES: hypothetical protein	PA_AB	PA_DMSO	14	WP_003087156.1	977.711	49864.6	5.67247	5.67247	5000.14	51.0014	7.21e-06	2.01e-06	5.96219	0.430922	Pseudomonas	0.094	14930.8	Pae_UCBPP-PA14_RefSeq.GCF_000014625.1	2	4	Q02JW6	PA14_45260		hypothetical protein
WP_003138573.1	MULTISPECIES: gephyrin-like molybdotransferase Glp	PA_AB	PA_DMSO	14	WP_003138573.1	7698.16	381440	5.6308	5.6308	4854.94	49.5494	5.01e-09	7.18e-09	6.04038	0.115637	Pseudomonas	0.119	43345.9	Pae_UCBPP-PA14_RefSeq.GCF_000014625.1	13	15	A0A0H2ZD93	PA14_24910	moeA2	molybdenum cofactor biosynthesis protein A2
WP_011666672.1	MULTISPECIES: TetR/AcrR family transcriptional regulator	PA_AB	PA_DMSO	14	WP_011666672.1	2297.44	112099	5.6086	5.6086	4779.28	48.7928	5.34e-07	2.58e-07	6.01831	0.232185	Pseudomonas	0.227	21756.8	Pae_UCBPP-PA14_RefSeq.GCF_000014625.1	12	15	A0A0H2ZAT6	PA14_36300		TetR family transcriptional regulator
WP_003086245.1	MULTISPECIES: anthraniloyl-CoA anthraniloyltransferase	PA_AB	PA_DMSO	14	WP_003086245.1	101310	4887704	5.5923	5.5923	4724.48	48.2448	6.56e-06	1.87e-06	5.97039	0.38878	Pseudomonas	0.234	36406.9	Pae_UCBPP-PA14_RefSeq.GCF_000014625.1	22	38	A0A0H2Z7U1	PA14_51390	pqsD	3-oxoacyl-ACP synthase
WP_003095080.1	MULTISPECIES: penicillin-binding protein activator LpoP	PA_AB	PA_DMSO	14	WP_003095080.1	4843.76	230519	5.57261	5.57261	4659.08	47.5908	2.07e-05	4.88e-06	6.00573	0.462135	Pseudomonas	0.097	26002.1	Pae_UCBPP-PA14_RefSeq.GCF_000014625.1	6	7	A0A0H2ZHT0	PA14_62190		hypothetical protein
WP_003138368.1	MULTISPECIES: recombinase family protein	PA_AB	PA_DMSO	6	WP_003138368.1	588.568	27498.9	5.54602	5.54602	4572.16	46.7216	0.0130879	0.001721	3.00945	0.481857	Pseudomonas	0.039	25452.2	Pae_UCBPP-PA14_RefSeq.GCF_000014625.1	7	7	A0A0H2ZDJ8	PA14_22080		resolvase
WP_003087762.1	MULTISPECIES: GNAT family N-acetyltransferase	PA_AB	PA_DMSO	14	WP_003087762.1	5275.21	246070	5.5437	5.5437	4564.65	46.6465	3.15e-07	1.71e-07	6.05694	0.229968	Pseudomonas	0.255	10632.9	Pae_UCBPP-PA14_RefSeq.GCF_000014625.1	7	10	A0A0H2Z9C7	PA14_41930		hypothetical protein
WP_003129775.1	MULTISPECIES: outer membrane protein assembly factor BamB	PA_AB	PA_DMSO	14	WP_003129775.1	4329.53	199023	5.52258	5.52258	4496.88	45.9688	5.63e-05	1.15e-05	5.78203	0.528165	Pseudomonas	0.084	40382.8	Pae_UCBPP-PA14_RefSeq.GCF_000014625.1	14	17	A0A0H2ZF77	PA14_14910		hypothetical protein
WP_003093982.1	MULTISPECIES: FeoC-like transcriptional regulator	PA_AB	PA_DMSO	14	WP_003093982.1	4607.17	210337	5.51268	5.51268	4465.42	45.6542	2.85e-06	9.44e-07	6.01714	0.334157	Pseudomonas	0.412	8494.85	Pae_UCBPP-PA14_RefSeq.GCF_000014625.1	4	7	A0A0H2ZGK5	PA14_56670		hypothetical protein
WP_003133895.1	MULTISPECIES: OmpA family protein	PA_AB	PA_DMSO	14	WP_003133895.1	2132.13	96240.8	5.49628	5.49628	4413.83	45.1383	1.35e-05	3.36e-06	5.89163	0.437455	Pseudomonas	0.071	18391	Pae_UCBPP-PA14_RefSeq.GCF_000014625.1	7	9	A0A0H2Z6V5	PA14_49900		hypothetical protein
WP_003091712.1	MULTISPECIES: beta-ketoacyl-ACP synthase III	PA_AB	PA_DMSO	14	WP_003091712.1	16521	745005	5.49487	5.49487	4409.43	45.0943	1.09e-07	7.69e-08	6.05613	0.195791	Pseudomonas	0.242	34003.6	Pae_UCBPP-PA14_RefSeq.GCF_000014625.1	11	15	Q02QG7	PA14_20950	fabH2	3-oxoacyl-ACP synthase
WP_003141686.1	MULTISPECIES: aldehyde dehydrogenase family protein	PA_AB	PA_DMSO	12	WP_003141686.1	710.015	31571.8	5.47464	5.47464	4346.64	44.4664	1.94e-09	3.37e-09	6.01582	0.0956262	Pseudomonas	0.025	52683.7	Pae_UCBPP-PA14_RefSeq.GCF_000014625.1	6	6	A0A0H2ZIE2	PA14_64740		aldehyde dehydrogenase
WP_003084633.1	MULTISPECIES: multidrug efflux RND transporter outer membrane channel subunit OprM	PA_AB	PA_DMSO	14	WP_003084633.1	3238.88	143496	5.46937	5.46937	4330.43	44.3043	0.00011716	2.22e-05	5.94914	0.596327	Pseudomonas	0.151	52598.2	Pae_UCBPP-PA14_RefSeq.GCF_000014625.1	21	24	A0A0H2ZKJ8	PA14_05550	oprM	major intrinsic multiple antibiotic resistance efflux outer membrane protein OprM precursor
WP_003092499.1	MULTISPECIES: OmpA family protein	PA_AB	PA_DMSO	14	WP_003092499.1	486.014	21384.6	5.45943	5.45943	4299.99	43.9999	6.22e-10	1.46e-09	6.09681	0.0826894	Pseudomonas	0.176	28514	Pae_UCBPP-PA14_RefSeq.GCF_000014625.1	13	15	A0A0H2ZEX2	PA14_16630		outer membrane protein, OmpA
WP_003095983.1	MULTISPECIES: outer membrane protein assembly factor BamE domain-containing protein	PA_AB	PA_DMSO	14	WP_003095983.1	2153.49	92638.8	5.42687	5.42687	4201.79	43.0179	6.28e-07	2.89e-07	5.95262	0.24047	Pseudomonas	0.247	8942.42	Pae_UCBPP-PA14_RefSeq.GCF_000014625.1	3	3	A0A0H2ZIJ9	PA14_67460		lipoprotein
WP_003082734.1	MULTISPECIES: prealbumin-like fold domain-containing protein	PA_AB	PA_DMSO	14	WP_003082734.1	17861.1	755267	5.4021	5.4021	4128.56	42.2856	1.12e-06	4.51e-07	5.62237	0.243001	Pseudomonas	0.265	18361.6	Pae_UCBPP-PA14_RefSeq.GCF_000014625.1	7	10	A0A0H2Z8M6	PA14_47120		hypothetical protein
WP_003091898.1	MULTISPECIES: DUF1244 domain-containing protein	PA_AB	PA_DMSO	14	WP_003091898.1	132052	5563054	5.3967	5.3967	4112.78	42.1278	4.89e-09	7.05e-09	6.02346	0.114701	Pseudomonas	0.67	11637	Pae_UCBPP-PA14_RefSeq.GCF_000014625.1	11	22	A0A0H2ZEB7	PA14_19610		hypothetical protein
WP_003086099.1	MULTISPECIES: SlyX family protein	PA_AB	PA_DMSO	14	WP_003086099.1	1071.52	44349.2	5.37118	5.37118	4038.92	41.3892	1.47e-06	5.61e-07	5.88296	0.279503	Pseudomonas	0.29	7820.71	Pae_UCBPP-PA14_RefSeq.GCF_000014625.1	3	3	Q02IC2	PA14_51850		hypothetical protein
WP_003120334.1	MULTISPECIES: T3SS regulon transcriptional activator ExsA	PA_AB	PA_DMSO	13	WP_003120334.1	1020.38	41342.8	5.34046	5.34046	3951.72	40.5172	1.25e-06	4.98e-07	5.30381	0.213617	Pseudomonadati	0.036	31641.7	Pae_UCBPP-PA14_RefSeq.GCF_000014625.1	5	6	A0A0H2Z9N8	PA14_42390	exsA	transcriptional regulator ExsA
WP_003139455.1	MULTISPECIES: dihydrolipoamide acetyltransferase family protein	PA_AB	PA_DMSO	12	WP_003139455.1	1004.2	40464.3	5.33253	5.33253	3929.5	40.295	3.41e-06	1.1e-06	6.02636	0.342579	Pseudomonas	0.07	45763.1	Pae_UCBPP-PA14_RefSeq.GCF_000014625.1	11	13	A0A0H2ZB21	PA14_35500	bkdB	branched-chain alpha-keto acid dehydrogenase subunit E2
WP_003140824.1	MULTISPECIES: M14 family metallopeptidase	PA_AB	PA_DMSO	14	WP_003140824.1	3188.04	125694	5.3011	5.3011	3842.68	39.4268	1.28e-08	1.49e-08	6.03281	0.131243	Pseudomonas	0.035	40215	Pae_UCBPP-PA14_RefSeq.GCF_000014625.1	10	11	A0A0H2Z669	PA14_52760		hypothetical protein
WP_003086271.1	MULTISPECIES: outer membrane protein assembly factor BamC	PA_AB	PA_DMSO	14	WP_003086271.1	4024.57	153916	5.25717	5.25717	3724.41	38.2441	3.93e-07	2.02e-07	6.02146	0.229046	Pseudomonadati	0.215	43055.8	Pae_UCBPP-PA14_RefSeq.GCF_000014625.1	17	20	A0A0H2Z6G9	PA14_51260		hypothetical protein
WP_003092836.1	MULTISPECIES: Fe-S cluster assembly transcriptional regulator IscR	PA_AB	PA_DMSO	14	WP_003092836.1	8988.09	342457	5.25177	5.25177	3710.12	38.1012	1.71e-07	1.09e-07	5.97527	0.211977	Pseudomonas	0.227	17853.2	Pae_UCBPP-PA14_RefSeq.GCF_000014625.1	5	5	A0A0H2ZFC9	PA14_14710		Rrf2 family protein
WP_003095488.1	MULTISPECIES: osmotically-inducible lipoprotein OsmE	PA_AB	PA_DMSO	14	WP_003095488.1	17062.3	641874	5.2334	5.2334	3661.93	37.6193	2.47e-07	1.42e-07	5.95163	0.199861	Pseudomonas	0.175	12523.2	Pae_UCBPP-PA14_RefSeq.GCF_000014625.1	7	10	A0A0H2ZIC6	PA14_64480	osmE	DNA-binding transcriptional activator OsmE
WP_003140393.1	MULTISPECIES: MarR family winged helix-turn-helix transcriptional regulator	PA_AB	PA_DMSO	14	WP_003140393.1	2538.53	94261.1	5.21459	5.21459	3613.21	37.1321	5.79e-09	7.89e-09	5.96644	0.109179	Pseudomonas	0.289	16598	Pae_UCBPP-PA14_RefSeq.GCF_000014625.1	6	7	A0A0H2Z845	PA14_47580		MarR family transcriptional regulator
WP_003102590.1	MULTISPECIES: outer membrane protein assembly factor BamD	PA_AB	PA_DMSO	14	WP_003102590.1	7006.03	259872	5.21306	5.21306	3609.26	37.0926	5.39e-06	1.61e-06	6.01491	0.34944	Pseudomonas	0.106	38615	Pae_UCBPP-PA14_RefSeq.GCF_000014625.1	14	16	A0A0H2ZHK5	PA14_60230	comL	competence protein ComL
WP_003094151.1	MULTISPECIES: BON domain-containing protein	PA_AB	PA_DMSO	14	WP_003094151.1	8030.31	283829	5.14342	5.14342	3434.47	35.3447	1.07e-05	2.78e-06	6.00911	0.383246	Pseudomonas	0.292	20619.6	Pae_UCBPP-PA14_RefSeq.GCF_000014625.1	6	10	A0A0H2ZGN9	PA14_57510		secreted lipoprotein
WP_003096430.1	MULTISPECIES: LPS translocon maturation chaperone LptM	PA_AB	PA_DMSO	14	WP_003096430.1	10529.8	361086	5.09979	5.09979	3329.17	34.2917	3.15e-06	1.03e-06	5.99731	0.305827	Gammaproteobacteria	0.217	5084.97	Pae_UCBPP-PA14_RefSeq.GCF_000014625.1	2	3	A0A0H2ZI37	PA14_69660	lppL	lipopeptide LppL
WP_003140862.1	MULTISPECIES: MBL fold metallo-hydrolase	PA_AB	PA_DMSO	14	WP_003140862.1	14208.6	480450	5.07956	5.07956	3281.42	33.8142	2.87e-06	9.46e-07	6.03768	0.315954	Pseudomonas	0.225	23467.8	Pae_UCBPP-PA14_RefSeq.GCF_000014625.1	6	7	A0A0H2Z7G0	PA14_53510		hypothetical protein
WP_003109509.1	MULTISPECIES: T3SS regulon anti-activator ExsD	PA_AB	PA_DMSO	14	WP_003109509.1	17155.1	575305	5.06762	5.06762	3253.56	33.5356	4.18e-06	1.3e-06	5.73964	0.300586	Pseudomonadati	0.156	31363.6	Pae_UCBPP-PA14_RefSeq.GCF_000014625.1	15	15	A0A0H2Z989	PA14_42380		hypothetical protein
WP_003092013.1	MULTISPECIES: 3-(3-hydroxydecanoyloxy)decanoate synthase	PA_AB	PA_DMSO	14	WP_003092013.1	2678.96	88931.9	5.05295	5.05295	3219.64	33.1964	9.11e-05	1.77e-05	4.68592	0.370229	Pseudomonas	0.102	32931.6	Pae_UCBPP-PA14_RefSeq.GCF_000014625.1	14	17	A0A0H2ZE72	PA14_19100	rhlA	rhamnosyltransferase chain A
WP_003102243.1	MULTISPECIES: hypothetical protein	PA_AB	PA_DMSO	14	WP_003102243.1	10303.8	339594	5.04256	5.04256	3195.8	32.958	2.23e-05	5.2e-06	5.97692	0.404401	Pseudomonas	0.333	8690.98	Pae_UCBPP-PA14_RefSeq.GCF_000014625.1	4	4	A0A0H2ZI44	PA14_63220		hypothetical protein
WP_016254153.1	MULTISPECIES: hypothetical protein	PA_AB	PA_DMSO	14	WP_016254153.1	2459.91	80397	5.03047	5.03047	3168.3	32.683	1.25e-05	3.13e-06	5.87485	0.353612	Pseudomonas	0.354	16549.8	Pae_UCBPP-PA14_RefSeq.GCF_000014625.1	10	11		PA14_RS30650	PA14_RS30650
WP_003110625.1	MULTISPECIES: alpha/beta hydrolase	PA_AB	PA_DMSO	14	WP_003110625.1	2119.18	67614.8	4.99576	4.99576	3090.61	31.9061	2.82e-07	1.58e-07	5.76961	0.182423	Pseudomonas	0.13	33330.3	Pae_UCBPP-PA14_RefSeq.GCF_000014625.1	6	7	A0A0H2ZF10	PA14_16600		alpha/beta hydrolase
WP_003091632.1	MULTISPECIES: hypothetical protein	PA_AB	PA_DMSO	14	WP_003091632.1	1059.08	33230.9	4.97165	4.97165	3037.73	31.3773	5.66e-06	1.67e-06	5.99538	0.339608	Pseudomonas	0.182	14669.7	Pae_UCBPP-PA14_RefSeq.GCF_000014625.1	3	4	A0A0H2ZDN6	PA14_21510		hypothetical protein
WP_003086407.1	MULTISPECIES: flagellar basal body L-ring protein FlgH	PA_AB	PA_DMSO	6	WP_003086407.1	827.923	25831.4	4.96349	4.96349	3020.03	31.2003	0.0315028	0.00395579	3.04633	0.465182	Pseudomonas	0.052	24460.5	Pae_UCBPP-PA14_RefSeq.GCF_000014625.1	3	3	Q02IQ0	PA14_50420	flgH	flagellar basal body L-ring protein
WP_003114472.1	MULTISPECIES: helix-turn-helix domain-containing protein	PA_AB	PA_DMSO	6	WP_003114472.1	388.362	11655.2	4.90743	4.90743	2901.11	30.0111	0.00541768	0.000756097	3.1866	0.330712	Pseudomonas	0.064	15065.5	Pae_UCBPP-PA14_RefSeq.GCF_000014625.1	4	4	A0A0H2ZIJ6	PA14_67550		transcriptional regulator
WP_003087205.1	MULTISPECIES: 2-oxo-4-hydroxy-4-carboxy-5-ureidoimidazoline decarboxylase	PA_AB	PA_DMSO	14	WP_003087205.1	1149.92	34475.7	4.90598	4.90598	2898.11	29.9811	3.26e-06	1.06e-06	5.87985	0.301599	Pseudomonas	0.117	18882.1	Pae_UCBPP-PA14_RefSeq.GCF_000014625.1	5	5	A0A0H2Z7U7	PA14_44840		hypothetical protein
WP_003119474.1	MULTISPECIES: DUF1615 domain-containing protein	PA_AB	PA_DMSO	12	WP_003119474.1	393.014	11330.8	4.84952	4.84952	2783.04	28.8304	2.52e-06	8.57e-07	5.06615	0.183028	Pseudomonas	0.019	40130.9	Pae_UCBPP-PA14_RefSeq.GCF_000014625.1	6	6	A0A0H2ZCD5	PA14_29270		outer membrane lipoprotein
WP_003090505.1	MULTISPECIES: 6-carboxytetrahydropterin synthase QueD	PA_AB	PA_DMSO	14	WP_003090505.1	1527.58	43293.6	4.82483	4.82483	2734.12	28.3412	0.000685891	0.000111323	5.93624	0.757431	Pseudomonas	0.076	13788.6	Pae_UCBPP-PA14_RefSeq.GCF_000014625.1	5	5	A0A0H2ZC22	PA14_29600		6-pyruvoyl-tetrahydropterin synthase
WP_003109134.1	MULTISPECIES: Tim44 domain-containing protein	PA_AB	PA_DMSO	13	WP_003109134.1	1817.23	51285.6	4.81874	4.81874	2722.18	28.2218	4.56e-09	6.62e-09	5.73238	0.0816061	Pseudomonas	0.042	30543.7	Pae_UCBPP-PA14_RefSeq.GCF_000014625.1	8	11	A0A0H2ZJW8	PA14_72930		hypothetical protein
WP_003093184.1	MULTISPECIES: septal ring lytic transglycosylase RlpA	PA_AB	PA_DMSO	14	WP_003093184.1	2389.03	66586.8	4.80074	4.80074	2687.19	27.8719	1.79e-06	6.47e-07	6.03107	0.287339	Pseudomonas	0.094	36441.6	Pae_UCBPP-PA14_RefSeq.GCF_000014625.1	15	15	A0A0H2ZFV1	PA14_12090		RlpA family lipoprotein
WP_003082954.1	MULTISPECIES: MBL fold metallo-hydrolase	PA_AB	PA_DMSO	14	WP_003082954.1	866.914	23689.6	4.77222	4.77222	2632.63	27.3263	6.08e-06	1.76e-06	6.07509	0.298698	Pseudomonas	0.054	27515.8	Pae_UCBPP-PA14_RefSeq.GCF_000014625.1	3	3	A0A0H2Z7L5	PA14_46150		hypothetical protein
WP_003110233.1	MULTISPECIES: 3-oxoadipyl-CoA thiolase	PA_AB	PA_DMSO	14	WP_003110233.1	1122.75	30424.8	4.76014	4.76014	2609.85	27.0985	1.39e-06	5.36e-07	6.0409	0.237664	Pseudomonas	0.055	42074.2	Pae_UCBPP-PA14_RefSeq.GCF_000014625.1	14	16	A0A0H2ZK25	PA14_02790	pcaF	beta-ketoadipyl CoA thiolase
WP_003141898.1	MULTISPECIES: beta-ketoacyl-ACP synthase FabY	PA_AB	PA_DMSO	14	WP_003141898.1	11952	318657	4.73668	4.73668	2566.13	26.6613	2.42e-08	2.38e-08	6.17187	0.133518	Pseudomonas	0.166	68820.1	Pae_UCBPP-PA14_RefSeq.GCF_000014625.1	24	36	A0A0H2ZIZ0	PA14_68360		beta-ketoacyl synthase
WP_003085581.1	MULTISPECIES: protease inhibitor I42 family protein	PA_AB	PA_DMSO	14	WP_003085581.1	968.988	25644.6	4.72604	4.72604	2546.54	26.4654	1.33e-06	5.2e-07	6.06308	0.248313	Pseudomonas	0.261	14607.5	Pae_UCBPP-PA14_RefSeq.GCF_000014625.1	5	6	A0A0H2Z7B6	PA14_54220	icp	inhibitor of cysteine peptidase
WP_003087710.1	MULTISPECIES: type III secretion system translocon subunit PopB	PA_AB	PA_DMSO	14	WP_003087710.1	512.803	13538.3	4.7225	4.7225	2540.06	26.4006	2.78e-05	6.31e-06	6.01932	0.406826	Pseudomonadati	0.031	39987	Pae_UCBPP-PA14_RefSeq.GCF_000014625.1	12	16	A0A0H2Z9N3	PA14_42450	popB	translocator protein PopB
WP_003136094.1	MULTISPECIES: YaiI/YqxD family protein	PA_AB	PA_DMSO	14	WP_003136094.1	2042.57	53727.9	4.71721	4.71721	2530.41	26.3041	4.99e-06	1.5e-06	5.62976	0.268855	Pseudomonas	0.15	17846.6	Pae_UCBPP-PA14_RefSeq.GCF_000014625.1	4	5	Q02EB7	PA14_69280		hypothetical protein
WP_011666678.1	MULTISPECIES: malto-oligosyltrehalose trehalohydrolase	PA_AB	PA_DMSO	14	WP_011666678.1	1223.79	31991.4	4.70826	4.70826	2514.12	26.1412	7.59e-07	3.34e-07	6.1842	0.227155	Pseudomonas	0.038	65471.5	Pae_UCBPP-PA14_RefSeq.GCF_000014625.1	11	11	A0A0H2Z9K7	PA14_36580		glycosyl hydrolase
WP_003082543.1	MULTISPECIES: alkaline proteinase inhibitor AprI	PA_AB	PA_DMSO	14	WP_003082543.1	14088.4	362148	4.684	4.684	2470.55	25.7055	2.3e-11	1.06e-10	6.09479	0.0410591	Pseudomonas	0.282	13980	Pae_UCBPP-PA14_RefSeq.GCF_000014625.1	9	11	A0A0H2Z8A8	PA14_48040	aprI	alkaline proteinase inhibitor AprI
WP_003130409.1	MULTISPECIES: GspG family T2SS major pseudopilin variant XcpT	PA_AB	PA_DMSO	14	WP_003130409.1	851.668	21819.5	4.67918	4.67918	2461.97	25.6197	8.55e-14	1.63e-12	5.77635	0.0142113	Pseudomonas	0.088	16158.5	Pae_UCBPP-PA14_RefSeq.GCF_000014625.1	7	8	A0A0H2ZDD3	PA14_24020	xcpT	general secretion pathway protein G
WP_003134050.1	MULTISPECIES: Hpt domain-containing protein	PA_AB	PA_DMSO	14	WP_003134050.1	4199.11	106467	4.66419	4.66419	2435.48	25.3548	8.99e-06	2.41e-06	5.98927	0.357125	Pseudomonas	0.28	13342.2	Pae_UCBPP-PA14_RefSeq.GCF_000014625.1	7	7	A0A0H2Z7J1	PA14_51480		hypothetical protein
WP_003141734.1	MULTISPECIES: RsiV family protein	PA_AB	PA_DMSO	14	WP_003141734.1	1948.32	47906.7	4.61993	4.61993	2358.88	24.5888	0.000100605	1.93e-05	5.91397	0.49966	Pseudomonas	0.181	27887.9	Pae_UCBPP-PA14_RefSeq.GCF_000014625.1	10	12	A0A0H2ZIJ5	PA14_65720		lipoprotein
WP_003110785.1	MULTISPECIES: guanine deaminase	PA_AB	PA_DMSO	14	WP_003110785.1	1096.84	26708.5	4.60587	4.60587	2335.03	24.3503	7.81e-08	5.93e-08	4.6014	0.0765653	Pseudomonas	0.101	48267.4	Pae_UCBPP-PA14_RefSeq.GCF_000014625.1	7	7	A0A0H2Z7V3	PA14_44770		guanine deaminase
WP_003091011.1	MULTISPECIES: precorrin-2 C(20)-methyltransferase	PA_AB	PA_DMSO	14	WP_003091011.1	997.917	24288.3	4.6052	4.6052	2333.9	24.339	6.54e-07	2.98e-07	6.03095	0.217221	Pseudomonas	0.132	27274.7	Pae_UCBPP-PA14_RefSeq.GCF_000014625.1	7	8	A0A0H2ZCZ6	PA14_26510	cobI	precorrin-2 C(20)-methyltransferase
WP_003138213.1	MULTISPECIES: dihydrolipoamide acetyltransferase family protein	PA_AB	PA_DMSO	14	WP_003138213.1	1244.83	29698.9	4.57639	4.57639	2285.79	23.8579	8.95e-06	2.4e-06	4.61143	0.185245	Pseudomonas	0.086	39490.9	Pae_UCBPP-PA14_RefSeq.GCF_000014625.1	7	7	A0A0H2ZEB3	PA14_19920		branched-chain alpha-keto acid dehydrogenase subunit E2
WP_003140365.1	MULTISPECIES: palmitoyltransferase PagP	PA_AB	PA_DMSO	12	WP_003140365.1	2862.34	66425.8	4.53647	4.53647	2220.68	23.2068	2.62e-05	6.02e-06	6.17926	0.393972	Pseudomonas	0.046	16782.1	Pae_UCBPP-PA14_RefSeq.GCF_000014625.1	6	7	A0A0H2Z8K3	PA14_46900		hypothetical protein
WP_003141833.1	MULTISPECIES: lipocalin family protein	PA_AB	PA_DMSO	14	WP_003141833.1	2660.28	59328	4.47907	4.47907	2130.14	22.3014	3.51e-05	7.72e-06	6.08459	0.397715	Pseudomonas	0.063	22039	Pae_UCBPP-PA14_RefSeq.GCF_000014625.1	8	8	A0A0H2ZIU4	PA14_67450	blc	outer membrane lipoprotein Blc
WP_003096775.1	MULTISPECIES: hypothetical protein	PA_AB	PA_DMSO	14	WP_003096775.1	875.902	19115.1	4.4478	4.4478	2082.33	21.8233	8.14e-06	2.23e-06	6.01975	0.315252	Pseudomonas	0.117	22576.9	Pae_UCBPP-PA14_RefSeq.GCF_000014625.1	8	8	A0A0H2ZJ88	PA14_71450		hypothetical protein
WP_003083010.1	MULTISPECIES: quorum-sensing transcriptional regulator RsaL	PA_AB	PA_DMSO	14	WP_003083010.1	5026.11	106056	4.39925	4.39925	2010.11	21.1011	9.79e-07	4.11e-07	6.49004	0.192595	Pseudomonas	0.35	9392.58	Pae_UCBPP-PA14_RefSeq.GCF_000014625.1	4	6	A0A0H2Z7N2	PA14_45950	rsaL	regulatory protein RsaL
WP_003137469.1	MULTISPECIES: pyochelin non-ribosomal peptide synthetase PchE	PA_AB	PA_DMSO	14	WP_003137469.1	8504.37	179094	4.39637	4.39637	2005.9	21.059	1.17e-05	2.97e-06	5.77192	0.322245	Pseudomonas	0.076	156534	Pae_UCBPP-PA14_RefSeq.GCF_000014625.1	40	50	A0A0H2ZGB9	PA14_09270	pchE	dihydroaeruginoic acid synthetase
WP_003116136.1	MULTISPECIES: type 4a pilus biogenesis lipoprotein PilP	PA_AB	PA_DMSO	14	WP_003116136.1	264.064	5544.92	4.39221	4.39221	1999.84	20.9984	8.75e-11	3.24e-10	5.01523	0.0205796	Gammaproteobacteria	0.046	19224.1	Pae_UCBPP-PA14_RefSeq.GCF_000014625.1	2	2	A0A0H2ZIN8	PA14_66630	pilP	type 4 fimbrial biogenesis protein PilP
WP_003085501.1	MULTISPECIES: CoA-acylating methylmalonate-semialdehyde dehydrogenase	PA_AB	PA_DMSO	14	WP_003085501.1	2421.4	50811.1	4.39123	4.39123	1998.42	20.9842	1.67e-05	4.01e-06	5.18552	0.31283	Pseudomonas	0.054	54550.3	Pae_UCBPP-PA14_RefSeq.GCF_000014625.1	14	19	A0A0H2Z5W5	PA14_54620		aldehyde dehydrogenase
WP_003138289.1	MULTISPECIES: alpha-ketoglutarate-dependent dioxygenase AlkB family protein	PA_AB	PA_DMSO	12	WP_003138289.1	813.688	16926.2	4.37864	4.37864	1980.19	20.8019	1.24e-05	3.12e-06	4.21409	0.190686	Pseudomonas	0.05	23247.4	Pae_UCBPP-PA14_RefSeq.GCF_000014625.1	5	6	A0A0H2ZDY4	PA14_21250	alkB	hypothetical protein
WP_003138667.1	MULTISPECIES: bifunctional cobalt-precorrin-7 (C(5))-methyltransferase/cobalt-precorrin-6B (C(15))-methyltransferase	PA_AB	PA_DMSO	12	WP_003138667.1	891.527	18540.3	4.37824	4.37824	1979.61	20.7961	1.65e-06	6.13e-07	4.95734	0.155976	Pseudomonas	0.031	44086.8	Pae_UCBPP-PA14_RefSeq.GCF_000014625.1	10	12	A0A0H2ZD02	PA14_26480	cobL	precorrin-6y-dependent methyltransferase CobL
WP_003084725.1	MULTISPECIES: DUF2780 domain-containing protein	PA_AB	PA_DMSO	14	WP_003084725.1	2870.5	59022.9	4.3619	4.3619	1956.19	20.5619	1.64e-10	5.25e-10	5.91537	0.0482748	Gammaproteobacteria	0.198	18727.1	Pae_UCBPP-PA14_RefSeq.GCF_000014625.1	6	10	A0A0H2ZKM0	PA14_06010		hypothetical protein
WP_003139047.1	MULTISPECIES: AMP-binding protein	PA_AB	PA_DMSO	14	WP_003139047.1	2542.33	51809.2	4.34899	4.34899	1937.86	20.3786	1.96e-05	4.63e-06	6.00974	0.375877	Pseudomonas	0.074	62668.6	Pae_UCBPP-PA14_RefSeq.GCF_000014625.1	17	19	A0A0H2ZBW9	PA14_31470		AMP-binding protein
WP_003085959.1	MULTISPECIES: hypothetical protein	PA_AB	PA_DMSO	14	WP_003085959.1	1678.77	33894.1	4.33556	4.33556	1918.98	20.1898	0.000126796	2.39e-05	6.09154	0.521413	Pseudomonas	0.083	10640.7	Pae_UCBPP-PA14_RefSeq.GCF_000014625.1	2	2	A0A0H2Z722	PA14_52640		hypothetical protein
WP_003140595.1	MULTISPECIES: flagellar filament capping protein FliD	PA_AB	PA_DMSO	14	WP_003140595.1	3886.03	78006.2	4.32722	4.32722	1907.35	20.0735	5.12e-17	4.23e-15	6.46571	0.00607634	Pseudomonas	0.253	49450.6	Pae_UCBPP-PA14_RefSeq.GCF_000014625.1	54	72	A0A0H2Z834	PA14_50270	fliD	flagellar capping protein FliD
WP_003096595.1	MULTISPECIES: ribonuclease PH	PA_AB	PA_DMSO	14	WP_003096595.1	2315.05	46419.4	4.32561	4.32561	1905.12	20.0512	1.97e-07	1.22e-07	6.10258	0.170434	Pseudomonas	0.092	25654.2	Pae_UCBPP-PA14_RefSeq.GCF_000014625.1	4	6	Q02E28	PA14_70420	rph	ribonuclease PH
WP_003120317.1	MULTISPECIES: phosphoadenylyl-sulfate reductase	PA_AB	PA_DMSO	14	WP_003120317.1	3776.71	75349.9	4.3184	4.3184	1895.12	19.9512	5.57e-07	2.66e-07	6.00509	0.195221	Pseudomonas	0.056	30199.3	Pae_UCBPP-PA14_RefSeq.GCF_000014625.1	10	10	Q02KP7	PA14_41840	cysH	phosphoadenosine phosphosulfate reductase
WP_003099587.1	MULTISPECIES: dihydroneopterin aldolase	PA_AB	PA_DMSO	14	WP_003099587.1	3901.16	76959.4	4.30212	4.30212	1872.73	19.7273	8.52e-05	1.66e-05	3.51025	0.210417	Pseudomonas	0.145	13140	Pae_UCBPP-PA14_RefSeq.GCF_000014625.1	3	5	A0A0H2ZKJ2	PA14_07590	folB	dihydroneopterin aldolase
WP_003138620.1	MULTISPECIES: alpha/beta fold hydrolase	PA_AB	PA_DMSO	12	WP_003138620.1	290.942	5690.62	4.28978	4.28978	1855.93	19.5593	6.15e-07	2.84e-07	6.06415	0.205506	Pseudomonas	0.067	34809.1	Pae_UCBPP-PA14_RefSeq.GCF_000014625.1	6	6	A0A0H2ZD21	PA14_25910		lipase
WP_003137852.1	MULTISPECIES: RodZ domain-containing protein	PA_AB	PA_DMSO	12	WP_003137852.1	146.079	2834.83	4.27844	4.27844	1840.61	19.4061	4.72e-08	4.01e-08	5.96693	0.121755	Pseudomonas	0.026	36131.6	Pae_UCBPP-PA14_RefSeq.GCF_000014625.1	6	7	A0A0H2ZEZ2	PA14_14860		hypothetical protein
WP_003083701.1	MULTISPECIES: carbonic anhydrase	PA_AB	PA_DMSO	14	WP_003083701.1	9763.48	189058	4.27529	4.27529	1836.38	19.3638	8.73e-07	3.73e-07	6.12157	0.219098	Pseudomonas	0.264	26649.3	Pae_UCBPP-PA14_RefSeq.GCF_000014625.1	10	12	A0A0H2ZKB2	PA14_01240		carbonic anhydrase
WP_003108672.1	MULTISPECIES: OmpA family protein	PA_AB	PA_DMSO	14	WP_003108672.1	26215.7	505474	4.26913	4.26913	1828.13	19.2813	2.75e-06	9.14e-07	6.31619	0.273497	Pseudomonas	0.283	31539.7	Pae_UCBPP-PA14_RefSeq.GCF_000014625.1	16	19	A0A0H2Z6N3	PA14_50810		hypothetical protein
WP_003087262.1	MULTISPECIES: transcriptional regulator Anr	PA_AB	PA_DMSO	14	WP_003087262.1	11110.6	213833	4.26648	4.26648	1824.59	19.2459	6.82e-06	1.93e-06	6.04971	0.31044	Pseudomonas	0.27	27129.2	Pae_UCBPP-PA14_RefSeq.GCF_000014625.1	8	10	A0A0H2Z8S5	PA14_44490	anr	transcriptional regulator Anr
WP_003091389.1	MULTISPECIES: phosphoribosylanthranilate isomerase	PA_AB	PA_DMSO	14	WP_003091389.1	2359.59	45331.1	4.26389	4.26389	1821.14	19.2114	2.27e-06	7.9e-07	4.18541	0.146707	Pseudomonas	0.071	22268.5	Pae_UCBPP-PA14_RefSeq.GCF_000014625.1	4	5	Q02PS6	PA14_23850	trpF	N-(5'-phosphoribosyl)anthranilate isomerase
WP_003109902.1	MULTISPECIES: lipopolysaccharide kinase InaA family protein	PA_AB	PA_DMSO	12	WP_003109902.1	719.888	13447.6	4.22343	4.22343	1768.01	18.6801	1.51e-05	3.71e-06	3.50113	0.103989	Pseudomonas	0.029	29001.4	Pae_UCBPP-PA14_RefSeq.GCF_000014625.1	8	9	A0A0H2ZIA4	PA14_66210		hypothetical protein
WP_003140326.1	MULTISPECIES: hypothetical protein	PA_AB	PA_DMSO	14	WP_003140326.1	2421.32	44722.5	4.20713	4.20713	1747.03	18.4703	2.33e-06	8.04e-07	6.00951	0.25329	Pseudomonas	0.179	40187.5	Pae_UCBPP-PA14_RefSeq.GCF_000014625.1	18	20	A0A0H2Z7I2	PA14_46520		hypothetical protein
WP_003085808.1	MULTISPECIES: OmpA family protein	PA_AB	PA_DMSO	14	WP_003085808.1	948.175	16805.8	4.14766	4.14766	1672.43	17.7243	5.68e-12	3.44e-11	6.06946	0.0280377	Pseudomonas	0.211	24713.4	Pae_UCBPP-PA14_RefSeq.GCF_000014625.1	9	14	A0A0H2Z614	PA14_53500		hypothetical protein
WP_003083630.1	MULTISPECIES: type VI secretion system-associated lipoprotein TagQ	PA_AB	PA_DMSO	14	WP_003083630.1	7779.39	137611	4.1448	4.1448	1668.92	17.6892	9.95e-06	2.61e-06	5.99404	0.324374	Pseudomonas	0.109	31787.4	Pae_UCBPP-PA14_RefSeq.GCF_000014625.1	13	14	A0A0H2ZJZ5	PA14_00820	tagQ1	TagQ1
WP_003082099.1	MULTISPECIES: COG3650 family protein	PA_AB	PA_DMSO	14	WP_003082099.1	2425.3	42064.3	4.11636	4.11636	1634.4	17.344	3.18e-05	7.11e-06	5.78917	0.365375	Pseudomonas	0.122	24172.2	Pae_UCBPP-PA14_RefSeq.GCF_000014625.1	7	7	A0A0H2Z7S2	PA14_50630		hypothetical protein
WP_003141910.1	MULTISPECIES: acyl-CoA dehydrogenase C-terminal domain-containing protein	PA_AB	PA_DMSO	14	WP_003141910.1	1319.43	22802.7	4.11122	4.11122	1628.22	17.2822	0.00203082	0.000301041	3.69291	0.536698	Pseudomonas	0.23	64562.7	Pae_UCBPP-PA14_RefSeq.GCF_000014625.1	19	21	A0A0H2ZIQ1	PA14_68510		acyl-CoA dehydrogenase
WP_003095496.1	MULTISPECIES: c-di-GMP-binding multidrug transporter transcriptional regulator BrlR	PA_AB	PA_DMSO	14	WP_003095496.1	716.905	12325.3	4.10369	4.10369	1619.23	17.1923	7.64e-06	2.12e-06	4.15194	0.156801	Pseudomonas	0.041	31168.4	Pae_UCBPP-PA14_RefSeq.GCF_000014625.1	7	8	A0A0H2ZI28	PA14_64500		transcriptional regulator
WP_003085898.1	MULTISPECIES: 4a-hydroxytetrahydrobiopterin dehydratase	PA_AB	PA_DMSO	14	WP_003085898.1	19011.2	315485	4.05265	4.05265	1559.46	16.5946	1.27e-07	8.65e-08	6.03002	0.146655	Bacteria	0.136	13333.2	Pae_UCBPP-PA14_RefSeq.GCF_000014625.1	6	9	Q02I31	PA14_53000	phhB	pterin-4-alpha-carbinolamine dehydratase
WP_003092142.1	MULTISPECIES: CoA-acylating methylmalonate-semialdehyde dehydrogenase	PA_AB	PA_DMSO	14	WP_003092142.1	4641.36	76754.5	4.04763	4.04763	1553.71	16.5371	1.37e-06	5.31e-07	6.05938	0.230493	Pseudomonas	0.103	53677.4	Pae_UCBPP-PA14_RefSeq.GCF_000014625.1	14	20	A0A0H2ZEC6	PA14_18120	mmsA	methylmalonate-semialdehyde dehydrogenase
WP_003138532.1	MULTISPECIES: aminopeptidase N	PA_AB	PA_DMSO	14	WP_003138532.1	8324.73	137656	4.04752	4.04752	1553.58	16.5358	1.53e-05	3.74e-06	5.79893	0.306262	Pseudomonas	0.189	99949.1	Pae_UCBPP-PA14_RefSeq.GCF_000014625.1	45	50	A0A0H2ZDF7	PA14_24270	pepN	aminopeptidase
WP_003101230.1	MULTISPECIES: CoA-acylating methylmalonate-semialdehyde dehydrogenase	PA_AB	PA_DMSO	14	WP_003101230.1	2509.45	41487.5	4.04724	4.04724	1553.25	16.5325	1.71e-08	1.83e-08	6.39092	0.112252	Pseudomonas	0.095	53323	Pae_UCBPP-PA14_RefSeq.GCF_000014625.1	17	18	A0A0H2ZJV2	PA14_01600		aldehyde dehydrogenase
WP_003097330.1	MULTISPECIES: Hpt domain-containing protein	PA_AB	PA_DMSO	12	WP_003097330.1	591.25	9715.32	4.03842	4.03842	1543.18	16.4318	0.000153888	2.83e-05	4.60292	0.361621	Bacteria	0.091	13422.2	Pae_UCBPP-PA14_RefSeq.GCF_000014625.1	2	2	A0A0H2ZJV3	PA14_00420		histidine phosphotransfer domain-containing protein
WP_003092809.1	MULTISPECIES: 23S rRNA (adenine(2503)-C(2))-methyltransferase RlmN	PA_AB	PA_DMSO	14	WP_003092809.1	9871.66	160018	4.0188	4.0188	1520.99	16.2099	9.84e-06	2.59e-06	5.81898	0.300788	Pseudomonas	0.066	41699.9	Pae_UCBPP-PA14_RefSeq.GCF_000014625.1	12	13	Q02RW0	PA14_14830		hypothetical protein
WP_003094932.1	MULTISPECIES: M48 family metallopeptidase	PA_AB	PA_DMSO	14	WP_003094932.1	8547.29	138457	4.01782	4.01782	1519.89	16.1989	3.7e-06	1.18e-06	6.14013	0.263846	Pseudomonas	0.19	29161	Pae_UCBPP-PA14_RefSeq.GCF_000014625.1	9	12	A0A0H2ZHI0	PA14_61290		lipoprotein
WP_003123186.1	MULTISPECIES: LEA type 2 family protein	PA_AB	PA_DMSO	14	WP_003123186.1	1804.97	28784.8	3.99526	3.99526	1494.75	15.9475	9.34e-05	1.81e-05	5.9885	0.419229	Pseudomonas	0.189	19012	Pae_UCBPP-PA14_RefSeq.GCF_000014625.1	6	7	A0A0H2Z7F9	PA14_50940		hypothetical protein
WP_003137803.1	MULTISPECIES: NAD(P)H-dependent anabolic L-arginine dehydrogenase DauB	PA_AB	PA_DMSO	14	WP_003137803.1	1050.65	16372.4	3.96192	3.96192	1458.32	15.5832	9.92e-07	4.14e-07	6.21581	0.202148	Pseudomonas	0.025	33885.7	Pae_UCBPP-PA14_RefSeq.GCF_000014625.1	7	8	A0A0H2ZFD5	PA14_14020		hypothetical protein
WP_003095483.1	MULTISPECIES: MOSC domain-containing protein	PA_AB	PA_DMSO	14	WP_003095483.1	18577.4	287071	3.94978	3.94978	1445.27	15.4527	1.73e-06	6.33e-07	6.39107	0.250936	Pseudomonas	0.358	19366.2	Pae_UCBPP-PA14_RefSeq.GCF_000014625.1	12	14	Q02FE3	PA14_64470		hypothetical protein
WP_003137714.1	MULTISPECIES: VOC family protein	PA_AB	PA_DMSO	14	WP_003137714.1	1990.23	30638.5	3.94434	3.94434	1439.44	15.3944	1.31e-05	3.26e-06	6.06784	0.311297	Pseudomonas	0.09	15378	Pae_UCBPP-PA14_RefSeq.GCF_000014625.1	4	4	A0A0H2ZFN4	PA14_12690		hypothetical protein
WP_003108612.1	MULTISPECIES: 2-heptyl-4(1H)-quinolone synthase subunit PqsC	PA_AB	PA_DMSO	14	WP_003108612.1	180721	2.76314e+06	3.93447	3.93447	1428.95	15.2895	0.000133042	2.49e-05	5.50207	0.417319	Pseudomonas	0.239	38238.7	Pae_UCBPP-PA14_RefSeq.GCF_000014625.1	18	31	A0A0H2Z7A3	PA14_51410	pqsC	PqsC
WP_003114548.1	MULTISPECIES: glycosyltransferase	PA_AB	PA_DMSO	14	WP_003114548.1	1522.72	22928.5	3.91241	3.91241	1405.75	15.0575	1.01e-06	4.19e-07	5.65539	0.17626	Pseudomonas	0.132	36625.1	Pae_UCBPP-PA14_RefSeq.GCF_000014625.1	14	17	A0A0H2ZIC4	PA14_66120		hypothetical protein
WP_003138291.1	MULTISPECIES: alpha/beta hydrolase	PA_AB	PA_DMSO	12	WP_003138291.1	610.128	9041.2	3.88933	3.88933	1381.85	14.8185	1.06e-06	4.33e-07	6.15845	0.198864	Pseudomonas	0.028	35250.8	Pae_UCBPP-PA14_RefSeq.GCF_000014625.1	8	8	A0A0H2ZE31	PA14_21320		hypothetical protein
WP_003100244.1	MULTISPECIES: tRNA uridine-5-carboxymethylaminomethyl(34) synthesis enzyme MnmG	PA_AB	PA_DMSO	14	WP_003100244.1	977.371	14425.2	3.88354	3.88354	1375.91	14.7591	7.91e-07	3.44e-07	5.49134	0.143053	Pseudomonas	0.078	69622.9	Pae_UCBPP-PA14_RefSeq.GCF_000014625.1	8	8	Q02DE3	PA14_73370	gidA	tRNA uridine 5-carboxymethylaminomethyl modification protein GidA
WP_003090506.1	MULTISPECIES: histone-like nucleoid-structuring protein MvaU	PA_AB	PA_DMSO	12	WP_003090506.1	300.232	4422.94	3.88085	3.88085	1373.17	14.7317	1.89e-12	1.26e-11	6.404	0.0264159	Pseudomonas	0.094	13379.5	Pae_UCBPP-PA14_RefSeq.GCF_000014625.1	11	13	A0A0H2ZC98	PA14_29590		transcriptional regulator
WP_003091746.1	MULTISPECIES: DUF3313 domain-containing protein	PA_AB	PA_DMSO	14	WP_003091746.1	2543.18	37379.7	3.87755	3.87755	1369.8	14.698	3.97e-05	8.54e-06	6.14744	0.359217	Pseudomonas	0.147	24059.7	Pae_UCBPP-PA14_RefSeq.GCF_000014625.1	8	10	A0A0H2ZE34	PA14_20600		hypothetical protein
WP_003135262.1	MULTISPECIES: GNAT family N-acetyltransferase	PA_AB	PA_DMSO	14	WP_003135262.1	2120.6	30903.5	3.86523	3.86523	1357.3	14.573	1.82e-05	4.34e-06	6.21775	0.331257	Pseudomonas	0.144	17771.4	Pae_UCBPP-PA14_RefSeq.GCF_000014625.1	3	3	A0A0H2ZHW4	PA14_63350		GNAT family acetyltransferase
WP_003141761.1	MULTISPECIES: peptide-methionine (S)-S-oxide reductase MsrA	PA_AB	PA_DMSO	14	WP_003141761.1	12255.3	178596	3.86523	3.86523	1357.3	14.573	1.64e-06	6.1e-07	5.54284	0.188142	Pseudomonas	0.205	23544.6	Pae_UCBPP-PA14_RefSeq.GCF_000014625.1	5	7	Q02EZ9	PA14_66330	msrA	peptide methionine sulfoxide reductase
WP_003131114.1	MULTISPECIES: tRNA 2-thiouridine(34) synthase MnmA	PA_AB	PA_DMSO	14	WP_003131114.1	11570.2	168286	3.86243	3.86243	1354.48	14.5448	1.01e-06	4.2e-07	6.21614	0.200261	Pseudomonas	0.243	41886.4	Pae_UCBPP-PA14_RefSeq.GCF_000014625.1	18	19	Q02NB8	PA14_30150	mnmA	tRNA-specific 2-thiouridylase MnmA
WP_011666785.1	MULTISPECIES: hypothetical protein	PA_AB	PA_DMSO	14	WP_011666785.1	962.61	13978.6	3.86013	3.86013	1352.16	14.5216	2.87e-07	1.59e-07	6.2008	0.174429	Pseudomonas	0.372	8148.38	Pae_UCBPP-PA14_RefSeq.GCF_000014625.1	4	4	A0A0H2ZHM9	PA14_67960		hypothetical protein
WP_003091717.1	MULTISPECIES: SelT/SelW/SelH family protein	PA_AB	PA_DMSO	14	WP_003091717.1	6162.17	88493.6	3.84406	3.84406	1336.08	14.3608	1.54e-06	5.82e-07	5.25592	0.170666	Pseudomonas	0.125	10812.4	Pae_UCBPP-PA14_RefSeq.GCF_000014625.1	2	2	A0A0H2ZDS9	PA14_20880		hypothetical protein
WP_003109143.1	MULTISPECIES: C17 cyclopropane fatty acid synthase CfaB	PA_AB	PA_DMSO	14	WP_003109143.1	949.491	13548.3	3.83481	3.83481	1326.9	14.269	7.94e-13	7.02e-12	6.31064	0.0224838	Pseudomonas	0.112	44081.3	Pae_UCBPP-PA14_RefSeq.GCF_000014625.1	14	18	A0A0H2ZIV3	PA14_73140		hypothetical protein
WP_003140132.1	MULTISPECIES: 3-hydroxyacyl-CoA dehydrogenase	PA_AB	PA_DMSO	14	WP_003140132.1	736.948	10117.1	3.77908	3.77908	1272.83	13.7283	1.2e-09	2.32e-09	7.03608	0.0932849	Pseudomonas	0.086	55127.3	Pae_UCBPP-PA14_RefSeq.GCF_000014625.1	8	8	A0A0H2Z879	PA14_43460		3-hydroxyacyl-CoA dehydrogenase
WP_003138538.1	MULTISPECIES: VWA domain-containing protein	PA_AB	PA_DMSO	6	WP_003138538.1	131.525	1800.28	3.77481	3.77481	1268.77	13.6877	0.00784653	0.00107037	3.08023	0.028008	Pseudomonas	0.014	65574.3	Pae_UCBPP-PA14_RefSeq.GCF_000014625.1	13	15	A0A0H2ZDE8	PA14_24390		hypothetical protein
WP_003137472.1	MULTISPECIES: pyochelin biosynthesis thiazoline reductase PchG	PA_AB	PA_DMSO	12	WP_003137472.1	379.773	5184.85	3.77109	3.77109	1265.25	13.6525	0.000182904	3.33e-05	5.42056	0.260872	Pseudomonas	0.032	37729.2	Pae_UCBPP-PA14_RefSeq.GCF_000014625.1	5	6	A0A0H2ZG63	PA14_09290	pchG	pyochelin biosynthetic protein PchG
WP_003109636.1	MULTISPECIES: NADH:flavin oxidoreductase/NADH oxidase	PA_AB	PA_DMSO	14	WP_003109636.1	1441.94	19602.4	3.76495	3.76495	1259.45	13.5945	9.93e-07	4.14e-07	5.94805	0.18074	Pseudomonas	0.114	40382	Pae_UCBPP-PA14_RefSeq.GCF_000014625.1	9	10	A0A0H2ZEZ4	PA14_16260		FMN oxidoreductase
WP_003141251.1	MULTISPECIES: imelysin family protein	PA_AB	PA_DMSO	14	WP_003141251.1	9132.78	123763	3.76038	3.76038	1255.15	13.5515	2.57e-06	8.68e-07	6.08391	0.228305	Pseudomonas	0.161	47260.8	Pae_UCBPP-PA14_RefSeq.GCF_000014625.1	23	27	A0A0H2ZGD9	PA14_56830	icmP	metalloproteinase outer membrane
WP_003095557.1	MULTISPECIES: SDR family oxidoreductase	PA_AB	PA_DMSO	14	WP_003095557.1	11702.4	157693	3.75224	3.75224	1247.52	13.4752	1.65e-06	6.13e-07	5.48902	0.179936	Pseudomonas	0.142	27384	Pae_UCBPP-PA14_RefSeq.GCF_000014625.1	8	8	A0A0H2ZH69	PA14_64840		short-chain dehydrogenase
WP_003140772.1	MULTISPECIES: tol-pal system protein YbgF	PA_AB	PA_DMSO	14	WP_003140772.1	306.454	4093.53	3.7396	3.7396	1235.77	13.3577	7.78e-12	4.19e-11	5.12369	0.0138905	Pseudomonas	0.08	29131.4	Pae_UCBPP-PA14_RefSeq.GCF_000014625.1	16	18	A0A0H2Z7H9	PA14_51690		hypothetical protein
WP_003095359.1	MULTISPECIES: pseudopaline biosynthesis protein CntL	PA_AB	PA_DMSO	14	WP_003095359.1	2623.3	34742.9	3.72727	3.72727	1224.4	13.244	6.85e-06	1.94e-06	4.44906	0.160952	Pseudomonas	0.118	28932.3	Pae_UCBPP-PA14_RefSeq.GCF_000014625.1	7	7	A0A0H2ZHV3	PA14_63940	cntL	CntL
WP_003090421.1	MULTISPECIES: thioredoxin-disulfide reductase	PA_AB	PA_DMSO	12	WP_003090421.1	867.07	11312	3.70556	3.70556	1204.62	13.0462	0.00043609	7.35e-05	5.88629	0.518484	Pseudomonas	0.117	33837	Pae_UCBPP-PA14_RefSeq.GCF_000014625.1	9	10	A0A0H2ZC61	PA14_30280	trxB1	thioredoxin reductase 1
WP_003095248.1	MULTISPECIES: Cu(I)-responsive transcriptional regulator	PA_AB	PA_DMSO	14	WP_003095248.1	3499.59	45650.1	3.70536	3.70536	1204.44	13.0444	1.12e-05	2.88e-06	6.01269	0.297677	Pseudomonas	0.083	15015	Pae_UCBPP-PA14_RefSeq.GCF_000014625.1	5	5	A0A0H2ZHX9	PA14_63170		transcriptional regulator
WP_003110318.1	MULTISPECIES: PqiC family protein	PA_AB	PA_DMSO	14	WP_003110318.1	412.502	5338.22	3.69389	3.69389	1194.11	12.9411	1.03e-05	2.68e-06	7.50936	0.266165	Pseudomonas	0.068	25671.7	Pae_UCBPP-PA14_RefSeq.GCF_000014625.1	9	11	A0A0H2ZI94	PA14_65590		hypothetical protein
WP_003104372.1	MULTISPECIES: catabolite repressor/activator	PA_AB	PA_DMSO	14	WP_003104372.1	420.685	5434.72	3.6914	3.6914	1191.88	12.9188	3.89e-06	1.23e-06	6.2389	0.21459	Pseudomonas	0.079	36387.5	Pae_UCBPP-PA14_RefSeq.GCF_000014625.1	6	6	A0A0H2ZEL0	PA14_18230	fruR	DNA-binding transcriptional regulator FruR
WP_003140319.1	MULTISPECIES: bifunctional isocitrate dehydrogenase kinase/phosphatase	PA_AB	PA_DMSO	14	WP_003140319.1	798.45	10275	3.68579	3.68579	1186.86	12.8686	7.04e-06	1.97e-06	6.0509	0.258415	Pseudomonas	0.102	66760.9	Pae_UCBPP-PA14_RefSeq.GCF_000014625.1	18	19	Q02JM4	PA14_46450	aceK	bifunctional isocitrate dehydrogenase kinase/phosphatase
WP_003104052.1	MULTISPECIES: anti-sigma factor antagonist RssC	PA_AB	PA_DMSO	14	WP_003104052.1	8031.55	102913	3.6796	3.6796	1181.35	12.8135	2.59e-06	8.73e-07	6.1834	0.233243	Pseudomonas	0.062	17710.4	Pae_UCBPP-PA14_RefSeq.GCF_000014625.1	6	8	A0A0H2ZCN9	PA14_27950		hypothetical protein
WP_003087915.1	MULTISPECIES: response regulator transcription factor ParR	PA_AB	PA_DMSO	14	WP_003087915.1	1851.62	23411.6	3.66037	3.66037	1164.39	12.6439	2.14e-05	5.02e-06	6.27793	0.327078	Pseudomonas	0.077	26575.9	Pae_UCBPP-PA14_RefSeq.GCF_000014625.1	5	5	A0A0H2Z8P1	PA14_41260		two-component response regulator
WP_003137504.1	MULTISPECIES: acyl-CoA synthetase	PA_AB	PA_DMSO	14	WP_003137504.1	4363.7	54649.7	3.64659	3.64659	1152.37	12.5237	8.4e-07	3.62e-07	6.44896	0.194997	Pseudomonas	0.094	59562.3	Pae_UCBPP-PA14_RefSeq.GCF_000014625.1	11	11	A0A0H2ZF57	PA14_09660		acyl-CoA synthetase
WP_003102387.1	MULTISPECIES: TlpA disulfide reductase family protein	PA_AB	PA_DMSO	14	WP_003102387.1	6842.82	84791.6	3.63126	3.63126	1139.13	12.3913	2.09e-06	7.37e-07	6.11559	0.206626	Pseudomonas	0.357	16895.3	Pae_UCBPP-PA14_RefSeq.GCF_000014625.1	6	6	A0A0H2Z761	PA14_51930		thioredoxin
WP_003092495.1	MULTISPECIES: DUF4398 domain-containing protein	PA_AB	PA_DMSO	14	WP_003092495.1	34453.9	423140	3.61839	3.61839	1128.13	12.2813	1.95e-13	2.86e-12	5.9675	0.0131618	Pseudomonadati	0.149	14454.3	Pae_UCBPP-PA14_RefSeq.GCF_000014625.1	6	7	A0A0H2ZEW4	PA14_16640		lipoprotein
WP_003092073.1	MULTISPECIES: peroxiredoxin	PA_AB	PA_DMSO	14	WP_003092073.1	18769.9	229804	3.61391	3.61391	1124.32	12.2432	2.31e-15	7.16e-14	6.92305	0.0123749	Pseudomonas	0.18	21821.8	Pae_UCBPP-PA14_RefSeq.GCF_000014625.1	12	16	A0A0H2ZE94	PA14_18690		peroxidase
WP_003093942.1	MULTISPECIES: ribbon-helix-helix domain-containing protein	PA_AB	PA_DMSO	14	WP_003093942.1	2476.04	30112.8	3.60427	3.60427	1116.17	12.1617	3.3e-06	1.06e-06	5.60783	0.20385	Pseudomonas	0.431	11875.7	Pae_UCBPP-PA14_RefSeq.GCF_000014625.1	7	7	A0A0H2ZGQ6	PA14_56360		hypothetical protein
WP_003087756.1	MULTISPECIES: hypothetical protein	PA_AB	PA_DMSO	12	WP_003087756.1	262.859	3190.41	3.60138	3.60138	1113.74	12.1374	2.13e-06	7.51e-07	5.0766	0.140373	Pseudomonas	0.062	18489.3	Pae_UCBPP-PA14_RefSeq.GCF_000014625.1	4	4	A0A0H2Z9U9	PA14_41980		hypothetical protein
WP_003141773.1	MULTISPECIES: uroporphyrinogen decarboxylase	PA_AB	PA_DMSO	14	WP_003141773.1	5166.28	61566.6	3.57495	3.57495	1091.7	11.917	8.62e-06	2.33e-06	5.81028	0.26988	Pseudomonas	0.059	38839.5	Pae_UCBPP-PA14_RefSeq.GCF_000014625.1	10	11	Q02EY3	PA14_66550	hemE	uroporphyrinogen decarboxylase
WP_003095844.1	MULTISPECIES: M48 family metalloprotease	PA_AB	PA_DMSO	14	WP_003095844.1	5301.6	62019.3	3.54822	3.54822	1069.82	11.6982	1.81e-06	6.53e-07	6.35953	0.211361	Pseudomonas	0.04	52383.3	Pae_UCBPP-PA14_RefSeq.GCF_000014625.1	13	14	A0A0H2ZIG1	PA14_66690		protease
WP_003109458.1	MULTISPECIES: ammonia-dependent NAD(+) synthetase	PA_AB	PA_DMSO	14	WP_003109458.1	39169.8	456921	3.54413	3.54413	1066.51	11.6651	8.99e-06	2.41e-06	5.88401	0.255761	Pseudomonas	0.429	29680.7	Pae_UCBPP-PA14_RefSeq.GCF_000014625.1	16	20	Q02F98	PA14_64980	nadE	NAD synthetase
WP_003116413.1;WP_152934953.1	MULTISPECIES: carbohydrate porin OprB	PA_AB	PA_DMSO	14	WP_003116413.1;WP_152934953.1	1214.42	14151.8	3.54264	3.54264	1065.31	11.6531	9.18e-07	3.88e-07	6.0439	0.169368	Pseudomonas	4.4%;4.3%	50753.55;52052.02	Pae_UCBPP-PA14_RefSeq.GCF_000014625.1	7	7	A0A0H2ZCB8	PA14_23030	oprB	glucose/carbohydrate outer membrane porin OprB precursor
WP_003141282.1	MULTISPECIES: penicillin-binding protein activator	PA_AB	PA_DMSO	14	WP_003141282.1	3447.69	40055.9	3.53831	3.53831	1061.82	11.6182	1.44e-06	5.52e-07	6.30792	0.217998	Pseudomonas	0.156	65652.4	Pae_UCBPP-PA14_RefSeq.GCF_000014625.1	15	18	A0A0H2ZGY2	PA14_57480		lipoprotein
WP_003141882.1	MULTISPECIES: SDR family NAD(P)-dependent oxidoreductase	PA_AB	PA_DMSO	14	WP_003141882.1	2891.82	33514.7	3.53475	3.53475	1058.95	11.5895	6.3e-08	5.11e-08	6.42377	0.131706	Pseudomonas	0.204	26161.6	Pae_UCBPP-PA14_RefSeq.GCF_000014625.1	6	7	A0A0H2ZIX5	PA14_68040		short-chain dehydrogenase
WP_016254242.1	MULTISPECIES: glyceraldehyde-3-phosphate dehydrogenase	PA_AB	PA_DMSO	14	WP_016254242.1	8050.34	93151.9	3.53246	3.53246	1057.12	11.5712	1.31e-08	1.51e-08	6.00143	0.0842473	Pseudomonas aeruginosa group	0.227	53191.8	Pae_UCBPP-PA14_RefSeq.GCF_000014625.1	14	15		PA14_25250		glyceraldehyde-3-phosphate dehydrogenase
WP_003113871.1	MULTISPECIES: RNA polymerase sigma factor RpoS	PA_AB	PA_DMSO	14	WP_003113871.1	1879.78	21540.1	3.51839	3.51839	1045.88	11.4588	1.64e-05	3.95e-06	6.17058	0.257521	Pseudomonas	0.042	38235.4	Pae_UCBPP-PA14_RefSeq.GCF_000014625.1	3	3	A0A0H2ZEU1	PA14_17480	rpoS	RNA polymerase sigma factor RpoS
WP_003119204.1	MULTISPECIES: AMP nucleosidase	PA_AB	PA_DMSO	14	WP_003119204.1	537.399	6134.09	3.51278	3.51278	1041.44	11.4144	1.99e-07	1.23e-07	8.06362	0.177813	Pseudomonas	0.042	56225.9	Pae_UCBPP-PA14_RefSeq.GCF_000014625.1	8	8	A0A0H2ZFN6	PA14_12490		AMP nucleosidase
WP_016254257.1	MULTISPECIES: HAD family hydrolase	PA_AB	PA_DMSO	14	WP_016254257.1	14512	163705	3.49578	3.49578	1028.06	11.2806	1.39e-05	3.44e-06	6.24765	0.28978	Pseudomonas	0.171	24459.8	Pae_UCBPP-PA14_RefSeq.GCF_000014625.1	10	11	PA14_21900	PA14_21900		HAD-superfamily hydrolase
WP_011666568.1	MULTISPECIES: mercury(II) reductase	PA_AB	PA_DMSO	14	WP_011666568.1	738.531	8319.68	3.4938	3.4938	1026.52	11.2652	2.81e-09	4.5e-09	6.79368	0.0838442	Gammaproteobacteria	0.087	58684	Pae_UCBPP-PA14_RefSeq.GCF_000014625.1	8	9	A0A0H2ZF37	PA14_15460	merA	mercuric reductase
WP_003114430.1	MULTISPECIES: NAD(P)/FAD-dependent oxidoreductase	PA_AB	PA_DMSO	14	WP_003114430.1	1379.28	15471.3	3.48761	3.48761	1021.69	11.2169	7.85e-08	5.94e-08	6.52187	0.11918	Pseudomonas	0.101	46693.3	Pae_UCBPP-PA14_RefSeq.GCF_000014625.1	6	6	A0A0H2ZCL9	PA14_28180		hypothetical protein
WP_003141631.1	MULTISPECIES: C69 family dipeptidase	PA_AB	PA_DMSO	12	WP_003141631.1	1179.91	13125.5	3.47563	3.47563	1012.42	11.1242	9.09e-08	6.69e-08	6.42531	0.139368	Pseudomonas	0.029	46929.1	Pae_UCBPP-PA14_RefSeq.GCF_000014625.1	5	5	A0A0H2ZHY0	PA14_61870		hypothetical protein
WP_003114685.1	MULTISPECIES: single-stranded DNA-binding protein	PA_AB	PA_DMSO	14	WP_003114685.1	7292.42	80833.6	3.47049	3.47049	1008.46	11.0846	2.96e-07	1.62e-07	5.87548	0.130336	Pseudomonas	0.358	18557.5	Pae_UCBPP-PA14_RefSeq.GCF_000014625.1	8	9	A0A0H2ZGD4	PA14_09200	ssb	single-stranded DNA-binding protein
WP_003109893.1	MULTISPECIES: hypothetical protein	PA_AB	PA_DMSO	14	WP_003109893.1	2426.37	26709.9	3.4605	3.4605	1000.81	11.0081	1.72e-06	6.31e-07	6.31141	0.21207	Pseudomonas	0.269	25015.8	Pae_UCBPP-PA14_RefSeq.GCF_000014625.1	8	11	A0A0H2ZI91	PA14_66090		hypothetical protein
WP_003084211.1	MULTISPECIES: carboxymuconolactone decarboxylase family protein	PA_AB	PA_DMSO	14	WP_003084211.1	6962.58	76266.8	3.45336	3.45336	995.382	10.9538	1.13e-05	2.89e-06	6.2155	0.271768	Pseudomonas	0.172	16228.6	Pae_UCBPP-PA14_RefSeq.GCF_000014625.1	5	6	A0A0H2ZK86	PA14_03490		hypothetical protein
WP_003082795.1	MULTISPECIES: YciI family protein	PA_AB	PA_DMSO	14	WP_003082795.1	17741.5	193142	3.44446	3.44446	988.641	10.8864	1.53e-05	3.73e-06	6.16505	0.287746	Pseudomonas	0.362	12752.6	Pae_UCBPP-PA14_RefSeq.GCF_000014625.1	5	6	A0A0H2Z8Q4	PA14_46830		hypothetical protein
WP_003100617.1	MULTISPECIES: iron-sulfur cluster assembly protein IscA	PA_AB	PA_DMSO	14	WP_003100617.1	4017.68	43403.5	3.43338	3.43338	980.315	10.8031	7.01e-06	1.97e-06	6.09794	0.242405	Bacteria	0.206	11569	Pae_UCBPP-PA14_RefSeq.GCF_000014625.1	4	5	A0A0H2ZE32	PA14_14750		iron-binding protein IscA
WP_003095177.1	MULTISPECIES: BON domain-containing protein	PA_AB	PA_DMSO	14	WP_003095177.1	119405	1.27825e+06	3.42023	3.42023	970.512	10.7051	1.77e-11	8.81e-11	6.55333	0.0372031	Pseudomonas	0.386	11760.4	Pae_UCBPP-PA14_RefSeq.GCF_000014625.1	13	17	A0A0H2ZHN3	PA14_62690		hypothetical protein
WP_003089408.1	MULTISPECIES: cupin domain-containing protein	PA_AB	PA_DMSO	14	WP_003089408.1	5028.89	53594	3.41376	3.41376	965.722	10.6572	1.28e-06	5.07e-07	6.44278	0.199012	Bacteria	0.182	12889.5	Pae_UCBPP-PA14_RefSeq.GCF_000014625.1	5	6	A0A0H2ZB95	PA14_34670		cupin superfamily protein
WP_003088985.1	MULTISPECIES: hypothetical protein	PA_AB	PA_DMSO	14	WP_003088985.1	13671.3	145659	3.41336	3.41336	965.43	10.6543	1.52e-05	3.73e-06	6.8319	0.305071	Pseudomonas	0.153	20943.1	Pae_UCBPP-PA14_RefSeq.GCF_000014625.1	4	6	A0A0H2ZAS6	PA14_36450		hypothetical protein
WP_003135130.1	MULTISPECIES: proteolytic complex protein LbcA	PA_AB	PA_DMSO	14	WP_003135130.1	1629.9	17134	3.394	3.394	951.227	10.5123	9.72e-06	2.57e-06	5.87699	0.251685	Pseudomonas	0.136	66422.8	Pae_UCBPP-PA14_RefSeq.GCF_000014625.1	19	19	A0A0H2ZHF6	PA14_61720		hypothetical protein
WP_003102299.1	MULTISPECIES: thiolase family protein	PA_AB	PA_DMSO	14	WP_003102299.1	3111.29	32148	3.36915	3.36915	933.271	10.3327	2.92e-08	2.8e-08	6.60899	0.112835	Pseudomonas	0.079	42069	Pae_UCBPP-PA14_RefSeq.GCF_000014625.1	9	11	A0A0H2ZD56	PA14_19430		acyl-CoA thiolase
WP_003083340.1	MULTISPECIES: GntR family transcriptional regulator	PA_AB	PA_DMSO	14	WP_003083340.1	734.85	7587.85	3.36817	3.36817	932.571	10.3257	5.1e-07	2.48e-07	6.43903	0.167473	Pseudomonas	0.135	28646.5	Pae_UCBPP-PA14_RefSeq.GCF_000014625.1	6	6	A0A0H2Z978	PA14_44780		transcriptional regulator
WP_003091874.1	MULTISPECIES: crotonase/enoyl-CoA hydratase family protein	PA_AB	PA_DMSO	14	WP_003091874.1	1428.01	14678.8	3.36165	3.36165	927.919	10.2792	1.1e-08	1.33e-08	7.00978	0.105411	Pseudomonas	0.145	26998.6	Pae_UCBPP-PA14_RefSeq.GCF_000014625.1	6	6	A0A0H2ZD28	PA14_19740		enoyl-CoA hydratase
WP_003111314.1	MULTISPECIES: hypothetical protein	PA_AB	PA_DMSO	14	WP_003111314.1	969.794	9888.69	3.35003	3.35003	919.669	10.1967	1.38e-05	3.41e-06	4.95719	0.212797	Pseudomonas	0.36	11344.8	Pae_UCBPP-PA14_RefSeq.GCF_000014625.1	4	4	A0A0H2Z925	PA14_39110		hypothetical protein
WP_003095286.1	MULTISPECIES: DsrE family protein	PA_AB	PA_DMSO	14	WP_003095286.1	25251.9	250549	3.31063	3.31063	892.196	9.92196	7.79e-06	2.15e-06	6.27566	0.248351	Pseudomonas	0.168	13545.5	Pae_UCBPP-PA14_RefSeq.GCF_000014625.1	2	2	A0A0H2ZGX5	PA14_63360		hypothetical protein
WP_003113213.1	MULTISPECIES: symmetrical bis(5'-nucleosyl)-tetraphosphatase	PA_AB	PA_DMSO	14	WP_003113213.1	7582.58	74914	3.30447	3.30447	887.974	9.87974	3.34e-06	1.08e-06	6.28115	0.227328	Pseudomonas	0.205	32018.8	Pae_UCBPP-PA14_RefSeq.GCF_000014625.1	11	13	Q02TH3	PA14_07700	apaH	diadenosine tetraphosphatase
WP_003087747.1	MULTISPECIES: acetyl-CoA C-acetyltransferase	PA_AB	PA_DMSO	14	WP_003087747.1	584.223	5757.71	3.3009	3.3009	885.533	9.85533	1.1e-07	7.73e-08	5.3568	0.0732925	Pseudomonas	0.025	42102.4	Pae_UCBPP-PA14_RefSeq.GCF_000014625.1	2	2	A0A0H2Z8I8	PA14_42090		acetyl-CoA acetyltransferase
WP_003096088.1	MULTISPECIES: imidazoleglycerol-phosphate dehydratase HisB	PA_AB	PA_DMSO	14	WP_003096088.1	1505.46	14690.5	3.28661	3.28661	875.814	9.75814	1.08e-06	4.41e-07	6.03823	0.162406	Pseudomonas	0.051	21937	Pae_UCBPP-PA14_RefSeq.GCF_000014625.1	2	2	Q02EM2	PA14_67930	hisB	imidazoleglycerol-phosphate dehydratase
WP_016254125.1	MULTISPECIES: DUF488 domain-containing protein	PA_AB	PA_DMSO	14	WP_016254125.1	9153.92	88835.3	3.27867	3.27867	870.462	9.70462	1.27e-05	3.17e-06	6.23094	0.263359	Pseudomonas	0.25	15248.1	Pae_UCBPP-PA14_RefSeq.GCF_000014625.1	10	11	A0A0H2Z7U4	PA14_50620		hypothetical protein
WP_003110588.1	MULTISPECIES: thymidylate synthase	PA_AB	PA_DMSO	14	WP_003110588.1	26771	259082	3.27467	3.27467	867.773	9.67773	4.48e-05	9.48e-06	6.14832	0.32594	Pseudomonas	0.152	30016.5	Pae_UCBPP-PA14_RefSeq.GCF_000014625.1	7	11	Q02U73	PA14_04480	thyA	thymidylate synthase
WP_003094784.1	MULTISPECIES: DUF4105 domain-containing protein	PA_AB	PA_DMSO	12	WP_003094784.1	422.934	4068.48	3.26598	3.26598	861.965	9.61965	1.63e-06	6.07e-07	6.13573	0.169628	Pseudomonas	0.031	70175.3	Pae_UCBPP-PA14_RefSeq.GCF_000014625.1	8	8	A0A0H2ZHE0	PA14_60580		hypothetical protein
WP_003103463.1	MULTISPECIES: phasin family protein	PA_AB	PA_DMSO	14	WP_003103463.1	896.518	8617.4	3.26485	3.26485	861.208	9.61208	2e-07	1.23e-07	6.3014	0.139644	Pseudomonas	0.348	15012	Pae_UCBPP-PA14_RefSeq.GCF_000014625.1	6	6	A0A0H2ZIQ5	PA14_66880		hypothetical protein
WP_003083828.1	MULTISPECIES: alkyl hydroperoxide reductase subunit C	PA_AB	PA_DMSO	14	WP_003083828.1	62048.9	594560	3.26035	3.26035	858.212	9.58212	3.72e-05	8.12e-06	6.01957	0.315473	Pseudomonas	0.241	20541.4	Pae_UCBPP-PA14_RefSeq.GCF_000014625.1	12	18	Q02UU0	PA14_01710		alkyl hydroperoxide reductase
WP_003096206.1	MULTISPECIES: ADP compounds hydrolase NudE	PA_AB	PA_DMSO	14	WP_003096206.1	3130.75	29874.6	3.25434	3.25434	854.232	9.54232	5.33e-06	1.59e-06	6.40799	0.212755	Pseudomonas	0.255	20908.8	Pae_UCBPP-PA14_RefSeq.GCF_000014625.1	7	9	A0A0H2ZIP8	PA14_68380	nudE	ADP-ribose diphosphatase NudE
WP_003091959.1	MULTISPECIES: YheU family protein	PA_AB	PA_DMSO	14	WP_003091959.1	6825.81	64932	3.24986	3.24986	851.272	9.51272	7.13e-11	2.76e-10	6.34383	0.0395385	Gammaproteobacteria	0.316	8697.77	Pae_UCBPP-PA14_RefSeq.GCF_000014625.1	5	6	Q02QV2	PA14_19330		hypothetical protein
WP_003122328.1	MULTISPECIES: adenosylcobalamin-dependent ribonucleoside-diphosphate reductase	PA_AB	PA_DMSO	14	WP_003122328.1	758.378	7203.04	3.24762	3.24762	849.796	9.49796	5.06e-07	2.47e-07	7.39067	0.197703	Pseudomonas	0.057	82709.2	Pae_UCBPP-PA14_RefSeq.GCF_000014625.1	13	13	A0A0H2ZJF7	PA14_72540		ribonucleotide reductase
WP_003141741.1	MULTISPECIES: bifunctional D-glycero-beta-D-manno-heptose-7-phosphate kinase/D-glycero-beta-D-manno-heptose 1-phosphate adenylyltransferase HldE	PA_AB	PA_DMSO	14	WP_003141741.1	1969.4	18624.4	3.24137	3.24137	845.692	9.45692	6.44e-12	3.71e-11	9.4038	0.0808587	Pseudomonas	0.171	50406.8	Pae_UCBPP-PA14_RefSeq.GCF_000014625.1	10	11	Q02F21	PA14_66060	rfaE	bifunctional heptose 7-phosphate kinase/heptose 1-phosphate adenyltransferase
WP_003092365.1	MULTISPECIES: 3-deoxy-8-phosphooctulonate synthase	PA_AB	PA_DMSO	14	WP_003092365.1	12842.2	120310	3.22779	3.22779	836.831	9.36831	2.04e-06	7.22e-07	6.27722	0.212253	Pseudomonas	0.359	31143.2	Pae_UCBPP-PA14_RefSeq.GCF_000014625.1	16	19	Q02RA8	PA14_17310	kdsA	2-dehydro-3-deoxyphosphooctonate aldolase
WP_003134313.1	MULTISPECIES: thioredoxin-disulfide reductase	PA_AB	PA_DMSO	14	WP_003134313.1	2004.88	18620	3.21526	3.21526	828.733	9.28733	1.31e-05	3.26e-06	6.25135	0.230786	Pseudomonas	0.225	33493.9	Pae_UCBPP-PA14_RefSeq.GCF_000014625.1	7	7	A0A0H2Z624	PA14_53290	trxB2	thioredoxin reductase 2
WP_003084490.1	MULTISPECIES: hydrolase	PA_AB	PA_DMSO	14	WP_003084490.1	526.521	4838.73	3.20007	3.20007	819	9.19	4.74e-08	4.01e-08	7.18381	0.100334	Pseudomonas	0.024	37304.2	Pae_UCBPP-PA14_RefSeq.GCF_000014625.1	2	2	A0A0H2ZKT1	PA14_04840		hypothetical protein
WP_003110703.1	MULTISPECIES: GTP 3',8-cyclase MoaA	PA_AB	PA_DMSO	14	WP_003110703.1	1817.1	16695.5	3.19975	3.19975	818.799	9.18799	6.46e-06	1.86e-06	6.40184	0.220761	Pseudomonas	0.13	37184.4	Pae_UCBPP-PA14_RefSeq.GCF_000014625.1	8	8	A0A0H2Z8Z3	PA14_44970	moaA2	molybdenum cofactor biosynthesis protein A
WP_003090065.1	MULTISPECIES: Lrp/AsnC family transcriptional regulator	PA_AB	PA_DMSO	14	WP_003090065.1	696.821	6317.12	3.18041	3.18041	806.563	9.06563	8.19e-07	3.55e-07	6.38492	0.155094	Pseudomonas	0.186	16431	Pae_UCBPP-PA14_RefSeq.GCF_000014625.1	4	4	A0A0H2ZAT5	PA14_30770		AsnC family transcriptional regulator
WP_003141998.1	MULTISPECIES: NAD(P)/FAD-dependent oxidoreductase	PA_AB	PA_DMSO	14	WP_003141998.1	1744.23	15809.4	3.18011	3.18011	806.379	9.06379	5.68e-09	7.79e-09	7.34365	0.106861	Pseudomonas	0.107	47651.6	Pae_UCBPP-PA14_RefSeq.GCF_000014625.1	11	12	A0A0H2ZJC3	PA14_70100		oxidoreductase
WP_004365179.1	MULTISPECIES: 5-oxoprolinase subunit PxpA	PA_AB	PA_DMSO	14	WP_004365179.1	1536.19	13909.7	3.17867	3.17867	805.472	9.05472	4.1e-10	1.06e-09	7.38394	0.0678365	Pseudomonas	0.079	27565.5	Pae_UCBPP-PA14_RefSeq.GCF_000014625.1	5	5	A0A0H2ZKC5	PA14_06420		hypothetical protein
WP_003133501.1	MULTISPECIES: threonine-phosphate decarboxylase CobD	PA_AB	PA_DMSO	14	WP_003133501.1	2096.06	18880.7	3.17116	3.17116	800.77	9.0077	3.26e-05	7.27e-06	6.64517	0.323308	Pseudomonas	0.036	36648.9	Pae_UCBPP-PA14_RefSeq.GCF_000014625.1	4	4	A0A0H2Z8I3	PA14_47720	cobC	threonine-phosphate decarboxylase
WP_003089049.1	MULTISPECIES: hypothetical protein	PA_AB	PA_DMSO	14	WP_003089049.1	528.384	4727.66	3.16147	3.16147	794.74	8.9474	0.000142137	2.65e-05	5.77347	0.331338	Pseudomonas	0.082	16970.1	Pae_UCBPP-PA14_RefSeq.GCF_000014625.1	2	2	A0A0H2ZAP4	PA14_36190		hypothetical protein
WP_003129937.1	MULTISPECIES: polyprenyl diphosphate synthase	PA_AB	PA_DMSO	14	WP_003129937.1	3656.3	32697.4	3.16072	3.16072	794.277	8.94277	2.43e-06	8.34e-07	6.42655	0.175614	Pseudomonas	0.159	28070.1	Pae_UCBPP-PA14_RefSeq.GCF_000014625.1	7	8	A0A0H2ZEV2	PA14_17110	uppS	UDP pyrophosphate synthetase
WP_003096027.1	MULTISPECIES: DUF4124 domain-containing protein	PA_AB	PA_DMSO	14	WP_003096027.1	2796.85	24852.8	3.15153	3.15153	788.598	8.88598	4.36e-13	4.7e-12	6.00648	0.0132657	Pseudomonas	0.258	20301.3	Pae_UCBPP-PA14_RefSeq.GCF_000014625.1	6	11	A0A0H2ZIV6	PA14_67650		hypothetical protein
WP_003138056.1	MULTISPECIES: PhzF family phenazine biosynthesis protein	PA_AB	PA_DMSO	14	WP_003138056.1	5840.58	51530.3	3.14124	3.14124	782.281	8.82281	5.99e-06	1.74e-06	6.12341	0.237306	Pseudomonas	0.084	28835.9	Pae_UCBPP-PA14_RefSeq.GCF_000014625.1	6	6	A0A0H2ZDD4	PA14_18020		PhzF family phenazine biosynthesis protein
WP_003089304.1	MULTISPECIES: monooxygenase PumA	PA_AB	PA_DMSO	14	WP_003089304.1	1339.82	11786.4	3.13701	3.13701	779.696	8.79696	2.33e-08	2.31e-08	7.21225	0.108645	Pseudomonas	0.104	14025.7	Pae_UCBPP-PA14_RefSeq.GCF_000014625.1	1	1	A0A0H2ZB47	PA14_35160		phenazine-utilizing monooxygenase A
WP_003139299.1	MULTISPECIES: acyl-homoserine lactone acylase PvdQ	PA_AB	PA_DMSO	14	WP_003139299.1	4297.06	37660.2	3.13162	3.13162	776.417	8.76417	1.82e-08	1.92e-08	7.3624	0.124626	Pseudomonas	0.142	84070.1	Pae_UCBPP-PA14_RefSeq.GCF_000014625.1	18	22	A0A0H2ZBD6	PA14_33820	pvdQ	penicillin acylase-related protein
WP_003140608.1	MULTISPECIES: PLP-dependent cysteine synthase family protein	PA_AB	PA_DMSO	14	WP_003140608.1	5326.23	46112.4	3.11397	3.11397	765.76	8.6576	1.97e-06	7.01e-07	6.67105	0.210564	Pseudomonas	0.137	39858.4	Pae_UCBPP-PA14_RefSeq.GCF_000014625.1	11	12	A0A0H2Z7I1	PA14_50660		hypothetical protein
WP_004365418.1	MULTISPECIES: pseudopaline transport inner membrane protein CntI	PA_AB	PA_DMSO	14	WP_004365418.1	1574.26	13598.4	3.11069	3.11069	763.797	8.63797	2.37e-07	1.38e-07	6.19408	0.133682	Pseudomonas	0.085	30695.9	Pae_UCBPP-PA14_RefSeq.GCF_000014625.1	2	3	A0A0H2ZHZ4	PA14_63910	cntI	CntI
WP_003087468.1	MULTISPECIES: winged helix-turn-helix transcriptional regulator	PA_AB	PA_DMSO	12	WP_003087468.1	716.293	6130.31	3.09734	3.09734	755.838	8.55838	3.92e-05	8.46e-06	6.33139	0.282475	Pseudomonas	0.089	16208.5	Pae_UCBPP-PA14_RefSeq.GCF_000014625.1	3	3	A0A0H2Z9E9	PA14_43720	bosR	biofilm oxidative stress regulator, BosR
WP_003103552.1	MULTISPECIES: oxidoreductase MexS	PA_AB	PA_DMSO	14	WP_003103552.1	21812.1	186319	3.09458	3.09458	754.202	8.54202	1.83e-06	6.56e-07	5.99965	0.182045	Pseudomonas	0.224	36831.4	Pae_UCBPP-PA14_RefSeq.GCF_000014625.1	16	24	A0A0H2ZBQ3	PA14_32420		oxidoreductase
WP_003086553.1	MULTISPECIES: tRNA cyclic N6-threonylcarbamoyladenosine(37) synthase TcdA	PA_AB	PA_DMSO	12	WP_003086553.1	156.645	1320.01	3.07498	3.07498	742.676	8.42676	3.66e-06	1.17e-06	7.3834	0.215004	Pseudomonas	0.096	28941.1	Pae_UCBPP-PA14_RefSeq.GCF_000014625.1	6	6	A0A0H2Z8B6	PA14_49350		hypothetical protein
WP_003092207.1	MULTISPECIES: helix-turn-helix transcriptional regulator	PA_AB	PA_DMSO	14	WP_003092207.1	706.73	5955.16	3.07491	3.07491	742.637	8.42637	3.43e-05	7.58e-06	5.83076	0.231192	Pseudomonas	0.046	29429.8	Pae_UCBPP-PA14_RefSeq.GCF_000014625.1	2	2	A0A0H2ZEF9	PA14_17720		LuxR family transcriptional regulator
WP_003092054.1	MULTISPECIES: class I SAM-dependent methyltransferase	PA_AB	PA_DMSO	12	WP_003092054.1	394.183	3313.7	3.07151	3.07151	740.652	8.40652	4.29e-12	2.66e-11	4.47258	0.00421417	Pseudomonas	0.034	39764.4	Pae_UCBPP-PA14_RefSeq.GCF_000014625.1	14	17	A0A0H2ZD84	PA14_18860		hypothetical protein
WP_003137018.1	MULTISPECIES: guanine deaminase	PA_AB	PA_DMSO	12	WP_003137018.1	522.275	4353.58	3.05932	3.05932	733.581	8.33581	0.00308264	0.00044577	2.27693	0.140398	Pseudomonas	0.033	49656.3	Pae_UCBPP-PA14_RefSeq.GCF_000014625.1	3	3	A0A0H2ZKE4	PA14_01660		guanine deaminase
WP_003116267.1	MULTISPECIES: type IV pilin protein	PA_AB	PA_DMSO	14	WP_003116267.1	1062.13	8852.08	3.05906	3.05906	733.428	8.33428	2.02e-10	6.03e-10	6.71223	0.0545667	Gammaproteobacteria	0.106	15382.3	Pae_UCBPP-PA14_RefSeq.GCF_000014625.1	4	4	A0A0H2ZGA0	PA14_60320	pilE	type 4 fimbrial biogenesis protein PilE
WP_003088973.1	MULTISPECIES: DUF2892 domain-containing protein	PA_AB	PA_DMSO	14	WP_003088973.1	1665.17	13814.1	3.0524	3.0524	729.589	8.29589	1.47e-09	2.71e-09	6.31718	0.059803	Pseudomonas	0.086	12532.3	Pae_UCBPP-PA14_RefSeq.GCF_000014625.1	4	4	A0A0H2ZAU2	PA14_36490		hypothetical protein
WP_003088034.1	MULTISPECIES: Fe-S biogenesis protein NfuA	PA_AB	PA_DMSO	14	WP_003088034.1	12811.2	106154	3.05068	3.05068	728.601	8.28601	4.51e-11	1.93e-10	7.99449	0.0601074	Pseudomonas	0.134	21135.9	Pae_UCBPP-PA14_RefSeq.GCF_000014625.1	4	5	Q02KZ2	PA14_40630		hypothetical protein
WP_003126007.1	MULTISPECIES: SDR family NAD(P)-dependent oxidoreductase	PA_AB	PA_DMSO	14	WP_003126007.1	1193.39	9846.53	3.04455	3.04455	725.087	8.25087	8.38e-06	2.29e-06	5.68368	0.216542	Pseudomonas	0.035	27168.6	Pae_UCBPP-PA14_RefSeq.GCF_000014625.1	3	3	A0A0H2ZJH7	PA14_72880		short-chain dehydrogenase
WP_003100303.1	MULTISPECIES: glutamate-5-semialdehyde dehydrogenase	PA_AB	PA_DMSO	14	WP_003100303.1	4986.54	41038.3	3.04086	3.04086	722.981	8.22981	1.51e-09	2.73e-09	7.51104	0.0908901	Pseudomonas	0.271	45016.2	Pae_UCBPP-PA14_RefSeq.GCF_000014625.1	15	16	Q02SH4	PA14_12010	proA	gamma-glutamyl phosphate reductase
WP_003087972.1	MULTISPECIES: crotonase/enoyl-CoA hydratase family protein	PA_AB	PA_DMSO	14	WP_003087972.1	967.167	7831.34	3.01742	3.01742	709.72	8.0972	1.85e-08	1.93e-08	7.83402	0.129808	Pseudomonas	0.067	29989.4	Pae_UCBPP-PA14_RefSeq.GCF_000014625.1	8	8	A0A0H2Z9J3	PA14_40980		enoyl-CoA hydratase
WP_003087393.1	MULTISPECIES: DMT family protein	PA_AB	PA_DMSO	14	WP_003087393.1	4491.43	36042	3.00443	3.00443	702.463	8.02463	3.62e-08	3.27e-08	6.20616	0.0948992	Pseudomonas	0.106	12924.5	Pae_UCBPP-PA14_RefSeq.GCF_000014625.1	1	1	A0A0H2Z8V6	PA14_44110		hypothetical protein
WP_003137498.1	MULTISPECIES: multidrug efflux transporter outer membrane subunit OpmD	PA_AB	PA_DMSO	14	WP_003137498.1	947.825	7605.1	3.00428	3.00428	702.374	8.02374	5.38e-05	1.12e-05	6.75414	0.258136	Pseudomonas	0.025	52997.3	Pae_UCBPP-PA14_RefSeq.GCF_000014625.1	11	12	A0A0H2ZF64	PA14_09500	opmD	outer membrane protein
WP_003096336.1	MULTISPECIES: thioredoxin TrxA	PA_AB	PA_DMSO	14	WP_003096336.1	284435	2.2672e+06	2.99474	2.99474	697.088	7.97088	4.83e-06	1.46e-06	6.49196	0.234753	Pseudomonas	0.639	11869.6	Pae_UCBPP-PA14_RefSeq.GCF_000014625.1	8	13	A0A0H2ZIU3	PA14_69200	trxA	thioredoxin
WP_003087987.1	MULTISPECIES: SDR family oxidoreductase	PA_AB	PA_DMSO	14	WP_003087987.1	2582.61	20494.7	2.98834	2.98834	693.562	7.93562	2.67e-05	6.12e-06	3.29026	0.0964335	Pseudomonas	0.161	26918.9	Pae_UCBPP-PA14_RefSeq.GCF_000014625.1	7	8	A0A0H2ZA18	PA14_40890		short chain dehydrogenase
WP_003138473.1	MULTISPECIES: UDP-N-acetyl-D-mannosamine dehydrogenase	PA_AB	PA_DMSO	14	WP_003138473.1	41280.7	327018	2.98583	2.98583	692.182	7.92182	1.23e-08	1.44e-08	7.78406	0.126133	Pseudomonas	0.261	46019	Pae_UCBPP-PA14_RefSeq.GCF_000014625.1	19	25	A0A0H2ZDN3	PA14_23380	orfH	UDP-N-acetyl-D-mannosaminuronate dehydrogenase
WP_003111492.1	MULTISPECIES: flagellar hook-associated protein FlgL	PA_AB	PA_DMSO	12	WP_003111492.1	259.52	2051.75	2.98293	2.98293	690.592	7.90592	5.02e-05	1.05e-05	4.27265	0.147058	Pseudomonas	0.03	46860.7	Pae_UCBPP-PA14_RefSeq.GCF_000014625.1	5	5	A0A0H2Z7W6	PA14_50340	flgL	flagellar hook-associated protein FlgL
WP_003139694.1	MULTISPECIES: siderophore-interacting protein	PA_AB	PA_DMSO	14	WP_003139694.1	1608.62	12625.1	2.97241	2.97241	684.844	7.84844	3.87e-07	2e-07	6.29478	0.141563	Pseudomonas	0.063	33602	Pae_UCBPP-PA14_RefSeq.GCF_000014625.1	6	7	A0A0H2ZAB4	PA14_38220		hypothetical protein
WP_003138031.1	MULTISPECIES: sulfurtransferase-like selenium metabolism protein YedF	PA_AB	PA_DMSO	14	WP_003138031.1	2339.46	18350	2.97153	2.97153	684.367	7.84367	2.93e-08	2.8e-08	6.42625	0.100672	Pseudomonas	0.159	9111.32	Pae_UCBPP-PA14_RefSeq.GCF_000014625.1	4	5	A0A0H2ZEQ2	PA14_17350		hypothetical protein
WP_003084400.1	MULTISPECIES: RNA pyrophosphohydrolase	PA_AB	PA_DMSO	14	WP_003084400.1	5357.8	41930.1	2.96827	2.96827	682.599	7.82599	0.000247872	4.42e-05	6.5831	0.37915	Pseudomonas	0.088	18758.5	Pae_UCBPP-PA14_RefSeq.GCF_000014625.1	3	3	Q02U79	PA14_04390	ygdP	dinucleoside polyphosphate hydrolase
WP_003096330.1	MULTISPECIES: glycerol-3-phosphate transporter	PA_AB	PA_DMSO	14	WP_003096330.1	1031.74	8064.51	2.96651	2.96651	681.641	7.81641	8.69e-06	2.34e-06	6.09276	0.233098	Pseudomonas	0.02	49299.8	Pae_UCBPP-PA14_RefSeq.GCF_000014625.1	4	5	A0A0H2ZJ49	PA14_69130	glpT	sn-glycerol-3-phosphate transporter
WP_003088906.1	MULTISPECIES: glycogen/starch/alpha-glucan phosphorylase	PA_AB	PA_DMSO	14	WP_003088906.1	670.502	5238.53	2.96585	2.96585	681.285	7.81285	1.31e-05	3.26e-06	5.88502	0.185785	Pseudomonas	0.06	91997.4	Pae_UCBPP-PA14_RefSeq.GCF_000014625.1	8	8	A0A0H2Z9I5	PA14_36840	glgP	glycogen phosphorylase
WP_003139702.1	MULTISPECIES: TetR family transcriptional regulator AmrR	PA_AB	PA_DMSO	14	WP_003139702.1	9437.53	73621.4	2.96364	2.96364	680.092	7.80092	1.53e-05	3.73e-06	6.52461	0.248353	Pseudomonas	0.148	23743.2	Pae_UCBPP-PA14_RefSeq.GCF_000014625.1	10	12	A0A0H2ZA65	PA14_38380		transcriptional regulator
WP_003139132.1	MULTISPECIES: protein-disulfide reductase DsbD	PA_AB	PA_DMSO	14	WP_003139132.1	719.993	5615.39	2.96333	2.96333	679.922	7.79922	2.51e-09	4.09e-09	6.46245	0.0452221	Pseudomonas	0.019	62415.8	Pae_UCBPP-PA14_RefSeq.GCF_000014625.1	7	8	A0A0H2ZAE4	PA14_32590		thiol:disulfide interchange protein
WP_003094758.1	MULTISPECIES: Obg family GTPase CgtA	PA_AB	PA_DMSO	14	WP_003094758.1	1519.88	11847	2.96249	2.96249	679.47	7.7947	1.65e-10	5.25e-10	6.6124	0.0484764	Pseudomonas	0.074	44338.8	Pae_UCBPP-PA14_RefSeq.GCF_000014625.1	10	13	Q02GB1	PA14_60445	obgE	GTPase ObgE
WP_003088828.1	MULTISPECIES: MFS transporter	PA_AB	PA_DMSO	10	WP_003088828.1	419.564	3254.32	2.95539	2.95539	675.643	7.75643	0.00249584	0.000364313	3.46371	0.283684	Pseudomonas	0.028	45715.9	Pae_UCBPP-PA14_RefSeq.GCF_000014625.1	1	1	A0A0H2ZAQ3	PA14_37250		major facilitator transporter
WP_003087920.1	MULTISPECIES: trigger factor	PA_AB	PA_DMSO	14	WP_003087920.1	7300.73	56523.3	2.95273	2.95273	674.215	7.74215	1.44e-08	1.6e-08	6.8227	0.0981799	Pseudomonas	0.197	48582.1	Pae_UCBPP-PA14_RefSeq.GCF_000014625.1	17	18	Q02KU3	PA14_41250	tig	trigger factor
WP_003087657.1	MULTISPECIES: acireductone synthase	PA_AB	PA_DMSO	14	WP_003087657.1	2828.47	21834	2.94848	2.94848	671.936	7.71936	5.67e-06	1.67e-06	6.35206	0.213666	Pseudomonas	0.084	24070.2	Pae_UCBPP-PA14_RefSeq.GCF_000014625.1	4	4	Q02KH5	PA14_42720	masA	enolase-phosphatase
WP_003091210.1	MULTISPECIES: universal stress protein	PA_AB	PA_DMSO	14	WP_003091210.1	35589	270143	2.92422	2.92422	659.064	7.59064	0.000415334	7.03e-05	6.14604	0.427481	Pseudomonas	0.255	15844.2	Pae_UCBPP-PA14_RefSeq.GCF_000014625.1	7	8	A0A0H2ZD86	PA14_25040		hypothetical protein
WP_003110581.1	MULTISPECIES: YegP family protein	PA_AB	PA_DMSO	14	WP_003110581.1	44887.6	340266	2.92227	2.92227	658.039	7.58039	7.39e-07	3.28e-07	7.2155	0.187075	Pseudomonas	0.345	11743.1	Pae_UCBPP-PA14_RefSeq.GCF_000014625.1	6	9	A0A0H2ZKQ5	PA14_04300		hypothetical protein
WP_003140635.1	MULTISPECIES: RES family NAD+ phosphorylase	PA_AB	PA_DMSO	13	WP_003140635.1	662.211	5006.55	2.91845	2.91845	656.036	7.56036	0.0021942	0.000324291	4.81971	0.217252	Pseudomonas	0.04	28252.4	Pae_UCBPP-PA14_RefSeq.GCF_000014625.1	2	2	A0A0H2Z7F3	PA14_51010		hypothetical protein
WP_003084819.1	MULTISPECIES: biotin-dependent carboxyltransferase family protein	PA_AB	PA_DMSO	14	WP_003084819.1	1421.15	10692.2	2.91144	2.91144	652.366	7.52366	6.6e-08	5.26e-08	7.84284	0.148018	Pseudomonas	0.191	34649.6	Pae_UCBPP-PA14_RefSeq.GCF_000014625.1	10	11	A0A0H2ZKQ0	PA14_06480		hydrolase
WP_003092343.1	MULTISPECIES: tRNA pseudouridine(13) synthase TruD	PA_AB	PA_DMSO	14	WP_003092343.1	3320.26	24969.4	2.91079	2.91079	652.032	7.52032	7.71e-08	5.92e-08	7.75404	0.149021	Pseudomonas	0.141	38768.1	Pae_UCBPP-PA14_RefSeq.GCF_000014625.1	9	9	Q02R98	PA14_17440	truD	tRNA pseudouridine synthase D
WP_011666551.1	MULTISPECIES: nitroreductase family protein	PA_AB	PA_DMSO	14	WP_011666551.1	3160.61	23744.2	2.9093	2.9093	651.254	7.51254	9.7e-08	7.05e-08	7.75592	0.141023	Pseudomonas	0.045	58894.5	Pae_UCBPP-PA14_RefSeq.GCF_000014625.1	8	9	A0A0H2ZFC7	PA14_12860		hypothetical protein
WP_003142089.1	MULTISPECIES: GNAT family N-acetyltransferase	PA_AB	PA_DMSO	14	WP_003142089.1	2327.8	17233.2	2.88815	2.88815	640.323	7.40323	6.16e-06	1.78e-06	6.18596	0.199248	Pseudomonas	0.047	17023.2	Pae_UCBPP-PA14_RefSeq.GCF_000014625.1	3	4	A0A0H2ZJM5	PA14_71690		GNAT family acetyltransferase
WP_003111308.1	MULTISPECIES: sulfonate ABC transporter substrate-binding protein	PA_AB	PA_DMSO	12	WP_003111308.1	170.199	1256.91	2.88459	2.88459	638.497	7.38497	6.91e-08	5.42e-08	6.46391	0.0672073	Pseudomonas	0.028	35173.4	Pae_UCBPP-PA14_RefSeq.GCF_000014625.1	3	3	A0A0H2ZEC2	PA14_19540		hypothetical protein
WP_009313359.1	MULTISPECIES: aldehyde dehydrogenase family protein	PA_AB	PA_DMSO	14	WP_009313359.1	4666.41	34434.8	2.88348	2.88348	637.929	7.37929	2.14e-08	2.21e-08	7.33933	0.118565	Pseudomonas	0.255	55066.8	Pae_UCBPP-PA14_RefSeq.GCF_000014625.1	19	25	A0A0H2ZFS1	PA14_11810		aldehyde dehydrogenase
WP_003138575.1	MULTISPECIES: glycerol-3-phosphate dehydrogenase/oxidase	PA_AB	PA_DMSO	12	WP_003138575.1	777.388	5731.95	2.88232	2.88232	637.335	7.37335	1.62e-06	6.07e-07	6.85628	0.126283	Pseudomonas	0.019	58216.5	Pae_UCBPP-PA14_RefSeq.GCF_000014625.1	5	5	Q02PI9	PA14_24950		FAD-dependent glycerol-3-phosphate dehydrogenase
WP_003097867.1	MULTISPECIES: alpha/beta fold hydrolase	PA_AB	PA_DMSO	14	WP_003097867.1	888.385	6506.82	2.87269	2.87269	632.432	7.32432	1.35e-08	1.54e-08	7.98732	0.111923	Pseudomonas	0.063	31290.3	Pae_UCBPP-PA14_RefSeq.GCF_000014625.1	6	7	A0A0H2Z9I4	PA14_43540		hydrolase
WP_003094011.1	MULTISPECIES: LemA family protein	PA_AB	PA_DMSO	14	WP_003094011.1	488.404	3527.64	2.85256	2.85256	622.279	7.22279	6.54e-10	1.49e-09	7.4514	0.0725222	Pseudomonas	0.068	21047.3	Pae_UCBPP-PA14_RefSeq.GCF_000014625.1	4	4	A0A0H2ZFI0	PA14_56810		lemA-like protein
WP_003139362.1	MULTISPECIES: gluconokinase, GntK/IdnK-type	PA_AB	PA_DMSO	14	WP_003139362.1	1501.22	10791	2.84562	2.84562	618.815	7.18815	1.59e-07	1.03e-07	7.43127	0.126434	Pseudomonas	0.173	18476.3	Pae_UCBPP-PA14_RefSeq.GCF_000014625.1	6	6	A0A0H2ZB13	PA14_34640		gluconokinase
WP_003138938.1	MULTISPECIES: secretin N-terminal domain-containing protein	PA_AB	PA_DMSO	13	WP_003138938.1	1815.7	13037.9	2.84412	2.84412	618.067	7.18067	1.17e-12	9.04e-12	6.33475	0.0176572	Pseudomonas	0.059	29418.6	Pae_UCBPP-PA14_RefSeq.GCF_000014625.1	8	12	A0A0H2ZC71	PA14_30070		hypothetical protein
WP_009313699.1	MULTISPECIES: MerR family transcriptional regulator	PA_AB	PA_DMSO	12	WP_009313699.1	391.904	2813.11	2.84359	2.84359	617.806	7.17806	6.71e-08	5.32e-08	6.1263	0.0813419	Pseudomonas	0.03	30103.5	Pae_UCBPP-PA14_RefSeq.GCF_000014625.1	8	8		PA14_21070		MerR family transcriptional regulator
WP_003086262.1	MULTISPECIES: peroxiredoxin	PA_AB	PA_DMSO	14	WP_003086262.1	26560.9	189088	2.83168	2.83168	611.905	7.11905	2.44e-07	1.41e-07	7.16315	0.15645	Pseudomonas	0.338	17351.8	Pae_UCBPP-PA14_RefSeq.GCF_000014625.1	7	7	A0A0H2Z7L7	PA14_51290	bcp	bacterioferritin comigratory protein
WP_003089038.1	MULTISPECIES: NAD(P)-dependent oxidoreductase	PA_AB	PA_DMSO	14	WP_003089038.1	4241.14	30085.3	2.82653	2.82653	609.367	7.09367	1.6e-05	3.88e-06	5.34466	0.197855	Pseudomonas	0.254	30974	Pae_UCBPP-PA14_RefSeq.GCF_000014625.1	7	7	A0A0H2Z9N2	PA14_36270		dehydrogenase
WP_003094613.1	MULTISPECIES: VOC family protein	PA_AB	PA_DMSO	12	WP_003094613.1	1037.65	7337.32	2.82193	2.82193	607.108	7.07108	3.47e-07	1.85e-07	5.95917	0.112245	Pseudomonas	0.064	15150.9	Pae_UCBPP-PA14_RefSeq.GCF_000014625.1	2	2	A0A0H2ZH63	PA14_58620		hypothetical protein
WP_003113167.1	MULTISPECIES: tyrosine--tRNA ligase	PA_AB	PA_DMSO	14	WP_003113167.1	929.672	6555.16	2.81784	2.81784	605.105	7.05105	5.01e-07	2.46e-07	4.65648	0.07322	Pseudomonas	0.083	44129.7	Pae_UCBPP-PA14_RefSeq.GCF_000014625.1	8	9	A0A0H2ZKQ1	PA14_08560	tyrZ	tyrosyl-tRNA synthetase
WP_003139057.1	MULTISPECIES: LysR family transcriptional regulator	PA_AB	PA_DMSO	14	WP_003139057.1	635.768	4479.84	2.81688	2.81688	604.635	7.04635	4.03e-07	2.06e-07	6.15326	0.125748	Pseudomonas	0.029	35174.5	Pae_UCBPP-PA14_RefSeq.GCF_000014625.1	7	7	A0A0H2ZBW5	PA14_31560		LysR family transcriptional regulator
WP_003138458.1	MULTISPECIES: formimidoylglutamase	PA_AB	PA_DMSO	14	WP_003138458.1	591.645	4145.51	2.80875	2.80875	600.676	7.00676	3.44e-09	5.25e-09	7.37055	0.117723	Pseudomonas	0.042	34303.6	Pae_UCBPP-PA14_RefSeq.GCF_000014625.1	2	2	Q02PY1	PA14_23170		formimidoylglutamase
WP_003117290.1	MULTISPECIES: hypothetical protein	PA_AB	PA_DMSO	14	WP_003117290.1	2838.67	19846.4	2.80559	2.80559	599.143	6.99143	6.61e-07	3.01e-07	7.17413	0.179463	Pseudomonas	0.195	18270.9	Pae_UCBPP-PA14_RefSeq.GCF_000014625.1	4	4	A0A0H2ZB06	PA14_35850		hypothetical protein
WP_003098129.1	MULTISPECIES: ATP-dependent Clp endopeptidase proteolytic subunit ClpP	PA_AB	PA_DMSO	12	WP_003098129.1	250.541	1751.24	2.80526	2.80526	598.984	6.98984	0.000855465	0.00013661	3.26407	0.189626	Pseudomonas	0.066	23502.1	Pae_UCBPP-PA14_RefSeq.GCF_000014625.1	7	11	A0A0H2Z9P5	PA14_41240	clpP	ATP-dependent Clp protease proteolytic subunit
WP_003087843.1	MULTISPECIES: outer membrane porin OprF	PA_AB	PA_DMSO	14	WP_003087843.1	73269.6	511415	2.80321	2.80321	597.991	6.97991	3.5e-16	1.74e-14	9.04545	0.0212306	Pseudomonas	0.377	37639.6	Pae_UCBPP-PA14_RefSeq.GCF_000014625.1	25	37	A0A0H2Z9M5	PA14_41570	oprF	major porin and structural outer membrane porin OprF precursor
WP_003093313.1	MULTISPECIES: bifunctional 3,4-dihydroxy-2-butanone-4-phosphate synthase/GTP cyclohydrolase II	PA_AB	PA_DMSO	14	WP_003093313.1	9964.59	69347.4	2.79896	2.79896	595.939	6.95939	2.12e-07	1.29e-07	6.90001	0.141672	Pseudomonas	0.312	39438.2	Pae_UCBPP-PA14_RefSeq.GCF_000014625.1	13	16	A0A0H2ZEN7	PA14_11420	ribB	bifunctional 3,4-dihydroxy-2-butanone 4-phosphate synthase/GTP cyclohydrolase II-like protein
WP_003106317.1	MULTISPECIES: YeeE/YedE family protein	PA_AB	PA_DMSO	12	WP_003106317.1	1698.68	11806.6	2.79711	2.79711	595.046	6.95046	0.000291468	5.11e-05	3.57169	0.183575	Pseudomonas	0.025	42360.1	Pae_UCBPP-PA14_RefSeq.GCF_000014625.1	5	5	A0A0H2ZIH5	PA14_71670		hypothetical protein
WP_003082507.1	MULTISPECIES: phytanoyl-CoA dioxygenase family protein	PA_AB	PA_DMSO	14	WP_003082507.1	13069.2	90191.4	2.78682	2.78682	590.108	6.90108	1.92e-05	4.57e-06	5.90888	0.232639	Pseudomonas	0.086	34071.4	Pae_UCBPP-PA14_RefSeq.GCF_000014625.1	7	7	A0A0H2Z736	PA14_48560		hypothetical protein
WP_003100657.1	MULTISPECIES: homoserine dehydrogenase	PA_AB	PA_DMSO	14	WP_003100657.1	2386.52	16421.7	2.78262	2.78262	588.1	6.881	5.48e-10	1.32e-09	6.87157	0.0555247	Pseudomonas	0.115	46223.1	Pae_UCBPP-PA14_RefSeq.GCF_000014625.1	10	10	A0A0H2ZF44	PA14_16070	hom	homoserine dehydrogenase
WP_003111145.1	MULTISPECIES: hydrolase	PA_AB	PA_DMSO	14	WP_003111145.1	1989.94	13684.4	2.78173	2.78173	587.677	6.87677	1.81e-07	1.14e-07	6.49683	0.143921	Pseudomonas	0.333	19851.9	Pae_UCBPP-PA14_RefSeq.GCF_000014625.1	7	8	A0A0H2ZE65	PA14_14270		isochorismatase family hydrolase
WP_003131969.1	MULTISPECIES: mercury resistance transcriptional regulator MerR	PA_AB	PA_DMSO	12	WP_003131969.1	884.99	6077.27	2.77969	2.77969	586.704	6.86704	0.000527173	8.72e-05	5.04925	0.298913	Bacteria	0.056	15763.1	Pae_UCBPP-PA14_RefSeq.GCF_000014625.1	2	2	A0A0H2ZEV9	PA14_15480	merR	transcriptional regulator MerR
WP_003097074.1	MULTISPECIES: MFS transporter	PA_AB	PA_DMSO	14	WP_003097074.1	503757	3.45506e+06	2.77791	2.77791	585.859	6.85859	0.000293452	5.14e-05	6.27564	0.39521	Pseudomonas	0.099	47761.1	Pae_UCBPP-PA14_RefSeq.GCF_000014625.1	12	20	A0A0H2ZIU0	PA14_72960		MFS dicarboxylate transporter
WP_003132618.1	MULTISPECIES: DUF1302 domain-containing protein	PA_AB	PA_DMSO	14	WP_003132618.1	2393.93	16394.4	2.77576	2.77576	584.835	6.84835	3.06e-08	2.89e-08	6.55167	0.0964921	Pseudomonas	0.03	69604.2	Pae_UCBPP-PA14_RefSeq.GCF_000014625.1	6	6	A0A0H2ZFP2	PA14_13130		hypothetical protein
WP_025297938.1	MULTISPECIES: EexN family lipoprotein	PA_AB	PA_DMSO	12	WP_025297938.1	1038.91	7104.85	2.77373	2.77373	583.874	6.83874	1.6e-07	1.03e-07	6.80589	0.146795	Pseudomonadota	0.141	10218.8	Pae_UCBPP-PA14_RefSeq.GCF_000014625.1	3	3		PA14_RS12655	PA14_RS12655
WP_003102461.1	MULTISPECIES: hypothetical protein	PA_AB	PA_DMSO	12	WP_003102461.1	492.745	3361.42	2.77016	2.77016	582.181	6.82181	0.0650633	0.00789804	2.22114	0.396622	Pseudomonas	0.038	38346.1	Pae_UCBPP-PA14_RefSeq.GCF_000014625.1	5	6	A0A0H2ZC51	PA14_30730		hypothetical protein
WP_003110503.1	MULTISPECIES: TetR/AcrR family transcriptional regulator	PA_AB	PA_DMSO	14	WP_003110503.1	1128.59	7690.62	2.76858	2.76858	581.436	6.81436	2.92e-07	1.61e-07	6.66734	0.109794	Pseudomonas	0.091	20466.4	Pae_UCBPP-PA14_RefSeq.GCF_000014625.1	6	7	A0A0H2ZHU9	PA14_63880		transcriptional regulator
WP_003105217.1	MULTISPECIES: malate synthase G	PA_AB	PA_DMSO	14	WP_003105217.1	107473	732211	2.76829	2.76829	581.299	6.81299	0.000985527	0.00015469	6.10197	0.457386	Pseudomonas	0.288	78632	Pae_UCBPP-PA14_RefSeq.GCF_000014625.1	31	43	Q02TT1	PA14_06290	glcB	malate synthase G
WP_003138422.1	MULTISPECIES: DMT family transporter	PA_AB	PA_DMSO	14	WP_003138422.1	727.498	4942.76	2.7643	2.7643	579.419	6.79419	8.53e-06	2.32e-06	6.20188	0.221101	Pseudomonas	0.044	31013.1	Pae_UCBPP-PA14_RefSeq.GCF_000014625.1	4	4	A0A0H2ZCF1	PA14_22560		permease
WP_003118992.1	MULTISPECIES: VOC family protein	PA_AB	PA_DMSO	13	WP_003118992.1	626.317	4248.2	2.76189	2.76189	578.283	6.78283	8.8e-07	3.74e-07	6.3642	0.144314	Pseudomonas	0.071	17159.6	Pae_UCBPP-PA14_RefSeq.GCF_000014625.1	3	4	A0A0H2ZF12	PA14_09780		hypothetical protein
WP_003102573.1	MULTISPECIES: glycosyltransferase family 4 protein	PA_AB	PA_DMSO	14	WP_003102573.1	2797.62	18967	2.76122	2.76122	577.97	6.7797	0.000148038	2.74e-05	6.39261	0.324703	Pseudomonas	0.043	42016.3	Pae_UCBPP-PA14_RefSeq.GCF_000014625.1	3	3	A0A0H2ZJB5	PA14_71920	wbpY	glycosyltransferase WbpY
WP_004365396.1	MULTISPECIES: 3-oxoacyl-ACP reductase	PA_AB	PA_DMSO	6	WP_004365396.1	373.827	2528.4	2.75778	2.75778	576.356	6.76356	0.00121683	0.000187205	3.94333	0.128665	Pseudomonas	0.024	47158.3	Pae_UCBPP-PA14_RefSeq.GCF_000014625.1	5	5	A0A0H2ZHQ9	PA14_63270	fabG	3-ketoacyl-ACP reductase
WP_003097294.1	MULTISPECIES: LysM peptidoglycan-binding domain-containing protein	PA_AB	PA_DMSO	14	WP_003097294.1	3782.55	25447.9	2.75012	2.75012	572.772	6.72772	1.18e-13	1.95e-12	7.28342	0.0197018	Pseudomonas	0.191	37586	Pae_UCBPP-PA14_RefSeq.GCF_000014625.1	24	38	A0A0H2ZJL6	PA14_00210		lysin domain-containing protein
WP_003140841.1	MULTISPECIES: quinone oxidoreductase family protein	PA_AB	PA_DMSO	14	WP_003140841.1	7864.38	52721.3	2.74498	2.74498	570.38	6.7038	1.81e-08	1.91e-08	8.26459	0.134858	Pseudomonas	0.207	33337.4	Pae_UCBPP-PA14_RefSeq.GCF_000014625.1	10	10	A0A0H2Z774	PA14_53110		oxidoreductase
WP_003137937.1	MULTISPECIES: CaiB/BaiF CoA transferase family protein	PA_AB	PA_DMSO	14	WP_003137937.1	1336.28	8951.75	2.74395	2.74395	569.9	6.699	2.39e-07	1.39e-07	8.16158	0.166739	Pseudomonas	0.064	44881.4	Pae_UCBPP-PA14_RefSeq.GCF_000014625.1	12	15	A0A0H2ZEZ5	PA14_16130		hypothetical protein
WP_003139739.1	MULTISPECIES: acetoacetate--CoA ligase	PA_AB	PA_DMSO	14	WP_003139739.1	16980.3	113058	2.73513	2.73513	565.821	6.65821	5.59e-05	1.15e-05	4.16538	0.170908	Pseudomonas	0.184	71885.9	Pae_UCBPP-PA14_RefSeq.GCF_000014625.1	22	25	A0A0H2ZAD4	PA14_38690		acetoacetyl-CoA synthetase
WP_003091478.1	MULTISPECIES: phosphogluconate dehydratase	PA_AB	PA_DMSO	14	WP_003091478.1	7495.19	49879.4	2.73441	2.73441	565.486	6.65486	6.13e-12	3.62e-11	9.75854	0.0742249	Pseudomonas	0.102	65182.5	Pae_UCBPP-PA14_RefSeq.GCF_000014625.1	12	13	A0A0H2ZDQ9	PA14_22910	edd	phosphogluconate dehydratase
WP_015502235.1	MULTISPECIES: AAA family protein disaggregase ClpG	PA_AB	PA_DMSO	14	WP_015502235.1	1221.4	8101.34	2.72962	2.72962	563.283	6.63283	2.86e-07	1.59e-07	7.99178	0.126667	Pseudomonas	0.064	103412	Pae_UCBPP-PA14_RefSeq.GCF_000014625.1	17	18	A0A0H2ZLE4	PA14_06000		ClpA/B protease ATP binding subunit
WP_003138114.1	MULTISPECIES: dihydroorotase	PA_AB	PA_DMSO	14	WP_003138114.1	14515.6	96129	2.72737	2.72737	562.245	6.62245	1.72e-06	6.31e-07	6.67197	0.18346	Pseudomonas	0.25	38406.7	Pae_UCBPP-PA14_RefSeq.GCF_000014625.1	13	19	Q02QZ8	PA14_18710	pyrC	dihydroorotase
WP_003142054.1	MULTISPECIES: betaine-aldehyde dehydrogenase	PA_AB	PA_DMSO	14	WP_003142054.1	752.424	4971.04	2.72393	2.72393	560.671	6.60671	4.25e-08	3.71e-08	5.78059	0.0757015	Pseudomonas	0.049	53279.3	Pae_UCBPP-PA14_RefSeq.GCF_000014625.1	9	10	Q02DY9	PA14_70950	betB	betaine aldehyde dehydrogenase
WP_003131045.1	MULTISPECIES: GFA family protein	PA_AB	PA_DMSO	14	WP_003131045.1	4432.45	29213.4	2.72045	2.72045	559.081	6.59081	1.22e-05	3.07e-06	6.94717	0.235652	Pseudomonas	0.237	14297	Pae_UCBPP-PA14_RefSeq.GCF_000014625.1	6	8	A0A0H2ZCF9	PA14_29150		hypothetical protein
WP_003104989.1	MULTISPECIES: YeaC family protein	PA_AB	PA_DMSO	12	WP_003104989.1	1220.36	8017.72	2.71588	2.71588	556.996	6.56996	7.54e-05	1.48e-05	3.94902	0.159453	Pseudomonas	0.218	9965.23	Pae_UCBPP-PA14_RefSeq.GCF_000014625.1	2	3	A0A0H2ZM84	PA14_24245		hypothetical protein
WP_003090414.1	MULTISPECIES: outer membrane lipoprotein chaperone LolA	PA_AB	PA_DMSO	14	WP_003090414.1	3084.94	20248	2.71446	2.71446	556.349	6.56349	1.77e-10	5.54e-10	8.73366	0.0774107	Pseudomonas	0.312	23072.4	Pae_UCBPP-PA14_RefSeq.GCF_000014625.1	9	11	Q02NA6	PA14_30310	lolA	outer-membrane lipoprotein carrier protein
WP_016254196.1	MULTISPECIES: type I-F CRISPR-associated endoribonuclease Cas6/Csy4	PA_AB	PA_DMSO	14	WP_016254196.1	16680.2	107884	2.69328	2.69328	546.781	6.46781	1.09e-07	7.7e-08	8.40852	0.178637	Pseudomonas	0.225	21391.5	Pae_UCBPP-PA14_RefSeq.GCF_000014625.1	5	5	Q02MM2	PA14_33300		hypothetical protein
WP_003139809.1	MULTISPECIES: 5-methyltetrahydropteroyltriglutamate--homocysteine S-methyltransferase	PA_AB	PA_DMSO	12	WP_003139809.1	349.82	2260.11	2.69171	2.69171	546.077	6.46077	0.0149181	0.00194107	3.92912	0.367899	Pseudomonas	0.012	86177.3	Pae_UCBPP-PA14_RefSeq.GCF_000014625.1	10	10	Q02L76	PA14_39590	metE	5- methyltetrahydropteroyltriglutamate/homocysteine S-methyltransferase
WP_003099351.1	MULTISPECIES: 1-acyl-sn-glycerol-3-phosphate acyltransferase	PA_AB	PA_DMSO	14	WP_003099351.1	2070.43	13342.8	2.68806	2.68806	544.446	6.44446	8.42e-05	1.64e-05	4.65481	0.228858	Pseudomonas	0.083	43789.8	Pae_UCBPP-PA14_RefSeq.GCF_000014625.1	8	9	A0A0H2ZGH6	PA14_61360		hypothetical protein
WP_003095916.1	MULTISPECIES: D-aminoacyl-tRNA deacylase	PA_AB	PA_DMSO	14	WP_003095916.1	4438.42	28600.3	2.68791	2.68791	544.381	6.44381	0.00106649	0.00016572	6.34222	0.407181	Pseudomonas	0.09	15559.9	Pae_UCBPP-PA14_RefSeq.GCF_000014625.1	3	3	Q02ET8	PA14_67100		D-tyrosyl-tRNA(Tyr) deacylase
WP_003108766.1	MULTISPECIES: arginyltransferase	PA_AB	PA_DMSO	14	WP_003108766.1	1302.1	8366.8	2.68383	2.68383	542.561	6.42561	0.00019038	3.45e-05	4.32444	0.277757	Pseudomonas	0.038	27825.8	Pae_UCBPP-PA14_RefSeq.GCF_000014625.1	2	2	Q02NB0	PA14_30260		arginyl-tRNA-protein transferase
WP_003118255.1	MULTISPECIES: lytic murein transglycosylase	PA_AB	PA_DMSO	14	WP_003118255.1	9426.81	60463.8	2.68123	2.68123	541.403	6.41403	6.67e-12	3.76e-11	8.40276	0.0510633	Pseudomonas	0.214	47787	Pae_UCBPP-PA14_RefSeq.GCF_000014625.1	12	16	A0A0H2ZFU8	PA14_12160		murein transglycosylase
WP_003146131.1	MULTISPECIES: tRNA glutamyl-Q(34) synthetase GluQRS	PA_AB	PA_DMSO	14	WP_003146131.1	7835.86	50184.4	2.67908	2.67908	540.446	6.40446	2.73e-08	2.64e-08	7.72737	0.131715	Pseudomonas	0.116	32540.9	Pae_UCBPP-PA14_RefSeq.GCF_000014625.1	9	10	Q02FU9	PA14_62510		glutamyl-Q tRNA(Asp) synthetase
WP_003091187.1	MULTISPECIES: amino acid permease	PA_AB	PA_DMSO	14	WP_003091187.1	1246.22	7979.3	2.6787	2.6787	540.279	6.40279	1.1e-06	4.45e-07	8.55849	0.127025	Pseudomonas	0.028	51003.5	Pae_UCBPP-PA14_RefSeq.GCF_000014625.1	3	4	A0A0H2ZD85	PA14_25270	aroP1	aromatic amino acid transport protein AroP1
WP_003102591.1	MULTISPECIES: PP0621 family protein	PA_AB	PA_DMSO	12	WP_003102591.1	1887.08	12081.3	2.67855	2.67855	540.212	6.40212	0.288335	0.0322831	2.02139	0.650265	Pseudomonas	0.148	9581.03	Pae_UCBPP-PA14_RefSeq.GCF_000014625.1	1	1	Q02GC9	PA14_60240		hypothetical protein
WP_003091177.1	MULTISPECIES: Si-specific NAD(P)(+) transhydrogenase	PA_AB	PA_DMSO	14	WP_003091177.1	744.722	4767.23	2.67838	2.67838	540.136	6.40136	2.23e-08	2.26e-08	8.38321	0.116382	Pseudomonas	0.028	51161	Pae_UCBPP-PA14_RefSeq.GCF_000014625.1	8	8	Q02PF5	PA14_25390	sth	soluble pyridine nucleotide transhydrogenase
WP_003094300.1	MULTISPECIES: tryptophan--tRNA ligase	PA_AB	PA_DMSO	14	WP_003094300.1	24150.6	153156	2.66487	2.66487	534.17	6.3417	3.18e-07	1.72e-07	7.0721	0.151041	Pseudomonas	0.185	48977.6	Pae_UCBPP-PA14_RefSeq.GCF_000014625.1	14	17	A0A0H2ZGQ0	PA14_57670	trpS	tryptophanyl-tRNA synthetase
WP_003110596.1	MULTISPECIES: MarR family winged helix-turn-helix transcriptional regulator	PA_AB	PA_DMSO	14	WP_003110596.1	865.632	5479.94	2.66233	2.66233	533.056	6.33056	3.59e-06	1.15e-06	6.45578	0.171754	Pseudomonas	0.071	17040.9	Pae_UCBPP-PA14_RefSeq.GCF_000014625.1	5	6	A0A0H2ZHN9	PA14_68110		transcriptional regulator
WP_003095657.1	MULTISPECIES: RNA chaperone Hfq	PA_AB	PA_DMSO	14	WP_003095657.1	5187.41	32796.6	2.66046	2.66046	532.235	6.32235	2.91e-08	2.8e-08	7.72827	0.136505	Gammaproteobacteria	0.415	9103.51	Pae_UCBPP-PA14_RefSeq.GCF_000014625.1	7	8	Q02F74	PA14_65310	hfq	RNA-binding protein Hfq
WP_003140256.1	MULTISPECIES: cytochrome c maturation protein CcmH	PA_AB	PA_DMSO	14	WP_003140256.1	1362.56	8610.91	2.65985	2.65985	531.967	6.31967	1.35e-10	4.61e-10	8.65362	0.0689219	Pseudomonas	0.265	17445.2	Pae_UCBPP-PA14_RefSeq.GCF_000014625.1	6	7	A0A0H2Z933	PA14_45290	ccmH	cytochrome C-type biogenesis protein CcmH
WP_003092394.1	MULTISPECIES: 30S ribosomal protein S2	PA_AB	PA_DMSO	10	WP_003092394.1	368.777	2316.97	2.65142	2.65142	528.285	6.28285	0.0741781	0.00891288	1.30025	0.283641	Pseudomonas	0.041	27336.4	Pae_UCBPP-PA14_RefSeq.GCF_000014625.1	5	5	Q02RC8	PA14_17060	rpsB	30S ribosomal protein S2
WP_003092856.1	MULTISPECIES: preprotein translocase subunit YajC	PA_AB	PA_DMSO	14	WP_003092856.1	2507.02	15684.5	2.6453	2.6453	525.624	6.25624	2.01e-06	7.13e-07	6.17998	0.150598	Pseudomonas	0.268	11861.9	Pae_UCBPP-PA14_RefSeq.GCF_000014625.1	3	3	A0A0H2ZF92	PA14_14610	yajC	preprotein translocase subunit YajC
WP_011666524.1	hypothetical protein	PA_AB	PA_DMSO	14	WP_011666524.1	3367.48	21048.2	2.64396	2.64396	525.043	6.25043	4.67e-05	9.82e-06	6.77482	0.295341	Pseudomonas aeruginosa	0.13	15726.9	Pae_UCBPP-PA14_RefSeq.GCF_000014625.1	5	5	A0A0H2ZK65	PA14_00740		lipoprotein
WP_003141264.1	MULTISPECIES: putative 2-dehydropantoate 2-reductase	PA_AB	PA_DMSO	14	WP_003141264.1	16891.9	105264	2.63961	2.63961	523.161	6.23161	0.0775207	0.0092875	5.76631	0.465739	Pseudomonas	0.023	33012.6	Pae_UCBPP-PA14_RefSeq.GCF_000014625.1	2	2	A0A0H2ZFK5	PA14_57160	apbA	2-dehydropantoate 2-reductase
WP_003086981.1	MULTISPECIES: hypothetical protein	PA_AB	PA_DMSO	12	WP_003086981.1	545.345	3371.46	2.62813	2.62813	518.226	6.18226	0.000588015	9.68e-05	4.70957	0.224527	Pseudomonas	0.08	12214.9	Pae_UCBPP-PA14_RefSeq.GCF_000014625.1	2	2	A0A0H2Z8B3	PA14_46340		hypothetical protein
WP_003138209.1	MULTISPECIES: SirB1 family protein	PA_AB	PA_DMSO	14	WP_003138209.1	4099.37	25304.7	2.62593	2.62593	517.282	6.17282	7.47e-06	2.08e-06	6.52704	0.221824	Pseudomonas	0.304	29933.3	Pae_UCBPP-PA14_RefSeq.GCF_000014625.1	12	13	A0A0H2ZE96	PA14_19860		hypothetical protein
WP_003119987.1	MULTISPECIES: 2-heptyl-3-hydroxy-4(1H)-quinolone synthase	PA_AB	PA_DMSO	14	WP_003119987.1	3504.99	21633.6	2.62579	2.62579	517.222	6.17222	2.29e-07	1.34e-07	7.27979	0.116059	Pseudomonas	0.113	42054.3	Pae_UCBPP-PA14_RefSeq.GCF_000014625.1	7	7	Q02N79	PA14_30630	pqsH	FAD-dependent monooxygenase
WP_003096763.1	MULTISPECIES: hypothetical protein	PA_AB	PA_DMSO	6	WP_003096763.1	637.428	3927.02	2.6231	2.6231	516.072	6.16072	0.00239052	0.000350591	3.64297	0.212437	Pseudomonas	0.19	6868.68	Pae_UCBPP-PA14_RefSeq.GCF_000014625.1	4	4	A0A0H2ZJL0	PA14_71380		hypothetical protein
WP_011666600.1	MULTISPECIES: SPOR domain-containing protein	PA_AB	PA_DMSO	12	WP_011666600.1	655.831	4033.33	2.62057	2.62057	514.995	6.14995	1.35e-06	5.25e-07	4.08654	0.0679714	Pseudomonas	0.084	23217.5	Pae_UCBPP-PA14_RefSeq.GCF_000014625.1	3	3	A0A0H2ZDK5	PA14_23890		hypothetical protein
WP_003093235.1	MULTISPECIES: GNAT family N-acetyltransferase	PA_AB	PA_DMSO	14	WP_003093235.1	87975.3	537464	2.611	2.611	510.926	6.10926	0.000400749	6.8e-05	6.35712	0.401573	Pseudomonas	0.366	18048.7	Pae_UCBPP-PA14_RefSeq.GCF_000014625.1	11	12	A0A0H2ZFJ6	PA14_11750		acetyltransferase
WP_003111818.1	MULTISPECIES: heavy-metal-associated domain-containing protein	PA_AB	PA_DMSO	14	WP_003111818.1	12267	74614.5	2.60467	2.60467	508.251	6.08251	7.47e-07	3.31e-07	7.89899	0.188554	Pseudomonas	0.554	6857.76	Pae_UCBPP-PA14_RefSeq.GCF_000014625.1	3	3	A0A0H2ZED1	PA14_18070		periplasmic metal-binding protein
WP_003140141.1	MULTISPECIES: AMP-binding protein	PA_AB	PA_DMSO	14	WP_003140141.1	1679.56	10195.4	2.60176	2.60176	507.025	6.07025	3.86e-08	3.44e-08	8.36557	0.131705	Pseudomonas	0.157	61418.5	Pae_UCBPP-PA14_RefSeq.GCF_000014625.1	14	18	A0A0H2Z9H9	PA14_43610		AMP-binding protein
WP_003134433.1	MULTISPECIES: amidase	PA_AB	PA_DMSO	14	WP_003134433.1	6897.46	41500.1	2.58898	2.58898	501.673	6.01673	8.87e-17	5.5e-15	7.09637	0.00619302	Pseudomonas	0.058	50619.9	Pae_UCBPP-PA14_RefSeq.GCF_000014625.1	23	28	A0A0H2Z755	PA14_55200		amidase
WP_003086122.1	MULTISPECIES: Holliday junction branch migration protein RuvA	PA_AB	PA_DMSO	6	WP_003086122.1	876.564	5246.23	2.58135	2.58135	498.499	5.98499	0.0553459	0.00678152	3.43	0.41148	Pseudomonas	0.085	21959.6	Pae_UCBPP-PA14_RefSeq.GCF_000014625.1	3	4	Q02IC8	PA14_51790	ruvA	Holliday junction DNA helicase RuvA
WP_011666680.1	MULTISPECIES: biotin-dependent carboxyltransferase family protein	PA_AB	PA_DMSO	14	WP_011666680.1	11305.3	67286.7	2.57332	2.57332	495.179	5.95179	1.56e-05	3.79e-06	5.9905	0.197169	Pseudomonas	0.118	33112.9	Pae_UCBPP-PA14_RefSeq.GCF_000014625.1	8	9	A0A0H2Z9F2	PA14_37310		hypothetical protein
WP_003094362.1	MULTISPECIES: HPr family phosphocarrier protein	PA_AB	PA_DMSO	14	WP_003094362.1	3154.92	18770.6	2.5728	2.5728	494.961	5.94961	2.41e-05	5.58e-06	5.70301	0.206646	Pseudomonas	0.133	9702.15	Pae_UCBPP-PA14_RefSeq.GCF_000014625.1	2	2	A0A0H2ZGK7	PA14_57980		phosphoryl carrier protein
WP_003082503.1	MULTISPECIES: clavaminate synthase family protein	PA_AB	PA_DMSO	14	WP_003082503.1	1843.69	10956.2	2.57108	2.57108	494.256	5.94256	2.74e-10	7.46e-10	9.46203	0.0928441	Pseudomonas	0.138	35924.8	Pae_UCBPP-PA14_RefSeq.GCF_000014625.1	5	6	A0A0H2Z733	PA14_48620		clavaminic acid synthetase
WP_003140562.1	MULTISPECIES: hypothetical protein	PA_AB	PA_DMSO	14	WP_003140562.1	1325.59	7855.43	2.56705	2.56705	492.597	5.92597	0.000511269	8.49e-05	6.34258	0.387374	Pseudomonas	0.197	26121.2	Pae_UCBPP-PA14_RefSeq.GCF_000014625.1	5	5	A0A0H2Z892	PA14_49740		hypothetical protein
WP_003084466.1	MULTISPECIES: pantetheine-phosphate adenylyltransferase	PA_AB	PA_DMSO	14	WP_003084466.1	9105.02	53864.4	2.5646	2.5646	491.59	5.9159	0.000417712	7.06e-05	4.35451	0.271896	Pseudomonas	0.453	17771.5	Pae_UCBPP-PA14_RefSeq.GCF_000014625.1	8	8	Q02U51	PA14_04760	coaD	phosphopantetheine adenylyltransferase
WP_010791699.1	MULTISPECIES: hypothetical protein	PA_AB	PA_DMSO	14	WP_010791699.1	1178.91	6956.21	2.56085	2.56085	490.055	5.90055	9.93e-06	2.61e-06	4.91877	0.181658	Pseudomonas	0.1	12832.4	Pae_UCBPP-PA14_RefSeq.GCF_000014625.1	6	8		PA14_RS13390	PA14_RS13390
WP_003141786.1	MULTISPECIES: penicillin-binding protein 1A	PA_AB	PA_DMSO	14	WP_003141786.1	4051.36	23885.6	2.55966	2.55966	489.57	5.8957	4.23e-12	2.66e-11	7.80741	0.0338582	Pseudomonas	0.034	91298.7	Pae_UCBPP-PA14_RefSeq.GCF_000014625.1	15	15	A0A0H2ZIP9	PA14_66670	ponA	penicillin-binding protein 1A
WP_003093182.1	MULTISPECIES: D-alanyl-D-alanine carboxypeptidase family protein	PA_AB	PA_DMSO	14	WP_003093182.1	1040.18	6098.83	2.5517	2.5517	486.326	5.86326	6.09e-09	8.17e-09	5.8951	0.0531961	Pseudomonas	0.07	42457.6	Pae_UCBPP-PA14_RefSeq.GCF_000014625.1	7	10	A0A0H2ZFH3	PA14_12100	dacC	D-ala-D-ala-carboxypeptidase
WP_003084817.1	MULTISPECIES: 5-oxoprolinase subunit B family protein	PA_AB	PA_DMSO	14	WP_003084817.1	1540.46	9025	2.55056	2.55056	485.863	5.85863	9.2e-10	1.89e-09	9.28801	0.101892	Pseudomonas	0.082	33000.6	Pae_UCBPP-PA14_RefSeq.GCF_000014625.1	4	4	A0A0H2ZLI0	PA14_06460		hypothetical protein
WP_003083101.1	MULTISPECIES: DUF2802 domain-containing protein	PA_AB	PA_DMSO	14	WP_003083101.1	436.604	2555.17	2.54902	2.54902	485.236	5.85236	7.99e-09	1.04e-08	7.66981	0.0823803	Pseudomonas	0.274	14657.9	Pae_UCBPP-PA14_RefSeq.GCF_000014625.1	3	3	A0A0H2Z8G9	PA14_45480		hypothetical protein
WP_003139559.1	MULTISPECIES: malto-oligosyltrehalose synthase	PA_AB	PA_DMSO	14	WP_003139559.1	1275.35	7461.91	2.54866	2.54866	485.089	5.85089	1.9e-09	3.34e-09	8.21355	0.0911795	Pseudomonas	0.081	103829	Pae_UCBPP-PA14_RefSeq.GCF_000014625.1	14	14	A0A0H2ZLZ9	PA14_36605		maltooligosyl trehalose synthase
WP_003095371.1	MULTISPECIES: DUF2333 family protein	PA_AB	PA_DMSO	14	WP_003095371.1	2222.49	13001.5	2.54843	2.54843	484.999	5.84999	1.95e-07	1.22e-07	5.63655	0.0775079	Pseudomonas	0.169	39975.2	Pae_UCBPP-PA14_RefSeq.GCF_000014625.1	11	11	A0A0H2ZI98	PA14_64030		hypothetical protein
WP_003141697.1	MULTISPECIES: azurin	PA_AB	PA_DMSO	13	WP_003141697.1	2953.23	17203.5	2.54234	2.54234	482.531	5.82531	1.31e-05	3.27e-06	5.38578	0.18523	Pseudomonas	0.108	16024.4	Pae_UCBPP-PA14_RefSeq.GCF_000014625.1	3	3	A0A0H2ZI65	PA14_65000	azu	azurin
WP_016254376.1	MULTISPECIES: cyclic-di-GMP receptor FimW	PA_AB	PA_DMSO	14	WP_016254376.1	52297	302612	2.53267	2.53267	478.641	5.78641	1.18e-05	3e-06	7.10892	0.232592	Pseudomonas	0.221	67885.7	Pae_UCBPP-PA14_RefSeq.GCF_000014625.1	21	28	Q02F60	PA14_65520		hypothetical protein
WP_003082462.1	MULTISPECIES: tRNA 2-thiocytidine(32) synthetase TtcA	PA_AB	PA_DMSO	14	WP_003082462.1	1830.37	10583	2.53154	2.53154	478.189	5.78189	0.000280396	4.94e-05	4.51927	0.213533	Pseudomonas	0.073	31260.2	Pae_UCBPP-PA14_RefSeq.GCF_000014625.1	9	10	Q02J28	PA14_48870		C32 tRNA thiolase
WP_003090577.1	MULTISPECIES: winged helix-turn-helix transcriptional regulator	PA_AB	PA_DMSO	14	WP_003090577.1	561.998	3245.18	2.52966	2.52966	477.436	5.77436	1.35e-06	5.26e-07	7.4939	0.171881	Pseudomonas	0.113	17808.6	Pae_UCBPP-PA14_RefSeq.GCF_000014625.1	7	7	A0A0H2ZC56	PA14_29060		transcriptional regulator
WP_003093223.1	MULTISPECIES: oxidoreductase	PA_AB	PA_DMSO	14	WP_003093223.1	21409.1	123492	2.52812	2.52812	476.821	5.76821	8.58e-06	2.32e-06	6.91182	0.223738	Pseudomonas	0.141	23128.9	Pae_UCBPP-PA14_RefSeq.GCF_000014625.1	9	9	A0A0H2ZFS5	PA14_11890		hypothetical protein
WP_003087653.1	MULTISPECIES: chorismate synthase	PA_AB	PA_DMSO	14	WP_003087653.1	14950.9	85977.9	2.52374	2.52374	475.07	5.7507	7.76e-08	5.93e-08	6.95966	0.115227	Pseudomonas	0.237	38987.1	Pae_UCBPP-PA14_RefSeq.GCF_000014625.1	11	14	Q02KH1	PA14_42760	aroC	chorismate synthase
WP_003139356.1	MULTISPECIES: acyl-CoA dehydrogenase family protein	PA_AB	PA_DMSO	14	WP_003139356.1	2551.5	14656.2	2.52209	2.52209	474.415	5.74415	7.75e-07	3.4e-07	5.92534	0.118647	Pseudomonas	0.234	37658	Pae_UCBPP-PA14_RefSeq.GCF_000014625.1	11	12	A0A0H2ZB23	PA14_34490		hypothetical protein
WP_003141335.1	MULTISPECIES: OprD family outer membrane porin	PA_AB	PA_DMSO	12	WP_003141335.1	337.179	1935.22	2.52091	2.52091	473.944	5.73944	4.5e-08	3.88e-08	7.36487	0.105403	Pseudomonas	0.06	53162.8	Pae_UCBPP-PA14_RefSeq.GCF_000014625.1	5	5	A0A0H2ZH48	PA14_58410	opdP	glycine-glutamate dipeptide porin OpdP
WP_003138351.1	MULTISPECIES: helix-turn-helix domain-containing protein	PA_AB	PA_DMSO	14	WP_003138351.1	395.599	2265.09	2.51746	2.51746	472.572	5.72572	1.55e-12	1.1e-11	9.80458	0.0567576	Pseudomonas	0.223	10988.5	Pae_UCBPP-PA14_RefSeq.GCF_000014625.1	5	5	A0A0H2ZDT8	PA14_21850		transcriptional regulator
WP_003085565.1	MULTISPECIES: ribonuclease III	PA_AB	PA_DMSO	14	WP_003085565.1	4739.55	27102.3	2.5156	2.5156	471.834	5.71834	3.91e-10	1.02e-09	8.04826	0.0729421	Pseudomonas	0.166	25506	Pae_UCBPP-PA14_RefSeq.GCF_000014625.1	9	10	Q02HS2	PA14_54330	rnc	ribonuclease III
WP_003092824.1	MULTISPECIES: co-chaperone HscB	PA_AB	PA_DMSO	14	WP_003092824.1	9198.7	52380.5	2.50953	2.50953	469.434	5.69434	6.07e-08	4.95e-08	7.97616	0.134545	Pseudomonas	0.225	20234.8	Pae_UCBPP-PA14_RefSeq.GCF_000014625.1	8	8	Q02RW5	PA14_14770	hscB	co-chaperone HscB
WP_003137739.1	MULTISPECIES: fatty acid--CoA ligase	PA_AB	PA_DMSO	14	WP_003137739.1	35944	204290	2.5068	2.5068	468.358	5.68358	3.98e-08	3.5e-08	8.13077	0.133043	Pseudomonas	0.168	62329.6	Pae_UCBPP-PA14_RefSeq.GCF_000014625.1	13	15	A0A0H2ZFJ2	PA14_13110		long-chain-fatty-acid--CoA ligase
WP_003106314.1	MULTISPECIES: 5-(carboxyamino)imidazole ribonucleotide mutase	PA_AB	PA_DMSO	14	WP_003106314.1	2671.22	15162.1	2.5049	2.5049	467.61	5.6761	4.73e-06	1.44e-06	5.94647	0.169324	Pseudomonas	0.294	16889.5	Pae_UCBPP-PA14_RefSeq.GCF_000014625.1	5	5	A0A0H2ZJC8	PA14_71620	purE	phosphoribosylaminoimidazole carboxylase catalytic subunit
WP_071533941.1	MULTISPECIES: rod shape-determining protein MreC	PA_AB	PA_DMSO	14	WP_071533941.1	799.102	4471.47	2.4843	2.4843	459.562	5.59562	7.95e-18	1.97e-15	7.86456	0.00500583	Pseudomonas	0.118	36924.3	Pae_UCBPP-PA14_RefSeq.GCF_000014625.1	9	10	Q02GW1	PA14_58130	mreC	rod shape-determining protein MreC
WP_003097255.1	MULTISPECIES: membrane protein insertase YidC	PA_AB	PA_DMSO	14	WP_003097255.1	787.316	4391.37	2.47966	2.47966	457.764	5.57764	1.13e-06	4.56e-07	6.5935	0.136959	Pseudomonas	0.021	64055.8	Pae_UCBPP-PA14_RefSeq.GCF_000014625.1	3	3	Q02DE0	PA14_73410		inner membrane protein translocase component YidC
WP_003090351.1	MULTISPECIES: UvrY/SirA/GacA family response regulator transcription factor	PA_AB	PA_DMSO	14	WP_003090351.1	2440.4	13516.2	2.4695	2.4695	453.85	5.5385	7.72e-06	2.14e-06	7.88039	0.228977	Pseudomonas	0.276	23608.5	Pae_UCBPP-PA14_RefSeq.GCF_000014625.1	7	7	A0A0H2ZC55	PA14_30650	gacA	response regulator GacA
WP_003089521.1	MULTISPECIES: (2Fe-2S)-binding protein	PA_AB	PA_DMSO	14	WP_003089521.1	52282	288861	2.46599	2.46599	452.506	5.52506	1.12e-05	2.88e-06	6.53814	0.210789	Pseudomonas	0.333	16618	Pae_UCBPP-PA14_RefSeq.GCF_000014625.1	4	6	A0A0H2ZB67	PA14_33890		oxidoreductase
WP_003112073.1;WP_093945134.1	MULTISPECIES: phenazine biosynthesis FMN-dependent oxidase PhzG	PA_AB	PA_DMSO	14	WP_003112073.1;WP_093945134.1	29821.8	164154	2.46061	2.46061	450.451	5.50451	3.07e-09	4.76e-09	7.68911	0.0862159	Gammaproteobacteria;Pseudomonas aeruginosa group	31.3%;31.3%	24268.24;24210.21	Pae_UCBPP-PA14_RefSeq.GCF_000014625.1	12	16	A0A0H2ZGB1	PA14_09410	phzG1	pyrodoxamine 5'-phosphate oxidase
WP_003141584.1	MULTISPECIES: carbon starvation CstA family protein	PA_AB	PA_DMSO	14	WP_003141584.1	4583.45	25162	2.45674	2.45674	448.976	5.48976	7.2e-07	3.22e-07	6.25855	0.116613	Pseudomonas	0.019	73454	Pae_UCBPP-PA14_RefSeq.GCF_000014625.1	8	8	A0A0H2ZGE5	PA14_60950		hypothetical protein
WP_003090447.1	MULTISPECIES: isocitrate lyase	PA_AB	PA_DMSO	14	WP_003090447.1	19449.8	106517	2.45326	2.45326	447.652	5.47652	8.57e-11	3.22e-10	9.33011	0.0793422	Pseudomonas	0.185	58870.7	Pae_UCBPP-PA14_RefSeq.GCF_000014625.1	16	22	A0A0H2ZAX9	PA14_30050		isocitrate lyase
WP_003084786.1	MULTISPECIES: GNAT family N-acetyltransferase	PA_AB	PA_DMSO	12	WP_003084786.1	1595.39	8708.7	2.44855	2.44855	445.868	5.45868	0.00053229	8.79e-05	3.67499	0.123959	Pseudomonas	0.068	16549.8	Pae_UCBPP-PA14_RefSeq.GCF_000014625.1	5	7	A0A0H2ZLA2	PA14_06300		GNAT family acetyltransferase
WP_003093570.1	MULTISPECIES: B3/4 domain-containing protein	PA_AB	PA_DMSO	14	WP_003093570.1	7033.48	38348.5	2.44686	2.44686	445.227	5.45227	1.78e-05	4.26e-06	6.3472	0.217737	Pseudomonas	0.142	25862.7	Pae_UCBPP-PA14_RefSeq.GCF_000014625.1	4	5	A0A0H2ZG65	PA14_09810		hypothetical protein
WP_003091204.1	MULTISPECIES: fatty acid oxidation complex subunit alpha FadB	PA_AB	PA_DMSO	14	WP_003091204.1	1280.92	6982.46	2.44655	2.44655	445.11	5.4511	9.12e-09	1.16e-08	8.14119	0.115729	Pseudomonas	0.067	76954.3	Pae_UCBPP-PA14_RefSeq.GCF_000014625.1	13	13	Q02PH8	PA14_25080	fadB	multifunctional fatty acid oxidation complex subunit alpha
WP_003082705.1	MULTISPECIES: cytochrome o ubiquinol oxidase subunit I	PA_AB	PA_DMSO	14	WP_003082705.1	1151.7	6273.73	2.44556	2.44556	444.738	5.44738	7.37e-06	2.05e-06	9.30886	0.220095	Pseudomonas	0.02	73904.4	Pae_UCBPP-PA14_RefSeq.GCF_000014625.1	8	8	A0A0H2Z8M1	PA14_47190	cyoB	cytochrome o ubiquinol oxidase subunit I
WP_003084409.1	MULTISPECIES: prolipoprotein diacylglyceryl transferase	PA_AB	PA_DMSO	12	WP_003084409.1	2370.67	12876.6	2.44139	2.44139	443.163	5.43163	8.91e-05	1.73e-05	6.76234	0.306361	Pseudomonas	0.026	29833.5	Pae_UCBPP-PA14_RefSeq.GCF_000014625.1	5	5	Q02U74	PA14_04460	lgt	prolipoprotein diacylglyceryl transferase
WP_003138396.1	MULTISPECIES: recombinase family protein	PA_AB	PA_DMSO	12	WP_003138396.1	421.357	2288.3	2.44116	2.44116	443.078	5.43078	0.0531209	0.00652501	1.61644	0.220728	Pseudomonas	0.019	58558.7	Pae_UCBPP-PA14_RefSeq.GCF_000014625.1	5	5	A0A0H2ZCH4	PA14_22270		recombinase
WP_003139052.1	MULTISPECIES: acetyl-CoA C-acyltransferase	PA_AB	PA_DMSO	14	WP_003139052.1	6833.52	37108.7	2.44106	2.44106	443.039	5.43039	2.12e-10	6.2e-10	8.15377	0.0668884	Pseudomonas	0.318	41381.3	Pae_UCBPP-PA14_RefSeq.GCF_000014625.1	14	18	A0A0H2ZAK2	PA14_31530		acyl-CoA thiolase
WP_003141222.1	MULTISPECIES: AAA family ATPase	PA_AB	PA_DMSO	14	WP_003141222.1	622.692	3381.37	2.44102	2.44102	443.025	5.43025	3.39e-07	1.81e-07	5.10712	0.0662409	Pseudomonas	0.054	36677.4	Pae_UCBPP-PA14_RefSeq.GCF_000014625.1	6	6	A0A0H2ZGH4	PA14_56160		hypothetical protein
WP_071533934.1	MULTISPECIES: phosphate acyltransferase PlsX	PA_AB	PA_DMSO	14	WP_071533934.1	1219.78	6611.57	2.43837	2.43837	442.028	5.42028	2.68e-07	1.52e-07	7.30717	0.112723	Pseudomonas	0.071	35549	Pae_UCBPP-PA14_RefSeq.GCF_000014625.1	6	6	Q02PD2	PA14_25640	plsX	glycerol-3-phosphate acyltransferase PlsX
WP_003096788.1	MULTISPECIES: formaldehyde dehydrogenase, glutathione-independent	PA_AB	PA_DMSO	14	WP_003096788.1	1387.07	7485.84	2.43212	2.43212	439.686	5.39686	1.28e-08	1.49e-08	7.48209	0.0833714	Pseudomonas	0.048	42008.1	Pae_UCBPP-PA14_RefSeq.GCF_000014625.1	11	12	A0A0H2ZJC2	PA14_71560	fdhA	glutathione-independent formaldehyde dehydrogenase
WP_003086329.1	MULTISPECIES: antitoxin Xre/MbcA/ParS toxin-binding domain-containing protein	PA_AB	PA_DMSO	12	WP_003086329.1	475.452	2563.91	2.43098	2.43098	439.258	5.39258	7.78e-08	5.93e-08	7.08369	0.0971478	Pseudomonas	0.082	13367.6	Pae_UCBPP-PA14_RefSeq.GCF_000014625.1	2	2	Q02IJ5	PA14_51020		hypothetical protein
WP_003088567.1	MULTISPECIES: CoA transferase subunit B	PA_AB	PA_DMSO	14	WP_003088567.1	4485.18	24180.2	2.43059	2.43059	439.113	5.39113	3.71e-08	3.34e-08	7.57611	0.115463	Pseudomonas	0.119	23186.9	Pae_UCBPP-PA14_RefSeq.GCF_000014625.1	5	5	A0A0H2Z946	PA14_38640		CoA transferase subunit B
WP_003136252.1	MULTISPECIES: aldehyde dehydrogenase	PA_AB	PA_DMSO	14	WP_003136252.1	5729.08	30749.5	2.42419	2.42419	436.728	5.36728	1.04e-11	5.36e-11	8.76329	0.0562747	Pseudomonas	0.213	53113.7	Pae_UCBPP-PA14_RefSeq.GCF_000014625.1	15	17	A0A0H2ZJ32	PA14_70140		aldehyde dehydrogenase
WP_003112844.1	MULTISPECIES: 1,6-anhydro-N-acetylmuramyl-L-alanine amidase AmpD	PA_AB	PA_DMSO	14	WP_003112844.1	2013.7	10790.6	2.42185	2.42185	435.86	5.3586	4.79e-07	2.38e-07	7.29178	0.152415	Pseudomonas	0.101	21028.4	Pae_UCBPP-PA14_RefSeq.GCF_000014625.1	6	8	A0A0H2ZGQ2	PA14_58670	ampD	N-acetyl-anhydromuranmyl-L-alanine amidase
WP_003096329.1	MULTISPECIES: NADPH:quinone oxidoreductase family protein	PA_AB	PA_DMSO	14	WP_003096329.1	5948.26	31845.9	2.42057	2.42057	435.382	5.35382	3.97e-06	1.25e-06	8.09283	0.213155	Pseudomonas	0.138	33983.1	Pae_UCBPP-PA14_RefSeq.GCF_000014625.1	8	8	A0A0H2ZIT8	PA14_69110		oxidoreductase
WP_003111044.1	MULTISPECIES: GNAT family N-acetyltransferase	PA_AB	PA_DMSO	14	WP_003111044.1	1753.87	9358.97	2.41581	2.41581	433.619	5.33619	0.000482176	8.04e-05	5.25451	0.337464	Pseudomonas	0.071	17617.3	Pae_UCBPP-PA14_RefSeq.GCF_000014625.1	5	5	A0A0H2ZAY1	PA14_35760		hypothetical protein
WP_003084911.1	MULTISPECIES: helix-turn-helix domain-containing protein	PA_AB	PA_DMSO	14	WP_003084911.1	2168.12	11566.6	2.41544	2.41544	433.484	5.33484	5.69e-07	2.7e-07	7.34673	0.146737	Pseudomonas	0.109	20218.9	Pae_UCBPP-PA14_RefSeq.GCF_000014625.1	5	5	A0A0H2ZLM3	PA14_06970		Cro/CI family transcriptional regulator
WP_003141626.1	MULTISPECIES: molybdopterin-synthase adenylyltransferase MoeB	PA_AB	PA_DMSO	14	WP_003141626.1	5699.48	30220	2.4066	2.4066	430.223	5.30223	2.11e-05	4.95e-06	6.8321	0.237289	Pseudomonas	0.254	26575.5	Pae_UCBPP-PA14_RefSeq.GCF_000014625.1	7	7	A0A0H2ZHK9	PA14_61670	moeB	molybdopterin biosynthesis protein MoeB
WP_003092439.1	MULTISPECIES: SufE family protein	PA_AB	PA_DMSO	14	WP_003092439.1	3510.35	18546.7	2.40148	2.40148	428.344	5.28344	0.000309884	5.4e-05	6.74963	0.391875	Pseudomonas	0.143	15927	Pae_UCBPP-PA14_RefSeq.GCF_000014625.1	6	7	A0A0H2ZES2	PA14_16920		hypothetical protein
WP_003141555.1	MULTISPECIES: type IV pilus biogenesis factor PilY1	PA_AB	PA_DMSO	14	WP_003141555.1	770.761	4071.23	2.40111	2.40111	428.209	5.28209	6.04e-13	5.99e-12	9.21479	0.0404193	Pseudomonas	0.052	126693	Pae_UCBPP-PA14_RefSeq.GCF_000014625.1	24	24	Q02GC2	PA14_60310	pilY1	type 4 fimbrial biogenesis protein PilY1
WP_003137027.1	MULTISPECIES: nucleoside hydrolase	PA_AB	PA_DMSO	14	WP_003137027.1	336.37	1770.53	2.39606	2.39606	426.364	5.26364	4.58e-07	2.3e-07	4.64706	0.0548237	Pseudomonas	0.04	37644.5	Pae_UCBPP-PA14_RefSeq.GCF_000014625.1	6	7	A0A222DHL8	PA14_01760	nuh	nonspecific ribonucleoside hydrolase
WP_004365041.1	MULTISPECIES: dihydroorotase	PA_AB	PA_DMSO	14	WP_004365041.1	1537.85	8074.29	2.39242	2.39242	425.039	5.25039	1.02e-06	4.23e-07	9.88378	0.189745	Pseudomonas	0.083	44064.1	Pae_UCBPP-PA14_RefSeq.GCF_000014625.1	5	6	A0A0H2ZL93	PA14_05250	pyrC	dihydroorotase
WP_003084679.1	MULTISPECIES: CaiB/BaiF CoA transferase family protein	PA_AB	PA_DMSO	14	WP_003084679.1	6644.05	34799.9	2.38895	2.38895	423.775	5.23775	5.59e-09	7.69e-09	8.03712	0.0963655	Gammaproteobacteria	0.268	43846.9	Pae_UCBPP-PA14_RefSeq.GCF_000014625.1	11	12	A0A0H2ZK81	PA14_05820		hypothetical protein
WP_003090951.1	MULTISPECIES: transcription elongation factor GreB	PA_AB	PA_DMSO	14	WP_003090951.1	469.651	2459.39	2.38864	2.38864	423.663	5.23663	1.62e-15	5.75e-14	5.63702	0.00336785	Pseudomonas	0.25	19143.8	Pae_UCBPP-PA14_RefSeq.GCF_000014625.1	7	11	A0A0H2ZCU4	PA14_27130	greB	transcription elongation factor GreB
WP_003092152.1	MULTISPECIES: efflux system transcriptional repressor NalD	PA_AB	PA_DMSO	14	WP_003092152.1	1114.36	5822.5	2.38543	2.38543	422.499	5.22499	2.71e-07	1.53e-07	7.24844	0.118505	Pseudomonas	0.08	24520.1	Pae_UCBPP-PA14_RefSeq.GCF_000014625.1	3	3	A0A0H2ZDC8	PA14_18080		TetR family transcriptional regulator
WP_003090911.1	MULTISPECIES: peptide-methionine (R)-S-oxide reductase MsrB	PA_AB	PA_DMSO	14	WP_003090911.1	1334.95	6962.86	2.38289	2.38289	421.582	5.21582	6.75e-07	3.05e-07	6.5177	0.123861	Pseudomonas	0.076	14824.5	Pae_UCBPP-PA14_RefSeq.GCF_000014625.1	7	8	Q02NZ0	PA14_27510		methionine sulfoxide reductase B
WP_003089718.1	MULTISPECIES: glycine cleavage system protein GcvH	PA_AB	PA_DMSO	14	WP_003089718.1	25600.7	133404	2.38154	2.38154	421.094	5.21094	8.37e-08	6.22e-08	8.52795	0.140988	Pseudomonas	0.071	13793.4	Pae_UCBPP-PA14_RefSeq.GCF_000014625.1	2	3	A0A0H2ZLK7	PA14_32985	gcvH2	glycine cleavage system protein H
WP_003102046.1	MULTISPECIES: HDOD domain-containing protein	PA_AB	PA_DMSO	14	WP_003102046.1	2586.64	13457.6	2.37927	2.37927	420.274	5.20274	1.93e-07	1.21e-07	7.51038	0.151832	Pseudomonas	0.185	56269.2	Pae_UCBPP-PA14_RefSeq.GCF_000014625.1	17	18	A0A0H2ZII2	PA14_65470		hypothetical protein
WP_003104386.1	MULTISPECIES: succinate dehydrogenase, hydrophobic membrane anchor protein	PA_AB	PA_DMSO	14	WP_003104386.1	252119	1.30993e+06	2.37732	2.37732	419.57	5.1957	1.68e-06	6.22e-07	7.7	0.191564	Bacteria	0.164	13727.3	Pae_UCBPP-PA14_RefSeq.GCF_000014625.1	3	6	A0A0H2Z9F0	PA14_44050	sdhD	succinate dehydrogenase (D subunit)
WP_003096316.1	MULTISPECIES: cell division protein ZapA	PA_AB	PA_DMSO	14	WP_003096316.1	1175.88	6106.86	2.37669	2.37669	419.342	5.19342	4.71e-05	9.9e-06	6.75747	0.239451	Pseudomonas	0.212	11655.1	Pae_UCBPP-PA14_RefSeq.GCF_000014625.1	6	6	A0A0H2ZIU1	PA14_69030		hypothetical protein
WP_003102657.1	MULTISPECIES: nicotinate phosphoribosyltransferase	PA_AB	PA_DMSO	12	WP_003102657.1	707.468	3672.17	2.3759	2.3759	419.059	5.19059	4.46e-05	9.46e-06	4.15711	0.156479	Pseudomonas	0.03	45690.7	Pae_UCBPP-PA14_RefSeq.GCF_000014625.1	7	8	A0A0H2ZGU3	PA14_56900	pncB2	nicotinate phosphoribosyltransferase
WP_003096859.1	MULTISPECIES: glucose-6-phosphate dehydrogenase	PA_AB	PA_DMSO	14	WP_003096859.1	854.049	4410.42	2.36853	2.36853	416.413	5.16413	8.23e-10	1.76e-09	7.94509	0.0686497	Pseudomonas	0.059	54591.3	Pae_UCBPP-PA14_RefSeq.GCF_000014625.1	6	6	A0A0H2ZJA7	PA14_71800		glucose-6-phosphate 1-dehydrogenase
WP_003142128.1	MULTISPECIES: ABC transporter substrate-binding protein	PA_AB	PA_DMSO	6	WP_003142128.1	738.371	3805.7	2.36574	2.36574	415.418	5.15418	0.00565672	0.000788571	3.9215	0.187802	Pseudomonas	0.049	29106	Pae_UCBPP-PA14_RefSeq.GCF_000014625.1	5	5	A0A0H2ZJQ9	PA14_72220		hypothetical protein
WP_003092391.1	MULTISPECIES: UMP kinase	PA_AB	PA_DMSO	14	WP_003092391.1	12608.8	64824.6	2.36211	2.36211	414.123	5.14123	4.76e-10	1.19e-09	7.25013	0.0560278	Pseudomonas	0.082	26272.5	Pae_UCBPP-PA14_RefSeq.GCF_000014625.1	6	7	Q02RC6	PA14_17080	pyrH	uridylate kinase
WP_003137968.1	MULTISPECIES: hypothetical protein	PA_AB	PA_DMSO	14	WP_003137968.1	1509.41	7758.7	2.36183	2.36183	414.021	5.14021	3.2e-05	7.16e-06	6.12293	0.185856	Pseudomonas	0.317	20380.9	Pae_UCBPP-PA14_RefSeq.GCF_000014625.1	7	7	A0A0H2ZDR1	PA14_16560		lipoprotein
WP_003129062.1	MULTISPECIES: serine/threonine protein kinase	PA_AB	PA_DMSO	14	WP_003129062.1	1827.43	9389	2.36115	2.36115	413.781	5.13781	2.29e-06	7.94e-07	7.38147	0.174043	Pseudomonas	0.105	36967	Pae_UCBPP-PA14_RefSeq.GCF_000014625.1	6	6	A0A0H2ZKP1	PA14_06330		serine/threonine protein kinase
WP_003088054.1	MULTISPECIES: DUF808 domain-containing protein	PA_AB	PA_DMSO	14	WP_003088054.1	771.503	3963.15	2.3609	2.3609	413.692	5.13692	2.81e-06	9.3e-07	5.8114	0.12848	Pseudomonas	0.121	31587.5	Pae_UCBPP-PA14_RefSeq.GCF_000014625.1	6	6	A0A0H2Z9N4	PA14_40490		hypothetical protein
WP_003095356.1	MULTISPECIES: pseudopaline biosynthesis dehydrogenase CntM	PA_AB	PA_DMSO	14	WP_003095356.1	16679.6	85483.9	2.35757	2.35757	412.507	5.12507	4.88e-06	1.48e-06	7.808	0.217568	Pseudomonas	0.171	47698.7	Pae_UCBPP-PA14_RefSeq.GCF_000014625.1	11	12	A0A0H2ZH12	PA14_63920	cntM	CntM
WP_003095676.1	MULTISPECIES: thiosulfate sulfurtransferase	PA_AB	PA_DMSO	14	WP_003095676.1	1708.75	8741.5	2.35494	2.35494	411.573	5.11573	0.00268969	0.000391457	4.97403	0.511148	Pseudomonas	0.111	29438.3	Pae_UCBPP-PA14_RefSeq.GCF_000014625.1	4	5	A0A0H2ZID7	PA14_65480	rhdA	thiosulfate sulfurtransferase
WP_003090940.1	MULTISPECIES: hydroperoxide stress response transcriptional regulator OhrR	PA_AB	PA_DMSO	14	WP_003090940.1	17726.7	90638.9	2.35421	2.35421	411.313	5.11313	1.65e-08	1.78e-08	6.7316	0.0784744	Pseudomonas	0.285	16795.6	Pae_UCBPP-PA14_RefSeq.GCF_000014625.1	8	10	A0A0H2ZBI6	PA14_27230		MarR family transcriptional regulator
WP_003101733.1	MULTISPECIES: citronellyl-CoA dehydrogenase	PA_AB	PA_DMSO	12	WP_003101733.1	412.612	2108.18	2.35314	2.35314	410.936	5.10936	2.36e-10	6.58e-10	6.74379	0.0411696	Pseudomonas	0.049	42714.3	Pae_UCBPP-PA14_RefSeq.GCF_000014625.1	10	10	A0A0H2ZCY1	PA14_26700		acyl-CoA dehydrogenase
WP_003094297.1	MULTISPECIES: cell division protein ZapE	PA_AB	PA_DMSO	14	WP_003094297.1	9127.12	46599.4	2.35208	2.35208	410.56	5.1056	1.18e-06	4.73e-07	9.32029	0.213128	Pseudomonas	0.137	41993.1	Pae_UCBPP-PA14_RefSeq.GCF_000014625.1	12	13	A0A0H2ZGZ2	PA14_57650		hypothetical protein
WP_003085035.1	MULTISPECIES: RNA polymerase sigma factor RpoD	PA_AB	PA_DMSO	14	WP_003085035.1	5774.02	29433.6	2.34982	2.34982	409.76	5.0976	1.06e-09	2.11e-09	6.74523	0.0553639	Pseudomonas	0.028	69643.7	Pae_UCBPP-PA14_RefSeq.GCF_000014625.1	10	10	A0A0H2ZLA4	PA14_07520	rpoD	RNA polymerase sigma factor RpoD
WP_003084964.1	MULTISPECIES: class II fructose-bisphosphate aldolase	PA_AB	PA_DMSO	14	WP_003084964.1	36410.4	184561	2.34167	2.34167	406.89	5.0689	4.43e-08	3.83e-08	8.93709	0.135901	Pseudomonas	0.266	38573.8	Pae_UCBPP-PA14_RefSeq.GCF_000014625.1	17	21	A0A0H2ZKH3	PA14_07230	fda	fructose-1,6-bisphosphate aldolase
WP_003081964.1	MULTISPECIES: glutathione binding-like protein	PA_AB	PA_DMSO	14	WP_003081964.1	4684.15	23691.5	2.33851	2.33851	405.781	5.05781	1.35e-05	3.36e-06	5.79187	0.172226	Pseudomonas	0.099	24526.9	Pae_UCBPP-PA14_RefSeq.GCF_000014625.1	4	5	A0A0H2Z7P9	PA14_50970		glutathione S-transferase
WP_003088598.1	MULTISPECIES: gamma-carboxygeranoyl-CoA hydratase	PA_AB	PA_DMSO	14	WP_003088598.1	11781.9	59512.5	2.33662	2.33662	405.117	5.05117	1.24e-06	4.93e-07	6.63041	0.149047	Gammaproteobacteria	0.091	28947.1	Pae_UCBPP-PA14_RefSeq.GCF_000014625.1	4	4	A0A0H2ZAE6	PA14_38470	gnyH	gamma-carboxygeranoyl-CoA hydratase
WP_003095783.1	MULTISPECIES: branched-chain-amino-acid transaminase	PA_AB	PA_DMSO	14	WP_003095783.1	12437.7	62779.9	2.33558	2.33558	404.753	5.04753	4.11e-09	6.11e-09	7.29365	0.0708724	Pseudomonas	0.143	34084.6	Pae_UCBPP-PA14_RefSeq.GCF_000014625.1	7	8	A0A0H2ZIA9	PA14_66260	ilvE	branched-chain amino acid aminotransferase
WP_003100607.1	MULTISPECIES: tRNA guanosine(34) transglycosylase Tgt	PA_AB	PA_DMSO	14	WP_003100607.1	5862.73	29582.2	2.33509	2.33509	404.581	5.04581	1.34e-07	8.96e-08	7.69329	0.144455	Pseudomonas	0.159	41205.4	Pae_UCBPP-PA14_RefSeq.GCF_000014625.1	17	20	Q02RX7	PA14_14600	tgt	queuine tRNA-ribosyltransferase
WP_003138558.1	MULTISPECIES: quinone-dependent dihydroorotate dehydrogenase	PA_AB	PA_DMSO	14	WP_003138558.1	1914.41	9622.31	2.32948	2.32948	402.626	5.02626	2.26e-07	1.33e-07	6.86558	0.113853	Pseudomonas	0.216	36101.5	Pae_UCBPP-PA14_RefSeq.GCF_000014625.1	10	10	Q02PL5	PA14_24640	pyrD	dihydroorotate dehydrogenase 2
WP_003082056.1	MULTISPECIES: glycine zipper 2TM domain-containing protein	PA_AB	PA_DMSO	14	WP_003082056.1	1300.3	6532.52	2.32879	2.32879	402.384	5.02384	0.000126938	2.39e-05	6.63606	0.315989	Pseudomonas	0.234	15648.8	Pae_UCBPP-PA14_RefSeq.GCF_000014625.1	5	6	A0A0H2Z6N8	PA14_50740		hypothetical protein
WP_003109430.1	MULTISPECIES: DUF3565 domain-containing protein	PA_AB	PA_DMSO	12	WP_003109430.1	1108.12	5559.93	2.32695	2.32695	401.745	5.01745	0.000221409	3.96e-05	5.76548	0.25337	Pseudomonas	0.071	13135.5	Pae_UCBPP-PA14_RefSeq.GCF_000014625.1	4	4	A0A241WYE3	PA14_RS30825	PA14_RS30825
WP_003142157.1	MULTISPECIES: DUF1826 domain-containing protein	PA_AB	PA_DMSO	14	WP_003142157.1	32909.4	164983	2.32574	2.32574	401.324	5.01324	1.22e-06	4.87e-07	8.23642	0.182102	Pseudomonas	0.291	23551	Pae_UCBPP-PA14_RefSeq.GCF_000014625.1	13	15	A0A0H2ZJI6	PA14_73000		hypothetical protein
WP_003141580.1	MULTISPECIES: hypothetical protein	PA_AB	PA_DMSO	12	WP_003141580.1	2842.62	14232.3	2.32388	2.32388	400.676	5.00676	0.000725436	0.000117357	6.69408	0.451668	Pseudomonas	0.063	13784.6	Pae_UCBPP-PA14_RefSeq.GCF_000014625.1	4	5	A0A0H2ZHP3	PA14_60900		hypothetical protein
WP_003140253.1	MULTISPECIES: c-type cytochrome biogenesis protein CcmI	PA_AB	PA_DMSO	14	WP_003140253.1	1121.19	5612.42	2.32359	2.32359	400.576	5.00576	3.96e-08	3.49e-08	4.97969	0.043876	Pseudomonas	0.081	43338.3	Pae_UCBPP-PA14_RefSeq.GCF_000014625.1	10	13	A0A0H2Z8I7	PA14_45280	cycH	cytochrome c-type biogenesis protein
WP_003140013.1	MULTISPECIES: aminodeoxychorismate synthase component I	PA_AB	PA_DMSO	14	WP_003140013.1	7281.2	36334.4	2.31909	2.31909	399.017	4.99017	3.55e-07	1.88e-07	8.96391	0.178058	Pseudomonas	0.148	49634.5	Pae_UCBPP-PA14_RefSeq.GCF_000014625.1	12	13	A0A0H2Z9L0	PA14_41820	pabB	para-aminobenzoate synthase component I
WP_003098292.1	MULTISPECIES: bifunctional phosphopantothenoylcysteine decarboxylase/phosphopantothenate--cysteine ligase CoaBC	PA_AB	PA_DMSO	14	WP_003098292.1	650.151	3239.64	2.31699	2.31699	398.29	4.9829	1.04e-05	2.71e-06	4.96575	0.117141	Pseudomonas	0.03	43147.5	Pae_UCBPP-PA14_RefSeq.GCF_000014625.1	7	8	A0A0H2ZJE6	PA14_70240	coaC	bifunctional phosphopantothenoylcysteine decarboxylase/phosphopantothenate synthase
WP_003086023.1	MULTISPECIES: hypothetical protein	PA_AB	PA_DMSO	14	WP_003086023.1	7976.98	39647.4	2.31331	2.31331	397.023	4.97023	9.08e-06	2.42e-06	6.86976	0.204988	Pseudomonas	0.213	15760	Pae_UCBPP-PA14_RefSeq.GCF_000014625.1	5	5	A0A0H2Z7E0	PA14_52280		hypothetical protein
WP_003135563.1	MULTISPECIES: tRNA (adenosine(37)-N6)-dimethylallyltransferase MiaA	PA_AB	PA_DMSO	12	WP_003135563.1	1332.35	6619.23	2.3127	2.3127	396.81	4.9681	5.03e-05	1.05e-05	6.1627	0.147977	Pseudomonas	0.068	35755.1	Pae_UCBPP-PA14_RefSeq.GCF_000014625.1	5	5	Q02F73	PA14_65320	miaA	tRNA delta(2)-isopentenylpyrophosphate transferase
WP_003132242.1	MULTISPECIES: putative glycolipid-binding domain-containing protein	PA_AB	PA_DMSO	14	WP_003132242.1	3843.55	19040	2.30852	2.30852	395.375	4.95375	2.5e-06	8.53e-07	6.51435	0.16447	Pseudomonas	0.176	21561.1	Pae_UCBPP-PA14_RefSeq.GCF_000014625.1	5	6	A0A0H2ZAF7	PA14_38720		hypothetical protein
WP_003141792.1	MULTISPECIES: primosomal protein N'	PA_AB	PA_DMSO	14	WP_003141792.1	439.465	2175.9	2.3078	2.3078	395.126	4.95126	1.74e-06	6.37e-07	6.50201	0.153938	Pseudomonas	0.051	82108.6	Pae_UCBPP-PA14_RefSeq.GCF_000014625.1	11	11	A0A0H2ZIE1	PA14_66720	priA	primosome assembly protein PriA
WP_003138782.1	MULTISPECIES: hypothetical protein	PA_AB	PA_DMSO	14	WP_003138782.1	1175.26	5814.68	2.30672	2.30672	394.757	4.94757	0.00011141	2.12e-05	6.24557	0.27133	Pseudomonas	0.092	38455.9	Pae_UCBPP-PA14_RefSeq.GCF_000014625.1	6	6	A0A0H2ZBD4	PA14_28000		hypothetical protein
WP_003094945.1	MULTISPECIES: CPXCG motif-containing cysteine-rich protein	PA_AB	PA_DMSO	14	WP_003094945.1	2424.58	11928.4	2.2986	2.2986	391.979	4.91979	0.000246506	4.39e-05	9.30032	0.221803	Pseudomonas	0.183	6865.55	Pae_UCBPP-PA14_RefSeq.GCF_000014625.1	1	1	A0A0H2ZHI4	PA14_61350		hypothetical protein
WP_003091593.1	MULTISPECIES: carboxy terminal-processing peptidase	PA_AB	PA_DMSO	14	WP_003091593.1	3020.67	14857.8	2.29828	2.29828	391.872	4.91872	9e-13	7.44e-12	7.06321	0.0208588	Pseudomonas	0.191	78182.7	Pae_UCBPP-PA14_RefSeq.GCF_000014625.1	52	66	A0A0H2ZCK1	PA14_21880	tsp	periplasmic tail-specific protease
WP_003137690.1	MULTISPECIES: 23S rRNA (pseudouridine(1915)-N(3))-methyltransferase RlmH	PA_AB	PA_DMSO	14	WP_003137690.1	6715.31	32982.3	2.29617	2.29617	391.151	4.91151	8.63e-07	3.7e-07	8.78836	0.189816	Pseudomonas	0.116	17806.6	Pae_UCBPP-PA14_RefSeq.GCF_000014625.1	3	3	Q02SH1	PA14_12050		rRNA large subunit methyltransferase
WP_003137710.1	MULTISPECIES: acyl-CoA dehydrogenase family protein	PA_AB	PA_DMSO	14	WP_003137710.1	2556.19	12532.4	2.29359	2.29359	390.276	4.90276	1.92e-10	5.79e-10	8.62595	0.0676556	Pseudomonas	0.075	60266.6	Pae_UCBPP-PA14_RefSeq.GCF_000014625.1	12	12	A0A0H2ZEI7	PA14_12450		acyl-CoA dehydrogenase
WP_003096622.1	MULTISPECIES: oxidative stress transcriptional regulator OxyR	PA_AB	PA_DMSO	14	WP_003096622.1	4316.84	21122.8	2.29075	2.29075	389.311	4.89311	3.89e-11	1.72e-10	8.07179	0.0491085	Pseudomonas	0.232	34295.6	Pae_UCBPP-PA14_RefSeq.GCF_000014625.1	9	10	A0A0H2ZI92	PA14_70560		LysR family transcriptional regulator
WP_016254060.1	MULTISPECIES: PilY2 family type 4a fimbrial biogenesis protein	PA_AB	PA_DMSO	14	WP_016254060.1	3122.74	15198.6	2.28305	2.28305	386.707	4.86707	1.02e-11	5.36e-11	7.79435	0.0405911	Pseudomonas	0.241	11655.3	Pae_UCBPP-PA14_RefSeq.GCF_000014625.1	4	6	A0A0Q3RTC7	PA14_RS24630	PA14_RS24630
WP_003096392.1	MULTISPECIES: uroporphyrinogen-III C-methyltransferase	PA_AB	PA_DMSO	14	WP_003096392.1	1399.37	6801.85	2.28115	2.28115	386.065	4.86065	1.14e-12	9.04e-12	9.09088	0.0385127	Pseudomonas	0.069	40791.8	Pae_UCBPP-PA14_RefSeq.GCF_000014625.1	8	8	A0A0H2ZJ90	PA14_69430		hypothetical protein
WP_003140488.1	MULTISPECIES: pirin family protein	PA_AB	PA_DMSO	14	WP_003140488.1	10625	51341.1	2.27265	2.27265	383.209	4.83209	2.99e-06	9.8e-07	7.38572	0.191437	Pseudomonas	0.102	34495.9	Pae_UCBPP-PA14_RefSeq.GCF_000014625.1	5	6	A0A0H2Z891	PA14_48730		hypothetical protein
WP_003092966.1	MULTISPECIES: two-component system sensor histidine kinase NarX	PA_AB	PA_DMSO	14	WP_003092966.1	306.582	1479.68	2.27093	2.27093	382.636	4.82636	7.11e-06	1.99e-06	6.22627	0.150441	Pseudomonas	0.014	69294.5	Pae_UCBPP-PA14_RefSeq.GCF_000014625.1	9	9	A0A0H2ZE97	PA14_13740	narX	two-component sensor NarX
WP_003119867.1	MULTISPECIES: esterase TesA	PA_AB	PA_DMSO	14	WP_003119867.1	4613.8	22112.6	2.26084	2.26084	379.27	4.7927	8.42e-09	1.09e-08	6.99092	0.0668504	Pseudomonas	0.224	21009.5	Pae_UCBPP-PA14_RefSeq.GCF_000014625.1	7	8	A0A0H2ZBJ1	PA14_27160	tesA	acyl-CoA thioesterase
WP_003091581.1	MULTISPECIES: cell division topological specificity factor MinE	PA_AB	PA_DMSO	14	WP_003091581.1	61856.5	296237	2.25976	2.25976	378.91	4.7891	5.77e-06	1.69e-06	7.09783	0.197728	Pseudomonas	0.417	9790.19	Pae_UCBPP-PA14_RefSeq.GCF_000014625.1	7	7	Q02Q76	PA14_22010	minE	cell division topological specificity factor MinE
WP_003111290.1	MULTISPECIES: metal ABC transporter solute-binding protein, Zn/Mn family	PA_AB	PA_DMSO	14	WP_003111290.1	3040.97	14557.4	2.25915	2.25915	378.71	4.7871	1.8e-11	8.81e-11	7.78691	0.0403162	Gammaproteobacteria	0.216	31749.4	Pae_UCBPP-PA14_RefSeq.GCF_000014625.1	13	15	A0A0H2ZA85	PA14_33530		hypothetical protein
WP_003141946.1	MULTISPECIES: aminomethyl-transferring glycine dehydrogenase	PA_AB	PA_DMSO	13	WP_003141946.1	823.374	3940.7	2.25883	2.25883	378.604	4.78604	2.44e-06	8.38e-07	4.17034	0.0582726	Pseudomonas	0.052	104669	Pae_UCBPP-PA14_RefSeq.GCF_000014625.1	6	6	A0A0H2ZJ29	PA14_68850	gcvP1	glycine dehydrogenase
WP_003108927.1	MULTISPECIES: nitrate chemoreceptor McpN	PA_AB	PA_DMSO	14	WP_003108927.1	2694.64	12891	2.2582	2.2582	378.393	4.78393	2.43e-08	2.39e-08	7.78308	0.0918581	Pseudomonas	0.083	56344.6	Pae_UCBPP-PA14_RefSeq.GCF_000014625.1	9	9	A0A0H2ZBD0	PA14_28050		chemotaxis transducer
WP_003137850.1	MULTISPECIES: glycine zipper 2TM domain-containing protein	PA_AB	PA_DMSO	14	WP_003137850.1	10806.4	51654.4	2.25701	2.25701	378	4.78	6.53e-16	2.7e-14	9.41228	0.0220959	Pseudomonas	0.247	18971.6	Pae_UCBPP-PA14_RefSeq.GCF_000014625.1	11	14	A0A0H2ZF00	PA14_14660		hypothetical protein
WP_003142118.1	MULTISPECIES: class I SAM-dependent methyltransferase	PA_AB	PA_DMSO	14	WP_003142118.1	2948.66	13990.5	2.24632	2.24632	374.47	4.7447	2.29e-07	1.34e-07	7.71885	0.145322	Pseudomonas	0.14	30700	Pae_UCBPP-PA14_RefSeq.GCF_000014625.1	9	11	A0A0H2ZIL9	PA14_72050		hypothetical protein
WP_003089950.1	MULTISPECIES: thiol peroxidase	PA_AB	PA_DMSO	14	WP_003089950.1	48670.7	230390	2.24295	2.24295	373.365	4.73365	3.03e-10	8.09e-10	7.05401	0.047812	Pseudomonas	0.291	17233.8	Pae_UCBPP-PA14_RefSeq.GCF_000014625.1	7	8	A0A0H2ZBU9	PA14_31810	tpx	thiol peroxidase
WP_003141352.1	MULTISPECIES: pilin	PA_AB	PA_DMSO	14	WP_003141352.1	8995.78	42273.1	2.23242	2.23242	369.921	4.69921	2.85e-07	1.59e-07	6.04223	0.0907301	Pseudomonas	0.218	18083.4	Pae_UCBPP-PA14_RefSeq.GCF_000014625.1	4	6	A0A0H2ZFW8	PA14_58730	pilA	type IV pilin structural subunit
WP_003096890.1	MULTISPECIES: GDP-mannose 4,6-dehydratase	PA_AB	PA_DMSO	14	WP_003096890.1	6913.62	32486.3	2.23232	2.23232	369.888	4.69888	5.56e-07	2.66e-07	8.18019	0.153204	Pseudomonas	0.096	36399.3	Pae_UCBPP-PA14_RefSeq.GCF_000014625.1	8	8	A0A0H2ZJC0	PA14_71990	gmd	GDP-mannose 4,6-dehydratase
WP_003138020.1	MULTISPECIES: outer membrane protein assembly factor BamA	PA_AB	PA_DMSO	14	WP_003138020.1	8454.06	39720.6	2.23217	2.23217	369.841	4.69841	1.15e-08	1.37e-08	7.58081	0.0925846	Pseudomonas	0.091	88075.6	Pae_UCBPP-PA14_RefSeq.GCF_000014625.1	24	24	A0A0H2ZES0	PA14_17150		outer membrane antigen
WP_003141130.1	MULTISPECIES: toxA transcriptional regulator ToxR	PA_AB	PA_DMSO	14	WP_003141130.1	5286.44	24831.2	2.23178	2.23178	369.715	4.69715	8e-05	1.57e-05	7.33314	0.299356	Pseudomonas	0.066	28791	Pae_UCBPP-PA14_RefSeq.GCF_000014625.1	2	2	A0A0H2Z6M1	PA14_55160	toxR	transcriptional regulator ToxR
WP_003082192.1	MULTISPECIES: flagellar export chaperone FliS	PA_AB	PA_DMSO	14	WP_003082192.1	6347.65	29685.8	2.22548	2.22548	367.667	4.67667	9.02e-09	1.16e-08	8.4193	0.107644	Pseudomonas	0.31	13839.9	Pae_UCBPP-PA14_RefSeq.GCF_000014625.1	5	5	A0A0H2Z6T1	PA14_50250	fliS	flagellar protein FliS
WP_003087448.1	MULTISPECIES: dienelactone hydrolase family protein	PA_AB	PA_DMSO	14	WP_003087448.1	78197.1	365356	2.22412	2.22412	367.225	4.67225	8.21e-07	3.55e-07	7.76452	0.167234	Pseudomonas	0.232	25777.3	Pae_UCBPP-PA14_RefSeq.GCF_000014625.1	9	14	A0A0H2Z8X9	PA14_43840		hypothetical protein
WP_003095192.1	MULTISPECIES: transcription termination factor NusA	PA_AB	PA_DMSO	14	WP_003095192.1	5252.83	24511.6	2.2223	2.2223	366.636	4.66636	1.47e-07	9.65e-08	6.6853	0.106901	Pseudomonas	0.14	54658.8	Pae_UCBPP-PA14_RefSeq.GCF_000014625.1	19	20	A0A0H2ZI23	PA14_62770	nusA	transcription elongation factor NusA
WP_003085498.1	MULTISPECIES: enoyl-CoA hydratase	PA_AB	PA_DMSO	14	WP_003085498.1	58277.5	271710	2.22106	2.22106	366.235	4.66235	7.44e-05	1.46e-05	6.06008	0.250875	Pseudomonas	0.408	29904.2	Pae_UCBPP-PA14_RefSeq.GCF_000014625.1	18	20	A0A0H2Z6K8	PA14_54640	dspI	DspI
WP_004365395.1	MULTISPECIES: acetyl-CoA C-acetyltransferase	PA_AB	PA_DMSO	14	WP_004365395.1	693.875	3223.76	2.216	2.216	364.603	4.64603	0.00655644	0.000906353	3.68366	0.14129	Pseudomonas	0.049	45914.4	Pae_UCBPP-PA14_RefSeq.GCF_000014625.1	4	4	A0A0H2ZGW6	PA14_63250		acetyl-CoA acetyltransferase
WP_003142116.1	MULTISPECIES: class I SAM-dependent methyltransferase	PA_AB	PA_DMSO	14	WP_003142116.1	1821.2	8434.54	2.21142	2.21142	363.132	4.63132	3.9e-06	1.23e-06	7.04274	0.173895	Pseudomonas	0.164	31774.4	Pae_UCBPP-PA14_RefSeq.GCF_000014625.1	6	6	A0A0H2ZJP4	PA14_72030		hypothetical protein
WP_003087500.1	MULTISPECIES: glutathione S-transferase family protein	PA_AB	PA_DMSO	14	WP_003087500.1	2319.23	10732.4	2.21025	2.21025	362.756	4.62756	3.3e-05	7.36e-06	5.17548	0.202073	Pseudomonas	0.105	24894.4	Pae_UCBPP-PA14_RefSeq.GCF_000014625.1	3	4	A0A0H2Z874	PA14_43530		hypothetical protein
WP_003121341.1	MULTISPECIES: methyltransferase	PA_AB	PA_DMSO	12	WP_003121341.1	2091.22	9669.01	2.20903	2.20903	362.363	4.62363	0.000199515	3.61e-05	6.07678	0.248081	Pseudomonas	0.021	40505.8	Pae_UCBPP-PA14_RefSeq.GCF_000014625.1	6	6	Q02G60	PA14_61090		hypothetical protein
WP_003140793.1	MULTISPECIES: lipid A hydroxylase LpxO2	PA_AB	PA_DMSO	14	WP_003140793.1	1745.7	8057.59	2.20654	2.20654	361.568	4.61568	2.25e-10	6.41e-10	8.297	0.0691561	Pseudomonas	0.067	35745.3	Pae_UCBPP-PA14_RefSeq.GCF_000014625.1	3	3	A0A0H2Z7E1	PA14_52150	lpxO2	lipopolysaccharide biosynthetic protein LpxO2
WP_003141893.1	MULTISPECIES: arginine-ornithine antiporter	PA_AB	PA_DMSO	14	WP_003141893.1	819.698	3782.95	2.20635	2.20635	361.505	4.61505	2.2e-07	1.32e-07	6.39814	0.102534	Pseudomonas	0.054	52068.8	Pae_UCBPP-PA14_RefSeq.GCF_000014625.1	4	4	A0A0H2ZIY9	PA14_68300	arcD	arginine/ornithine antiporter
WP_003140184.1	MULTISPECIES: cationic peptide resistance protein CprA	PA_AB	PA_DMSO	14	WP_003140184.1	1555.37	7178.05	2.20633	2.20633	361.5	4.615	1.28e-07	8.72e-08	9.16555	0.188177	Pseudomonas	0.065	42357.4	Pae_UCBPP-PA14_RefSeq.GCF_000014625.1	6	6	A0A0H2ZLT3	PA14_44311	cprA	CprA
WP_003101203.1	MULTISPECIES: cytochrome c oxidase subunit II	PA_AB	PA_DMSO	12	WP_003101203.1	15723.9	72428.7	2.20361	2.20361	360.629	4.60629	9.62e-05	1.85e-05	4.95962	0.107113	Pseudomonas	0.027	42204.6	Pae_UCBPP-PA14_RefSeq.GCF_000014625.1	4	5	A0A0H2ZK39	PA14_01290	coxB	cytochrome c oxidase subunit II
WP_003096191.1	MULTISPECIES: C4-dicarboxylate TRAP transporter small permease protein DctQ	PA_AB	PA_DMSO	14	WP_003096191.1	43317.3	199228	2.20141	2.20141	359.929	4.59929	4.97e-06	1.5e-06	7.2414	0.199907	Pseudomonas	0.11	23011.1	Pae_UCBPP-PA14_RefSeq.GCF_000014625.1	8	10	A0A0H2ZIN2	PA14_68280		dicarboxylate transporter
WP_003139588.1	MULTISPECIES: bifunctional DNA-binding transcriptional regulator/O6-methylguanine-DNA methyltransferase Ada	PA_AB	PA_DMSO	14	WP_003139588.1	791.961	3635.79	2.19877	2.19877	359.087	4.59087	2.11e-06	7.44e-07	7.05842	0.115924	Pseudomonas	0.056	39396.4	Pae_UCBPP-PA14_RefSeq.GCF_000014625.1	8	8	A0A0H2ZAN4	PA14_37190	ada	O6-methylguanine-DNA methyltransferase
WP_003116404.1	MULTISPECIES: MlaE family ABC transporter permease	PA_AB	PA_DMSO	14	WP_003116404.1	404.89	1857.96	2.19812	2.19812	358.881	4.58881	0.275134	0.0308608	2.79814	0.355895	Pseudomonas	0.034	40684	Pae_UCBPP-PA14_RefSeq.GCF_000014625.1	2	2	A0A0H2ZDP7	PA14_22680		ABC transporter permease
WP_003088587.1	MULTISPECIES: homogentisate 1,2-dioxygenase	PA_AB	PA_DMSO	14	WP_003088587.1	4336.97	19822.1	2.19235	2.19235	357.05	4.5705	5.28e-10	1.3e-09	8.18067	0.0678225	Pseudomonas	0.053	47851.4	Pae_UCBPP-PA14_RefSeq.GCF_000014625.1	11	13	Q02LF6	PA14_38510	hmgA	homogentisate 1,2-dioxygenase
WP_003084198.1	MULTISPECIES: NADP-dependent succinate-semialdehyde dehydrogenase	PA_AB	PA_DMSO	14	WP_003084198.1	5407.58	24626	2.18713	2.18713	355.399	4.55399	7.3e-09	9.66e-09	9.07935	0.105951	Pseudomonas	0.226	51652.2	Pae_UCBPP-PA14_RefSeq.GCF_000014625.1	17	21	A0A0H2ZJR3	PA14_03430	gabD	succinate-semialdehyde dehydrogenase I
WP_003110659.1	MULTISPECIES: aegerolysin family protein	PA_AB	PA_DMSO	14	WP_003110659.1	2438.2	11083.4	2.18451	2.18451	354.574	4.54574	0.000322566	5.61e-05	5.91988	0.296069	Pseudomonas	0.184	14548.9	Pae_UCBPP-PA14_RefSeq.GCF_000014625.1	5	5	A0A0H2ZK55	PA14_01490		hemolysin
WP_003129570.1	MULTISPECIES: alpha/beta hydrolase	PA_AB	PA_DMSO	14	WP_003129570.1	9938.09	44779.7	2.1718	2.1718	350.586	4.50586	7.01e-05	1.39e-05	6.25084	0.244818	Pseudomonas	0.102	23388.6	Pae_UCBPP-PA14_RefSeq.GCF_000014625.1	3	4	A0A0H2ZFH5	PA14_14080		carboxylesterase
WP_003095792.1	MULTISPECIES: acyl-CoA dehydrogenase	PA_AB	PA_DMSO	14	WP_003095792.1	1160.19	5212.59	2.16764	2.16764	349.288	4.49288	1.64e-09	2.95e-09	9.3374	0.090697	Pseudomonas	0.037	66221.2	Pae_UCBPP-PA14_RefSeq.GCF_000014625.1	8	8	A0A0H2ZIN3	PA14_66350		acyl-CoA dehydrogenase
WP_003088566.1	MULTISPECIES: CoA transferase subunit A	PA_AB	PA_DMSO	12	WP_003088566.1	699.107	3127.86	2.16159	2.16159	347.409	4.47409	2.93e-07	1.61e-07	7.04313	0.116948	Pseudomonas	0.043	25243.7	Pae_UCBPP-PA14_RefSeq.GCF_000014625.1	5	6	A0A0H2ZAG0	PA14_38660		CoA transferase, subunit A
WP_004365021.1	MULTISPECIES: lysophospholipid acyltransferase family protein	PA_AB	PA_DMSO	7	WP_004365021.1	588.754	2632.04	2.16044	2.16044	347.052	4.47052	0.000942784	0.000148734	3.14887	0.115989	Pseudomonas	0.146	21878.5	Pae_UCBPP-PA14_RefSeq.GCF_000014625.1	5	5	A0A0H2ZKY5	PA14_04680		hypothetical protein
WP_003096822.1	MULTISPECIES: aspartate ammonia-lyase	PA_AB	PA_DMSO	14	WP_003096822.1	750.378	3347.59	2.15743	2.15743	346.121	4.46121	2.61e-07	1.49e-07	5.76401	0.0929558	Pseudomonas	0.061	51069.9	Pae_UCBPP-PA14_RefSeq.GCF_000014625.1	8	8	A0A0H2ZJ98	PA14_71650	aspA	aspartate ammonia-lyase
WP_003139145.1	MULTISPECIES: hypothetical protein	PA_AB	PA_DMSO	14	WP_003139145.1	1761.22	7853.24	2.15671	2.15671	345.898	4.45898	1.11e-08	1.33e-08	5.17776	0.0345953	Pseudomonas	0.218	17656	Pae_UCBPP-PA14_RefSeq.GCF_000014625.1	6	7	A0A0H2ZBF0	PA14_32770		hypothetical protein
WP_003115119.1	MULTISPECIES: phenazine biosynthesis protein PhzB	PA_AB	PA_DMSO	14	WP_003115119.1	216958	963275	2.15053	2.15053	343.991	4.43991	0.000104366	2e-05	7.45931	0.293091	Pseudomonas	0.167	19027.5	Pae_UCBPP-PA14_RefSeq.GCF_000014625.1	7	11	Q02L47	PA14_39960	phzB2	phenazine biosynthesis protein
WP_003091927.1	MULTISPECIES: peroxiredoxin	PA_AB	PA_DMSO	14	WP_003091927.1	23244.2	102795	2.14482	2.14482	342.237	4.42237	1.96e-13	2.86e-12	8.39134	0.0275471	Pseudomonas	0.472	24177.4	Pae_UCBPP-PA14_RefSeq.GCF_000014625.1	14	16	A0A0H2ZEH5	PA14_19490		1-Cys peroxiredoxin LsfA
WP_003138074.1	MULTISPECIES: 4-amino-4-deoxy-L-arabinose-phosphoundecaprenol flippase subunit ArnF	PA_AB	PA_DMSO	14	WP_003138074.1	5031.13	22242.4	2.14436	2.14436	342.096	4.42096	1.74e-06	6.37e-07	7.20849	0.16667	Pseudomonas	0.102	14334.9	Pae_UCBPP-PA14_RefSeq.GCF_000014625.1	1	1	Q02R29	PA14_18310		hypothetical protein
WP_003101969.1	MULTISPECIES: signal peptidase I	PA_AB	PA_DMSO	14	WP_003101969.1	5859.7	25886.8	2.14332	2.14332	341.776	4.41776	1.24e-09	2.38e-09	8.5774	0.0757118	Pseudomonas	0.313	32103.4	Pae_UCBPP-PA14_RefSeq.GCF_000014625.1	11	13	A0A0H2Z5X4	PA14_54350	lepB	signal peptidase I
WP_003141254.1	MULTISPECIES: imelysin family protein	PA_AB	PA_DMSO	14	WP_003141254.1	2454.01	10798.7	2.13764	2.13764	340.041	4.40041	1.38e-06	5.33e-07	6.49924	0.132492	Pseudomonas	0.051	38307.6	Pae_UCBPP-PA14_RefSeq.GCF_000014625.1	6	6	A0A0H2ZGK8	PA14_56850		lipoprotein
WP_003137704.1	MULTISPECIES: YdcF family protein	PA_AB	PA_DMSO	14	WP_003137704.1	6549.09	28816.5	2.13753	2.13753	340.007	4.40007	2.77e-05	6.3e-06	7.95791	0.262127	Pseudomonas	0.174	28279	Pae_UCBPP-PA14_RefSeq.GCF_000014625.1	5	6	A0A0H2ZFU3	PA14_12270		hypothetical protein
WP_003096786.1	MULTISPECIES: formyltetrahydrofolate deformylase	PA_AB	PA_DMSO	14	WP_003096786.1	1273.47	5592.5	2.13473	2.13473	339.155	4.39155	2.14e-06	7.53e-07	6.24091	0.0879838	Pseudomonas	0.077	32288.8	Pae_UCBPP-PA14_RefSeq.GCF_000014625.1	3	3	A0A0H2ZIG3	PA14_71530	purU2	formyltetrahydrofolate deformylase
WP_003138915.1	MULTISPECIES: NnrS family protein	PA_AB	PA_DMSO	14	WP_003138915.1	2825.92	12406	2.13425	2.13425	339.008	4.39008	3.66e-07	1.92e-07	6.65574	0.120284	Pseudomonas	0.02	43138.9	Pae_UCBPP-PA14_RefSeq.GCF_000014625.1	2	2	A0A0H2ZC93	PA14_29660		hypothetical protein
WP_003093384.1	MULTISPECIES: aspartate aminotransferase family protein	PA_AB	PA_DMSO	12	WP_003093384.1	535.777	2350.81	2.13346	2.13346	338.767	4.38767	0.0924852	0.0109325	1.52579	0.289096	Pseudomonas	0.028	50991	Pae_UCBPP-PA14_RefSeq.GCF_000014625.1	3	3	A0A0H2ZG26	PA14_11030		aminotransferase
WP_003141725.1	MULTISPECIES: archaetidylserine decarboxylase	PA_AB	PA_DMSO	14	WP_003141725.1	11021.7	48346.3	2.13306	2.13306	338.648	4.38648	2.24e-09	3.7e-09	8.84262	0.0896778	Pseudomonas	0.09	32001	Pae_UCBPP-PA14_RefSeq.GCF_000014625.1	7	7	Q02F61	PA14_65500	psd	phosphatidylserine decarboxylase
WP_003083612.1	MULTISPECIES: hypothetical protein	PA_AB	PA_DMSO	14	WP_003083612.1	4208.9	18453.8	2.1324	2.1324	338.446	4.38446	6.5e-05	1.31e-05	8.54345	0.255932	Pseudomonas	0.193	16119.4	Pae_UCBPP-PA14_RefSeq.GCF_000014625.1	4	4	A0A0H2ZK13	PA14_00730		hypothetical protein
WP_003093807.1	MULTISPECIES: methyl-accepting chemotaxis protein	PA_AB	PA_DMSO	14	WP_003093807.1	940.51	4121.08	2.13151	2.13151	338.175	4.38175	2.82e-07	1.58e-07	6.33467	0.110643	Pseudomonas	0.024	58387.8	Pae_UCBPP-PA14_RefSeq.GCF_000014625.1	2	2	A0A0H2ZGE0	PA14_55750		chemotaxis transducer
WP_003139235.1	MULTISPECIES: hydrolase	PA_AB	PA_DMSO	14	WP_003139235.1	641.942	2809.73	2.12992	2.12992	337.692	4.37692	1.1e-08	1.33e-08	6.7926	0.0529993	Pseudomonas	0.088	24257.7	Pae_UCBPP-PA14_RefSeq.GCF_000014625.1	4	4	A0A0H2ZBI8	PA14_33420		hydrolase
WP_003140206.1	MULTISPECIES: hypothetical protein	PA_AB	PA_DMSO	14	WP_003140206.1	1154.35	5030.65	2.12366	2.12366	335.798	4.35798	6.32e-13	6.03e-12	8.61817	0.0307707	Pseudomonas	0.219	16750.1	Pae_UCBPP-PA14_RefSeq.GCF_000014625.1	4	6	A0A0H2Z9C0	PA14_44480	pemB	PemB
WP_003087924.1	MULTISPECIES: ATP-dependent Clp protease ATP-binding subunit ClpX	PA_AB	PA_DMSO	14	WP_003087924.1	36537.2	159159	2.12303	2.12303	335.607	4.35607	7.09e-05	1.4e-05	6.58368	0.252545	Pseudomonas	0.434	46991.8	Pae_UCBPP-PA14_RefSeq.GCF_000014625.1	24	33	Q02KU5	PA14_41230	clpX	ATP-dependent protease ATP-binding subunit ClpX
WP_003137023.1	MULTISPECIES: alkyl hydroperoxide reductase subunit F	PA_AB	PA_DMSO	14	WP_003137023.1	1491.95	6497.94	2.12278	2.12278	335.534	4.35534	1.03e-05	2.69e-06	4.73657	0.124471	Pseudomonas	0.056	55823.8	Pae_UCBPP-PA14_RefSeq.GCF_000014625.1	15	16	A0A0H2ZK64	PA14_01720	ahpF	alkyl hydroperoxide reductase
WP_003096326.1	MULTISPECIES: EVE domain-containing protein	PA_AB	PA_DMSO	12	WP_003096326.1	608.678	2645.38	2.11972	2.11972	334.61	4.3461	0.000985381	0.00015469	4.96608	0.256995	Pseudomonas	0.145	16943.3	Pae_UCBPP-PA14_RefSeq.GCF_000014625.1	3	3	A0A0H2ZIT4	PA14_69050		hypothetical protein
WP_003094894.1	MULTISPECIES: DctP family TRAP transporter solute-binding subunit	PA_AB	PA_DMSO	14	WP_003094894.1	1611.3	6995.96	2.1183	2.1183	334.181	4.34181	1.01e-05	2.63e-06	5.51859	0.138922	Pseudomonas	0.036	37003.4	Pae_UCBPP-PA14_RefSeq.GCF_000014625.1	4	4	A0A0H2ZHG9	PA14_61080		c4-dicarboxylate-binding protein
WP_003138269.1	MULTISPECIES: cytochrome P450 family protein	PA_AB	PA_DMSO	14	WP_003138269.1	7540.51	32410.2	2.10371	2.10371	329.815	4.29815	1.32e-07	8.88e-08	8.19266	0.130769	Pseudomonas	0.048	46377.9	Pae_UCBPP-PA14_RefSeq.GCF_000014625.1	5	6	A0A0H2ZDS4	PA14_20970	cyp23	cytochrome P450
WP_003137737.1	MULTISPECIES: acetyl-CoA C-acyltransferase	PA_AB	PA_DMSO	14	WP_003137737.1	9132.31	39209.1	2.10214	2.10214	329.345	4.29345	4.61e-05	9.73e-06	5.54379	0.197056	Pseudomonas	0.253	40596.6	Pae_UCBPP-PA14_RefSeq.GCF_000014625.1	15	19	A0A0H2ZFK4	PA14_13090		acyl-CoA thiolase
WP_003138876.1	MULTISPECIES: hypothetical protein	PA_AB	PA_DMSO	14	WP_003138876.1	806.706	3444.47	2.09417	2.09417	326.979	4.26979	6.13e-05	1.24e-05	5.35974	0.167147	Pseudomonas	0.03	39996.6	Pae_UCBPP-PA14_RefSeq.GCF_000014625.1	8	8	Q02NI1	PA14_29330		hypothetical protein
WP_003112118.1	MULTISPECIES: RhtX/FptX family siderophore transporter	PA_AB	PA_DMSO	14	WP_003112118.1	1717.99	7332.89	2.09366	2.09366	326.83	4.2683	9.19e-09	1.16e-08	8.54931	0.110576	Pseudomonas	0.031	43133.1	Pae_UCBPP-PA14_RefSeq.GCF_000014625.1	2	3	A0A0H2ZF74	PA14_09380		transporter
WP_003092490.1	MULTISPECIES: Cd(II)/Pb(II)-responsive transcriptional regulator	PA_AB	PA_DMSO	14	WP_003092490.1	1616.85	6899.52	2.09331	2.09331	326.725	4.26725	4.79e-07	2.38e-07	8.66379	0.15127	Gammaproteobacteria	0.122	17692.1	Pae_UCBPP-PA14_RefSeq.GCF_000014625.1	4	4	A0A0H2ZEP1	PA14_16670		transcriptional regulator CadR
WP_003083748.1	MULTISPECIES: cytochrome c oxidase copper chaperone SenC	PA_AB	PA_DMSO	14	WP_003083748.1	1130.97	4820.23	2.09155	2.09155	326.205	4.26205	6.6e-08	5.26e-08	6.78871	0.0943397	Pseudomonas	0.062	23019.6	Pae_UCBPP-PA14_RefSeq.GCF_000014625.1	2	3	A0A0H2ZJU0	PA14_01390		hypothetical protein
WP_003090561.1	MULTISPECIES: hydrolase	PA_AB	PA_DMSO	14	WP_003090561.1	495.227	2110.13	2.09117	2.09117	326.093	4.26093	1.03e-09	2.07e-09	9.08633	0.077056	Pseudomonas	0.053	25051.5	Pae_UCBPP-PA14_RefSeq.GCF_000014625.1	3	3	A0A0H2ZC46	PA14_29240		hydrolase
WP_003091935.1	MULTISPECIES: polyphosphate:AMP phosphotransferase	PA_AB	PA_DMSO	14	WP_003091935.1	1000.11	4260.83	2.09097	2.09097	326.034	4.26034	1.26e-06	5.01e-07	7.37385	0.148088	Pseudomonas	0.02	58331.5	Pae_UCBPP-PA14_RefSeq.GCF_000014625.1	8	8	A0A0H2ZE52	PA14_19410		hypothetical protein
WP_003140307.1	MULTISPECIES: TetR family transcriptional regulator	PA_AB	PA_DMSO	14	WP_003140307.1	1770.99	7538.03	2.08963	2.08963	325.638	4.25638	3.67e-07	1.92e-07	7.93342	0.121445	Pseudomonas	0.105	23309.5	Pae_UCBPP-PA14_RefSeq.GCF_000014625.1	2	2	A0A0H2Z8B5	PA14_46290		TetR family transcriptional regulator
WP_003110747.1	MULTISPECIES: GMC family oxidoreductase	PA_AB	PA_DMSO	12	WP_003110747.1	669.91	2847.35	2.08758	2.08758	325.035	4.25035	0.000131867	2.47e-05	7.14077	0.15305	Pseudomonas	0.052	64716.1	Pae_UCBPP-PA14_RefSeq.GCF_000014625.1	10	10	A0A0H2ZB46	PA14_35290	gnd	gluconate dehydrogenase
WP_003095738.1	MULTISPECIES: aldo/keto reductase	PA_AB	PA_DMSO	14	WP_003095738.1	2227.54	9453.46	2.08539	2.08539	324.391	4.24391	4.09e-07	2.08e-07	7.11947	0.127033	Pseudomonas	0.148	29074.1	Pae_UCBPP-PA14_RefSeq.GCF_000014625.1	5	5	A0A0H2ZI86	PA14_66010		hypothetical protein
WP_003094899.1	MULTISPECIES: XdhC family protein	PA_AB	PA_DMSO	14	WP_003094899.1	8524.78	36113.1	2.08279	2.08279	323.625	4.23625	2.87e-09	4.53e-09	8.9496	0.0979295	Pseudomonas	0.316	34856.8	Pae_UCBPP-PA14_RefSeq.GCF_000014625.1	9	9	A0A0H2ZHA9	PA14_61120		hypothetical protein
WP_004365026.1	MULTISPECIES: signal recognition particle-docking protein FtsY	PA_AB	PA_DMSO	14	WP_004365026.1	3135.57	13282.2	2.08269	2.08269	323.596	4.23596	1.69e-08	1.81e-08	9.02837	0.116769	Pseudomonas	0.282	47939.3	Pae_UCBPP-PA14_RefSeq.GCF_000014625.1	16	18	A0A0H2ZKT5	PA14_04900	ftsY	signal recognition particle receptor FtsY
WP_003115524.1	MULTISPECIES: esterase EstA	PA_AB	PA_DMSO	14	WP_003115524.1	29560.2	124929	2.07938	2.07938	322.627	4.22627	2.65e-09	4.3e-09	9.49624	0.101061	Pseudomonas	0.255	69609	Pae_UCBPP-PA14_RefSeq.GCF_000014625.1	22	25	A0A0H2ZIU7	PA14_67510	estA	esterase EstA
WP_003096181.1	MULTISPECIES: glucose-1-phosphate thymidylyltransferase RfbA	PA_AB	PA_DMSO	14	WP_003096181.1	7723.15	32637.6	2.07928	2.07928	322.595	4.22595	6.74e-10	1.52e-09	8.91732	0.0817294	Pseudomonas	0.177	32456	Pae_UCBPP-PA14_RefSeq.GCF_000014625.1	10	10	A0A0H2ZIM7	PA14_68200	rmlA	glucose-1-phosphate thymidylyltransferase
WP_003097120.1	MULTISPECIES: glutamine--fructose-6-phosphate transaminase (isomerizing)	PA_AB	PA_DMSO	14	WP_003097120.1	4071.04	17200	2.07894	2.07894	322.497	4.22497	2.23e-12	1.45e-11	9.52302	0.045702	Pseudomonas	0.245	66326.8	Pae_UCBPP-PA14_RefSeq.GCF_000014625.1	26	34	A0A0H2ZJZ3	PA14_73170	glmS	glucosamine--fructose-6-phosphate aminotransferase
WP_003089301.1	MULTISPECIES: redox-sensitive transcriptional activator SoxR	PA_AB	PA_DMSO	14	WP_003089301.1	3196.03	13487.9	2.07732	2.07732	322.021	4.22021	1.91e-06	6.79e-07	6.00084	0.159062	Pseudomonas	0.122	16998.4	Pae_UCBPP-PA14_RefSeq.GCF_000014625.1	3	3	A0A0H2ZB29	PA14_35170		redox-sensing activator of soxS
WP_003112447.1	MULTISPECIES: class I SAM-dependent methyltransferase	PA_AB	PA_DMSO	14	WP_003112447.1	19930.9	84096.8	2.07704	2.07704	321.942	4.21942	5e-07	2.46e-07	7.61995	0.138355	Pseudomonas	0.31	28573.4	Pae_UCBPP-PA14_RefSeq.GCF_000014625.1	10	11	A0A0H2Z7Y2	PA14_48590		hypothetical protein
WP_003085460.1	MULTISPECIES: cysteine-rich CWC family protein	PA_AB	PA_DMSO	14	WP_003085460.1	9334.55	39327.7	2.0749	2.0749	321.314	4.21314	0.000129881	2.44e-05	6.10652	0.239373	Pseudomonas	0.114	7634.7	Pae_UCBPP-PA14_RefSeq.GCF_000014625.1	4	4	Q02HN3	PA14_54790		hypothetical protein
WP_003093337.1	MULTISPECIES: outer membrane protein OprG	PA_AB	PA_DMSO	14	WP_003093337.1	28851.8	121526	2.07453	2.07453	321.207	4.21207	2.79e-06	9.25e-07	5.64002	0.116553	Pseudomonas	0.22	25193.5	Pae_UCBPP-PA14_RefSeq.GCF_000014625.1	7	9	A0A0H2ZFN3	PA14_11270	oprG	outer membrane protein OprG precursor
WP_003141582.1	MULTISPECIES: GTPase	PA_AB	PA_DMSO	14	WP_003141582.1	5039.19	21217.1	2.07396	2.07396	321.042	4.21042	1.78e-06	6.47e-07	7.31914	0.145278	Pseudomonas	0.156	37187.3	Pae_UCBPP-PA14_RefSeq.GCF_000014625.1	14	16	A0A0H2ZHH3	PA14_60920		hypothetical protein
WP_003092702.1	MULTISPECIES: IMP dehydrogenase	PA_AB	PA_DMSO	14	WP_003092702.1	3535.06	14881.4	2.0737	2.0737	320.966	4.20966	9.49e-07	3.99e-07	7.61003	0.149928	Pseudomonas	0.157	51707.5	Pae_UCBPP-PA14_RefSeq.GCF_000014625.1	14	14	A0A0H2ZEW8	PA14_15310	guaB	inosine 5'-monophosphate dehydrogenase
WP_003096513.1	MULTISPECIES: cupin domain-containing protein	PA_AB	PA_DMSO	14	WP_003096513.1	972.325	4077.81	2.06828	2.06828	319.387	4.19387	3.42e-06	1.1e-06	7.29299	0.169154	Pseudomonas	0.055	19962.5	Pae_UCBPP-PA14_RefSeq.GCF_000014625.1	7	10	A0A0H2ZI56	PA14_69980		transcriptional regulator
WP_003091383.1	MULTISPECIES: amidophosphoribosyltransferase	PA_AB	PA_DMSO	14	WP_003091383.1	11188.1	46888.4	2.06726	2.06726	319.09	4.1909	7.57e-08	5.85e-08	5.91857	0.0649259	Pseudomonas	0.126	55370.1	Pae_UCBPP-PA14_RefSeq.GCF_000014625.1	14	18	A0A0H2ZC62	PA14_23920	purF	amidophosphoribosyltransferase
WP_003137917.1	MULTISPECIES: phosphoribosylformylglycinamidine synthase	PA_AB	PA_DMSO	14	WP_003137917.1	18699.2	78347.4	2.06691	2.06691	318.988	4.18988	5.35e-09	7.49e-09	8.07749	0.0849694	Pseudomonas	0.178	140661	Pae_UCBPP-PA14_RefSeq.GCF_000014625.1	33	38	A0A0H2ZDW9	PA14_15740	purL	phosphoribosylformylglycinamidine synthase
WP_003093617.1	MULTISPECIES: phenazine-1-carboxylate N-methyltransferase PhzM	PA_AB	PA_DMSO	14	WP_003093617.1	20879.6	87205.6	2.06233	2.06233	317.66	4.1766	2.08e-05	4.88e-06	7.49283	0.23062	Pseudomonas	0.311	36357.4	Pae_UCBPP-PA14_RefSeq.GCF_000014625.1	9	13	A0A0H2ZG51	PA14_09490	phzM	phenazine-specific methyltransferase
WP_003096618.1	MULTISPECIES: SDR family oxidoreductase	PA_AB	PA_DMSO	14	WP_003096618.1	18445.1	76923.9	2.06019	2.06019	317.042	4.17042	2.25e-07	1.33e-07	8.89003	0.154271	Pseudomonas	0.244	30778.6	Pae_UCBPP-PA14_RefSeq.GCF_000014625.1	8	9	A0A0H2ZJ47	PA14_70550		hypothetical protein
WP_003123220.1	MULTISPECIES: DUF2066 domain-containing protein	PA_AB	PA_DMSO	14	WP_003123220.1	776.289	3232.78	2.05811	2.05811	316.44	4.1644	8.38e-10	1.76e-09	7.3092	0.0365721	Pseudomonas	0.188	36704.5	Pae_UCBPP-PA14_RefSeq.GCF_000014625.1	7	7	A0A0H2Z7E9	PA14_52020		hypothetical protein
WP_003101284.1	MULTISPECIES: sugar transporter	PA_AB	PA_DMSO	12	WP_003101284.1	899.301	3738.3	2.05551	2.05551	315.69	4.1569	1.5e-06	5.7e-07	5.13611	0.121249	Pseudomonas	0.035	41854.9	Pae_UCBPP-PA14_RefSeq.GCF_000014625.1	3	3	Q02SS7	PA14_10750		sugar efflux transporter
WP_003138492.1	MULTISPECIES: SDR family oxidoreductase	PA_AB	PA_DMSO	14	WP_003138492.1	609.961	2529.53	2.05208	2.05208	314.703	4.14703	9.22e-06	2.46e-06	3.26445	0.0321511	Pseudomonas	0.081	26184.6	Pae_UCBPP-PA14_RefSeq.GCF_000014625.1	6	6	A0A0H2ZDB3	PA14_23650		short chain dehydrogenase
WP_003141902.1	MULTISPECIES: FdhF/YdeP family oxidoreductase	PA_AB	PA_DMSO	13	WP_003141902.1	447.535	1851.32	2.04849	2.04849	313.672	4.13672	0.00011453	2.17e-05	4.29785	0.0895769	Pseudomonas	0.027	85278.2	Pae_UCBPP-PA14_RefSeq.GCF_000014625.1	11	11	A0A0H2ZIQ3	PA14_68440		oxidoreductase
WP_003101585.1	MULTISPECIES: MAPEG family protein	PA_AB	PA_DMSO	14	WP_003101585.1	108680	449013	2.04667	2.04667	313.151	4.13151	5.81e-06	1.7e-06	8.68404	0.230906	Pseudomonas	0.078	13835.3	Pae_UCBPP-PA14_RefSeq.GCF_000014625.1	3	4	A0A0H2ZL70	PA14_07020		hypothetical protein
WP_010895684.1	MULTISPECIES: formate dehydrogenase-N subunit alpha	PA_AB	PA_DMSO	12	WP_010895684.1	414.533	1710.8	2.04511	2.04511	312.706	4.12706	2.14e-07	1.29e-07	6.85408	0.0882062	Pseudomonas	0.03	114162	Pae_UCBPP-PA14_RefSeq.GCF_000014625.1	11	11	Q02FK9	PA14_63605	fdnG	formate dehydrogenase-O, major subunit
WP_003119716.1	MULTISPECIES: N-acetylmuramic acid 6-phosphate phosphatase MupP	PA_AB	PA_DMSO	14	WP_003119716.1	92019.5	379686	2.0448	2.0448	312.615	4.12615	4.72e-05	9.91e-06	7.42361	0.242679	Pseudomonas	0.208	24990.7	Pae_UCBPP-PA14_RefSeq.GCF_000014625.1	11	14	A0A0H2ZDP1	PA14_23210		phosphoglycolate phosphatase
WP_003091480.1	MULTISPECIES: type I glyceraldehyde-3-phosphate dehydrogenase	PA_AB	PA_DMSO	14	WP_003091480.1	4026.26	16594.7	2.04321	2.04321	312.162	4.12162	5.54e-10	1.32e-09	8.91385	0.0828934	Pseudomonas	0.192	36175	Pae_UCBPP-PA14_RefSeq.GCF_000014625.1	7	8	A0A0H2ZDK8	PA14_22890	gapA	glyceraldehyde-3-phosphate dehydrogenase
WP_003142030.1	MULTISPECIES: phosphate signaling complex protein PhoU	PA_AB	PA_DMSO	14	WP_003142030.1	1993.25	8182.23	2.03737	2.03737	310.498	4.10498	4.42e-08	3.83e-08	7.41783	0.0962001	Pseudomonas	0.178	27515.2	Pae_UCBPP-PA14_RefSeq.GCF_000014625.1	7	8	A0A0H2ZJ65	PA14_70800	phoU	phosphate uptake regulatory protein PhoU
WP_003094331.1	MULTISPECIES: ATP phosphoribosyltransferase	PA_AB	PA_DMSO	14	WP_003094331.1	1898.13	7788.82	2.03682	2.03682	310.341	4.10341	1.19e-08	1.41e-08	7.86128	0.0866931	Pseudomonas	0.152	22854.7	Pae_UCBPP-PA14_RefSeq.GCF_000014625.1	5	6	Q02GZ2	PA14_57800	hisG	ATP phosphoribosyltransferase
WP_003140894.1	MULTISPECIES: RidA family protein	PA_AB	PA_DMSO	14	WP_003140894.1	3902.67	16002.6	2.03577	2.03577	310.042	4.10042	2.05e-07	1.26e-07	8.75747	0.142276	Pseudomonas	0.146	14911.1	Pae_UCBPP-PA14_RefSeq.GCF_000014625.1	2	2	A0A0H2Z6X3	PA14_53740		hypothetical protein
WP_004364986.1	MULTISPECIES: autotransporter outer membrane beta-barrel domain-containing protein	PA_AB	PA_DMSO	14	WP_004364986.1	3650.02	14957.8	2.03492	2.03492	309.801	4.09801	5.85e-06	1.71e-06	8.02471	0.184332	Pseudomonas	0.114	70383	Pae_UCBPP-PA14_RefSeq.GCF_000014625.1	16	16	A0A0H2ZKW1	PA14_04290		hypothetical protein
WP_003094919.1	MULTISPECIES: 2-hydroxyacid dehydrogenase	PA_AB	PA_DMSO	14	WP_003094919.1	4326.81	17718.8	2.03391	2.03391	309.512	4.09512	4.62e-06	1.41e-06	7.19675	0.16999	Pseudomonas	0.211	34169.3	Pae_UCBPP-PA14_RefSeq.GCF_000014625.1	9	11	A0A0H2ZHH6	PA14_61210	hprA	glycerate dehydrogenase
WP_016254122.1	MULTISPECIES: aldehyde dehydrogenase family protein	PA_AB	PA_DMSO	14	WP_016254122.1	870.99	3564.31	2.03289	2.03289	309.225	4.09225	3.99e-06	1.25e-06	7.03813	0.110535	Pseudomonas	0.103	53849.1	Pae_UCBPP-PA14_RefSeq.GCF_000014625.1	11	12		PA14_51050		aldehyde dehydrogenase
WP_003084682.1	MULTISPECIES: acyl-CoA dehydrogenase	PA_AB	PA_DMSO	14	WP_003084682.1	15960.9	65315.6	2.03288	2.03288	309.222	4.09222	4.35e-09	6.35e-09	9.74301	0.105456	Gammaproteobacteria	0.247	43311.4	Pae_UCBPP-PA14_RefSeq.GCF_000014625.1	13	18	A0A0H2ZL63	PA14_05840	gcdH	glutaryl-CoA dehydrogenase
WP_003140948.1	MULTISPECIES: isobutyryl-CoA dehydrogenase	PA_AB	PA_DMSO	14	WP_003140948.1	4855.69	19866.5	2.03259	2.03259	309.138	4.09138	7.34e-10	1.64e-09	9.38647	0.084209	Pseudomonas	0.204	42553.4	Pae_UCBPP-PA14_RefSeq.GCF_000014625.1	14	16	A0A0H2Z795	PA14_54630		acyl-CoA dehydrogenase
WP_003104356.1	MULTISPECIES: zinc-binding alcohol dehydrogenase family protein	PA_AB	PA_DMSO	14	WP_003104356.1	2213.15	9049.17	2.03169	2.03169	308.883	4.08883	3.63e-07	1.92e-07	7.12127	0.114878	Pseudomonas	0.131	36677.9	Pae_UCBPP-PA14_RefSeq.GCF_000014625.1	8	8	A0A0H2ZEJ8	PA14_18160		oxidoreductase
WP_003092523.1	MULTISPECIES: lysine--tRNA ligase	PA_AB	PA_DMSO	14	WP_003092523.1	2779.78	11365.1	2.03157	2.03157	308.85	4.0885	1.11e-08	1.33e-08	9.37649	0.117455	Pseudomonas	0.176	57299	Pae_UCBPP-PA14_RefSeq.GCF_000014625.1	14	14	Q02RH2	PA14_16530	lysS	lysyl-tRNA synthetase
WP_003138941.1	MULTISPECIES: cupin domain-containing protein	PA_AB	PA_DMSO	14	WP_003138941.1	378.998	1535.96	2.01888	2.01888	305.27	4.0527	1.62e-06	6.07e-07	8.83674	0.158394	Pseudomonas	0.031	44101.7	Pae_UCBPP-PA14_RefSeq.GCF_000014625.1	2	2	A0A0H2ZC08	PA14_30100		hypothetical protein
WP_003095660.1	MULTISPECIES: DNA mismatch repair endonuclease MutL	PA_AB	PA_DMSO	14	WP_003095660.1	1251.47	5071.7	2.01885	2.01885	305.26	4.0526	2.25e-07	1.33e-07	8.55989	0.13935	Pseudomonas	0.047	69778.2	Pae_UCBPP-PA14_RefSeq.GCF_000014625.1	7	8	Q02F72	PA14_65350	mutL	DNA mismatch repair protein
WP_003094960.1	MULTISPECIES: PA4642 family protein	PA_AB	PA_DMSO	14	WP_003094960.1	1091.37	4422.34	2.01867	2.01867	305.211	4.05211	1.17e-06	4.68e-07	8.02946	0.0958629	Pseudomonas	0.135	10800.2	Pae_UCBPP-PA14_RefSeq.GCF_000014625.1	2	2	A0A0H2ZHD3	PA14_61430		hypothetical protein
WP_003082358.1	MULTISPECIES: ribonucleoside-diphosphate reductase subunit alpha	PA_AB	PA_DMSO	14	WP_003082358.1	5071.31	20545.8	2.01841	2.01841	305.138	4.05138	8.74e-07	3.73e-07	7.47249	0.139726	Pseudomonas	0.16	107106	Pae_UCBPP-PA14_RefSeq.GCF_000014625.1	26	27	A0A0H2Z855	PA14_49460	nrdA	ribonucleotide-diphosphate reductase subunit alpha
WP_003087931.1	MULTISPECIES: nucleoid-associated protein HU-beta	PA_AB	PA_DMSO	14	WP_003087931.1	838.533	3389.53	2.01515	2.01515	304.222	4.04222	5.85e-07	2.75e-07	6.55473	0.117102	Pseudomonadaceae	0.322	9086.59	Pae_UCBPP-PA14_RefSeq.GCF_000014625.1	5	6	A0A0H2Z9H8	PA14_41210	hupB	DNA-binding protein HU
WP_003138294.1	MULTISPECIES: long-chain-fatty-acid--CoA ligase FadD1	PA_AB	PA_DMSO	14	WP_003138294.1	120427	485066	2.01003	2.01003	302.79	4.0279	2.68e-09	4.31e-09	9.67787	0.100231	Pseudomonas	0.29	61640.6	Pae_UCBPP-PA14_RefSeq.GCF_000014625.1	24	34	A0A0H2ZCP3	PA14_21370	fadD1	long-chain-fatty-acid--CoA ligase
WP_003138062.1	MULTISPECIES: propionyl-CoA synthetase	PA_AB	PA_DMSO	14	WP_003138062.1	6785.74	27231.7	2.00471	2.00471	301.309	4.01309	1.61e-08	1.76e-08	8.83076	0.106914	Pseudomonas	0.142	69066.8	Pae_UCBPP-PA14_RefSeq.GCF_000014625.1	16	20	A0A0H2ZEL6	PA14_18150		acetyl-coa synthetase
WP_003452544.1	MULTISPECIES: 1-aminocyclopropane-1-carboxylate deaminase/D-cysteine desulfhydrase	PA_AB	PA_DMSO	12	WP_003452544.1	722.754	2900.02	2.00449	2.00449	301.246	4.01246	5.43e-06	1.61e-06	5.63634	0.0891903	Pseudomonas	0.067	31730.4	Pae_UCBPP-PA14_RefSeq.GCF_000014625.1	3	3	Q02PQ3	PA14_24190		1-aminocyclopropane-1-carboxylate deaminase
WP_003085869.1	MULTISPECIES: TenA family transcriptional regulator	PA_AB	PA_DMSO	14	WP_003085869.1	1988.98	7961	2.00092	2.00092	300.255	4.00255	1.75e-07	1.11e-07	7.8539	0.115133	Pseudomonas	0.038	29903.1	Pae_UCBPP-PA14_RefSeq.GCF_000014625.1	3	3	A0A0H2Z784	PA14_53120		hypothetical protein
WP_096246128.1	MULTISPECIES: pyocin S5	PA_AB	PA_DMSO	14	WP_096246128.1	1203.64	4811.19	1.99899	1.99899	299.719	3.99719	8.5e-08	6.29e-08	8.76331	0.115509	Pseudomonas	0.101	44589	Pae_UCBPP-PA14_RefSeq.GCF_000014625.1	10	11	A0A0H2ZG14	PA14_59220		pyocin S5
WP_003095391.1	MULTISPECIES: acetyl-CoA carboxylase biotin carboxylase subunit	PA_AB	PA_DMSO	14	WP_003095391.1	109609	437978	1.9985	1.9985	299.583	3.99583	8.54e-06	2.32e-06	7.28601	0.198733	Pseudomonas	0.283	48887.9	Pae_UCBPP-PA14_RefSeq.GCF_000014625.1	20	27	A0A0H2ZI43	PA14_64110	accC	acetyl-CoA carboxylase biotin carboxylase subunit
WP_003095630.1	MULTISPECIES: hypothetical protein	PA_AB	PA_DMSO	14	WP_003095630.1	4231.83	16889	1.99673	1.99673	299.095	3.99095	0.000185732	3.37e-05	6.1641	0.266836	Pseudomonas	0.028	30395.3	Pae_UCBPP-PA14_RefSeq.GCF_000014625.1	1	1	A0A0H2ZI75	PA14_65160		hypothetical protein
WP_003110074.1	MULTISPECIES: DUF1302 domain-containing protein	PA_AB	PA_DMSO	12	WP_003110074.1	393.673	1569.14	1.99491	1.99491	298.59	3.9859	0.000258765	4.59e-05	4.51534	0.192533	Pseudomonas	0.015	71389.7	Pae_UCBPP-PA14_RefSeq.GCF_000014625.1	3	3	A0A0H2ZD55	PA14_24290	gbt	glycine betaine transmethylase
WP_003094987.1	MULTISPECIES: NAD(P)/FAD-dependent oxidoreductase	PA_AB	PA_DMSO	14	WP_003094987.1	9388.58	37304.9	1.99038	1.99038	297.343	3.97343	4.17e-05	8.92e-06	6.00255	0.17339	Pseudomonas	0.147	35867.7	Pae_UCBPP-PA14_RefSeq.GCF_000014625.1	9	9	A0A0H2ZHK3	PA14_61600		hypothetical protein
WP_003137961.1	MULTISPECIES: tellurite resistance TerB family protein	PA_AB	PA_DMSO	14	WP_003137961.1	13185.6	52368.5	1.98973	1.98973	297.163	3.97163	1.27e-08	1.49e-08	6.45499	0.0610047	Pseudomonas	0.225	24714	Pae_UCBPP-PA14_RefSeq.GCF_000014625.1	12	14	A0A0H2ZEY1	PA14_16370		hypothetical protein
WP_003140933.1	MULTISPECIES: serine protease MucD	PA_AB	PA_DMSO	12	WP_003140933.1	803.414	3188.61	1.98871	1.98871	296.882	3.96882	2.04e-14	5.63e-13	7.52287	0.0132956	Pseudomonas	0.055	50349.8	Pae_UCBPP-PA14_RefSeq.GCF_000014625.1	10	13	A0A0H2Z7B2	PA14_54390	mucD	serine protease MucD
WP_003121125.1	MULTISPECIES: isocitrate lyase/PEP mutase family protein	PA_AB	PA_DMSO	14	WP_003121125.1	10047.2	39873	1.98861	1.98861	296.855	3.96855	2.24e-10	6.41e-10	8.83967	0.0645769	Pseudomonas	0.22	31320.8	Pae_UCBPP-PA14_RefSeq.GCF_000014625.1	10	10	Q02FE6	PA14_64440		hypothetical protein
WP_003137629.1	MULTISPECIES: ABC transporter permease	PA_AB	PA_DMSO	14	WP_003137629.1	6554.81	25980.6	1.98681	1.98681	296.359	3.96359	2.93e-08	2.8e-08	8.62167	0.0978838	Pseudomonas	0.119	45808.4	Pae_UCBPP-PA14_RefSeq.GCF_000014625.1	9	9	A0A0H2ZFW5	PA14_11290		permease
WP_003098863.1	MULTISPECIES: class II fumarate hydratase FumC	PA_AB	PA_DMSO	14	WP_003098863.1	4578.98	18138.3	1.98594	1.98594	296.12	3.9612	2.66e-06	8.91e-07	8.28541	0.180074	Pseudomonas	0.186	48709.8	Pae_UCBPP-PA14_RefSeq.GCF_000014625.1	12	14	A0A0H2ZFR2	PA14_58030	fumC	fumarate hydratase
WP_003110216.1	MULTISPECIES: transketolase	PA_AB	PA_DMSO	14	WP_003110216.1	2751.7	10896.3	1.98544	1.98544	295.984	3.95984	9.35e-08	6.84e-08	7.4157	0.108941	Pseudomonas	0.126	72220.3	Pae_UCBPP-PA14_RefSeq.GCF_000014625.1	15	18	A0A0H2ZKT8	PA14_07130	tktA	transketolase
WP_003109151.1	MULTISPECIES: chromosomal replication initiator protein DnaA	PA_AB	PA_DMSO	14	WP_003109151.1	2780.87	11007.3	1.98486	1.98486	295.824	3.95824	2.1e-07	1.28e-07	7.68128	0.135366	Pseudomonas	0.056	57754.3	Pae_UCBPP-PA14_RefSeq.GCF_000014625.1	15	15	Q02V80	PA14_00010	dnaA	chromosomal replication initiation protein
WP_003137805.1	MULTISPECIES: acyl-CoA synthetase	PA_AB	PA_DMSO	14	WP_003137805.1	1801.78	7128.27	1.98413	1.98413	295.623	3.95623	6.85e-08	5.41e-08	7.77465	0.107865	Pseudomonas	0.055	68986.8	Pae_UCBPP-PA14_RefSeq.GCF_000014625.1	13	13	A0A0H2ZFC3	PA14_14060		AMP-binding protein
WP_003101958.1	MULTISPECIES: anti-sigma factor MucA	PA_AB	PA_DMSO	14	WP_003101958.1	1329.23	5257.91	1.9839	1.9839	295.562	3.95562	2.36e-10	6.58e-10	9.0098	0.0675822	Pseudomonas	0.062	20998.7	Pae_UCBPP-PA14_RefSeq.GCF_000014625.1	5	6	A0A0H2Z700	PA14_54420	mucA	anti-sigma factor MucA
WP_003138184.1	MULTISPECIES: NUDIX hydrolase	PA_AB	PA_DMSO	14	WP_003138184.1	10373.3	40919.9	1.97993	1.97993	294.474	3.94474	1.16e-05	2.96e-06	8.3841	0.217715	Pseudomonas	0.368	16687	Pae_UCBPP-PA14_RefSeq.GCF_000014625.1	9	12	A0A0H2ZM79	PA14_19205		hypothetical protein
WP_003139360.1	MULTISPECIES: NADP-dependent glyceraldehyde-3-phosphate dehydrogenase	PA_AB	PA_DMSO	14	WP_003139360.1	2121.48	8339.11	1.97483	1.97483	293.081	3.93081	1.46e-12	1.08e-11	9.18603	0.0437946	Pseudomonas	0.113	59981.7	Pae_UCBPP-PA14_RefSeq.GCF_000014625.1	11	11	A0A0H2ZBA0	PA14_34600		glyceraldehyde-3-phosphate dehydrogenase
WP_003142085.1	MULTISPECIES: alcohol dehydrogenase AdhP	PA_AB	PA_DMSO	14	WP_003142085.1	1054.48	4144.42	1.97464	1.97464	293.029	3.93029	1.43e-08	1.6e-08	8.0334	0.093997	Pseudomonas	0.132	35883.3	Pae_UCBPP-PA14_RefSeq.GCF_000014625.1	9	10	A0A0H2ZJM2	PA14_71630	adhA	alcohol dehydrogenase
WP_003090061.1	MULTISPECIES: nitroreductase family protein	PA_AB	PA_DMSO	14	WP_003090061.1	18524.9	72784.1	1.97416	1.97416	292.899	3.92899	4.01e-08	3.51e-08	8.64017	0.107729	Pseudomonas	0.265	22264.2	Pae_UCBPP-PA14_RefSeq.GCF_000014625.1	10	12	A0A0H2ZC47	PA14_30800		hypothetical protein
WP_003091644.1	MULTISPECIES: long-chain-fatty-acid--CoA ligase FadD2	PA_AB	PA_DMSO	14	WP_003091644.1	9341.75	36691.1	1.97367	1.97367	292.765	3.92765	3.09e-08	2.91e-08	9.77663	0.123878	Pseudomonas	0.285	61736.7	Pae_UCBPP-PA14_RefSeq.GCF_000014625.1	21	24	A0A0H2ZDP4	PA14_21340	fadD2	long-chain-fatty-acid--CoA ligase
WP_003095874.1	MULTISPECIES: polyhydroxyalkanoic acid system family protein	PA_AB	PA_DMSO	13	WP_003095874.1	2998.76	11776.5	1.97347	1.97347	292.712	3.92712	2.1e-07	1.28e-07	6.73407	0.118416	Pseudomonas	0.143	9806.4	Pae_UCBPP-PA14_RefSeq.GCF_000014625.1	3	3	A0A0H2ZIG9	PA14_66890		hypothetical protein
WP_003092766.1	MULTISPECIES: 2-isopropylmalate synthase	PA_AB	PA_DMSO	14	WP_003092766.1	18025.1	70704.9	1.9718	1.9718	292.258	3.92258	1.13e-09	2.2e-09	9.74574	0.0932463	Pseudomonas	0.198	61722.8	Pae_UCBPP-PA14_RefSeq.GCF_000014625.1	23	25	A0A0H2ZF63	PA14_15030	leuA	2-isopropylmalate synthase
WP_003142074.1	MULTISPECIES: hypothetical protein	PA_AB	PA_DMSO	14	WP_003142074.1	1478.5	5797.56	1.97131	1.97131	292.125	3.92125	0.000371232	6.35e-05	6.46987	0.299054	Pseudomonas	0.172	14975.8	Pae_UCBPP-PA14_RefSeq.GCF_000014625.1	3	3	A0A0H2ZJJ0	PA14_71340		hypothetical protein
WP_003141268.1	MULTISPECIES: preprotein translocase subunit SecA	PA_AB	PA_DMSO	14	WP_003141268.1	2167.44	8465.64	1.96563	1.96563	290.582	3.90582	3.71e-08	3.34e-08	8.97834	0.111011	Pseudomonas	0.128	103841	Pae_UCBPP-PA14_RefSeq.GCF_000014625.1	16	17	Q02H37	PA14_57220	secA	preprotein translocase subunit SecA
WP_003140926.1	MULTISPECIES: TonB-dependent receptor	PA_AB	PA_DMSO	14	WP_003140926.1	6414.33	25030.4	1.96431	1.96431	290.226	3.90226	4.29e-06	1.33e-06	7.49102	0.175365	Pseudomonas	0.176	74263.6	Pae_UCBPP-PA14_RefSeq.GCF_000014625.1	15	15	A0A0H2Z6U8	PA14_54180		hypothetical protein
WP_003095213.1	MULTISPECIES: nucleotide exchange factor GrpE	PA_AB	PA_DMSO	14	WP_003095213.1	3025.08	11780.7	1.96137	1.96137	289.432	3.89432	1.86e-06	6.66e-07	8.26507	0.16229	Pseudomonas	0.263	20702.3	Pae_UCBPP-PA14_RefSeq.GCF_000014625.1	7	8	Q02FR0	PA14_62990	grpE	heat shock protein GrpE
WP_003091308.1	MULTISPECIES: S8 family serine peptidase	PA_AB	PA_DMSO	14	WP_003091308.1	453.26	1764.11	1.96053	1.96053	289.205	3.89205	1.35e-08	1.54e-08	7.58999	0.0588794	Pseudomonas	0.009	100019	Pae_UCBPP-PA14_RefSeq.GCF_000014625.1	16	17	A0A0H2ZC12	PA14_24360		hypothetical protein
WP_003096397.1	MULTISPECIES: alginate biosynthesis regulator AlgR	PA_AB	PA_DMSO	14	WP_003096397.1	1170.56	4536.01	1.95422	1.95422	287.507	3.87507	2.99e-05	6.75e-06	4.78539	0.107709	Gammaproteobacteria	0.218	27607.9	Pae_UCBPP-PA14_RefSeq.GCF_000014625.1	7	7	A0A0H2ZI20	PA14_69470	algR	alginate biosynthesis regulatory protein AlgR
WP_003095216.1	MULTISPECIES: ferric iron uptake transcriptional regulator	PA_AB	PA_DMSO	14	WP_003095216.1	14289	55182.9	1.94931	1.94931	286.19	3.8619	1.16e-05	2.96e-06	8.03352	0.217922	Pseudomonas	0.299	15234.5	Pae_UCBPP-PA14_RefSeq.GCF_000014625.1	5	8	A0A0H2ZHX0	PA14_63020	fur	ferric uptake regulation protein
WP_003102417.1	MULTISPECIES: 23S rRNA (uracil(1939)-C(5))-methyltransferase RlmD	PA_AB	PA_DMSO	14	WP_003102417.1	5222.35	20167.9	1.94929	1.94929	286.184	3.86184	1.52e-07	9.91e-08	7.84887	0.115855	Pseudomonas	0.116	49071.1	Pae_UCBPP-PA14_RefSeq.GCF_000014625.1	12	13	Q02I93	PA14_52190	rumA	23S rRNA 5-methyluridine methyltransferase
WP_003109247.1	MULTISPECIES: asparaginase	PA_AB	PA_DMSO	14	WP_003109247.1	9100.48	35102.3	1.94755	1.94755	285.72	3.8572	3.09e-13	3.84e-12	8.07716	0.0241696	Pseudomonas	0.166	38643.3	Pae_UCBPP-PA14_RefSeq.GCF_000014625.1	13	17	A0A0H2Z7E2	PA14_46970	ansB	glutaminase-asparaginase
WP_003085254.1	MULTISPECIES: iron-sulfur cluster insertion protein ErpA	PA_AB	PA_DMSO	14	WP_003085254.1	64671.5	249221	1.94622	1.94622	285.365	3.85365	1.96e-08	2.03e-08	8.06532	0.104974	Bacteria	0.25	12484	Pae_UCBPP-PA14_RefSeq.GCF_000014625.1	5	7	Q02TA1	PA14_08510		iron-sulfur cluster insertion protein ErpA
WP_003100943.1	MULTISPECIES: glutathione synthase	PA_AB	PA_DMSO	14	WP_003100943.1	8398.88	32318.7	1.9441	1.9441	284.798	3.84798	1.58e-07	1.02e-07	8.25985	0.12631	Pseudomonas	0.177	35704.9	Pae_UCBPP-PA14_RefSeq.GCF_000014625.1	12	14	A0A0H2ZK52	PA14_05310	gshB	glutathione synthetase
WP_003085321.1	MULTISPECIES: biliverdin-producing heme oxygenase PigA	PA_AB	PA_DMSO	14	WP_003085321.1	1569.16	6035.58	1.9435	1.9435	284.637	3.84637	5.8e-08	4.8e-08	8.06281	0.0951391	Gammaproteobacteria	0.157	21953.5	Pae_UCBPP-PA14_RefSeq.GCF_000014625.1	5	5	A0A0H2Z6D9	PA14_55580	nemO	heme oxygenase
WP_003082767.1	MULTISPECIES: amino acid ABC transporter permease	PA_AB	PA_DMSO	14	WP_003082767.1	27604.5	106131	1.94287	1.94287	284.47	3.8447	1.97e-08	2.03e-08	9.19714	0.117276	Pseudomonas	0.113	27593.7	Pae_UCBPP-PA14_RefSeq.GCF_000014625.1	5	6	A0A0H2Z8S4	PA14_46920		ABC transporter permease
WP_003137768.1	MULTISPECIES: SDR family oxidoreductase	PA_AB	PA_DMSO	14	WP_003137768.1	713.552	2740.64	1.94142	1.94142	284.084	3.84084	8.93e-05	1.74e-05	5.43016	0.216052	Pseudomonas	0.087	29543.9	Pae_UCBPP-PA14_RefSeq.GCF_000014625.1	2	2	A0A0H2ZEA2	PA14_13680		short chain dehydrogenase
WP_003089983.1	MULTISPECIES: exodeoxyribonuclease III	PA_AB	PA_DMSO	14	WP_003089983.1	12815.8	49219.2	1.9413	1.9413	284.052	3.84052	2.33e-08	2.31e-08	9.7513	0.120609	Pseudomonas	0.219	30989.9	Pae_UCBPP-PA14_RefSeq.GCF_000014625.1	13	14	A0A0H2ZBU4	PA14_31650	xthA	exonuclease III
WP_003094423.1	MULTISPECIES: SIMPL domain-containing protein	PA_AB	PA_DMSO	14	WP_003094423.1	1051.2	4021.14	1.93556	1.93556	282.527	3.82527	1.32e-10	4.61e-10	7.49341	0.0445586	Pseudomonas	0.174	24879.2	Pae_UCBPP-PA14_RefSeq.GCF_000014625.1	9	11	A0A0H2ZH42	PA14_58330		hypothetical protein
WP_003091442.1	MULTISPECIES: 30S ribosomal protein S1	PA_AB	PA_DMSO	14	WP_003091442.1	1108.27	4237.29	1.93483	1.93483	282.334	3.82334	5.78e-07	2.72e-07	5.79679	0.0772266	Pseudomonas	0.02	61869.8	Pae_UCBPP-PA14_RefSeq.GCF_000014625.1	13	13	A0A0H2ZDD5	PA14_23330	rpsA	30S ribosomal protein S1
WP_003102887.1	MULTISPECIES: nucleobase:cation symporter-2 family protein	PA_AB	PA_DMSO	13	WP_003102887.1	992.921	3791.23	1.93292	1.93292	281.826	3.81826	1.35e-05	3.37e-06	6.06004	0.14156	Pseudomonas	0.026	47940.2	Pae_UCBPP-PA14_RefSeq.GCF_000014625.1	3	3	A0A0H2ZKR9	PA14_04610		transporter
WP_003140368.1	MULTISPECIES: sensor histidine kinase	PA_AB	PA_DMSO	14	WP_003140368.1	1508.72	5759.99	1.93274	1.93274	281.779	3.81779	0.000500597	8.33e-05	5.96093	0.346798	Pseudomonas	0.013	69868.6	Pae_UCBPP-PA14_RefSeq.GCF_000014625.1	2	2	A0A0H2Z8S0	PA14_46980		two-component sensor
WP_003093938.1	MULTISPECIES: fumarate hydratase	PA_AB	PA_DMSO	14	WP_003093938.1	21202.2	80944.7	1.93272	1.93272	281.774	3.81774	1.28e-09	2.44e-09	8.30544	0.0707706	Pseudomonas	0.26	54763.2	Pae_UCBPP-PA14_RefSeq.GCF_000014625.1	16	16	A0A0H2ZFE6	PA14_56300		fumarase
WP_003109147.1	MULTISPECIES: bifunctional UDP-N-acetylglucosamine diphosphorylase/glucosamine-1-phosphate N-acetyltransferase GlmU	PA_AB	PA_DMSO	14	WP_003109147.1	4080.55	15536.3	1.92881	1.92881	280.74	3.8074	8.84e-07	3.75e-07	6.36294	0.0951815	Pseudomonas	0.117	48832.7	Pae_UCBPP-PA14_RefSeq.GCF_000014625.1	8	10	Q02DF6	PA14_73220	glmU	glucosamine-1-phosphate acetyltransferase/N-acetylglucosamine-1-phosphate uridyltransferase
WP_003083137.1	MULTISPECIES: cytochrome c maturation protein CcmE	PA_AB	PA_DMSO	14	WP_003083137.1	920.331	3503.95	1.92876	1.92876	280.727	3.80727	4.34e-09	6.35e-09	7.45496	0.0675389	Gammaproteobacteria	0.093	17266.7	Pae_UCBPP-PA14_RefSeq.GCF_000014625.1	3	3	Q02JW1	PA14_45330	ccmE	cytochrome c-type biogenesis protein CcmE
WP_003138024.1	MULTISPECIES: alanine/glycine:cation symporter family protein	PA_AB	PA_DMSO	14	WP_003138024.1	3213.47	12234.4	1.92874	1.92874	280.723	3.80723	1.43e-07	9.43e-08	8.27675	0.118562	Pseudomonas	0.038	50385.3	Pae_UCBPP-PA14_RefSeq.GCF_000014625.1	4	5	A0A0H2ZEU8	PA14_17250		amino acid permease
WP_003096934.1	MULTISPECIES: GNAT family N-acetyltransferase	PA_AB	PA_DMSO	14	WP_003096934.1	14399.9	54791.5	1.9279	1.9279	280.5	3.805	3.72e-05	8.11e-06	7.36324	0.21847	Pseudomonas	0.156	21000.6	Pae_UCBPP-PA14_RefSeq.GCF_000014625.1	4	5	A0A0H2ZJJ1	PA14_72260		hypothetical protein
WP_003086057.1	MULTISPECIES: DUF2024 family protein	PA_AB	PA_DMSO	14	WP_003086057.1	2430.77	9242.87	1.92693	1.92693	280.245	3.80245	0.00036685	6.29e-05	7.82796	0.250352	Pseudomonas	0.083	9467.66	Pae_UCBPP-PA14_RefSeq.GCF_000014625.1	1	1	A0A0H2Z7E5	PA14_52090		hypothetical protein
WP_003091546.1	MULTISPECIES: cation acetate symporter	PA_AB	PA_DMSO	12	WP_003091546.1	1287.13	4871.44	1.92019	1.92019	278.472	3.78472	4.55e-06	1.4e-06	6.31721	0.135912	Pseudomonas	0.022	58729.5	Pae_UCBPP-PA14_RefSeq.GCF_000014625.1	5	5	A0A0H2ZDP6	PA14_22350	actP	acetate permease
WP_003137133.1	MULTISPECIES: UbiD family decarboxylase HudA	PA_AB	PA_DMSO	14	WP_003137133.1	826.451	3119.24	1.91619	1.91619	277.425	3.77425	2.92e-07	1.61e-07	9.35228	0.14911	Pseudomonas	0.044	54442.9	Pae_UCBPP-PA14_RefSeq.GCF_000014625.1	3	3	A0A0H2ZJP0	PA14_03130		hypothetical protein
WP_023107584.1	MULTISPECIES: Panacea domain-containing protein	PA_AB	PA_DMSO	13	WP_023107584.1	1306.26	4919.96	1.9132	1.9132	276.644	3.76644	0.000595421	9.79e-05	6.22413	0.234303	Pseudomonas	0.049	21409.2	Pae_UCBPP-PA14_RefSeq.GCF_000014625.1	2	2	A0A0H2ZLJ8	PA14_03163		hypothetical protein
WP_003090878.1	MULTISPECIES: DUF4404 family protein	PA_AB	PA_DMSO	12	WP_003090878.1	609.626	2289.34	1.90893	1.90893	275.531	3.75531	1.25e-07	8.6e-08	7.00043	0.105272	Pseudomonas	0.149	9704.04	Pae_UCBPP-PA14_RefSeq.GCF_000014625.1	5	5	A0A0H2ZCF0	PA14_27870		hypothetical protein
WP_003094361.1	MULTISPECIES: RNase adapter RapZ	PA_AB	PA_DMSO	14	WP_003094361.1	6911.28	25922.4	1.90718	1.90718	275.074	3.75074	3.63e-09	5.48e-09	8.80881	0.0887429	Pseudomonas	0.105	32218.6	Pae_UCBPP-PA14_RefSeq.GCF_000014625.1	9	11	Q02GX6	PA14_57970		hypothetical protein
WP_003091381.1	MULTISPECIES: SDR family oxidoreductase	PA_AB	PA_DMSO	14	WP_003091381.1	1197.93	4492.55	1.90699	1.90699	275.025	3.75025	9.92e-07	4.14e-07	5.98545	0.110737	Pseudomonas	0.157	27029.7	Pae_UCBPP-PA14_RefSeq.GCF_000014625.1	4	4	A0A0H2ZDF6	PA14_23950		oxidoreductase
WP_003111969.1	MULTISPECIES: Fe(3+)-pyochelin receptor FptA	PA_AB	PA_DMSO	14	WP_003111969.1	6078.92	22782.4	1.90603	1.90603	274.777	3.74777	6.18e-11	2.47e-10	9.63923	0.0610867	Pseudomonas	0.193	79992.1	Pae_UCBPP-PA14_RefSeq.GCF_000014625.1	22	25	A0A0H2ZGB5	PA14_09340	fptA	Fe(III)-pyochelin outer membrane receptor
WP_003093568.1	MULTISPECIES: acetolactate synthase large subunit	PA_AB	PA_DMSO	14	WP_003093568.1	12167.3	45586.5	1.9056	1.9056	274.666	3.74666	8.9e-06	2.39e-06	4.48337	0.087933	Pseudomonas	0.165	59825.8	Pae_UCBPP-PA14_RefSeq.GCF_000014625.1	15	18	A0A0H2ZGB4	PA14_09820		acetolactate synthase
WP_003135667.1	MULTISPECIES: glycosyltransferase family 4 protein	PA_AB	PA_DMSO	14	WP_003135667.1	4625.04	17307.9	1.90389	1.90389	274.221	3.74221	3.7e-07	1.93e-07	9.35044	0.149303	Pseudomonas	0.11	42096.3	Pae_UCBPP-PA14_RefSeq.GCF_000014625.1	11	14	A0A0H2ZIJ8	PA14_66230	waaG	UDP-glucose:(heptosyl) LPS alpha 1,3-glucosyltransferase WaaG
WP_003088600.1	MULTISPECIES: isovaleryl-CoA dehydrogenase	PA_AB	PA_DMSO	14	WP_003088600.1	12700	47483.1	1.90259	1.90259	273.884	3.73884	1.42e-09	2.65e-09	8.53925	0.0766838	Pseudomonas	0.266	42239.1	Pae_UCBPP-PA14_RefSeq.GCF_000014625.1	10	12	A0A0H2ZAG9	PA14_38440	gnyD	citronelloyl-CoA dehydrogenase, GnyD
WP_003082304.1	MULTISPECIES: CAP domain-containing protein	PA_AB	PA_DMSO	14	WP_003082304.1	1114.51	4162.74	1.90112	1.90112	273.504	3.73504	1.03e-13	1.82e-12	7.63815	0.0157777	Pseudomonas	0.131	29350.1	Pae_UCBPP-PA14_RefSeq.GCF_000014625.1	6	7	A0A0H2Z6W9	PA14_49660		hypothetical protein
WP_003082360.1	MULTISPECIES: winged helix-turn-helix domain-containing protein	PA_AB	PA_DMSO	14	WP_003082360.1	1000.45	3736.16	1.9009	1.9009	273.447	3.73447	3.4e-05	7.53e-06	6.70205	0.201936	Pseudomonas	0.093	26405.4	Pae_UCBPP-PA14_RefSeq.GCF_000014625.1	9	11	A0A0H2Z7S0	PA14_49440		two-component response regulator
WP_003095138.1	MULTISPECIES: two-component system response regulator CbrB	PA_AB	PA_DMSO	14	WP_003095138.1	15548.5	58017.8	1.89972	1.89972	273.14	3.7314	1.51e-08	1.65e-08	8.2564	0.0896295	Pseudomonas	0.243	52258.4	Pae_UCBPP-PA14_RefSeq.GCF_000014625.1	15	18	A0A0H2ZI15	PA14_62540	cbrB	two-component response regulator CbrB
WP_003137380.1	MULTISPECIES: transcriptional regulator PrtR	PA_AB	PA_DMSO	14	WP_003137380.1	951.922	3549.64	1.89876	1.89876	272.892	3.72892	1.37e-05	3.39e-06	9.32649	0.186922	Pseudomonas	0.074	28141.9	Pae_UCBPP-PA14_RefSeq.GCF_000014625.1	3	3	A0A0H2ZLU5	PA14_07960	prtR	transcriptional regulator PrtR
WP_003142104.1	MULTISPECIES: DNA helicase II	PA_AB	PA_DMSO	14	WP_003142104.1	918.172	3419.14	1.8968	1.8968	272.386	3.72386	4.58e-06	1.4e-06	5.96517	0.10616	Pseudomonas	0.055	81552.4	Pae_UCBPP-PA14_RefSeq.GCF_000014625.1	14	14	A0A0H2ZJB0	PA14_71870	uvrD	DNA-dependent helicase II
WP_003135615.1	MULTISPECIES: phosphomethylpyrimidine synthase ThiC	PA_AB	PA_DMSO	14	WP_003135615.1	3863.38	14379.5	1.89608	1.89608	272.2	3.722	1.7e-07	1.09e-07	8.68994	0.115396	Pseudomonas	0.073	69772.2	Pae_UCBPP-PA14_RefSeq.GCF_000014625.1	14	14	Q02F45	PA14_65740	thiC	thiamine biosynthesis protein ThiC
WP_003090460.1	MULTISPECIES: NADH-quinone oxidoreductase subunit NuoE	PA_AB	PA_DMSO	14	WP_003090460.1	44190.4	164448	1.89582	1.89582	272.134	3.72134	5.86e-08	4.82e-08	8.19593	0.107119	Pseudomonas	0.193	18088.6	Pae_UCBPP-PA14_RefSeq.GCF_000014625.1	4	4	A0A0H2ZC94	PA14_29980	nuoE	NADH dehydrogenase subunit E
WP_003138109.1	MULTISPECIES: autotransporter domain-containing protein	PA_AB	PA_DMSO	14	WP_003138109.1	2049.94	7602.6	1.89091	1.89091	270.868	3.70868	1.3e-07	8.82e-08	7.59433	0.105545	Pseudomonas	0.084	104576	Pae_UCBPP-PA14_RefSeq.GCF_000014625.1	18	18	A0A0H2ZEM3	PA14_18630		serine protease
WP_003103044.1	MULTISPECIES: methylisocitrate lyase	PA_AB	PA_DMSO	14	WP_003103044.1	19908.6	73600.4	1.88632	1.88632	269.692	3.69692	7.64e-10	1.67e-09	9.12425	0.0727213	Pseudomonas	0.275	32137.8	Pae_UCBPP-PA14_RefSeq.GCF_000014625.1	9	10	A0A0H2Z7C9	PA14_53940	prpB	2-methylisocitrate lyase
WP_003117288.1	MULTISPECIES: DNA-binding protein	PA_AB	PA_DMSO	14	WP_003117288.1	589.937	2177.56	1.88408	1.88408	269.118	3.69118	2.68e-06	8.96e-07	6.12708	0.119281	Pseudomonas	0.024	38022.2	Pae_UCBPP-PA14_RefSeq.GCF_000014625.1	6	6	A0A0H2Z9R3	PA14_35830	tnpT	cointegrate resolution protein T
WP_003138518.1	MULTISPECIES: GspD family T2SS secretin variant XcpQ	PA_AB	PA_DMSO	14	WP_003138518.1	4991.03	18414.6	1.88344	1.88344	268.954	3.68954	9.43e-08	6.88e-08	7.06697	0.084379	Pseudomonas	0.055	69984.2	Pae_UCBPP-PA14_RefSeq.GCF_000014625.1	7	7	A0A0H2ZDH6	PA14_23970	xcpQ	general secretion pathway protein D
WP_003092509.1	MULTISPECIES: hypothetical protein	PA_AB	PA_DMSO	14	WP_003092509.1	16969.1	62473.4	1.88033	1.88033	268.159	3.68159	1.15e-10	4.14e-10	8.30171	0.0532868	Pseudomonas	0.271	11731.7	Pae_UCBPP-PA14_RefSeq.GCF_000014625.1	6	7	A0A0H2ZEP5	PA14_16610		hypothetical protein
WP_003084848.1	MULTISPECIES: acyl-CoA dehydrogenase C-terminal domain-containing protein	PA_AB	PA_DMSO	14	WP_003084848.1	2589.57	9521.72	1.87851	1.87851	267.695	3.67695	5.65e-08	4.69e-08	8.11496	0.0972107	Pseudomonas	0.108	63600.5	Pae_UCBPP-PA14_RefSeq.GCF_000014625.1	12	12	A0A0H2ZKD5	PA14_06640		acyl-CoA dehydrogenase
WP_003091489.1	MULTISPECIES: YciI family protein	PA_AB	PA_DMSO	14	WP_003091489.1	2473.56	9088.8	1.8775	1.8775	267.439	3.67439	4.48e-06	1.38e-06	6.96599	0.118715	Pseudomonas	0.172	10609.1	Pae_UCBPP-PA14_RefSeq.GCF_000014625.1	4	5	A0A0H2ZCD2	PA14_22780	yciI	YciI-like protein
WP_003100235.1	MULTISPECIES: F0F1 ATP synthase subunit B	PA_AB	PA_DMSO	14	WP_003100235.1	8243.57	30289.7	1.87748	1.87748	267.434	3.67434	2.14e-09	3.66e-09	8.35991	0.0764689	Pseudomonas	0.429	16956.4	Pae_UCBPP-PA14_RefSeq.GCF_000014625.1	10	10	Q02DF0	PA14_73290	atpF	F0F1 ATP synthase subunit B
WP_003106635.1	MULTISPECIES: N-acetylglutaminylglutamine amidotransferase	PA_AB	PA_DMSO	14	WP_003106635.1	20758.3	76262.7	1.87729	1.87729	267.384	3.67384	1.83e-11	8.81e-11	9.23586	0.0505618	Pseudomonas	0.268	66028.1	Pae_UCBPP-PA14_RefSeq.GCF_000014625.1	23	27	A0A0H2ZEF2	PA14_19370		asparagine synthetase
WP_003140803.1	MULTISPECIES: cytochrome b	PA_AB	PA_DMSO	14	WP_003140803.1	15289.5	56133.4	1.87632	1.87632	267.138	3.67138	2.27e-06	7.9e-07	8.02942	0.175726	Pseudomonas	0.077	20578.4	Pae_UCBPP-PA14_RefSeq.GCF_000014625.1	1	1	A0A0H2Z685	PA14_52380		cytochrome b561
WP_003137420.1	MULTISPECIES: N-acetyl-gamma-glutamyl-phosphate reductase	PA_AB	PA_DMSO	14	WP_003137420.1	7487.55	27476.8	1.87565	1.87565	266.966	3.66966	1.19e-07	8.24e-08	7.69648	0.110164	Pseudomonas	0.183	36659.1	Pae_UCBPP-PA14_RefSeq.GCF_000014625.1	10	12	Q02TA4	PA14_08480	argC	N-acetyl-gamma-glutamyl-phosphate reductase
WP_003109294.1	MULTISPECIES: phosphonate metabolism protein PhnP	PA_AB	PA_DMSO	14	WP_003109294.1	22080.9	80982.6	1.87481	1.87481	266.754	3.66754	0.00088135	0.000140382	6.99295	0.338639	Pseudomonas	0.199	27914	Pae_UCBPP-PA14_RefSeq.GCF_000014625.1	5	5	A0A0H2ZCW9	PA14_20450	phnP	carbon-phosphorus lyase complex accessory protein
WP_003095898.1	MULTISPECIES: 16S rRNA (uracil(1498)-N(3))-methyltransferase	PA_AB	PA_DMSO	14	WP_003095898.1	651.248	2381.71	1.87072	1.87072	265.715	3.65715	3.06e-05	6.88e-06	6.35879	0.169817	Pseudomonas	0.081	26097.6	Pae_UCBPP-PA14_RefSeq.GCF_000014625.1	6	6	A0A0H2ZIR3	PA14_66990		16S ribosomal RNA methyltransferase RsmE
WP_003141219.1	MULTISPECIES: exodeoxyribonuclease I	PA_AB	PA_DMSO	14	WP_003141219.1	10551	38585.4	1.87067	1.87067	265.702	3.65702	1.51e-07	9.87e-08	9.73645	0.148533	Pseudomonas	0.208	55477.8	Pae_UCBPP-PA14_RefSeq.GCF_000014625.1	17	20	A0A0H2ZGF7	PA14_56080	sbcB	exonuclease I
WP_003092645.1	MULTISPECIES: signal recognition particle protein	PA_AB	PA_DMSO	14	WP_003092645.1	558.838	2041.9	1.86941	1.86941	265.383	3.65383	7.26e-12	4e-11	8.70064	0.0426229	Pseudomonas	0.031	49359.8	Pae_UCBPP-PA14_RefSeq.GCF_000014625.1	6	7	A0A0H2ZF03	PA14_15960	ffh	signal recognition particle protein Ffh
WP_011666655.1	MULTISPECIES: gamma-aminobutyraldehyde dehydrogenase	PA_AB	PA_DMSO	12	WP_011666655.1	613.761	2240.06	1.86779	1.86779	264.973	3.64973	0.0651749	0.00790772	1.88154	0.287212	Pseudomonas	0.017	50868.9	Pae_UCBPP-PA14_RefSeq.GCF_000014625.1	5	5		PA14_35880		gamma-aminobutyraldehyde dehydrogenase
WP_003112168.1	MULTISPECIES: M48 family metallopeptidase	PA_AB	PA_DMSO	14	WP_003112168.1	1146.7	4175.43	1.86444	1.86444	264.127	3.64127	0.000353765	6.09e-05	8.48637	0.272902	Pseudomonas	0.155	26628	Pae_UCBPP-PA14_RefSeq.GCF_000014625.1	5	5	A0A0H2ZKL4	PA14_03610		Zn-dependent protease with chaperone function
WP_003091343.1	MULTISPECIES: NAD(+) kinase	PA_AB	PA_DMSO	14	WP_003091343.1	7757.23	28242.8	1.86427	1.86427	264.084	3.64084	1.29e-09	2.44e-09	9.45853	0.0825745	Pseudomonas	0.149	32140.3	Pae_UCBPP-PA14_RefSeq.GCF_000014625.1	4	4	Q02PQ1	PA14_24220	ppnK	inorganic polyphosphate/ATP-NAD kinase
WP_003110330.1	MULTISPECIES: peptide ABC transporter ATP-binding protein	PA_AB	PA_DMSO	14	WP_003110330.1	1090.22	3968.09	1.86383	1.86383	263.972	3.63972	1.78e-06	6.47e-07	7.90887	0.176386	Pseudomonas	0.043	36362.9	Pae_UCBPP-PA14_RefSeq.GCF_000014625.1	2	2	A0A0H2ZH52	PA14_58490	dppF	dipeptide ABC transporter ATP-binding protein DppF
WP_003095196.1	MULTISPECIES: phosphoglucosamine mutase	PA_AB	PA_DMSO	14	WP_003095196.1	37623.2	136933	1.86377	1.86377	263.959	3.63959	1.18e-07	8.22e-08	9.83275	0.14471	Pseudomonas	0.166	47796.7	Pae_UCBPP-PA14_RefSeq.GCF_000014625.1	11	13	Q02FS3	PA14_62840	glmM	phosphoglucosamine mutase
WP_003109243.1	MULTISPECIES: SDR family NAD(P)-dependent oxidoreductase	PA_AB	PA_DMSO	14	WP_003109243.1	5763.52	20937.8	1.86109	1.86109	263.282	3.63282	5.29e-09	7.45e-09	8.44094	0.0758796	Pseudomonas	0.167	27413.1	Pae_UCBPP-PA14_RefSeq.GCF_000014625.1	7	7	A0A0H2Z8P8	PA14_46890		short-chain dehydrogenase
WP_003092797.1	MULTISPECIES: histidine--tRNA ligase	PA_AB	PA_DMSO	14	WP_003092797.1	59662.8	216693	1.86075	1.86075	263.197	3.63197	3.93e-08	3.49e-08	8.95629	0.1138	Pseudomonas	0.249	47512.2	Pae_UCBPP-PA14_RefSeq.GCF_000014625.1	18	20	Q02RV6	PA14_14890	hisS	histidyl-tRNA synthetase
WP_003139051.1	MULTISPECIES: acyl-CoA synthetase	PA_AB	PA_DMSO	14	WP_003139051.1	2788.94	10127.3	1.86046	1.86046	263.125	3.63125	8.52e-06	2.32e-06	8.39649	0.192178	Pseudomonas	0.108	60217.6	Pae_UCBPP-PA14_RefSeq.GCF_000014625.1	11	11	A0A0H2ZBV3	PA14_31500		AMP-binding protein
WP_003092431.1	MULTISPECIES: 2,3,4,5-tetrahydropyridine-2,6-dicarboxylate N-succinyltransferase	PA_AB	PA_DMSO	14	WP_003092431.1	16296	59051.2	1.85745	1.85745	262.367	3.62367	1.1e-09	2.17e-09	8.64109	0.076464	Pseudomonas	0.128	35999.3	Pae_UCBPP-PA14_RefSeq.GCF_000014625.1	9	10	A0A0H2ZEK0	PA14_16950	dapD	tetrahydrodipicolinate succinylase
WP_003137683.1	MULTISPECIES: DNA-3-methyladenine glycosylase	PA_AB	PA_DMSO	14	WP_003137683.1	321.887	1165.6	1.85645	1.85645	262.115	3.62115	1.51e-06	5.72e-07	5.52212	0.085827	Pseudomonas	0.05	26946.7	Pae_UCBPP-PA14_RefSeq.GCF_000014625.1	7	7	Q02SH7	PA14_11970		3-methyladenine DNA glycosylase
WP_003096745.1	MULTISPECIES: dimethylglycine demethylation protein DgcA	PA_AB	PA_DMSO	14	WP_003096745.1	1359.93	4921.76	1.85565	1.85565	261.914	3.61914	3.83e-06	1.21e-06	4.4845	0.0617863	Pseudomonas	0.07	75700.4	Pae_UCBPP-PA14_RefSeq.GCF_000014625.1	9	9	A0A0H2ZJK3	PA14_71260		FMN oxidoreductase
WP_003095102.1	MULTISPECIES: heme/hemoglobin uptake receptor PhuR	PA_AB	PA_DMSO	14	WP_003095102.1	850.331	3076.91	1.85539	1.85539	261.849	3.61849	8.33e-10	1.76e-09	7.22562	0.0530126	Pseudomonas	0.051	84694	Pae_UCBPP-PA14_RefSeq.GCF_000014625.1	13	13	A0A0H2ZHU0	PA14_62350		heme/hemoglobin uptake outer membrane receptor PhuR
WP_003137369.1	MULTISPECIES: LPS-assembly protein LptD	PA_AB	PA_DMSO	14	WP_003137369.1	4585.91	16508.7	1.84795	1.84795	259.987	3.59987	1.32e-07	8.87e-08	6.9425	0.0822237	Pseudomonas	0.18	104301	Pae_UCBPP-PA14_RefSeq.GCF_000014625.1	28	31	Q02TG8	PA14_07770	ostA	organic solvent tolerance protein OstA
WP_003086881.1	MULTISPECIES: gamma-glutamyltransferase	PA_AB	PA_DMSO	14	WP_003086881.1	10061.7	36181.7	1.84639	1.84639	259.6	3.596	8.8e-10	1.82e-09	8.45257	0.0630694	Pseudomonas	0.18	59874.1	Pae_UCBPP-PA14_RefSeq.GCF_000014625.1	16	16	A0A0H2Z8J7	PA14_46960	ggt	gamma-glutamyltranspeptidase
WP_152934910.1	MULTISPECIES: hypothetical protein	PA_AB	PA_DMSO	12	WP_152934910.1	1136.7	4083.06	1.8448	1.8448	259.203	3.59203	0.000171	3.13e-05	4.68986	0.144693	Pseudomonas	0.083	18542.2	Pae_UCBPP-PA14_RefSeq.GCF_000014625.1	2	2
WP_003137857.1	MULTISPECIES: ribosome biogenesis GTPase Der	PA_AB	PA_DMSO	14	WP_003137857.1	2690.48	9658.2	1.84389	1.84389	258.977	3.58977	8.08e-08	6.07e-08	6.35036	0.0828665	Pseudomonas	0.142	55008.9	Pae_UCBPP-PA14_RefSeq.GCF_000014625.1	9	9	Q02RV3	PA14_14930	engA	GTP-binding protein EngA
WP_003138116.1	MULTISPECIES: flagellar protein MotY	PA_AB	PA_DMSO	14	WP_003138116.1	1714.93	6155.3	1.84368	1.84368	258.924	3.58924	1.63e-10	5.25e-10	8.26404	0.0421928	Pseudomonas	0.037	35114	Pae_UCBPP-PA14_RefSeq.GCF_000014625.1	4	4	A0A0H2ZD91	PA14_18720		OmpA family membrane protein
WP_003092622.1	MULTISPECIES: threonine synthase	PA_AB	PA_DMSO	14	WP_003092622.1	1446.11	5170.43	1.83811	1.83811	257.54	3.5754	7.63e-05	1.5e-05	5.66299	0.154266	Pseudomonas	0.06	51811.2	Pae_UCBPP-PA14_RefSeq.GCF_000014625.1	7	8	A0A0H2ZET1	PA14_16090	thrC	threonine synthase
WP_003138411.1	MULTISPECIES: alpha/beta fold hydrolase	PA_AB	PA_DMSO	14	WP_003138411.1	10661.8	38110.3	1.83773	1.83773	257.447	3.57447	9.32e-06	2.47e-06	7.26707	0.185019	Pseudomonas	0.189	30471.1	Pae_UCBPP-PA14_RefSeq.GCF_000014625.1	8	10	A0A0H2ZCG0	PA14_22460		alpha/beta hydrolase
WP_003096779.1	MULTISPECIES: sarcosine oxidase subunit beta	PA_AB	PA_DMSO	12	WP_003096779.1	563.784	2012.03	1.83544	1.83544	256.88	3.5688	1.21e-06	4.85e-07	5.82089	0.103213	Pseudomonadota	0.036	45170.2	Pae_UCBPP-PA14_RefSeq.GCF_000014625.1	4	4	A0A0H2ZJB7	PA14_71470	soxB	sarcosine oxidase beta subunit
WP_003087504.1	MULTISPECIES: DUF4892 domain-containing protein	PA_AB	PA_DMSO	12	WP_003087504.1	357.429	1274.52	1.83422	1.83422	256.579	3.56579	3.76e-05	8.18e-06	4.91114	0.123627	Pseudomonas	0.075	29505.7	Pae_UCBPP-PA14_RefSeq.GCF_000014625.1	5	5	A0A0H2Z9A3	PA14_43520		hypothetical protein
WP_003087428.1	MULTISPECIES: succinate--CoA ligase subunit alpha	PA_AB	PA_DMSO	14	WP_003087428.1	65898.5	234763	1.83288	1.83288	256.249	3.56249	1.86e-06	6.66e-07	8.19219	0.161203	Pseudomonas	0.353	30266	Pae_UCBPP-PA14_RefSeq.GCF_000014625.1	21	29	A0A0H2Z828	PA14_43940	sucD	succinyl-CoA synthetase subunit alpha
WP_003141780.1	MULTISPECIES: type 4a pilus secretin PilQ	PA_AB	PA_DMSO	14	WP_003141780.1	1093.26	3888.93	1.83073	1.83073	255.718	3.55718	2.22e-09	3.7e-09	8.53189	0.0650561	Pseudomonas	0.108	77317.8	Pae_UCBPP-PA14_RefSeq.GCF_000014625.1	25	26	A0A0H2ZIP5	PA14_66620	pilQ	type 4 fimbrial biogenesis outer membrane protein PilQ precursor
WP_003138639.1	MULTISPECIES: cobaltochelatase subunit CobN	PA_AB	PA_DMSO	14	WP_003138639.1	1710.29	6072.58	1.82806	1.82806	255.061	3.55061	1.58e-07	1.02e-07	7.90436	0.103812	Pseudomonas	0.077	138457	Pae_UCBPP-PA14_RefSeq.GCF_000014625.1	22	22	A0A0H2ZD16	PA14_25970	cobN	cobaltochelatase subunit CobN
WP_003138037.1	MULTISPECIES: D-xylulose 5-phosphate/D-fructose 6-phosphate phosphoketolase	PA_AB	PA_DMSO	14	WP_003138037.1	4533.34	16061.2	1.82493	1.82493	254.291	3.54291	1.46e-07	9.58e-08	7.06381	0.0975639	Pseudomonas	0.145	88433.5	Pae_UCBPP-PA14_RefSeq.GCF_000014625.1	20	22	A0A0H2ZEH0	PA14_17580		hypothetical protein
WP_003139055.1	MULTISPECIES: acyl-CoA dehydrogenase family protein	PA_AB	PA_DMSO	14	WP_003139055.1	3993.26	14140.1	1.82415	1.82415	254.099	3.54099	5.18e-11	2.14e-10	9.21978	0.0584876	Pseudomonas	0.109	40936.7	Pae_UCBPP-PA14_RefSeq.GCF_000014625.1	6	7	A0A0H2ZBW4	PA14_31540		acyl-CoA dehydrogenase
WP_003140159.1	MULTISPECIES: ADP-forming succinate--CoA ligase subunit beta	PA_AB	PA_DMSO	14	WP_003140159.1	100991	356929	1.82141	1.82141	253.426	3.53426	2.03e-07	1.25e-07	8.14911	0.119076	Pseudomonas	0.363	41570.7	Pae_UCBPP-PA14_RefSeq.GCF_000014625.1	24	29	Q02K73	PA14_43950	sucC	succinyl-CoA synthetase subunit beta
WP_003137970.1	MULTISPECIES: heavy metal translocating P-type ATPase	PA_AB	PA_DMSO	14	WP_003137970.1	4339.69	15323.2	1.82006	1.82006	253.095	3.53095	1.58e-06	5.94e-07	9.11385	0.18308	Pseudomonas	0.142	78942	Pae_UCBPP-PA14_RefSeq.GCF_000014625.1	13	15	A0A0H2ZF06	PA14_16660		metal-transporting P-type ATPase
WP_003092633.1	MULTISPECIES: hypothetical protein	PA_AB	PA_DMSO	6	WP_003092633.1	311.737	1099.28	1.81816	1.81816	252.631	3.52631	0.0942658	0.0111376	1.47319	0.111839	Pseudomonas	0.061	24722.4	Pae_UCBPP-PA14_RefSeq.GCF_000014625.1	3	3	A0A0H2ZET5	PA14_16020		hypothetical protein
WP_003129215.1	MULTISPECIES: glycoside hydrolase family 19 protein	PA_AB	PA_DMSO	14	WP_003129215.1	719.095	2533.92	1.81712	1.81712	252.376	3.52376	0.00011194	2.13e-05	7.77989	0.209257	Pseudomonas	0.1	22949.9	Pae_UCBPP-PA14_RefSeq.GCF_000014625.1	5	5	A0A0H2ZLP8	PA14_08160		lytic enzyme
WP_003141895.1	MULTISPECIES: arginine deiminase	PA_AB	PA_DMSO	14	WP_003141895.1	12431.9	43734.8	1.81473	1.81473	251.795	3.51795	9.61e-09	1.2e-08	7.54534	0.0697907	Pseudomonas	0.27	46450	Pae_UCBPP-PA14_RefSeq.GCF_000014625.1	17	20	A0A0H2ZIP3	PA14_68330	arcA	arginine deiminase
WP_003142076.1	MULTISPECIES: glycine-betaine demethylase subunit GbcA	PA_AB	PA_DMSO	14	WP_003142076.1	8371.71	29330	1.80878	1.80878	250.347	3.50347	1.07e-10	3.91e-10	8.79953	0.0529614	Pseudomonas	0.24	48680.4	Pae_UCBPP-PA14_RefSeq.GCF_000014625.1	19	20	A0A0H2ZIF3	PA14_71410		ring hydroxylating dioxygenase, alpha-subunit
WP_003085824.1	MULTISPECIES: NADH:flavin oxidoreductase	PA_AB	PA_DMSO	12	WP_003085824.1	676.667	2365.49	1.80562	1.80562	249.579	3.49579	0.000152273	2.81e-05	5.62899	0.160385	Pseudomonas	0.062	40333.8	Pae_UCBPP-PA14_RefSeq.GCF_000014625.1	10	10	A0A0H2Z6Z9	PA14_53400		oxidoreductase
WP_003110454.1	MULTISPECIES: DNA helicase Rep	PA_AB	PA_DMSO	14	WP_003110454.1	1102.99	3852.74	1.80446	1.80446	249.299	3.49299	4.26e-09	6.29e-09	7.80929	0.0554999	Pseudomonas	0.126	77042.1	Pae_UCBPP-PA14_RefSeq.GCF_000014625.1	19	20	A0A0H2ZJC9	PA14_69910	rep	ATP-dependent DNA helicase Rep
WP_003084393.1	MULTISPECIES: DUF2269 family protein	PA_AB	PA_DMSO	14	WP_003084393.1	15473.4	54022.8	1.80378	1.80378	249.133	3.49133	5.64e-07	2.69e-07	6.50742	0.117176	Pseudomonas	0.148	17608.1	Pae_UCBPP-PA14_RefSeq.GCF_000014625.1	3	3	A0A0H2ZKW5	PA14_04350		integral membrane protein
WP_003094668.1	MULTISPECIES: DUF1780 domain-containing protein	PA_AB	PA_DMSO	12	WP_003094668.1	128.71	448.891	1.80224	1.80224	248.762	3.48762	0.0482721	0.00595596	1.64058	0.190889	Pseudomonas	0.062	24235.5	Pae_UCBPP-PA14_RefSeq.GCF_000014625.1	1	1	A0A0H2ZFX9	PA14_58840		hypothetical protein
WP_003104436.1	MULTISPECIES: beta-ketoacyl-ACP synthase III	PA_AB	PA_DMSO	14	WP_003104436.1	156284	545024	1.80214	1.80214	248.738	3.48738	2.54e-06	8.62e-07	9.13013	0.178473	Pseudomonas	0.303	40615.1	Pae_UCBPP-PA14_RefSeq.GCF_000014625.1	18	21	Q02QB9	PA14_21540		3-oxoacyl-ACP synthase
WP_003110017.1	MULTISPECIES: cystathionine gamma-synthase	PA_AB	PA_DMSO	14	WP_003110017.1	18395.9	64139	1.80182	1.80182	248.66	3.4866	6.51e-10	1.49e-09	9.7634	0.0770442	Pseudomonas	0.122	42756.6	Pae_UCBPP-PA14_RefSeq.GCF_000014625.1	9	10	A0A0H2ZKV7	PA14_05230		cystathionine gamma-lyase
WP_003082739.1	MULTISPECIES: threonine ammonia-lyase, biosynthetic	PA_AB	PA_DMSO	14	WP_003082739.1	1779.45	6203.87	1.80174	1.80174	248.641	3.48641	7.28e-07	3.24e-07	8.53021	0.120294	Pseudomonas	0.072	55903.7	Pae_UCBPP-PA14_RefSeq.GCF_000014625.1	10	11	A0A0H2Z8R2	PA14_47100	ilvA2	threonine dehydratase
WP_003087270.1	MULTISPECIES: sulfite exporter TauE/SafE family protein	PA_AB	PA_DMSO	14	WP_003087270.1	2305.12	8028.04	1.8002	1.8002	248.27	3.4827	3.52e-05	7.73e-06	6.91275	0.216817	Pseudomonas	0.04	24054.1	Pae_UCBPP-PA14_RefSeq.GCF_000014625.1	4	4	A0A0H2Z949	PA14_44460		hypothetical protein
WP_003082680.1	MULTISPECIES: class II glutamine amidotransferase	PA_AB	PA_DMSO	14	WP_003082680.1	6840.02	23801.4	1.79897	1.79897	247.972	3.47972	0.000178368	3.25e-05	6.79497	0.257955	Pseudomonas	0.093	28544.4	Pae_UCBPP-PA14_RefSeq.GCF_000014625.1	6	7	A0A0H2Z859	PA14_47330		hypothetical protein
WP_003094378.1	MULTISPECIES: ribosome biogenesis factor YjgA	PA_AB	PA_DMSO	14	WP_003094378.1	1837	6391.52	1.79881	1.79881	247.933	3.47933	0.000204839	3.69e-05	6.6639	0.26385	Pseudomonas	0.109	20209.9	Pae_UCBPP-PA14_RefSeq.GCF_000014625.1	3	3	A0A0H2ZGT1	PA14_58060		hypothetical protein
WP_003137506.1	MULTISPECIES: FAD-dependent monooxygenase PqsL	PA_AB	PA_DMSO	14	WP_003137506.1	9491.51	33016.1	1.79846	1.79846	247.848	3.47848	2.3e-06	7.96e-07	7.58823	0.145873	Pseudomonas	0.237	44342.4	Pae_UCBPP-PA14_RefSeq.GCF_000014625.1	11	12	A0A0H2ZGC7	PA14_09700		monooxygenase
WP_003091453.1	MULTISPECIES: YciK family oxidoreductase	PA_AB	PA_DMSO	14	WP_003091453.1	744.59	2584.42	1.79532	1.79532	247.094	3.47094	7.28e-05	1.44e-05	8.16686	0.195666	Pseudomonas	0.138	26351	Pae_UCBPP-PA14_RefSeq.GCF_000014625.1	5	5	A0A0H2ZDJ2	PA14_23200		short chain dehydrogenase
WP_003085126.1	MULTISPECIES: anthranilate synthase component I	PA_AB	PA_DMSO	14	WP_003085126.1	6037.56	20938	1.79409	1.79409	246.796	3.46796	3.47e-07	1.85e-07	5.94591	0.0782076	Pseudomonas	0.222	54587.4	Pae_UCBPP-PA14_RefSeq.GCF_000014625.1	16	18	A0A0H2ZLM7	PA14_07940	trpE	anthranilate synthase component I
WP_003084348.1	MULTISPECIES: phosphoglycerate dehydrogenase	PA_AB	PA_DMSO	14	WP_003084348.1	19203.8	66550.7	1.79306	1.79306	246.55	3.4655	4.72e-10	1.19e-09	9.26282	0.0655956	Pseudomonas	0.215	44202.8	Pae_UCBPP-PA14_RefSeq.GCF_000014625.1	9	9	A0A0H2ZKC4	PA14_04110	serA	D-3-phosphoglycerate dehydrogenase
WP_003084436.1	MULTISPECIES: dihydroxy-acid dehydratase	PA_AB	PA_DMSO	14	WP_003084436.1	45065	156057	1.792	1.792	246.294	3.46294	1.14e-08	1.36e-08	6.29201	0.0504289	Pseudomonas	0.258	65160.2	Pae_UCBPP-PA14_RefSeq.GCF_000014625.1	23	28	Q02U62	PA14_04630	ilvD	dihydroxy-acid dehydratase
WP_003091112.1	MULTISPECIES: DUF4823 domain-containing protein	PA_AB	PA_DMSO	14	WP_003091112.1	7178.63	24844.9	1.79117	1.79117	246.095	3.46095	8.55e-05	1.67e-05	7.14886	0.26861	Pseudomonas	0.11	23691.8	Pae_UCBPP-PA14_RefSeq.GCF_000014625.1	3	4	A0A0H2ZD26	PA14_25820		lipoprotein
WP_003135237.1	MULTISPECIES: tRNA pseudouridine(55) synthase TruB	PA_AB	PA_DMSO	14	WP_003135237.1	13082.2	45234	1.78981	1.78981	245.769	3.45769	1.23e-07	8.49e-08	8.63925	0.119088	Pseudomonas	0.164	33401.3	Pae_UCBPP-PA14_RefSeq.GCF_000014625.1	13	15	Q02FT0	PA14_62730	truB	tRNA pseudouridine synthase B
WP_003131120.1	MULTISPECIES: leucyl/phenylalanyl-tRNA--protein transferase	PA_AB	PA_DMSO	14	WP_003131120.1	3323.36	11475.2	1.7878	1.7878	245.289	3.45289	3.94e-08	3.49e-08	9.75436	0.120347	Pseudomonas	0.398	25808.4	Pae_UCBPP-PA14_RefSeq.GCF_000014625.1	11	12	Q02NA9	PA14_30270	aat	leucyl/phenylalanyl-tRNA--protein transferase
WP_003087422.1	MULTISPECIES: dihydrolipoyl dehydrogenase	PA_AB	PA_DMSO	14	WP_003087422.1	24487.3	84353.1	1.78441	1.78441	244.477	3.44477	3.2e-06	1.04e-06	7.59241	0.1504	Pseudomonas	0.303	50164.9	Pae_UCBPP-PA14_RefSeq.GCF_000014625.1	13	18	A0A0H2Z9F5	PA14_43970	lpdG	dihydrolipoamide dehydrogenase
WP_003159110.1	MULTISPECIES: amidohydrolase family protein	PA_AB	PA_DMSO	13	WP_003159110.1	1831.45	6305.51	1.78363	1.78363	244.291	3.44291	3.54e-05	7.76e-06	6.78876	0.209238	Pseudomonas	0.028	36116.5	Pae_UCBPP-PA14_RefSeq.GCF_000014625.1	5	5	A0A0H2ZAV3	PA14_36110		hypothetical protein
WP_003140753.1	MULTISPECIES: 2-heptyl-4(1H)-quinolone synthase subunit PqsB	PA_AB	PA_DMSO	14	WP_003140753.1	11520.2	39525.3	1.77861	1.77861	243.097	3.43097	0.00566926	0.000789875	6.25028	0.382873	Pseudomonas	0.205	30514.9	Pae_UCBPP-PA14_RefSeq.GCF_000014625.1	8	12	A0A0H2Z7K6	PA14_51420	pqsB	PqsB
WP_003141226.1	MULTISPECIES: pyruvate kinase	PA_AB	PA_DMSO	14	WP_003141226.1	6113.46	20962	1.77771	1.77771	242.882	3.42882	2.11e-10	6.2e-10	9.84964	0.0674934	Pseudomonas	0.263	52252.9	Pae_UCBPP-PA14_RefSeq.GCF_000014625.1	21	22	A0A0H2ZGA7	PA14_56240	pykA	pyruvate kinase
WP_003130541.1	MULTISPECIES: glutamate--tRNA ligase	PA_AB	PA_DMSO	14	WP_003130541.1	1812.29	6213.58	1.77761	1.77761	242.859	3.42859	5.51e-05	1.13e-05	4.78369	0.135995	Pseudomonas	0.04	56777.3	Pae_UCBPP-PA14_RefSeq.GCF_000014625.1	9	9	Q02PU7	PA14_23560	gltX	glutamyl-tRNA synthetase
WP_004365024.1	MULTISPECIES: M16 family metallopeptidase	PA_AB	PA_DMSO	12	WP_004365024.1	547.305	1876.17	1.77738	1.77738	242.802	3.42802	0.00388893	0.000555562	5.03171	0.137174	Pseudomonas	0.022	53094.4	Pae_UCBPP-PA14_RefSeq.GCF_000014625.1	5	5	A0A0H2ZK22	PA14_04870		hypothetical protein
WP_010895661.1	MULTISPECIES: peptide chain release factor 2	PA_AB	PA_DMSO	14	WP_010895661.1	6484.13	22205.8	1.77595	1.77595	242.465	3.42465	6.83e-06	1.93e-06	7.37337	0.171487	Pseudomonas	0.146	41170.7	Pae_UCBPP-PA14_RefSeq.GCF_000014625.1	13	13	Q02G09	PA14_61700	prfA	peptide chain release factor 1
WP_004365419.1	MULTISPECIES: pseudopaline transport outer membrane protein CntO	PA_AB	PA_DMSO	14	WP_004365419.1	4657.75	15929.8	1.77402	1.77402	242.006	3.42006	6.99e-06	1.96e-06	7.71994	0.173352	Pseudomonas	0.134	79057.8	Pae_UCBPP-PA14_RefSeq.GCF_000014625.1	17	19	A0A0H2ZI93	PA14_63960	cntO	CntO
WP_011666624.1	NADH-quinone oxidoreductase subunit NuoF	PA_AB	PA_DMSO	14	WP_011666624.1	10810.1	36881.9	1.77054	1.77054	241.181	3.41181	4.68e-07	2.34e-07	8.15162	0.136478	Pseudomonas aeruginosa	0.116	48310.2	Pae_UCBPP-PA14_RefSeq.GCF_000014625.1	11	11		PA14_29970	nuoF	NADH dehydrogenase I subunit F
WP_011666538.1	MULTISPECIES: DUF805 domain-containing protein	PA_AB	PA_DMSO	12	WP_011666538.1	585.12	1994.64	1.76932	1.76932	240.894	3.40894	6.86e-05	1.36e-05	6.63668	0.180563	Pseudomonas	0.025	37798.2	Pae_UCBPP-PA14_RefSeq.GCF_000014625.1	3	3	A0A0H2ZLZ4	PA14_08450		hypothetical protein
WP_003091257.1	MULTISPECIES: porin OpdQ	PA_AB	PA_DMSO	13	WP_003091257.1	540.587	1840.01	1.76712	1.76712	240.373	3.40373	0.000958534	0.000151027	6.33556	0.262486	Pseudomonas	0.031	46712.3	Pae_UCBPP-PA14_RefSeq.GCF_000014625.1	4	4	A0A0H2ZD83	PA14_24790		outer membrane porin
WP_011666540.1	pyochelin non-ribosomal peptide synthetase PchF	PA_AB	PA_DMSO	14	WP_011666540.1	4140.2	14087.6	1.76666	1.76666	240.264	3.40264	5.7e-10	1.35e-09	9.2984	0.0709906	Pseudomonas aeruginosa	0.09	197109	Pae_UCBPP-PA14_RefSeq.GCF_000014625.1	35	39	A0A0H2ZGJ4	PA14_09280	pchF	pyochelin synthetase
WP_003095210.1	MULTISPECIES: 4-hydroxy-tetrahydrodipicolinate reductase	PA_AB	PA_DMSO	14	WP_003095210.1	72512.7	246237	1.76374	1.76374	239.578	3.39578	1.05e-07	7.52e-08	6.86371	0.0854509	Pseudomonas	0.44	28324.4	Pae_UCBPP-PA14_RefSeq.GCF_000014625.1	13	18	Q02FR3	PA14_62940	dapB	dihydrodipicolinate reductase
WP_003091189.1	MULTISPECIES: transcription-repair coupling factor	PA_AB	PA_DMSO	14	WP_003091189.1	1410.96	4783.65	1.76144	1.76144	239.036	3.39036	2.18e-09	3.7e-09	7.07736	0.0522821	Pseudomonas	0.068	128822	Pae_UCBPP-PA14_RefSeq.GCF_000014625.1	21	21	A0A0H2ZD58	PA14_25230	mfd	transcription-repair coupling factor
WP_003089909.1	MULTISPECIES: multidrug efflux RND transporter outer membrane subunit OpmB	PA_AB	PA_DMSO	12	WP_003089909.1	799.878	2710.16	1.76052	1.76052	238.821	3.38821	0.000388704	6.62e-05	5.51328	0.236106	Pseudomonas	0.016	53868.5	Pae_UCBPP-PA14_RefSeq.GCF_000014625.1	8	9	A0A0H2ZBS6	PA14_31920		outer membrane protein
WP_003138135.1	MULTISPECIES: electron transport complex subunit RsxC	PA_AB	PA_DMSO	13	WP_003138135.1	356.824	1207.74	1.75903	1.75903	238.471	3.38471	0.0107824	0.00143611	1.91366	0.121396	Pseudomonas	0.014	82562	Pae_UCBPP-PA14_RefSeq.GCF_000014625.1	5	5	A0A0H2ZEK4	PA14_18920		electron transport complex protein RnfC
WP_003091706.1	MULTISPECIES: ATP-dependent Clp protease proteolytic subunit	PA_AB	PA_DMSO	14	WP_003091706.1	45526	153892	1.75716	1.75716	238.032	3.38032	3.85e-17	4.23e-15	7.76833	0.00594833	Pseudomonas	0.274	22142.2	Pae_UCBPP-PA14_RefSeq.GCF_000014625.1	14	25	A0A0H2ZDR8	PA14_21030		ATP-dependent Clp protease proteolytic subunit
WP_003092050.1	MULTISPECIES: endonuclease III	PA_AB	PA_DMSO	14	WP_003092050.1	7030.33	23762.5	1.75702	1.75702	238	3.38	2.24e-05	5.22e-06	5.86568	0.142053	Pseudomonas	0.142	23737.4	Pae_UCBPP-PA14_RefSeq.GCF_000014625.1	8	8	A0A0H2ZEF6	PA14_18880	nth	endonuclease III
WP_003090055.1	MULTISPECIES: methyl-accepting chemotaxis protein	PA_AB	PA_DMSO	12	WP_003090055.1	422.034	1425.14	1.75567	1.75567	237.682	3.37682	0.000771363	0.000124624	6.0515	0.157383	Pseudomonas	0.019	57705.1	Pae_UCBPP-PA14_RefSeq.GCF_000014625.1	2	2	A0A0H2ZBX1	PA14_30820		methyl-accepting chemotaxis transducer
WP_003139935.1	MULTISPECIES: enoyl-ACP reductase FabI	PA_AB	PA_DMSO	14	WP_003139935.1	2571.6	8679.22	1.7549	1.7549	237.503	3.37503	1.43e-06	5.48e-07	5.18335	0.0760466	Pseudomonas	0.132	28004.8	Pae_UCBPP-PA14_RefSeq.GCF_000014625.1	7	7	A0A0H2Z8P5	PA14_41170	fabI	NADH-dependent enoyl-ACP reductase
WP_003113973.1	MULTISPECIES: MOSC domain-containing protein	PA_AB	PA_DMSO	14	WP_003113973.1	4636.05	15639.3	1.75421	1.75421	237.341	3.37341	2.5e-06	8.52e-07	8.24268	0.150032	Pseudomonas	0.287	29578.9	Pae_UCBPP-PA14_RefSeq.GCF_000014625.1	10	10	A0A0H2ZD90	PA14_24980		hypothetical protein
WP_003090818.1	MULTISPECIES: cupin domain-containing protein	PA_AB	PA_DMSO	14	WP_003090818.1	19543.7	65920.9	1.75403	1.75403	237.301	3.37301	2.32e-08	2.31e-08	8.64374	0.0926884	Pseudomonas	0.368	13024.9	Pae_UCBPP-PA14_RefSeq.GCF_000014625.1	7	9	A0A0H2ZBA1	PA14_28380		hypothetical protein
WP_003138791.1	MULTISPECIES: DUF2975 domain-containing protein	PA_AB	PA_DMSO	14	WP_003138791.1	1856.32	6250.12	1.75144	1.75144	236.695	3.36695	0.0125979	0.00166273	5.6684	0.279396	Pseudomonas	0.049	19847.5	Pae_UCBPP-PA14_RefSeq.GCF_000014625.1	2	2	A0A0H2ZCC9	PA14_28090		hypothetical protein
WP_003137931.1	MULTISPECIES: tRNA (guanosine(37)-N1)-methyltransferase TrmD	PA_AB	PA_DMSO	14	WP_003137931.1	11353.8	38198.2	1.75033	1.75033	236.435	3.36435	9.11e-08	6.69e-08	9.04608	0.128969	Pseudomonas	0.179	28343	Pae_UCBPP-PA14_RefSeq.GCF_000014625.1	7	7	Q02RL6	PA14_15990	trmD	tRNA (guanine-N(1)-)-methyltransferase
WP_003137105.1	MULTISPECIES: 3-carboxy-cis,cis-muconate cycloisomerase	PA_AB	PA_DMSO	14	WP_003137105.1	1442.86	4850.94	1.74934	1.74934	236.204	3.36204	7.19e-07	3.22e-07	9.06503	0.131085	Pseudomonas	0.074	49123.2	Pae_UCBPP-PA14_RefSeq.GCF_000014625.1	7	7	A0A0H2ZKG5	PA14_02830	pcaB	3-carboxy-cis,cis-muconate cycloisomerase
WP_003096515.1	MULTISPECIES: alanine racemase	PA_AB	PA_DMSO	14	WP_003096515.1	7602.66	25559	1.74926	1.74926	236.185	3.36185	1.89e-06	6.73e-07	7.13767	0.138544	Pseudomonas	0.23	38983.9	Pae_UCBPP-PA14_RefSeq.GCF_000014625.1	9	9	A0A0H2ZJ23	PA14_69990	dadX	alanine racemase
WP_003141778.1	MULTISPECIES: AAA family ATPase	PA_AB	PA_DMSO	14	WP_003141778.1	1247.01	4189.74	1.74839	1.74839	235.984	3.35984	2.58e-06	8.71e-07	5.9277	0.105911	Pseudomonas	0.083	57417.2	Pae_UCBPP-PA14_RefSeq.GCF_000014625.1	7	8	A0A0H2ZID1	PA14_66580		hypothetical protein
WP_003137729.1	MULTISPECIES: taurine dioxygenase	PA_AB	PA_DMSO	12	WP_003137729.1	554.948	1864.27	1.74818	1.74818	235.935	3.35935	1.34e-07	8.96e-08	5.1551	0.0593384	Pseudomonas	0.051	31013.1	Pae_UCBPP-PA14_RefSeq.GCF_000014625.1	5	5	A0A0H2ZFL5	PA14_12970	tauD	taurine dioxygenase
WP_003140888.1	MULTISPECIES: DUF3396 domain-containing protein	PA_AB	PA_DMSO	14	WP_003140888.1	3328.96	11143.2	1.74302	1.74302	234.736	3.34736	6.52e-07	2.98e-07	8.86622	0.13988	Pseudomonas	0.097	40830.3	Pae_UCBPP-PA14_RefSeq.GCF_000014625.1	6	7	A0A0H2Z7E6	PA14_53660		hypothetical protein
WP_003088221.1	MULTISPECIES: class I SAM-dependent methyltransferase	PA_AB	PA_DMSO	14	WP_003088221.1	1699.36	5675.61	1.73979	1.73979	233.986	3.33986	5.71e-07	2.7e-07	6.5011	0.0932823	Pseudomonas	0.033	30271.3	Pae_UCBPP-PA14_RefSeq.GCF_000014625.1	3	3	A0A0H2ZA11	PA14_39660		hypothetical protein
WP_003087898.1	MULTISPECIES: bifunctional methylenetetrahydrofolate dehydrogenase/methenyltetrahydrofolate cyclohydrolase FolD	PA_AB	PA_DMSO	14	WP_003087898.1	6242.61	20848.7	1.73974	1.73974	233.975	3.33975	5.13e-07	2.49e-07	9.16944	0.149112	Pseudomonas	0.099	30549.2	Pae_UCBPP-PA14_RefSeq.GCF_000014625.1	7	9	Q02KT7	PA14_41350	folD	bifunctional 5,10-methylene-tetrahydrofolate dehydrogenase/ 5,10-methylene-tetrahydrofolate cyclohydrolase
WP_003096098.1	MULTISPECIES: A/G-specific adenine glycosylase	PA_AB	PA_DMSO	14	WP_003096098.1	1500.59	5010	1.73928	1.73928	233.868	3.33868	2.59e-08	2.53e-08	8.63441	0.0991468	Pseudomonas	0.158	39316.2	Pae_UCBPP-PA14_RefSeq.GCF_000014625.1	7	7	A0A0H2ZIX4	PA14_67990	mutY	A/G-specific adenine glycosylase
WP_003092378.1	MULTISPECIES: UDP-3-O-(3-hydroxymyristoyl)glucosamine N-acyltransferase	PA_AB	PA_DMSO	14	WP_003092378.1	1303.82	4349.13	1.73798	1.73798	233.569	3.33569	4.31e-08	3.75e-08	5.46462	0.0412281	Pseudomonas	0.074	36221.1	Pae_UCBPP-PA14_RefSeq.GCF_000014625.1	7	7	Q02RB8	PA14_17180	lpxD	UDP-3-O-[3-hydroxymyristoyl] glucosamine N-acyltransferase
WP_003125595.1	MULTISPECIES: dihydrolipoyllysine-residue acetyltransferase	PA_AB	PA_DMSO	14	WP_003125595.1	2052.62	6840.84	1.73671	1.73671	233.274	3.33274	0.000280938	4.95e-05	7.12667	0.207082	Pseudomonas	0.163	56723.1	Pae_UCBPP-PA14_RefSeq.GCF_000014625.1	13	13	A0A0H2ZID8	PA14_66310	aceF	dihydrolipoamide acetyltransferase
WP_003082116.1	MULTISPECIES: hypothetical protein	PA_AB	PA_DMSO	14	WP_003082116.1	2593.04	8639.51	1.7363	1.7363	233.18	3.3318	1.05e-09	2.1e-09	7.93437	0.0621959	Pseudomonas	0.092	86082.6	Pae_UCBPP-PA14_RefSeq.GCF_000014625.1	14	14	A0A0H2Z7S6	PA14_50570		hypothetical protein
WP_003097132.1	MULTISPECIES: F0F1 ATP synthase subunit gamma	PA_AB	PA_DMSO	14	WP_003097132.1	989.409	3292.4	1.7345	1.7345	232.765	3.32765	3.51e-06	1.12e-06	7.85832	0.110999	Pseudomonas	0.091	31553.3	Pae_UCBPP-PA14_RefSeq.GCF_000014625.1	6	6	Q02DF3	PA14_73250	atpG	F0F1 ATP synthase subunit gamma
WP_003091450.1	MULTISPECIES: TRZ/ATZ family hydrolase	PA_AB	PA_DMSO	14	WP_003091450.1	1359.86	4523.28	1.73391	1.73391	232.627	3.32627	8.2e-05	1.61e-05	5.55501	0.140421	Pseudomonas	0.072	48494.4	Pae_UCBPP-PA14_RefSeq.GCF_000014625.1	6	6	A0A0H2ZDD8	PA14_23240		N-ethylammeline chlorohydrolase
WP_003087546.1	MULTISPECIES: selenide, water dikinase SelD	PA_AB	PA_DMSO	14	WP_003087546.1	12083.9	40138.6	1.73191	1.73191	232.168	3.32168	7.75e-11	2.96e-10	8.86296	0.0495002	Pseudomonas	0.192	36353.9	Pae_UCBPP-PA14_RefSeq.GCF_000014625.1	18	20	A0A0H2Z9A9	PA14_43280	selD	selenophosphate synthetase
WP_003110110.1	MULTISPECIES: lipoate--protein ligase family protein	PA_AB	PA_DMSO	14	WP_003110110.1	39618.2	131554	1.73142	1.73142	232.055	3.32055	8.56e-06	2.32e-06	7.38675	0.164313	Pseudomonas	0.304	24847.2	Pae_UCBPP-PA14_RefSeq.GCF_000014625.1	11	16	A0A0H2ZGD6	PA14_55710		hypothetical protein
WP_003086089.1	MULTISPECIES: proline--tRNA ligase	PA_AB	PA_DMSO	14	WP_003086089.1	4364.74	14454.4	1.72754	1.72754	231.164	3.31164	1.43e-08	1.6e-08	9.06047	0.0988582	Pseudomonas	0.152	63188.1	Pae_UCBPP-PA14_RefSeq.GCF_000014625.1	12	12	Q02IB8	PA14_51900	proS	prolyl-tRNA synthetase
WP_004365459.1	MULTISPECIES: ferritin-like domain-containing protein	PA_AB	PA_DMSO	14	WP_004365459.1	3050.39	10076.2	1.72388	1.72388	230.324	3.30324	5.74e-11	2.33e-10	7.35808	0.0296747	Pseudomonas	0.367	20203.6	Pae_UCBPP-PA14_RefSeq.GCF_000014625.1	7	8	A0A0H2ZHY7	PA14_64520		bacterioferritin
WP_003141552.1	MULTISPECIES: GspH/FimT family pseudopilin	PA_AB	PA_DMSO	14	WP_003141552.1	2137.44	7025.95	1.71681	1.71681	228.708	3.28708	6.55e-06	1.87e-06	7.19646	0.11923	Gammaproteobacteria	0.056	17480.9	Pae_UCBPP-PA14_RefSeq.GCF_000014625.1	2	2	A0A0H2ZHL0	PA14_60280	fimU	type 4 fimbrial biogenesis protein FimU
WP_003131774.1	MULTISPECIES: glucose/quinate/shikimate family membrane-bound PQQ-dependent dehydrogenase	PA_AB	PA_DMSO	14	WP_003131774.1	1050.91	3451.25	1.71548	1.71548	228.405	3.28405	5.85e-05	1.19e-05	7.05776	0.111269	Pseudomonas	0.045	86213.2	Pae_UCBPP-PA14_RefSeq.GCF_000014625.1	8	8	A0A0H2ZB70	PA14_34970	gcd	glucose dehydrogenase
WP_003093104.1	MULTISPECIES: NYN domain-containing protein	PA_AB	PA_DMSO	12	WP_003093104.1	679.222	2229.43	1.71472	1.71472	228.232	3.28232	7.95e-09	1.04e-08	7.3909	0.0558569	Pseudomonas	0.108	18105.7	Pae_UCBPP-PA14_RefSeq.GCF_000014625.1	4	4	A0A0H2ZFM9	PA14_12750		hypothetical protein
WP_003123955.1	MULTISPECIES: phenazine biosynthesis protein PhzB	PA_AB	PA_DMSO	14	WP_003123955.1	217726	714300	1.71402	1.71402	228.074	3.28074	0.000936908	0.00014809	9.00469	0.397355	Gammaproteobacteria	0.222	18889.2	Pae_UCBPP-PA14_RefSeq.GCF_000014625.1	8	12	A0A0H2ZGA6	PA14_09470	phzB1	phenazine biosynthesis protein
WP_003142148.1	MULTISPECIES: pyridoxal kinase PdxY	PA_AB	PA_DMSO	14	WP_003142148.1	17975.4	58969.3	1.71394	1.71394	228.056	3.28056	1.78e-08	1.9e-08	7.14348	0.0682147	Pseudomonas	0.135	31226.9	Pae_UCBPP-PA14_RefSeq.GCF_000014625.1	4	4	Q02DJ3	PA14_72780	pdxY	pyridoxamine kinase
WP_003142051.1	MULTISPECIES: choline dehydrogenase	PA_AB	PA_DMSO	14	WP_003142051.1	7222.67	23692.9	1.71385	1.71385	228.036	3.28036	6.89e-08	5.42e-08	9.48386	0.112179	Pseudomonas	0.091	61807.7	Pae_UCBPP-PA14_RefSeq.GCF_000014625.1	9	10	Q02DZ0	PA14_70940	betA	choline dehydrogenase
WP_003139561.1	MULTISPECIES: 1,4-alpha-glucan branching protein GlgB	PA_AB	PA_DMSO	14	WP_003139561.1	10258.3	33621.6	1.7126	1.7126	227.75	3.2775	1.72e-06	6.31e-07	7.87483	0.11143	Pseudomonas	0.057	82597.8	Pae_UCBPP-PA14_RefSeq.GCF_000014625.1	7	7	A0A0H2Z9J4	PA14_36710	glgB	glycogen branching protein
WP_003091395.1	MULTISPECIES: 3-isopropylmalate dehydrogenase	PA_AB	PA_DMSO	14	WP_003091395.1	17900.3	58589.5	1.71066	1.71066	227.31	3.2731	3.83e-07	1.99e-07	8.6917	0.125969	Pseudomonas	0.306	39120.8	Pae_UCBPP-PA14_RefSeq.GCF_000014625.1	13	16	A0A0H2ZDG4	PA14_23790	leuB	3-isopropylmalate dehydrogenase
WP_003094149.1	MULTISPECIES: phosphoheptose isomerase	PA_AB	PA_DMSO	14	WP_003094149.1	8468.23	27712.9	1.71043	1.71043	227.258	3.27258	3.06e-07	1.67e-07	6.96417	0.102532	Pseudomonas	0.137	21413.3	Pae_UCBPP-PA14_RefSeq.GCF_000014625.1	5	7	Q02H15	PA14_57500	gmhA	phosphoheptose isomerase
WP_003096308.1	MULTISPECIES: Xaa-Pro aminopeptidase	PA_AB	PA_DMSO	14	WP_003096308.1	1045.1	3416.29	1.70878	1.70878	226.885	3.26885	2.22e-09	3.7e-09	8.48992	0.0757504	Pseudomonas	0.056	49696.5	Pae_UCBPP-PA14_RefSeq.GCF_000014625.1	5	5	A0A0H2ZJ38	PA14_69000	pepP	aminopeptidase
WP_003141615.1	MULTISPECIES: malate dehydrogenase (quinone)	PA_AB	PA_DMSO	14	WP_003141615.1	7995.53	26120.8	1.70793	1.70793	226.693	3.26693	3.43e-09	5.25e-09	9.25799	0.0817003	Pseudomonas	0.205	55526.4	Pae_UCBPP-PA14_RefSeq.GCF_000014625.1	17	20	A0A0H2ZHI8	PA14_61400	mqoB	malate:quinone oxidoreductase
WP_003140559.1	MULTISPECIES: glyoxalase III HchA	PA_AB	PA_DMSO	14	WP_003140559.1	11164.1	36472	1.70792	1.70792	226.69	3.2669	1.96e-07	1.22e-07	9.35186	0.127761	Pseudomonas	0.089	31882.5	Pae_UCBPP-PA14_RefSeq.GCF_000014625.1	4	5	Q02IV5	PA14_49710		chaperone protein HchA
WP_003139732.1	MULTISPECIES: acetyl-CoA C-acetyltransferase	PA_AB	PA_DMSO	14	WP_003139732.1	16296.4	53219.9	1.70741	1.70741	226.574	3.26574	2.85e-09	4.53e-09	9.66139	0.0900009	Pseudomonas	0.361	40451.4	Pae_UCBPP-PA14_RefSeq.GCF_000014625.1	22	30	A0A0H2ZA83	PA14_38630	atoB	acetyl-CoA acetyltransferase
WP_003085592.1	MULTISPECIES: sodium/proline symporter PutP	PA_AB	PA_DMSO	14	WP_003085592.1	1872.74	6107.94	1.70553	1.70553	226.15	3.2615	1.78e-06	6.47e-07	6.98968	0.10935	Pseudomonas	0.045	54369.8	Pae_UCBPP-PA14_RefSeq.GCF_000014625.1	6	6	A0A0H2Z7B9	PA14_54150	putP	sodium/proline symporter PutP
WP_003091415.1	MULTISPECIES: TetR/AcrR family transcriptional regulator	PA_AB	PA_DMSO	14	WP_003091415.1	1941.08	6323.55	1.70388	1.70388	225.775	3.25775	1.7e-06	6.28e-07	6.83613	0.12557	Pseudomonas	0.194	19145.1	Pae_UCBPP-PA14_RefSeq.GCF_000014625.1	4	4	A0A0H2ZDB8	PA14_23590	sawR	SawR
WP_003090436.1	MULTISPECIES: NADP-dependent isocitrate dehydrogenase	PA_AB	PA_DMSO	14	WP_003090436.1	383518	1.24833e+06	1.70263	1.70263	225.494	3.25494	2.39e-06	8.23e-07	9.91891	0.189019	Pseudomonas	0.426	45577.4	Pae_UCBPP-PA14_RefSeq.GCF_000014625.1	30	38	Q02NB5	PA14_30190	icd	isocitrate dehydrogenase
WP_003139920.1	MULTISPECIES: methionine synthase	PA_AB	PA_DMSO	14	WP_003139920.1	5008.88	16303.4	1.70261	1.70261	225.49	3.2549	1.47e-09	2.71e-09	8.91941	0.0656517	Pseudomonas	0.112	135049	Pae_UCBPP-PA14_RefSeq.GCF_000014625.1	23	23	A0A0H2Z8S1	PA14_40670	metH	B12-dependent methionine synthase
WP_003094682.1	MULTISPECIES: ATP-dependent chaperone ClpB	PA_AB	PA_DMSO	14	WP_003094682.1	10300.9	33455.4	1.69947	1.69947	224.782	3.24782	1.05e-05	2.73e-06	6.21891	0.144393	Pseudomonas	0.342	95005.6	Pae_UCBPP-PA14_RefSeq.GCF_000014625.1	43	50	A0A0H2ZHB4	PA14_60190	clpB	clpB protein
WP_003082669.1	MULTISPECIES: RNA polymerase sigma factor	PA_AB	PA_DMSO	14	WP_003082669.1	767.312	2491.7	1.69925	1.69925	224.731	3.24731	1.05e-07	7.55e-08	9.23238	0.117245	Pseudomonas	0.263	19771.3	Pae_UCBPP-PA14_RefSeq.GCF_000014625.1	4	4	A0A0H2Z8G6	PA14_47400		RNA polymerase ECF-subfamily sigma-70 factor
WP_003084101.1	MULTISPECIES: CBS domain-containing protein	PA_AB	PA_DMSO	14	WP_003084101.1	494.864	1606.02	1.69838	1.69838	224.537	3.24537	0.000983777	0.000154611	4.78027	0.234891	Pseudomonas	0.146	15693.2	Pae_UCBPP-PA14_RefSeq.GCF_000014625.1	3	3	A0A0H2ZKI6	PA14_03090		hypothetical protein
WP_003082927.1	MULTISPECIES: hypothetical protein	PA_AB	PA_DMSO	12	WP_003082927.1	2163.1	7019.08	1.69818	1.69818	224.492	3.24492	0.000416404	7.04e-05	3.57269	0.117967	Pseudomonadota	0.16	8403.42	Pae_UCBPP-PA14_RefSeq.GCF_000014625.1	4	4	A0A0H2Z8X6	PA14_46280		hypothetical protein
WP_003099290.1	MULTISPECIES: peptide chain release factor 1	PA_AB	PA_DMSO	14	WP_003099290.1	1522.13	4937.99	1.69783	1.69783	224.412	3.24412	6.19e-08	5.03e-08	8.80871	0.106344	Pseudomonas	0.25	40026.7	Pae_UCBPP-PA14_RefSeq.GCF_000014625.1	11	12	Q02G09	PA14_61700	prfA	peptide chain release factor 1
WP_003116261.1	MULTISPECIES: type IV pilus modification protein PilV	PA_AB	PA_DMSO	14	WP_003116261.1	1201.33	3891.35	1.69564	1.69564	223.92	3.2392	3.87e-07	2e-07	6.40515	0.0835892	Gammaproteobacteria	0.121	18763.5	Pae_UCBPP-PA14_RefSeq.GCF_000014625.1	4	4	Q7WZP2	PA14_RS24610	PA14_RS24610
WP_003096984.1	MULTISPECIES: DUF2782 domain-containing protein	PA_AB	PA_DMSO	14	WP_003096984.1	6375.79	20641.1	1.69484	1.69484	223.742	3.23742	8.5e-06	2.32e-06	6.63633	0.12355	Pseudomonas	0.104	10794.4	Pae_UCBPP-PA14_RefSeq.GCF_000014625.1	2	3	A0A0H2ZJS5	PA14_72500		hypothetical protein
WP_002553999.1	MULTISPECIES: translation initiation factor IF-1	PA_AB	PA_DMSO	14	WP_002553999.1	1292.53	4180.33	1.69342	1.69342	223.422	3.23422	0.00121874	0.000187382	4.44742	0.187213	Gammaproteobacteria	0.139	8302.55	Pae_UCBPP-PA14_RefSeq.GCF_000014625.1	4	5	Q02NB1	PA14_30240	infA	translation initiation factor IF-1
WP_003109905.1	MULTISPECIES: lipopolysaccharide heptosyltransferase II	PA_AB	PA_DMSO	14	WP_003109905.1	5479.49	17704.1	1.69197	1.69197	223.098	3.23098	8.28e-08	6.17e-08	8.49923	0.114008	Pseudomonas	0.18	38409.6	Pae_UCBPP-PA14_RefSeq.GCF_000014625.1	9	10	A0A0H2ZHE9	PA14_66250	waaF	heptosyltransferase II
WP_003137554.1	MULTISPECIES: nitrite/sulfite reductase	PA_AB	PA_DMSO	14	WP_003137554.1	46528.3	150163	1.69035	1.69035	222.735	3.22735	1.75e-06	6.38e-07	9.05727	0.168706	Pseudomonas	0.336	62173.6	Pae_UCBPP-PA14_RefSeq.GCF_000014625.1	23	26	A0A0H2ZFU6	PA14_10550		sulfite or nitrite reductas
WP_003088740.1	MULTISPECIES: YdcF family protein	PA_AB	PA_DMSO	14	WP_003088740.1	18285	59004.1	1.69016	1.69016	222.692	3.22692	3.38e-05	7.49e-06	7.29342	0.213873	Pseudomonas	0.222	23861.5	Pae_UCBPP-PA14_RefSeq.GCF_000014625.1	9	11	A0A0H2ZAE1	PA14_37780		hypothetical protein
WP_003088822.1	MULTISPECIES: four-helix bundle copper-binding protein	PA_AB	PA_DMSO	14	WP_003088822.1	23000.6	74136.2	1.68851	1.68851	222.324	3.22324	6.43e-05	1.29e-05	8.08063	0.217808	Pseudomonas	0.598	14231.1	Pae_UCBPP-PA14_RefSeq.GCF_000014625.1	10	12	A0A0H2ZAM8	PA14_37350		hypothetical protein
WP_003090386.1	MULTISPECIES: Bax inhibitor-1/YccA family protein	PA_AB	PA_DMSO	14	WP_003090386.1	918.916	2961.21	1.68818	1.68818	222.25	3.2225	2.64e-07	1.5e-07	6.76327	0.088957	Pseudomonas	0.072	24106.3	Pae_UCBPP-PA14_RefSeq.GCF_000014625.1	1	1	A0A0H2ZAV7	PA14_30410		hypothetical protein
WP_003091195.1	MULTISPECIES: transcriptional regulator PsrA	PA_AB	PA_DMSO	14	WP_003091195.1	4558.36	14687.8	1.68803	1.68803	222.217	3.22217	1.65e-06	6.13e-07	8.52367	0.153535	Pseudomonas	0.176	25784	Pae_UCBPP-PA14_RefSeq.GCF_000014625.1	7	7	A0A0H2ZCY8	PA14_25180	psrA	transcriptional regulator PsrA
WP_003089166.1	MULTISPECIES: aspartate aminotransferase family protein	PA_AB	PA_DMSO	14	WP_003089166.1	2515.18	8102.95	1.68779	1.68779	222.162	3.22162	2.11e-06	7.44e-07	5.34052	0.0799815	Pseudomonas	0.206	45285.3	Pae_UCBPP-PA14_RefSeq.GCF_000014625.1	9	9	A0A0H2ZAR0	PA14_35890		diaminobutyrate--2-oxoglutarate aminotransferase
WP_003138585.1	MULTISPECIES: acetyl-CoA C-acyltransferase FadA	PA_AB	PA_DMSO	14	WP_003138585.1	3331.33	10726.3	1.68698	1.68698	221.982	3.21982	7.22e-08	5.62e-08	5.97092	0.0606526	Pseudomonas	0.059	41627.9	Pae_UCBPP-PA14_RefSeq.GCF_000014625.1	7	9	Q02PH7	PA14_25090	fadA	3-ketoacyl-CoA thiolase
WP_003094399.1	MULTISPECIES: Asp-tRNA(Asn)/Glu-tRNA(Gln) amidotransferase subunit GatA	PA_AB	PA_DMSO	14	WP_003094399.1	15885.4	51146.5	1.68693	1.68693	221.972	3.21972	3.94e-09	5.91e-09	9.49865	0.089002	Pseudomonas	0.136	51818.7	Pae_UCBPP-PA14_RefSeq.GCF_000014625.1	14	14	Q02GV8	PA14_58180	gatA	aspartyl/glutamyl-tRNA amidotransferase subunit A
WP_003138032.1	MULTISPECIES: selenium metabolism membrane protein YedE/FdhT	PA_AB	PA_DMSO	14	WP_003138032.1	6836.15	21988.5	1.68549	1.68549	221.65	3.2165	7.87e-07	3.44e-07	9.56527	0.154281	Pseudomonas	0.039	43985.2	Pae_UCBPP-PA14_RefSeq.GCF_000014625.1	3	3	A0A0H2ZEU6	PA14_17370		inner membrane protein
WP_003138271.1	MULTISPECIES: amino acid adenylation domain-containing protein	PA_AB	PA_DMSO	14	WP_003138271.1	4710.04	15109	1.68159	1.68159	220.782	3.20782	3.45e-09	5.25e-09	9.11899	0.0824539	Pseudomonas	0.104	259389	Pae_UCBPP-PA14_RefSeq.GCF_000014625.1	41	41	A0A0H2ZE56	PA14_21020		non-ribosomal peptide synthetase
WP_003092007.1	MULTISPECIES: glycosyltransferase	PA_AB	PA_DMSO	14	WP_003092007.1	7499.24	24043.3	1.68082	1.68082	220.61	3.2061	7.3e-07	3.24e-07	9.34204	0.142622	Pseudomonas	0.108	47072.8	Pae_UCBPP-PA14_RefSeq.GCF_000014625.1	10	11	A0A0H2ZD76	PA14_19110	rhlB	rhamnosyltransferase chain B
WP_003084923.1	MULTISPECIES: LemA family protein	PA_AB	PA_DMSO	14	WP_003084923.1	21431.1	68641	1.67936	1.67936	220.286	3.20286	0.000663826	0.000107883	6.24171	0.280355	Pseudomonas	0.465	22180.2	Pae_UCBPP-PA14_RefSeq.GCF_000014625.1	12	15	A0A0H2ZKG2	PA14_06990		hypothetical protein
WP_003084524.1	MULTISPECIES: hypothetical protein	PA_AB	PA_DMSO	14	WP_003084524.1	3941.68	12607.8	1.67743	1.67743	219.859	3.19859	3.98e-06	1.25e-06	7.7582	0.174407	Pseudomonas	0.118	9697.09	Pae_UCBPP-PA14_RefSeq.GCF_000014625.1	1	1	A0A0H2ZL11	PA14_05020		hypothetical protein
WP_011666535.1	16S rRNA (uracil(1498)-N(3))-methyltransferase	PA_AB	PA_DMSO	13	WP_011666535.1	1030.32	3293.1	1.67636	1.67636	219.62	3.1962	1.03e-07	7.43e-08	7.50479	0.0866329	Pseudomonas aeruginosa	0.05	26507.3	Pae_UCBPP-PA14_RefSeq.GCF_000014625.1	3	3	A0A0H2ZKX2	PA14_05450		16S ribosomal RNA methyltransferase RsmE
WP_003113045.1	MULTISPECIES: dTDP-4-dehydrorhamnose reductase	PA_AB	PA_DMSO	14	WP_003113045.1	17633.5	56330.6	1.6756	1.6756	219.453	3.19453	3.26e-08	3.02e-08	9.97398	0.105839	Pseudomonas	0.102	32939.6	Pae_UCBPP-PA14_RefSeq.GCF_000014625.1	5	6	A0A0H2ZFV6	PA14_11250		hypothetical protein
WP_003137473.1	MULTISPECIES: ABC transporter ATP-binding protein PchH	PA_AB	PA_DMSO	14	WP_003137473.1	6397.32	20428.9	1.67507	1.67507	219.335	3.19335	6.7e-07	3.03e-07	8.22368	0.117051	Pseudomonas	0.137	61447.7	Pae_UCBPP-PA14_RefSeq.GCF_000014625.1	13	13	A0A0H2ZF78	PA14_09300		ABC transporter ATP-binding protein
WP_003090442.1	MULTISPECIES: adenylosuccinate lyase	PA_AB	PA_DMSO	14	WP_003090442.1	3931.4	12539.9	1.67341	1.67341	218.968	3.18968	6.32e-10	1.46e-09	8.93853	0.0687654	Pseudomonas	0.092	50520.7	Pae_UCBPP-PA14_RefSeq.GCF_000014625.1	10	12	A0A0H2ZAX4	PA14_30110	purB	adenylosuccinate lyase
WP_003087180.1	MULTISPECIES: 2-hydroxy-3-oxopropionate reductase	PA_AB	PA_DMSO	14	WP_003087180.1	1252.73	3994.05	1.67278	1.67278	218.827	3.18827	2.92e-09	4.59e-09	7.6869	0.0527397	Pseudomonas	0.193	30964.5	Pae_UCBPP-PA14_RefSeq.GCF_000014625.1	9	9	A0A0H2Z8Y7	PA14_45020		oxidoreductase
WP_003140224.1	MULTISPECIES: xanthine dehydrogenase small subunit	PA_AB	PA_DMSO	14	WP_003140224.1	1327.07	4228.66	1.67195	1.67195	218.645	3.18645	4.54e-06	1.39e-06	7.62551	0.166141	Pseudomonas	0.105	52941.7	Pae_UCBPP-PA14_RefSeq.GCF_000014625.1	10	10	A0A0H2Z8N3	PA14_44710	xdhA	xanthine dehydrogenase
WP_003141738.1	MULTISPECIES: TetR family transcriptional regulator C-terminal domain-containing protein	PA_AB	PA_DMSO	14	WP_003141738.1	1178.22	3752.13	1.6711	1.6711	218.458	3.18458	4.94e-07	2.44e-07	8.51078	0.123703	Pseudomonas	0.06	23416.7	Pae_UCBPP-PA14_RefSeq.GCF_000014625.1	2	3	A0A0H2ZIG7	PA14_65900		TetR family transcriptional regulator
WP_003091405.1	MULTISPECIES: Hsp20 family protein	PA_AB	PA_DMSO	14	WP_003091405.1	1061.82	3381.35	1.67106	1.67106	218.448	3.18448	3.24e-14	7.3e-13	8.3762	0.0214633	Pseudomonas	0.067	16582.6	Pae_UCBPP-PA14_RefSeq.GCF_000014625.1	9	9	A0A0H2ZDI9	PA14_23680	ibpA	heat-shock protein IbpA
WP_003123586.1	MULTISPECIES: FAD-dependent oxidoreductase	PA_AB	PA_DMSO	12	WP_003123586.1	794.129	2527.4	1.67021	1.67021	218.26	3.1826	4.86e-06	1.47e-06	6.79449	0.126157	Pseudomonas	0.056	70180.8	Pae_UCBPP-PA14_RefSeq.GCF_000014625.1	11	12	A0A0H2ZHC7	PA14_65940		oxidoreductase
WP_003083753.1	MULTISPECIES: winged helix-turn-helix transcriptional regulator	PA_AB	PA_DMSO	12	WP_003083753.1	515.547	1636.58	1.66651	1.66651	217.445	3.17445	0.475036	0.0519439	1.22258	0.628504	Pseudomonas	0.045	18212.2	Pae_UCBPP-PA14_RefSeq.GCF_000014625.1	4	4	A0A0H2ZK50	PA14_01410		hypothetical protein
WP_003104841.1	MULTISPECIES: choline ABC transporter substrate-binding protein	PA_AB	PA_DMSO	14	WP_003104841.1	1204.79	3814.4	1.66267	1.66267	216.602	3.16602	3.51e-07	1.86e-07	7.19804	0.0975282	Pseudomonas	0.087	34427.3	Pae_UCBPP-PA14_RefSeq.GCF_000014625.1	4	4	A0A0H2ZJH0	PA14_71030		hypothetical protein
WP_003082372.1	MULTISPECIES: cold-shock protein	PA_AB	PA_DMSO	14	WP_003082372.1	231902	734025	1.66231	1.66231	216.523	3.16523	3.08e-07	1.68e-07	9.77285	0.142554	Pseudomonas	0.507	7724.65	Pae_UCBPP-PA14_RefSeq.GCF_000014625.1	7	9	A0A0H2Z6Y0	PA14_49410		cold-shock protein
WP_003097314.1	MULTISPECIES: shikimate dehydrogenase	PA_AB	PA_DMSO	14	WP_003097314.1	25701.1	81268.9	1.66087	1.66087	216.208	3.16208	1.26e-05	3.17e-06	7.68488	0.177707	Pseudomonas	0.234	29489.7	Pae_UCBPP-PA14_RefSeq.GCF_000014625.1	11	12	A0A0H2ZJY6	PA14_00290	aroE	shikimate 5-dehydrogenase
WP_003141693.1	MULTISPECIES: nicotinamidase	PA_AB	PA_DMSO	14	WP_003141693.1	1165.01	3680.78	1.65967	1.65967	215.944	3.15944	0.000269256	4.77e-05	5.11761	0.161841	Pseudomonas	0.096	23865.2	Pae_UCBPP-PA14_RefSeq.GCF_000014625.1	3	3	A0A0H2ZI18	PA14_64950	pncA	hypothetical protein
WP_003085528.1	MULTISPECIES: HDOD domain-containing protein	PA_AB	PA_DMSO	14	WP_003085528.1	20443.4	64572.3	1.65928	1.65928	215.858	3.15858	3.02e-09	4.71e-09	7.91606	0.062224	Pseudomonas	0.324	30905.3	Pae_UCBPP-PA14_RefSeq.GCF_000014625.1	14	19	A0A0H2Z5X0	PA14_54490		hypothetical protein
WP_011666542.1;WP_011666699.1	MULTISPECIES: phenazine biosynthesis protein PhzC;phenazine biosynthesis protein PhzC	PA_AB	PA_DMSO	14	WP_011666542.1;WP_011666699.1	2304.75	7264.59	1.65627	1.65627	215.2	3.152	5.51e-05	1.13e-05	6.5601	0.160325	Pseudomonas;Pseudomonas aeruginosa	4.2%;4.2%	44269.52;44311.6	Pae_UCBPP-PA14_RefSeq.GCF_000014625.1	5	5	A0A0H2ZGB8	PA14_09460	phzC1	phenazine biosynthesis protein PhzC
WP_003108955.1	MULTISPECIES: acyl-CoA dehydrogenase	PA_AB	PA_DMSO	14	WP_003108955.1	1687.75	5309.97	1.6536	1.6536	214.618	3.14618	5.8e-05	1.18e-05	5.92246	0.16063	Pseudomonas	0.036	88763.4	Pae_UCBPP-PA14_RefSeq.GCF_000014625.1	11	11	A0A0H2ZCS3	PA14_27730	fadE	acyl-CoA dehydrogenase
WP_003093301.1	MULTISPECIES: TIGR02281 family clan AA aspartic protease	PA_AB	PA_DMSO	14	WP_003093301.1	424.955	1334.81	1.65125	1.65125	214.105	3.14105	7.32e-09	9.66e-09	7.84323	0.0621224	Pseudomonas	0.136	23085.4	Pae_UCBPP-PA14_RefSeq.GCF_000014625.1	4	4	A0A0H2ZEN4	PA14_11490		hypothetical protein
WP_071536084.1	MULTISPECIES: Asp-tRNA(Asn)/Glu-tRNA(Gln) amidotransferase subunit GatB	PA_AB	PA_DMSO	14	WP_071536084.1	21160.9	66450.1	1.65087	1.65087	214.023	3.14023	1.07e-08	1.32e-08	9.38836	0.0959417	Pseudomonas	0.37	53745.2	Pae_UCBPP-PA14_RefSeq.GCF_000014625.1	30	35	Q02GV7	PA14_58190	gatB	aspartyl/glutamyl-tRNA amidotransferase subunit B
WP_003091201.1	MULTISPECIES: type I DNA topoisomerase	PA_AB	PA_DMSO	14	WP_003091201.1	6541.64	20502.9	1.64811	1.64811	213.422	3.13422	1.31e-06	5.16e-07	8.14882	0.13507	Pseudomonas	0.305	97282.8	Pae_UCBPP-PA14_RefSeq.GCF_000014625.1	51	59	A0A0H2ZBW1	PA14_25110	topA	DNA topoisomerase I
WP_003138498.1	MULTISPECIES: 3-isopropylmalate dehydratase small subunit	PA_AB	PA_DMSO	14	WP_003138498.1	25298.8	79168.1	1.64585	1.64585	212.932	3.12932	1.09e-07	7.69e-08	8.13381	0.0993403	Pseudomonas	0.311	24010	Pae_UCBPP-PA14_RefSeq.GCF_000014625.1	11	12	Q02PT3	PA14_23760	leuD	isopropylmalate isomerase small subunit
WP_003084592.1	MULTISPECIES: chemotaxis chemoreceptor PilJ	PA_AB	PA_DMSO	14	WP_003084592.1	1021.53	3193.12	1.64424	1.64424	212.583	3.12583	2.79e-07	1.57e-07	7.03914	0.0807294	Pseudomonas	0.084	72556.4	Pae_UCBPP-PA14_RefSeq.GCF_000014625.1	8	8	A0A0H2ZKI7	PA14_05360	pilJ	twitching motility protein PilJ
WP_003092839.1	MULTISPECIES: serine O-acetyltransferase	PA_AB	PA_DMSO	14	WP_003092839.1	62575.5	195379	1.6426	1.6426	212.229	3.12229	4.02e-06	1.25e-06	9.52991	0.18566	Pseudomonas	0.364	27904.8	Pae_UCBPP-PA14_RefSeq.GCF_000014625.1	13	14	A0A0H2ZF79	PA14_14700	cysE	serine O-acetyltransferase
WP_003137508.1	MULTISPECIES: NAD(P)/FAD-dependent oxidoreductase	PA_AB	PA_DMSO	14	WP_003137508.1	1871.25	5835.16	1.64077	1.64077	211.833	3.11833	0.000140327	2.62e-05	6.98679	0.24945	Pseudomonas	0.043	47938.6	Pae_UCBPP-PA14_RefSeq.GCF_000014625.1	5	5	A0A0H2ZG70	PA14_09750		oxidoreductase
WP_003108028.1	MULTISPECIES: transcription termination/antitermination protein NusG	PA_AB	PA_DMSO	14	WP_003108028.1	15573.7	48550.4	1.64037	1.64037	211.746	3.11746	6.15e-07	2.84e-07	8.05902	0.119579	Pseudomonas	0.13	20162.2	Pae_UCBPP-PA14_RefSeq.GCF_000014625.1	7	8	A0A0H2ZF93	PA14_08710	nusG	transcription antitermination protein NusG
WP_011666772.1	MULTISPECIES: glutamine-hydrolyzing carbamoyl-phosphate synthase small subunit	PA_AB	PA_DMSO	14	WP_011666772.1	4830.03	15017.9	1.63658	1.63658	210.928	3.10928	1.65e-08	1.78e-08	9.19701	0.0946089	Pseudomonas	0.132	40801.2	Pae_UCBPP-PA14_RefSeq.GCF_000014625.1	8	8	A0A0H2ZHP2	PA14_62930	carA	carbamoyl phosphate synthase small subunit
WP_003089624.1	MULTISPECIES: hypothetical protein	PA_AB	PA_DMSO	12	WP_003089624.1	474.144	1472.49	1.63486	1.63486	210.558	3.10558	0.0631176	0.00768064	3.95173	0.296251	Gammaproteobacteria	0.092	11425	Pae_UCBPP-PA14_RefSeq.GCF_000014625.1	1	1	A0A0H2ZA80	PA14_33580		hypothetical protein
WP_003138195.1	MULTISPECIES: bifunctional tRNA (5-methylaminomethyl-2-thiouridine)(34)-methyltransferase MnmD/FAD-dependent 5-carboxymethylaminomethyl-2-thiouridine(34) oxidoreductase MnmC	PA_AB	PA_DMSO	14	WP_003138195.1	5190.79	16100	1.63303	1.63303	210.164	3.10164	1.36e-07	9.06e-08	8.87518	0.107026	Pseudomonas	0.124	70445.5	Pae_UCBPP-PA14_RefSeq.GCF_000014625.1	13	14	Q02QU5	PA14_19400	mnmC	5-methylaminomethyl-2-thiouridine methyltransferase
WP_003091899.1	MULTISPECIES: HopJ type III effector protein	PA_AB	PA_DMSO	12	WP_003091899.1	640.976	1988.06	1.63302	1.63302	210.162	3.10162	1.12e-05	2.87e-06	6.22318	0.154561	Pseudomonas	0.232	12418.7	Pae_UCBPP-PA14_RefSeq.GCF_000014625.1	3	4	A0A0H2ZED8	PA14_19600		hypothetical protein
WP_003093299.1	MULTISPECIES: GTP cyclohydrolase II	PA_AB	PA_DMSO	14	WP_003093299.1	4136.66	12814.5	1.63124	1.63124	209.78	3.0978	0.000304592	5.32e-05	5.29947	0.244814	Pseudomonas	0.093	22127.3	Pae_UCBPP-PA14_RefSeq.GCF_000014625.1	3	3	Q02SL4	PA14_11510	ribA	GTP cyclohydrolase II
WP_003137730.1	MULTISPECIES: OPT family oligopeptide transporter	PA_AB	PA_DMSO	14	WP_003137730.1	1262.27	3906.91	1.63	1.63	209.513	3.09513	5.03e-08	4.22e-08	8.43868	0.0943616	Pseudomonas	0.043	70344.1	Pae_UCBPP-PA14_RefSeq.GCF_000014625.1	6	6	A0A0H2ZFK3	PA14_12980		hypothetical protein
WP_003084974.1	MULTISPECIES: DUF805 domain-containing protein	PA_AB	PA_DMSO	14	WP_003084974.1	6274.86	19397.4	1.62821	1.62821	209.128	3.09128	4.11e-05	8.82e-06	6.08578	0.148831	Pseudomonas	0.12	13293.8	Pae_UCBPP-PA14_RefSeq.GCF_000014625.1	2	2	A0A0H2ZLQ2	PA14_07330		hypothetical protein
WP_003103910.1	MULTISPECIES: MFS transporter	PA_AB	PA_DMSO	14	WP_003103910.1	1520.34	4689.3	1.62498	1.62498	208.438	3.08438	7.61e-06	2.11e-06	6.13909	0.111965	Pseudomonas	0.035	48818.1	Pae_UCBPP-PA14_RefSeq.GCF_000014625.1	2	3	A0A0H2ZLL7	PA14_09195		major facilitator transporter
WP_003090903.1	MULTISPECIES: hypothetical protein	PA_AB	PA_DMSO	14	WP_003090903.1	2101.26	6475.66	1.62377	1.62377	208.18	3.0818	1.11e-07	7.79e-08	6.70352	0.073773	Pseudomonas	0.074	28996.4	Pae_UCBPP-PA14_RefSeq.GCF_000014625.1	7	7	A0A0H2ZCT3	PA14_27590		hypothetical protein
WP_003087410.1	MULTISPECIES: succinate dehydrogenase iron-sulfur subunit	PA_AB	PA_DMSO	14	WP_003087410.1	75253.4	231844	1.62333	1.62333	208.085	3.08085	8.25e-06	2.26e-06	9.08607	0.207482	Pseudomonas	0.545	26155.2	Pae_UCBPP-PA14_RefSeq.GCF_000014625.1	13	19	A0A0H2Z979	PA14_44020	sdhB	succinate dehydrogenase iron-sulfur subunit
WP_003088769.1	MULTISPECIES: amino acid permease	PA_AB	PA_DMSO	14	WP_003088769.1	1125.44	3455.85	1.61855	1.61855	207.067	3.07067	0.125027	0.0145227	3.35791	0.298094	Pseudomonas	0.026	50459.8	Pae_UCBPP-PA14_RefSeq.GCF_000014625.1	1	1	A0A0H2ZAJ1	PA14_37630		amino acid permease
WP_003094756.1	MULTISPECIES: glutamate 5-kinase	PA_AB	PA_DMSO	14	WP_003094756.1	11596.2	35606.8	1.6185	1.6185	207.056	3.07056	0.00214131	0.000317231	7.35066	0.36887	Pseudomonas	0.25	39845.6	Pae_UCBPP-PA14_RefSeq.GCF_000014625.1	10	12	Q02GB2	PA14_60420	proB	gamma-glutamyl kinase
WP_003139100.1	MULTISPECIES: TldD/PmbA family protein	PA_AB	PA_DMSO	14	WP_003139100.1	1420.61	4354.77	1.61608	1.61608	206.542	3.06542	1.57e-06	5.9e-07	5.53176	0.0699575	Pseudomonas	0.045	48941.7	Pae_UCBPP-PA14_RefSeq.GCF_000014625.1	3	3	A0A0H2ZBT1	PA14_31840		hypothetical protein
WP_003109043.1	MULTISPECIES: ABC transporter substrate-binding protein	PA_AB	PA_DMSO	14	WP_003109043.1	2626.45	8034.6	1.61311	1.61311	205.911	3.05911	4.95e-07	2.44e-07	7.51971	0.0984828	Pseudomonas	0.083	38139.4	Pae_UCBPP-PA14_RefSeq.GCF_000014625.1	6	6	A0A0H2ZLM1	PA14_07870		ABC transporter substrate-binding protein
WP_003102071.1	MULTISPECIES: NAD(P)H-dependent oxidoreductase	PA_AB	PA_DMSO	14	WP_003102071.1	772.862	2360.63	1.61089	1.61089	205.44	3.0544	3.14e-06	1.02e-06	7.84065	0.120345	Pseudomonas	0.137	26315.2	Pae_UCBPP-PA14_RefSeq.GCF_000014625.1	5	5	A0A0H2ZIA3	PA14_65760		NAD(P)H quinone oxidoreductase
WP_003140643.1	MULTISPECIES: MaoC/PaaZ C-terminal domain-containing protein	PA_AB	PA_DMSO	14	WP_003140643.1	3615.93	11041.7	1.61052	1.61052	205.362	3.05362	1.45e-05	3.57e-06	7.72252	0.16096	Pseudomonas	0.174	31732.1	Pae_UCBPP-PA14_RefSeq.GCF_000014625.1	7	9	A0A0H2Z7L9	PA14_51160		hypothetical protein
WP_003137464.1	MULTISPECIES: isochorismate lyase PchB	PA_AB	PA_DMSO	14	WP_003137464.1	75724	231175	1.61016	1.61016	205.286	3.05286	1.36e-06	5.28e-07	5.68015	0.0821437	Pseudomonas	0.406	11431	Pae_UCBPP-PA14_RefSeq.GCF_000014625.1	4	5	A0A0H2ZGJ9	PA14_09220	pchB	isochorismate-pyruvate lyase
WP_003117978.1	MULTISPECIES: aminodeoxychorismate/anthranilate synthase component II	PA_AB	PA_DMSO	14	WP_003117978.1	2296.35	7005.46	1.60914	1.60914	205.069	3.05069	2.99e-06	9.81e-07	7.55031	0.160716	Pseudomonas	0.269	22059.2	Pae_UCBPP-PA14_RefSeq.GCF_000014625.1	3	3	A0A0H2ZLF8	PA14_08340	trpG	anthranilate synthase component II
WP_003130016.1	MULTISPECIES: 3-hydroxyisobutyrate dehydrogenase	PA_AB	PA_DMSO	14	WP_003130016.1	3907.15	11907.4	1.60768	1.60768	204.761	3.04761	9.83e-07	4.12e-07	5.96137	0.0862932	Pseudomonas	0.312	30472	Pae_UCBPP-PA14_RefSeq.GCF_000014625.1	8	11	A0A0H2ZDC2	PA14_18140	mmsB	3-hydroxyisobutyrate dehydrogenase
WP_003139218.1	MULTISPECIES: pyoverdine non-ribosomal peptide synthetase/polyketide synthase PvdL	PA_AB	PA_DMSO	14	WP_003139218.1	5526.44	16831.9	1.60678	1.60678	204.571	3.04571	0.000154173	2.83e-05	3.9168	0.130875	Pseudomonas	0.082	480254	Pae_UCBPP-PA14_RefSeq.GCF_000014625.1	63	65	A0A0H2ZA98	PA14_33280	pvdL	peptide synthase
WP_003092664.1	MULTISPECIES: CoA pyrophosphatase	PA_AB	PA_DMSO	14	WP_003092664.1	5997.5	18242.9	1.6049	1.6049	204.175	3.04175	0.000914431	0.000144907	7.19234	0.349592	Pseudomonas	0.113	22854.9	Pae_UCBPP-PA14_RefSeq.GCF_000014625.1	5	6	A0A0H2ZDV9	PA14_15860		hypothetical protein
WP_003087446.1	MULTISPECIES: molecular chaperone HtpG	PA_AB	PA_DMSO	14	WP_003087446.1	15348.2	46647.2	1.60372	1.60372	203.927	3.03927	1.76e-09	3.12e-09	9.89698	0.0761792	Pseudomonas	0.27	71668	Pae_UCBPP-PA14_RefSeq.GCF_000014625.1	35	39	A0A0H2Z9D9	PA14_43850	htpG	heat shock protein 90
WP_003090432.1	MULTISPECIES: ATP-dependent Clp protease ATP-binding subunit ClpA	PA_AB	PA_DMSO	14	WP_003090432.1	2291.94	6957.59	1.60202	1.60202	203.567	3.03567	1.27e-06	5.05e-07	6.07547	0.0778866	Pseudomonas	0.15	84010.7	Pae_UCBPP-PA14_RefSeq.GCF_000014625.1	20	22	A0A0H2ZAW8	PA14_30230	clpA	ATP-dependent Clp protease, ATP-binding subunit ClpA
WP_004365367.1	MULTISPECIES: tRNA (uridine(54)-C5)-methyltransferase TrmA	PA_AB	PA_DMSO	14	WP_004365367.1	3978.56	12042.7	1.59785	1.59785	202.691	3.02691	1.37e-07	9.06e-08	9.65242	0.124679	Pseudomonas	0.085	41277.9	Pae_UCBPP-PA14_RefSeq.GCF_000014625.1	12	14	Q02FV3	PA14_62450	trmA	tRNA (uracil-5-)-methyltransferase
WP_003140917.1	MULTISPECIES: 2-methylaconitate cis-trans isomerase PrpF	PA_AB	PA_DMSO	14	WP_003140917.1	5892.5	17832.2	1.59754	1.59754	202.626	3.02626	1.8e-05	4.3e-06	8.29127	0.179006	Pseudomonas	0.177	41700.4	Pae_UCBPP-PA14_RefSeq.GCF_000014625.1	7	7	A0A0H2Z720	PA14_53980		hypothetical protein
WP_003139642.1	MULTISPECIES: elongation factor G	PA_AB	PA_DMSO	14	WP_003139642.1	2638.91	7976.79	1.59587	1.59587	202.276	3.02276	6.56e-08	5.26e-08	9.44741	0.112734	Pseudomonas	0.087	77601.1	Pae_UCBPP-PA14_RefSeq.GCF_000014625.1	15	17	A0A0H2Z9A2	PA14_37710	fusA2	elongation factor G
WP_003083073.1	MULTISPECIES: chemotaxis response regulator CheY	PA_AB	PA_DMSO	14	WP_003083073.1	9789.78	29485.4	1.59065	1.59065	201.186	3.01186	8.54e-06	2.32e-06	8.85999	0.166703	Pseudomonadaceae	0.089	13902.2	Pae_UCBPP-PA14_RefSeq.GCF_000014625.1	2	2	A0A0H2Z7P6	PA14_45620	cheY	two-component response regulator CheY
WP_003095829.1	MULTISPECIES: FAD-dependent oxidoreductase	PA_AB	PA_DMSO	14	WP_003095829.1	9873.96	29692.8	1.58841	1.58841	200.718	3.00718	5.61e-05	1.15e-05	6.60309	0.183877	Pseudomonas	0.184	52625.1	Pae_UCBPP-PA14_RefSeq.GCF_000014625.1	13	15	A0A0H2ZIF1	PA14_66560	gltD	glutamate synthase subunit beta
WP_003085627.1	MULTISPECIES: Fe/S-dependent 2-methylisocitrate dehydratase AcnD	PA_AB	PA_DMSO	14	WP_003085627.1	27643.7	83047.4	1.58699	1.58699	200.421	3.00421	9.26e-06	2.46e-06	7.79247	0.171661	Pseudomonas	0.175	94862.8	Pae_UCBPP-PA14_RefSeq.GCF_000014625.1	30	32	A0A0H2Z6W1	PA14_53970		aconitate hydratase
WP_003140939.1	MULTISPECIES: YgfZ/GcvT domain-containing protein	PA_AB	PA_DMSO	14	WP_003140939.1	12506	37566	1.5868	1.5868	200.383	3.00383	2.14e-07	1.29e-07	9.5312	0.129956	Pseudomonas	0.175	33736.7	Pae_UCBPP-PA14_RefSeq.GCF_000014625.1	11	12	A0A0H2Z6Z5	PA14_54480		hypothetical protein
WP_003096009.1	MULTISPECIES: translational GTPase TypA	PA_AB	PA_DMSO	14	WP_003096009.1	1936.82	5816.52	1.58646	1.58646	200.312	3.00312	2.09e-05	4.91e-06	6.5901	0.148832	Pseudomonas	0.04	66935.3	Pae_UCBPP-PA14_RefSeq.GCF_000014625.1	8	8	A0A0H2ZIV2	PA14_67560	typA	TypA
WP_003107839.1	MULTISPECIES: 3-dehydroquinate synthase	PA_AB	PA_DMSO	14	WP_003107839.1	4434.13	13314.2	1.58624	1.58624	200.266	3.00266	1.81e-06	6.53e-07	9.1763	0.156815	Pseudomonas	0.158	40139.1	Pae_UCBPP-PA14_RefSeq.GCF_000014625.1	9	9	Q02EX9	PA14_66600	aroB	3-dehydroquinate synthase
WP_003138472.1	MULTISPECIES: non-hydrolyzing UDP-N-acetylglucosamine 2-epimerase	PA_AB	PA_DMSO	14	WP_003138472.1	29000	87055.3	1.58588	1.58588	200.191	3.00191	0.00052148	8.64e-05	8.8642	0.333181	Pseudomonas	0.439	41922.1	Pae_UCBPP-PA14_RefSeq.GCF_000014625.1	21	25	A0A0H2ZDI5	PA14_23370	orfK	UDP-N-acetylglucosamine 2-epimerase
WP_003120370.1	MULTISPECIES: sigma D regulator	PA_AB	PA_DMSO	14	WP_003120370.1	26253	78790.7	1.58554	1.58554	200.12	3.0012	0.0344349	0.00431524	5.33363	0.543421	Gammaproteobacteria	0.15	18011.2	Pae_UCBPP-PA14_RefSeq.GCF_000014625.1	3	3	A0A0H2ZIV8	PA14_69390	algQ	anti-RNA polymerase sigma 70 factor
WP_003138616.1	MULTISPECIES: electron transfer flavoprotein-ubiquinone oxidoreductase	PA_AB	PA_DMSO	14	WP_003138616.1	18009.3	54002.7	1.58429	1.58429	199.86	2.9986	3.68e-07	1.92e-07	8.6048	0.120909	Pseudomonas	0.187	59955	Pae_UCBPP-PA14_RefSeq.GCF_000014625.1	16	17	A0A0H2ZCU5	PA14_25840		electron transfer flavoprotein-ubiquinone oxidoreductase
WP_003110158.1	MULTISPECIES: Nudix family hydrolase	PA_AB	PA_DMSO	14	WP_003110158.1	3958.51	11845.1	1.58126	1.58126	199.231	2.99231	6.66e-07	3.02e-07	8.80588	0.120836	Pseudomonas	0.057	34068.8	Pae_UCBPP-PA14_RefSeq.GCF_000014625.1	5	6	A0A0H2ZGM7	PA14_57190		hypothetical protein
WP_196618107.1	MULTISPECIES: helix-turn-helix domain-containing protein	PA_AB	PA_DMSO	14	WP_196618107.1	2118.26	6336.82	1.58088	1.58088	199.152	2.99152	9.9e-09	1.23e-08	9.51306	0.0920886	Pseudomonas	0.203	7921.91	Pae_UCBPP-PA14_RefSeq.GCF_000014625.1	1	1		PA14_RS01410	PA14_RS01410
WP_003111755.1	MULTISPECIES: lyase	PA_AB	PA_DMSO	14	WP_003111755.1	1427.69	4269.82	1.58049	1.58049	199.072	2.99072	3.28e-06	1.06e-06	6.55554	0.113206	Pseudomonas	0.092	33560.4	Pae_UCBPP-PA14_RefSeq.GCF_000014625.1	5	5	A0A0H2ZL12	PA14_06130		hypothetical protein
WP_003138932.1	MULTISPECIES: NADH-quinone oxidoreductase subunit NuoG	PA_AB	PA_DMSO	14	WP_003138932.1	30400.4	90754	1.57787	1.57787	198.529	2.98529	8.23e-07	3.56e-07	9.43156	0.138797	Pseudomonas	0.22	98981.7	Pae_UCBPP-PA14_RefSeq.GCF_000014625.1	22	26	A0A0H2ZAY4	PA14_29940	nuoG	NADH dehydrogenase subunit G
WP_003093607.1	MULTISPECIES: multidrug efflux RND transporter inhibitory subunit MexG	PA_AB	PA_DMSO	14	WP_003093607.1	4339.21	12934.6	1.57573	1.57573	198.087	2.98087	1.5e-06	5.7e-07	6.43858	0.0873813	Pseudomonas	0.088	16195.2	Pae_UCBPP-PA14_RefSeq.GCF_000014625.1	3	5	A0A0H2ZGH2	PA14_09540	mexG	hypothetical protein
WP_003142135.1	MULTISPECIES: diguanylate cyclase DgcP	PA_AB	PA_DMSO	14	WP_003142135.1	1965.25	5854.71	1.57488	1.57488	197.911	2.97911	1.08e-07	7.67e-08	7.93226	0.0989349	Pseudomonas	0.07	73937	Pae_UCBPP-PA14_RefSeq.GCF_000014625.1	8	8	A0A0H2ZJS2	PA14_72420		diguanylate cyclase
WP_003138862.1	MULTISPECIES: DUF6348 family protein	PA_AB	PA_DMSO	13	WP_003138862.1	2051.3	6105.99	1.57369	1.57369	197.665	2.97665	6.63e-05	1.33e-05	7.65708	0.257504	Pseudomonas	0.066	23773.8	Pae_UCBPP-PA14_RefSeq.GCF_000014625.1	4	5	A0A0H2ZCF7	PA14_28990		hypothetical protein
WP_003137827.1	MULTISPECIES: valine--tRNA ligase	PA_AB	PA_DMSO	14	WP_003137827.1	11268	33521.9	1.57288	1.57288	197.498	2.97498	2.21e-06	7.74e-07	9.54136	0.155089	Pseudomonas	0.183	107783	Pae_UCBPP-PA14_RefSeq.GCF_000014625.1	33	37	A0A0H2ZF14	PA14_14440	valS	valyl-tRNA synthetase
WP_003091137.1	MULTISPECIES: 3-oxoacyl-ACP reductase FabG	PA_AB	PA_DMSO	14	WP_003091137.1	12935.6	38474.4	1.57255	1.57255	197.43	2.9743	2.16e-05	5.06e-06	8.16847	0.187696	Pseudomonas	0.462	25585.3	Pae_UCBPP-PA14_RefSeq.GCF_000014625.1	9	11	A0A0H2ZD54	PA14_25660	fabG	3-ketoacyl-ACP reductase
WP_003109283.1	MULTISPECIES: alpha-ribazole phosphatase family protein	PA_AB	PA_DMSO	14	WP_003109283.1	3709.92	11020.3	1.5707	1.5707	197.048	2.97048	0.000184418	3.35e-05	4.41838	0.150226	Pseudomonas	0.098	21698.4	Pae_UCBPP-PA14_RefSeq.GCF_000014625.1	4	4	A0A0H2Z8M9	PA14_47660		hypothetical protein
WP_003095575.1	MULTISPECIES: LysR substrate-binding domain-containing protein	PA_AB	PA_DMSO	12	WP_003095575.1	417.687	1238.79	1.56843	1.56843	196.582	2.96582	0.0978562	0.0115454	1.80775	0.385161	Pseudomonas	0.032	35288.5	Pae_UCBPP-PA14_RefSeq.GCF_000014625.1	4	4	A0A0H2ZIF5	PA14_64910		LysR family transcriptional regulator
WP_003091751.1	MULTISPECIES: aliphatic amidase expression-regulating protein AmiC	PA_AB	PA_DMSO	14	WP_003091751.1	3397.97	10077.2	1.56836	1.56836	196.566	2.96566	4.65e-05	9.78e-06	9.07234	0.194045	Pseudomonas	0.112	42807.1	Pae_UCBPP-PA14_RefSeq.GCF_000014625.1	9	10	A0A0H2ZCV7	PA14_20580	amiC	aliphatic amidase expression-regulating protein
WP_003100271.1	MULTISPECIES: glycine--tRNA ligase subunit beta	PA_AB	PA_DMSO	14	WP_003100271.1	2321.26	6882.13	1.56795	1.56795	196.483	2.96483	2.52e-07	1.45e-07	6.47334	0.0722256	Pseudomonas	0.124	73931.5	Pae_UCBPP-PA14_RefSeq.GCF_000014625.1	12	12	Q02V73	PA14_00090	glyS	glycyl-tRNA synthetase subunit beta
WP_003084587.1	MULTISPECIES: twitching motility response regulator PilH	PA_AB	PA_DMSO	14	WP_003084587.1	4468.03	13241.4	1.56734	1.56734	196.359	2.96359	4e-07	2.05e-07	9.59677	0.122292	Pseudomonas	0.355	13273.3	Pae_UCBPP-PA14_RefSeq.GCF_000014625.1	8	12	A0A0H2ZKW2	PA14_05330	pilH	twitching motility protein PilH
WP_003119807.1	MULTISPECIES: UDP-N-acetylmuramate dehydrogenase	PA_AB	PA_DMSO	14	WP_003119807.1	1921.08	5686.24	1.56555	1.56555	195.991	2.95991	5.01e-06	1.51e-06	6.25096	0.115807	Pseudomonas	0.068	37569.8	Pae_UCBPP-PA14_RefSeq.GCF_000014625.1	7	8	A0A0H2ZD69	PA14_25550	murB	UDP-N-acetylenolpyruvoylglucosamine reductase
WP_003134970.1	MULTISPECIES: NADAR family protein	PA_AB	PA_DMSO	14	WP_003134970.1	1276.49	3778.13	1.56549	1.56549	195.977	2.95977	0.000100001	1.92e-05	7.80069	0.23436	Pseudomonas	0.043	20462.4	Pae_UCBPP-PA14_RefSeq.GCF_000014625.1	3	3	A0A0H2ZGB6	PA14_60590		hypothetical protein
WP_003095173.1	MULTISPECIES: DUF2845 domain-containing protein	PA_AB	PA_DMSO	14	WP_003095173.1	2711.34	8019.35	1.56448	1.56448	195.771	2.95771	6.52e-08	5.26e-08	8.77518	0.0969487	Pseudomonas	0.135	11658.2	Pae_UCBPP-PA14_RefSeq.GCF_000014625.1	1	1		PA14_62670		hypothetical protein
WP_003090437.1	MULTISPECIES: NADP-dependent isocitrate dehydrogenase	PA_AB	PA_DMSO	14	WP_003090437.1	14771.8	43687.2	1.56437	1.56437	195.748	2.95748	1.02e-06	4.21e-07	6.87333	0.10117	Pseudomonas	0.209	81622	Pae_UCBPP-PA14_RefSeq.GCF_000014625.1	27	30	A0A0H2ZC63	PA14_30180	idh	monomeric isocitrate dehydrogenase
WP_003141624.1	MULTISPECIES: deoxyribodipyrimidine photo-lyase	PA_AB	PA_DMSO	12	WP_003141624.1	786.897	2324.41	1.56262	1.56262	195.389	2.95389	0.000111467	2.12e-05	6.12927	0.155733	Pseudomonas	0.046	54720.3	Pae_UCBPP-PA14_RefSeq.GCF_000014625.1	8	8	A0A0H2ZHU8	PA14_61640	phr	deoxyribodipyrimidine photolyase
WP_003140251.1	MULTISPECIES: P1 family peptidase	PA_AB	PA_DMSO	14	WP_003140251.1	1520.22	4486.14	1.56119	1.56119	195.098	2.95098	2.01e-07	1.24e-07	6.39361	0.0677146	Pseudomonas	0.139	38492.6	Pae_UCBPP-PA14_RefSeq.GCF_000014625.1	6	6	A0A0H2Z938	PA14_45210		hypothetical protein
WP_003137633.1	MULTISPECIES: thioredoxin	PA_AB	PA_DMSO	14	WP_003137633.1	6507.03	19186.9	1.56005	1.56005	194.865	2.94865	7.11e-08	5.54e-08	8.23314	0.0890153	Pseudomonas	0.36	31920.3	Pae_UCBPP-PA14_RefSeq.GCF_000014625.1	15	16	A0A0H2ZEP3	PA14_11340		thioredoxin
WP_003141319.1	MULTISPECIES: carboxymuconolactone decarboxylase family protein	PA_AB	PA_DMSO	14	WP_003141319.1	1401.51	4132.08	1.55988	1.55988	194.83	2.9483	6.63e-07	3.01e-07	6.55102	0.0857394	Pseudomonas	0.297	13932.8	Pae_UCBPP-PA14_RefSeq.GCF_000014625.1	4	4	A0A0H2ZGU1	PA14_58220		hypothetical protein
WP_003104388.1	MULTISPECIES: succinate dehydrogenase, cytochrome b556 subunit	PA_AB	PA_DMSO	14	WP_003104388.1	1617.52	4768.18	1.55966	1.55966	194.784	2.94784	2.39e-05	5.55e-06	7.88261	0.160215	Pseudomonas	0.281	13770.6	Pae_UCBPP-PA14_RefSeq.GCF_000014625.1	6	7	A0A0F6UFK6	PA14_44060	sdhC	succinate dehydrogenase, cytochrome b556 subunit
WP_003139928.1	MULTISPECIES: NAD(+) diphosphatase	PA_AB	PA_DMSO	14	WP_003139928.1	6151.96	18121.9	1.55862	1.55862	194.571	2.94571	3.28e-06	1.06e-06	6.69637	0.121532	Pseudomonas	0.112	31325.7	Pae_UCBPP-PA14_RefSeq.GCF_000014625.1	6	8	Q02KW6	PA14_40950	nudC	NADH pyrophosphatase
WP_003096546.1	MULTISPECIES: aspartate aminotransferase family protein	PA_AB	PA_DMSO	14	WP_003096546.1	4716.81	13860.2	1.55506	1.55506	193.846	2.93846	9.76e-10	1.98e-09	8.4694	0.0566091	Pseudomonas	0.207	48258.3	Pae_UCBPP-PA14_RefSeq.GCF_000014625.1	12	12	A0A0H2ZJE2	PA14_70160		omega amino acid--pyruvate transaminase
WP_003137312.1	MULTISPECIES: acyl-CoA dehydrogenase C-terminal domain-containing protein	PA_AB	PA_DMSO	14	WP_003137312.1	9970.16	29268.1	1.55364	1.55364	193.558	2.93558	2.7e-07	1.53e-07	9.40501	0.117227	Pseudomonas	0.135	64365.6	Pae_UCBPP-PA14_RefSeq.GCF_000014625.1	12	12	A0A0H2ZKQ6	PA14_06620		acyl-CoA dehydrogenase
WP_003110888.1	MULTISPECIES: type IV pilus assembly protein PilM	PA_AB	PA_DMSO	14	WP_003110888.1	1804.46	5290.71	1.5519	1.5519	193.202	2.93202	2.82e-07	1.58e-07	9.82875	0.135972	Pseudomonas	0.147	37983.5	Pae_UCBPP-PA14_RefSeq.GCF_000014625.1	6	6	A0A0H2ZID6	PA14_66660	pilM	type 4 fimbrial biogenesis protein PilM
WP_003114509.1	MULTISPECIES: L-ornithine N(5)-monooxygenase PvdA	PA_AB	PA_DMSO	14	WP_003114509.1	10685	31317.3	1.55137	1.55137	193.096	2.93096	1.15e-05	2.94e-06	7.35108	0.17114	Pseudomonas	0.122	49477.9	Pae_UCBPP-PA14_RefSeq.GCF_000014625.1	7	7	A0A0H2ZBF7	PA14_33810	pvdA	L-ornithine N5-oxygenase
WP_003091477.1	MULTISPECIES: glucokinase	PA_AB	PA_DMSO	14	WP_003091477.1	2763.91	8099.07	1.55105	1.55105	193.03	2.9303	7.35e-06	2.05e-06	6.6863	0.153098	Pseudomonas	0.118	34675.4	Pae_UCBPP-PA14_RefSeq.GCF_000014625.1	5	5	Q02PZ9	PA14_22930	glk	glucokinase
WP_003094347.1	MULTISPECIES: arabinose-5-phosphate isomerase KdsD	PA_AB	PA_DMSO	14	WP_003094347.1	2479.81	7258.65	1.54947	1.54947	192.71	2.9271	1.52e-07	9.89e-08	6.73693	0.0695932	Pseudomonas	0.104	34211.7	Pae_UCBPP-PA14_RefSeq.GCF_000014625.1	4	4	Q02GY4	PA14_57890		hypothetical protein
WP_003142142.1	MULTISPECIES: MetQ/NlpA family ABC transporter substrate-binding protein	PA_AB	PA_DMSO	14	WP_003142142.1	1885.9	5517.38	1.54873	1.54873	192.56	2.9256	2.33e-08	2.31e-08	9.46242	0.109214	Pseudomonas	0.196	28068.5	Pae_UCBPP-PA14_RefSeq.GCF_000014625.1	11	13	A0A0H2ZIR4	PA14_72640		TonB-dependent receptor
WP_003138749.1	MULTISPECIES: universal stress protein	PA_AB	PA_DMSO	14	WP_003138749.1	8797.13	25728.6	1.54827	1.54827	192.466	2.92466	5.72e-06	1.68e-06	8.1979	0.156185	Pseudomonas	0.223	16004.4	Pae_UCBPP-PA14_RefSeq.GCF_000014625.1	5	6	A0A0H2ZCU2	PA14_27450		hypothetical protein
WP_003104132.1	MULTISPECIES: beta-ketoacyl-ACP synthase II	PA_AB	PA_DMSO	14	WP_003104132.1	44988.4	131519	1.54765	1.54765	192.341	2.92341	4.45e-06	1.37e-06	9.10375	0.179792	Pseudomonas	0.121	43497.1	Pae_UCBPP-PA14_RefSeq.GCF_000014625.1	7	7	A0A0H2ZD57	PA14_25690	fabF1	3-oxoacyl-ACP synthase
WP_003118167.1	MULTISPECIES: acyl-CoA dehydrogenase C-terminal domain-containing protein	PA_AB	PA_DMSO	14	WP_003118167.1	8390.98	24486.4	1.54507	1.54507	191.818	2.91818	6.96e-08	5.44e-08	8.92239	0.0937552	Pseudomonas	0.089	63883.7	Pae_UCBPP-PA14_RefSeq.GCF_000014625.1	6	7	A0A0H2ZG42	PA14_09630		acyl-CoA dehydrogenase
WP_003086060.1	MULTISPECIES: MarR family winged helix-turn-helix transcriptional regulator	PA_AB	PA_DMSO	6	WP_003086060.1	703.586	2052.48	1.54457	1.54457	191.716	2.91716	0.0447989	0.00555784	3.38701	0.145942	Pseudomonas	0.043	20606.8	Pae_UCBPP-PA14_RefSeq.GCF_000014625.1	4	4	A0A0H2Z753	PA14_52070		transcriptional regulator
WP_003088773.1	MULTISPECIES: kynureninase	PA_AB	PA_DMSO	14	WP_003088773.1	8686.98	25337.9	1.54437	1.54437	191.677	2.91677	1.51e-06	5.73e-07	9.74508	0.163351	Pseudomonas	0.06	46264.7	Pae_UCBPP-PA14_RefSeq.GCF_000014625.1	9	10	A0A0H2ZAC8	PA14_37610		kynureninase
WP_003091721.1	MULTISPECIES: MarR family transcriptional regulator	PA_AB	PA_DMSO	14	WP_003091721.1	19248.5	56132.6	1.54409	1.54409	191.621	2.91621	3.41e-07	1.82e-07	7.84201	0.112219	Pseudomonas	0.257	16085.5	Pae_UCBPP-PA14_RefSeq.GCF_000014625.1	7	7	A0A0H2ZE38	PA14_20850		MarR family transcriptional regulator
WP_003084824.1	MULTISPECIES: biotin synthase BioB	PA_AB	PA_DMSO	14	WP_003084824.1	4510.77	13153.3	1.54398	1.54398	191.598	2.91598	6.66e-05	1.33e-05	4.88444	0.134254	Pseudomonas	0.111	39139.7	Pae_UCBPP-PA14_RefSeq.GCF_000014625.1	11	12	Q02TR6	PA14_06500	bioB	biotin synthase
WP_003089526.1	MULTISPECIES: DUF1654 domain-containing protein	PA_AB	PA_DMSO	12	WP_003089526.1	1795.53	5234.37	1.54361	1.54361	191.523	2.91523	9.02e-06	2.41e-06	5.8707	0.0992201	Pseudomonas	0.125	8909.99	Pae_UCBPP-PA14_RefSeq.GCF_000014625.1	2	2	A0A0H2ZBF4	PA14_33870		hypothetical protein
WP_004365048.1	MULTISPECIES: chemotaxis protein CheB	PA_AB	PA_DMSO	14	WP_004365048.1	19823.2	57777.3	1.54331	1.54331	191.463	2.91463	2.4e-07	1.39e-07	9.84939	0.120162	Pseudomonas	0.108	37166	Pae_UCBPP-PA14_RefSeq.GCF_000014625.1	6	8	A0A0H2ZKW7	PA14_05400		methylesterase
WP_003096701.1	MULTISPECIES: hypothetical protein	PA_AB	PA_DMSO	12	WP_003096701.1	395.592	1152.02	1.54208	1.54208	191.214	2.91214	5.58e-13	5.77e-12	6.10759	0.0121006	Pseudomonas	0.207	9064.39	Pae_UCBPP-PA14_RefSeq.GCF_000014625.1	4	7	Q02DY1	PA14_71080		hypothetical protein
WP_003090467.1	MULTISPECIES: NADH-quinone oxidoreductase subunit NuoI	PA_AB	PA_DMSO	14	WP_003090467.1	5963.03	17328.3	1.53901	1.53901	190.595	2.90595	7.49e-07	3.31e-07	8.18906	0.120285	Pseudomonas	0.071	20609.8	Pae_UCBPP-PA14_RefSeq.GCF_000014625.1	4	4	Q02ND6	PA14_29920	nuoI	NADH dehydrogenase subunit I
WP_003131051.1	MULTISPECIES: amidohydrolase	PA_AB	PA_DMSO	14	WP_003131051.1	3486.49	10123.4	1.53785	1.53785	190.362	2.90362	4.18e-11	1.82e-10	9.93671	0.0565265	Pseudomonas	0.155	67964.1	Pae_UCBPP-PA14_RefSeq.GCF_000014625.1	20	20	A0A0H2ZCC5	PA14_29230		hypothetical protein
WP_003085962.1	MULTISPECIES: succinylglutamate desuccinylase	PA_AB	PA_DMSO	14	WP_003085962.1	3622.89	10506.8	1.5361	1.5361	190.01	2.9001	1.13e-05	2.9e-06	7.50514	0.175698	Pseudomonas	0.048	36924	Pae_UCBPP-PA14_RefSeq.GCF_000014625.1	7	7	Q02I61	PA14_52630	aruE	succinylglutamate desuccinylase
WP_003141247.1	MULTISPECIES: saccharopine dehydrogenase family protein	PA_AB	PA_DMSO	14	WP_003141247.1	4672.69	13551.2	1.53609	1.53609	190.008	2.90008	1.1e-08	1.33e-08	9.66685	0.0917682	Pseudomonas	0.108	37809.3	Pae_UCBPP-PA14_RefSeq.GCF_000014625.1	7	7	A0A0H2ZGK9	PA14_56730		hypothetical protein
WP_003096652.1	MULTISPECIES: hypothetical protein	PA_AB	PA_DMSO	14	WP_003096652.1	1345.82	3902.22	1.53581	1.53581	189.951	2.89951	1.85e-06	6.62e-07	7.878	0.115175	Pseudomonas	0.331	13531.2	Pae_UCBPP-PA14_RefSeq.GCF_000014625.1	4	4	A0A0H2ZJF8	PA14_70740		hypothetical protein
WP_016254330.1	MULTISPECIES: zinc-ribbon domain-containing protein	PA_AB	PA_DMSO	14	WP_016254330.1	1494.44	4332.53	1.5356	1.5356	189.909	2.89909	1.13e-06	4.56e-07	7.81723	0.110005	Pseudomonas	0.065	28467.7	Pae_UCBPP-PA14_RefSeq.GCF_000014625.1	5	5	Q02UF7	PA14_03370		hypothetical protein
WP_003098346.1	MULTISPECIES: NAD(P)-dependent oxidoreductase	PA_AB	PA_DMSO	14	WP_003098346.1	830.455	2404.85	1.53397	1.53397	189.582	2.89582	5.45e-07	2.62e-07	9.59111	0.147238	Pseudomonas	0.117	22640.6	Pae_UCBPP-PA14_RefSeq.GCF_000014625.1	5	5	A0A0H2Z791	PA14_54690		hypothetical protein
WP_003097081.1	MULTISPECIES: hypothetical protein	PA_AB	PA_DMSO	14	WP_003097081.1	774.412	2240.53	1.53267	1.53267	189.32	2.8932	1.55e-05	3.77e-06	6.84779	0.134433	Pseudomonas	0.205	13633.7	Pae_UCBPP-PA14_RefSeq.GCF_000014625.1	3	3	A0A0H2ZJX3	PA14_72990		hypothetical protein
WP_003110970.1	MULTISPECIES: NAD(P)/FAD-dependent oxidoreductase	PA_AB	PA_DMSO	12	WP_003110970.1	916.54	2641.95	1.52734	1.52734	188.253	2.88253	0.000114351	2.17e-05	3.93234	0.138313	Pseudomonas	0.028	48160.4	Pae_UCBPP-PA14_RefSeq.GCF_000014625.1	7	8	A0A0H2Z962	PA14_44260		oxidoreductase
WP_016254097.1	MULTISPECIES: exodeoxyribonuclease VII large subunit	PA_AB	PA_DMSO	14	WP_016254097.1	894.376	2576.5	1.52646	1.52646	188.078	2.88078	9.52e-05	1.84e-05	5.15554	0.0996429	Pseudomonas	0.106	38725.4	Pae_UCBPP-PA14_RefSeq.GCF_000014625.1	4	4	A0A0H2Z762	PA14_55080		hypothetical protein
WP_003134264.1	MULTISPECIES: succinylglutamate-semialdehyde dehydrogenase	PA_AB	PA_DMSO	14	WP_003134264.1	4105.14	11818.5	1.52554	1.52554	187.895	2.87895	6.22e-07	2.87e-07	9.55334	0.136786	Pseudomonas	0.08	51536.8	Pae_UCBPP-PA14_RefSeq.GCF_000014625.1	9	9	A0A0H2Z7C1	PA14_52670	astD	succinylglutamic semialdehyde dehydrogenase
WP_003137924.1	MULTISPECIES: N-acetylglucosamine-6-phosphate deacetylase	PA_AB	PA_DMSO	14	WP_003137924.1	8210.5	23567.2	1.52124	1.52124	187.038	2.87038	5.15e-07	2.49e-07	9.43139	0.117436	Pseudomonas	0.099	38918.5	Pae_UCBPP-PA14_RefSeq.GCF_000014625.1	7	9	A0A0H2ZF20	PA14_15820		N-acetylglucosamine-6-phosphate deacetylase
WP_003142202.1	MULTISPECIES: tetratricopeptide repeat protein	PA_AB	PA_DMSO	13	WP_003142202.1	3328.9	9543.3	1.51944	1.51944	186.68	2.8668	0.000187426	3.4e-05	8.19527	0.0978318	Pseudomonas	0.095	11445	Pae_UCBPP-PA14_RefSeq.GCF_000014625.1	3	3	A0A0H2ZIW8	PA14_00160		hypothetical protein
WP_003138755.1	MULTISPECIES: glutathione peroxidase	PA_AB	PA_DMSO	14	WP_003138755.1	2907.15	8333.67	1.51935	1.51935	186.661	2.86661	9.27e-06	2.46e-06	9.20054	0.185395	Pseudomonas	0.13	17675.4	Pae_UCBPP-PA14_RefSeq.GCF_000014625.1	3	3	A0A0H2ZBG7	PA14_27520		glutathione peroxidase
WP_003084842.1	MULTISPECIES: phenylacyl-CoA dehydrogenase	PA_AB	PA_DMSO	14	WP_003084842.1	57662.2	165035	1.51708	1.51708	186.21	2.8621	1.34e-06	5.24e-07	9.24857	0.144303	Pseudomonas	0.25	65358.7	Pae_UCBPP-PA14_RefSeq.GCF_000014625.1	21	27	A0A0H2ZLI5	PA14_06600		acyl-CoA dehydrogenase
WP_003093308.1	MULTISPECIES: transcription antitermination factor NusB	PA_AB	PA_DMSO	14	WP_003093308.1	9421.48	26960	1.5168	1.5168	186.155	2.86155	2.25e-07	1.33e-07	8.5432	0.111598	Pseudomonas	0.113	17707.1	Pae_UCBPP-PA14_RefSeq.GCF_000014625.1	3	3	A0A0H2ZFV5	PA14_11450	nusB	transcription antitermination protein NusB
WP_003109272.1	MULTISPECIES: ribonuclease D	PA_AB	PA_DMSO	14	WP_003109272.1	3435.38	9829.08	1.51659	1.51659	186.114	2.86114	8.35e-07	3.6e-07	8.03191	0.119242	Pseudomonas	0.147	43096.5	Pae_UCBPP-PA14_RefSeq.GCF_000014625.1	11	12	A0A0H2Z8K1	PA14_47460	rnd	ribonuclease D
WP_003109415.1	MULTISPECIES: BolA family protein	PA_AB	PA_DMSO	12	WP_003109415.1	619.174	1771.34	1.51642	1.51642	186.081	2.86081	9.83e-06	2.59e-06	6.48018	0.132542	Pseudomonas	0.149	11194.8	Pae_UCBPP-PA14_RefSeq.GCF_000014625.1	2	3	A0A0H2Z769	PA14_53190	bolA	morphogene protein BolA
WP_003131389.1	MULTISPECIES: hypothetical protein	PA_AB	PA_DMSO	14	WP_003131389.1	5240.01	14980.1	1.51541	1.51541	185.879	2.85879	3.34e-08	3.08e-08	9.01727	0.0857899	Pseudomonas	0.29	21225	Pae_UCBPP-PA14_RefSeq.GCF_000014625.1	9	12	A0A0H2ZIX3	PA14_00320		hypothetical protein
WP_003137810.1	MULTISPECIES: nuclear transport factor 2 family protein	PA_AB	PA_DMSO	14	WP_003137810.1	4984.18	14202.1	1.51068	1.51068	184.943	2.84943	7.9e-06	2.17e-06	8.00382	0.162114	Pseudomonas	0.088	18353.7	Pae_UCBPP-PA14_RefSeq.GCF_000014625.1	5	5	A0A0H2ZFD0	PA14_14130		hypothetical protein
WP_003102870.1	MULTISPECIES: GMC family oxidoreductase	PA_AB	PA_DMSO	14	WP_003102870.1	8968.34	25539.7	1.50983	1.50983	184.776	2.84776	6.62e-08	5.26e-08	8.32373	0.0929831	Pseudomonas	0.105	57805.9	Pae_UCBPP-PA14_RefSeq.GCF_000014625.1	17	19	A0A0H2ZKS7	PA14_04780	laoA	LaoA
WP_003094397.1	MULTISPECIES: Asp-tRNA(Asn)/Glu-tRNA(Gln) amidotransferase subunit GatC	PA_AB	PA_DMSO	14	WP_003094397.1	1872.23	5316.43	1.5057	1.5057	183.963	2.83963	5.23e-06	1.56e-06	4.979	0.0751231	Pseudomonas	0.232	10442.8	Pae_UCBPP-PA14_RefSeq.GCF_000014625.1	2	2	Q02GV9	PA14_58170	gatC	aspartyl/glutamyl-tRNA amidotransferase subunit C
WP_003095207.1	MULTISPECIES: carbamoyl-phosphate synthase large subunit	PA_AB	PA_DMSO	14	WP_003095207.1	14005.1	39729.9	1.50428	1.50428	183.682	2.83682	3.55e-08	3.24e-08	9.43767	0.0952446	Pseudomonas	0.251	117332	Pae_UCBPP-PA14_RefSeq.GCF_000014625.1	44	54	A0A0H2ZHT6	PA14_62910	carB	carbamoyl phosphate synthase large subunit
WP_003115051.1	MULTISPECIES: DotU family type VI secretion system protein	PA_AB	PA_DMSO	6	WP_003115051.1	320.711	909.666	1.50406	1.50406	183.64	2.8364	0.0103755	0.00138563	3.99998	0.146141	Pseudomonas	0.033	48971	Pae_UCBPP-PA14_RefSeq.GCF_000014625.1	4	4	A0A0H2ZKR2	PA14_00925	tssL1	TssL1
WP_003091604.1	MULTISPECIES: cold-shock protein	PA_AB	PA_DMSO	14	WP_003091604.1	37416.9	106100	1.50366	1.50366	183.562	2.83562	5.12e-09	7.29e-09	9.09752	0.0806491	Pseudomonadota	0.406	7619.55	Pae_UCBPP-PA14_RefSeq.GCF_000014625.1	4	5	A0A0H2ZDX1	PA14_21760	capB	cold acclimation protein B
WP_003139623.1	MULTISPECIES: kynurenine formamidase KynB	PA_AB	PA_DMSO	14	WP_003139623.1	23571.2	66691.9	1.50049	1.50049	182.938	2.82938	0.000291664	5.11e-05	6.88299	0.236455	Pseudomonas	0.099	23125.4	Pae_UCBPP-PA14_RefSeq.GCF_000014625.1	5	5	Q02LM8	PA14_37590	kynB	kynurenine formamidase, KynB
WP_003095288.1	MULTISPECIES: glycine cleavage system protein H	PA_AB	PA_DMSO	14	WP_003095288.1	1486.63	4197.89	1.49762	1.49762	182.377	2.82377	4.34e-05	9.24e-06	8.7174	0.210599	Pseudomonas	0.168	17099.2	Pae_UCBPP-PA14_RefSeq.GCF_000014625.1	3	4	A0A0H2ZHR9	PA14_63370		hypothetical protein
WP_004365398.1	MULTISPECIES: MaoC family dehydratase	PA_AB	PA_DMSO	14	WP_004365398.1	2866.86	8086.57	1.49606	1.49606	182.071	2.82071	7.61e-08	5.86e-08	7.11911	0.0930092	Pseudomonas	0.032	31164.3	Pae_UCBPP-PA14_RefSeq.GCF_000014625.1	2	2	A0A0H2ZHY8	PA14_63290	phaJ3	hypothetical protein
WP_003142100.1	MULTISPECIES: hypothetical protein	PA_AB	PA_DMSO	14	WP_003142100.1	1554.07	4377.66	1.49411	1.49411	181.69	2.8169	1.39e-06	5.35e-07	5.05173	0.0671037	Pseudomonas	0.12	79937.1	Pae_UCBPP-PA14_RefSeq.GCF_000014625.1	16	17	A0A0H2ZJN1	PA14_71840		hypothetical protein
WP_003092205.1	MULTISPECIES: carbon-nitrogen hydrolase family protein	PA_AB	PA_DMSO	14	WP_003092205.1	2357.71	6632.43	1.49216	1.49216	181.309	2.81309	2.4e-13	3.31e-12	9.75502	0.0314377	Pseudomonas	0.232	29590.6	Pae_UCBPP-PA14_RefSeq.GCF_000014625.1	9	13	A0A0H2ZDF4	PA14_17730		hypothetical protein
WP_003110395.1	MULTISPECIES: GNAT family N-acetyltransferase	PA_AB	PA_DMSO	14	WP_003110395.1	2836.97	7980.42	1.49212	1.49212	181.301	2.81301	7.89e-10	1.7e-09	9.26638	0.0560615	Pseudomonas	0.224	21890.9	Pae_UCBPP-PA14_RefSeq.GCF_000014625.1	8	9	A0A0H2ZFR1	PA14_12850		acetyltransferase
WP_003138725.1	MULTISPECIES: acyl-CoA thioesterase	PA_AB	PA_DMSO	14	WP_003138725.1	7503.41	21095.1	1.49129	1.49129	181.14	2.8114	6.97e-06	1.96e-06	8.47568	0.164643	Pseudomonas	0.238	28798	Pae_UCBPP-PA14_RefSeq.GCF_000014625.1	9	13	A0A0H2ZBK5	PA14_26960		hypothetical protein
WP_003138041.1	MULTISPECIES: tRNA-uridine aminocarboxypropyltransferase	PA_AB	PA_DMSO	14	WP_003138041.1	4001.56	11246.6	1.49086	1.49086	181.056	2.81056	1.62e-08	1.77e-08	7.43121	0.0621891	Pseudomonas	0.084	26895.2	Pae_UCBPP-PA14_RefSeq.GCF_000014625.1	3	3	A0A0H2ZDF9	PA14_17650		hypothetical protein
WP_003116129.1	MULTISPECIES: phasin family protein	PA_AB	PA_DMSO	12	WP_003116129.1	1349.14	3791.02	1.49054	1.49054	180.995	2.80995	4.01e-06	1.25e-06	6.2482	0.0790608	Pseudomonas	0.071	30511.4	Pae_UCBPP-PA14_RefSeq.GCF_000014625.1	4	4	A0A0H2ZKV4	PA14_66875	phaF	polyhydroxyalkanoate synthesis protein PhaF
WP_003091446.1	MULTISPECIES: prephenate dehydratase	PA_AB	PA_DMSO	14	WP_003091446.1	5425.91	15211.3	1.48721	1.48721	180.346	2.80346	6.53e-06	1.87e-06	6.49883	0.11696	Pseudomonas	0.118	40632.4	Pae_UCBPP-PA14_RefSeq.GCF_000014625.1	11	13	A0A0H2ZDL6	PA14_23280	pheA	chorismate mutase
WP_003087375.1	MULTISPECIES: pyrimidine/purine nucleoside phosphorylase	PA_AB	PA_DMSO	14	WP_003087375.1	14846.8	41608	1.48671	1.48671	180.249	2.80249	6.98e-06	1.96e-06	8.76623	0.179153	Pseudomonas	0.484	10156.5	Pae_UCBPP-PA14_RefSeq.GCF_000014625.1	3	3	Q02K58	PA14_44140		hypothetical protein
WP_003099307.1	MULTISPECIES: lipid A 3-O-deacylase	PA_AB	PA_DMSO	14	WP_003099307.1	61733.3	172837	1.48529	1.48529	179.973	2.79973	6.64e-05	1.33e-05	9.75729	0.21892	Pseudomonas	0.283	18393.6	Pae_UCBPP-PA14_RefSeq.GCF_000014625.1	9	10	A0A0H2ZHM8	PA14_61650	pagL	Lipid A 3-O-deacylase
WP_003092366.1	MULTISPECIES: CTP synthase	PA_AB	PA_DMSO	14	WP_003092366.1	69917	194821	1.47843	1.47843	178.646	2.78646	9.29e-06	2.47e-06	8.62157	0.16508	Pseudomonas	0.216	59617.9	Pae_UCBPP-PA14_RefSeq.GCF_000014625.1	20	23	Q02RA9	PA14_17290	pyrG	CTP synthetase
WP_003092665.1	MULTISPECIES: NUDIX hydrolase	PA_AB	PA_DMSO	12	WP_003092665.1	1592.59	4435.99	1.47788	1.47788	178.539	2.78539	0.000102323	1.96e-05	5.87174	0.150548	Pseudomonas	0.065	20829.7	Pae_UCBPP-PA14_RefSeq.GCF_000014625.1	4	4	A0A0H2ZEU2	PA14_15850		hypothetical protein
WP_011666748.1	MULTISPECIES: methyl-accepting chemotaxis protein PctC	PA_AB	PA_DMSO	14	WP_011666748.1	415.653	1157.02	1.47696	1.47696	178.361	2.78361	5.83e-05	1.19e-05	8.04735	0.134507	Pseudomonas	0.016	68375.4	Pae_UCBPP-PA14_RefSeq.GCF_000014625.1	4	4	A0A0H2ZGG1	PA14_55960	pctC	chemotactic transducer PctC
WP_003088639.1	MULTISPECIES: UTP--glucose-1-phosphate uridylyltransferase GalU	PA_AB	PA_DMSO	14	WP_003088639.1	73919	205563	1.47556	1.47556	178.092	2.78092	7.73e-06	2.14e-06	9.81213	0.181541	Gammaproteobacteria	0.233	31236.1	Pae_UCBPP-PA14_RefSeq.GCF_000014625.1	15	20	A0A0H2ZAA4	PA14_38350	galU	UTP-glucose-1-phosphate uridylyltransferase
WP_003137510.1	MULTISPECIES: FMN-binding negative transcriptional regulator	PA_AB	PA_DMSO	14	WP_003137510.1	3349.34	9312.36	1.47527	1.47527	178.036	2.78036	5.65e-14	1.17e-12	8.82826	0.0187116	Pseudomonas	0.16	23876.9	Pae_UCBPP-PA14_RefSeq.GCF_000014625.1	9	13	A0A0H2ZG74	PA14_09790		transcriptional regulator
WP_003116263.1	MULTISPECIES: pilus assembly PilX family protein	PA_AB	PA_DMSO	12	WP_003116263.1	365.854	1016.89	1.47482	1.47482	177.949	2.77949	3.63e-05	7.95e-06	5.04173	0.106076	Gammaproteobacteria	0.045	22254.1	Pae_UCBPP-PA14_RefSeq.GCF_000014625.1	4	4	Q7WZP0	PA14_60300	pilX	type 4 fimbrial biogenesis protein PilX
WP_003138614.1	MULTISPECIES: DUF1285 domain-containing protein	PA_AB	PA_DMSO	14	WP_003138614.1	2684.47	7461.03	1.47474	1.47474	177.933	2.77933	2.22e-07	1.32e-07	6.77287	0.068027	Pseudomonas	0.222	21254.2	Pae_UCBPP-PA14_RefSeq.GCF_000014625.1	6	7	A0A0H2ZD47	PA14_25830		hypothetical protein
WP_003111764.1	MULTISPECIES: 3-phosphoserine/phosphohydroxythreonine transaminase	PA_AB	PA_DMSO	14	WP_003111764.1	11581.1	32173.5	1.47411	1.47411	177.811	2.77811	2.42e-08	2.38e-08	8.61777	0.0834437	Pseudomonas	0.235	39961.3	Pae_UCBPP-PA14_RefSeq.GCF_000014625.1	11	13	Q02PX3	PA14_23270	serC	phosphoserine aminotransferase
WP_003097276.1	MULTISPECIES: glycine--tRNA ligase subunit alpha	PA_AB	PA_DMSO	14	WP_003097276.1	3782.47	10504.5	1.4736	1.4736	177.715	2.77715	6.61e-08	5.26e-08	8.07844	0.0757257	Pseudomonas	0.07	36140.9	Pae_UCBPP-PA14_RefSeq.GCF_000014625.1	2	2	Q02V72	PA14_00100	glyQ	glycyl-tRNA synthetase subunit alpha
WP_003084710.1	MULTISPECIES: cold-shock protein	PA_AB	PA_DMSO	14	WP_003084710.1	347528	964851	1.47318	1.47318	177.633	2.77633	3.87e-07	2e-07	8.80955	0.103414	Gammaproteobacteria	0.261	7706.69	Pae_UCBPP-PA14_RefSeq.GCF_000014625.1	4	5	A0A0H2ZK92	PA14_05960		cold-shock protein
WP_003087079.1	MULTISPECIES: YbaN family protein	PA_AB	PA_DMSO	14	WP_003087079.1	1601.31	4437.59	1.47053	1.47053	177.123	2.77123	0.000802107	0.000129087	4.79007	0.194212	Pseudomonas	0.081	15197.1	Pae_UCBPP-PA14_RefSeq.GCF_000014625.1	2	2	A0A0H2Z8E1	PA14_45850		hypothetical protein
WP_003086458.1	MULTISPECIES: flagellar protein export ATPase FliI	PA_AB	PA_DMSO	14	WP_003086458.1	2761.85	7643.11	1.46852	1.46852	176.739	2.76739	5e-07	2.46e-07	9.75864	0.128936	Pseudomonas	0.175	48600.8	Pae_UCBPP-PA14_RefSeq.GCF_000014625.1	11	11	A0A0H2Z7L4	PA14_50100	fliI	flagellum-specific ATP synthase
WP_004365009.1	MULTISPECIES: DUF2868 domain-containing protein	PA_AB	PA_DMSO	14	WP_004365009.1	2523.81	6979.58	1.46753	1.46753	176.549	2.76549	3.95e-06	1.24e-06	8.72726	0.141831	Pseudomonas	0.132	49685.5	Pae_UCBPP-PA14_RefSeq.GCF_000014625.1	8	8	A0A0H2ZJZ2	PA14_04520		hypothetical protein
WP_003097337.1	MULTISPECIES: tryptophan synthase subunit alpha	PA_AB	PA_DMSO	14	WP_003097337.1	10869.3	30033.7	1.46632	1.46632	176.316	2.76316	1.95e-07	1.22e-07	8.50755	0.0986942	Gammaproteobacteria	0.209	28488.4	Pae_UCBPP-PA14_RefSeq.GCF_000014625.1	6	7	Q02V45	PA14_00440	trpA	tryptophan synthase subunit alpha
WP_003091005.1	MULTISPECIES: response regulator transcription factor	PA_AB	PA_DMSO	14	WP_003091005.1	1288.06	3556.85	1.4654	1.4654	176.14	2.7614	6.34e-05	1.28e-05	9.72895	0.235591	Pseudomonas	0.137	23250	Pae_UCBPP-PA14_RefSeq.GCF_000014625.1	4	4	A0A0H2ZCZ2	PA14_26570	atvR	atypical virulence-related response regulator AtvR
WP_003091199.1	MULTISPECIES: DUF6586 family protein	PA_AB	PA_DMSO	14	WP_003091199.1	12368	34139.1	1.46481	1.46481	176.028	2.76028	3.67e-07	1.92e-07	9.86686	0.12913	Pseudomonas	0.116	19056.9	Pae_UCBPP-PA14_RefSeq.GCF_000014625.1	5	5	A0A0H2ZD82	PA14_25130		hypothetical protein
WP_003140309.1	MULTISPECIES: O-methyltransferase	PA_AB	PA_DMSO	14	WP_003140309.1	769.75	2120.53	1.46196	1.46196	175.483	2.75483	0.000460483	7.73e-05	7.40288	0.308463	Pseudomonas	0.158	23700	Pae_UCBPP-PA14_RefSeq.GCF_000014625.1	6	6	A0A0H2Z8U7	PA14_46300		hypothetical protein
WP_003130641.1	MULTISPECIES: helix-turn-helix domain-containing protein	PA_AB	PA_DMSO	14	WP_003130641.1	2114.86	5823.9	1.46142	1.46142	175.379	2.75379	1.47e-06	5.63e-07	7.73593	0.12083	Pseudomonas	0.316	18159.7	Pae_UCBPP-PA14_RefSeq.GCF_000014625.1	6	7	A0A0H2ZD95	PA14_24580		hypothetical protein
WP_003111363.1	MULTISPECIES: fumarylacetoacetase	PA_AB	PA_DMSO	14	WP_003111363.1	36102.8	99353.1	1.46045	1.46045	175.195	2.75195	3.31e-05	7.38e-06	9.77191	0.218745	Pseudomonas	0.188	46339.5	Pae_UCBPP-PA14_RefSeq.GCF_000014625.1	11	12	A0A0H2ZA54	PA14_38530	fahA	fumarylacetoacetase
WP_003082212.1	MULTISPECIES: flagellar motor switch protein FliG	PA_AB	PA_DMSO	11	WP_003082212.1	500.762	1374.74	1.45697	1.45697	174.53	2.7453	2.2e-07	1.32e-07	5.68891	0.0681065	Pseudomonas	0.074	37007.3	Pae_UCBPP-PA14_RefSeq.GCF_000014625.1	6	6	A0A0H2Z7V2	PA14_50130	fliG	flagellar motor switch protein G
WP_003094380.1	MULTISPECIES: metalloprotease TldD	PA_AB	PA_DMSO	14	WP_003094380.1	11850.8	32531.7	1.45687	1.45687	174.512	2.74512	9.46e-07	3.98e-07	7.67378	0.110537	Pseudomonas	0.219	50238.7	Pae_UCBPP-PA14_RefSeq.GCF_000014625.1	12	15	A0A0H2ZGU5	PA14_58070		hypothetical protein
WP_003091880.1	MULTISPECIES: class II aldolase/adducin family protein	PA_AB	PA_DMSO	14	WP_003091880.1	516.068	1414.11	1.45426	1.45426	174.016	2.74016	1.84e-08	1.93e-08	7.54574	0.043592	Pseudomonas	0.069	28055.2	Pae_UCBPP-PA14_RefSeq.GCF_000014625.1	5	7	A0A0H2ZEC8	PA14_19700		aldolase
WP_003141690.1	MULTISPECIES: branched-chain amino acid ABC transporter substrate-binding protein	PA_AB	PA_DMSO	14	WP_003141690.1	1395.07	3819.63	1.4531	1.4531	173.795	2.73795	2.21e-07	1.32e-07	9.52075	0.0985519	Pseudomonas	0.123	39761.2	Pae_UCBPP-PA14_RefSeq.GCF_000014625.1	7	7	A0A0H2ZI14	PA14_64900		ABC transporter substrate-binding protein
WP_003092272.1	MULTISPECIES: ferredoxin FdxA	PA_AB	PA_DMSO	14	WP_003092272.1	615995	1.68644e+06	1.45299	1.45299	173.774	2.73774	0.00276779	0.000401881	7.6865	0.359222	Pseudomonas	0.243	12158.7	Pae_UCBPP-PA14_RefSeq.GCF_000014625.1	3	4	A0A0H2ZEH4	PA14_17490	fdxA	ferredoxin I
WP_003138110.1	MULTISPECIES: molybdopterin oxidoreductase family protein	PA_AB	PA_DMSO	14	WP_003138110.1	1030	2810.18	1.44801	1.44801	172.832	2.72832	0.000568238	9.37e-05	8.14948	0.21491	Pseudomonas	0.053	76736.5	Pae_UCBPP-PA14_RefSeq.GCF_000014625.1	6	6	A0A0H2ZE99	PA14_18640		oxidoreductase
WP_003139945.1	MULTISPECIES: glutamine--tRNA ligase/YqeY domain fusion protein	PA_AB	PA_DMSO	14	WP_003139945.1	40226.8	109616	1.44623	1.44623	172.495	2.72495	0.000290572	5.1e-05	7.71241	0.239531	Pseudomonas	0.354	62956.9	Pae_UCBPP-PA14_RefSeq.GCF_000014625.1	39	51	Q02KT5	PA14_41380	glnS	glutaminyl-tRNA synthetase
WP_003092730.1	MULTISPECIES: TRAP transporter substrate-binding protein DctP	PA_AB	PA_DMSO	14	WP_003092730.1	1110.7	3024.52	1.44524	1.44524	172.308	2.72308	0.00409265	0.00058332	4.60125	0.309524	Pseudomonas	0.072	37633.8	Pae_UCBPP-PA14_RefSeq.GCF_000014625.1	3	3	A0A0H2ZF56	PA14_15200		hypothetical protein
WP_016254110.1	MULTISPECIES: DUF3649 domain-containing protein	PA_AB	PA_DMSO	14	WP_016254110.1	4823.34	13093	1.44069	1.44069	171.451	2.71451	5.78e-06	1.69e-06	8.3124	0.137363	Pseudomonas	0.143	10174.1	Pae_UCBPP-PA14_RefSeq.GCF_000014625.1	2	2	A0A0H2Z6Q0	PA14_53890		hypothetical protein
WP_003137910.1	MULTISPECIES: multicopper oxidase family protein	PA_AB	PA_DMSO	14	WP_003137910.1	16634.1	45051.5	1.43743	1.43743	170.838	2.70838	6.99e-07	3.14e-07	9.33946	0.128483	Pseudomonas	0.197	51462.6	Pae_UCBPP-PA14_RefSeq.GCF_000014625.1	12	13	A0A0H2ZF29	PA14_15670		metallo-oxidoreductase
WP_003141659.1	MULTISPECIES: bifunctional aminoglycoside phosphotransferase/ATP-binding protein	PA_AB	PA_DMSO	14	WP_003141659.1	120376	325816	1.43651	1.43651	170.666	2.70666	1e-06	4.18e-07	8.02656	0.115485	Pseudomonas	0.312	58349.4	Pae_UCBPP-PA14_RefSeq.GCF_000014625.1	22	27	A0A0H2ZGR2	PA14_62230		hypothetical protein
WP_003098065.1	MULTISPECIES: phosphoenolpyruvate synthase	PA_AB	PA_DMSO	14	WP_003098065.1	24882.2	67317	1.43585	1.43585	170.542	2.70542	1.28e-07	8.71e-08	9.44444	0.107035	Pseudomonas	0.33	85816.7	Pae_UCBPP-PA14_RefSeq.GCF_000014625.1	39	49	Q02KR1	PA14_41670	ppsA	phosphoenolpyruvate synthase
WP_003106042.1	MULTISPECIES: dipeptidase	PA_AB	PA_DMSO	14	WP_003106042.1	1891.67	5097.83	1.43022	1.43022	169.488	2.69488	1.39e-06	5.35e-07	5.13302	0.0573673	Pseudomonas	0.108	36108.1	Pae_UCBPP-PA14_RefSeq.GCF_000014625.1	7	7	A0A0H2ZIE0	PA14_71240		hypothetical protein
WP_003141342.1	MULTISPECIES: lipid A hydroxylase LpxO	PA_AB	PA_DMSO	14	WP_003141342.1	1084.05	2920.36	1.42971	1.42971	169.393	2.69393	2.79e-05	6.31e-06	4.22376	0.081984	Pseudomonas	0.05	34600.9	Pae_UCBPP-PA14_RefSeq.GCF_000014625.1	2	2	A0A0H2ZH58	PA14_58550	lpxO1	lipopolysaccharide biosynthetic protein LpxO1
WP_003096067.1	MULTISPECIES: proteolytic complex protein CptA	PA_AB	PA_DMSO	14	WP_003096067.1	1260.21	3386.22	1.42601	1.42601	168.702	2.68702	1.48e-08	1.63e-08	7.66076	0.0646728	Pseudomonas	0.232	46018.2	Pae_UCBPP-PA14_RefSeq.GCF_000014625.1	15	15	A0A0H2ZIK7	PA14_67810		carboxyl-terminal protease
WP_003087471.1	MULTISPECIES: beta-ketoacyl-ACP synthase I	PA_AB	PA_DMSO	14	WP_003087471.1	300276	806486	1.42536	1.42536	168.582	2.68582	0.000887243	0.000141139	8.18815	0.306312	Pseudomonas	0.333	42878.5	Pae_UCBPP-PA14_RefSeq.GCF_000014625.1	14	26	Q02K94	PA14_43690	fabB	3-oxoacyl-ACP synthase
WP_003097631.1	MULTISPECIES: serine--tRNA ligase	PA_AB	PA_DMSO	14	WP_003097631.1	19630.3	52664.9	1.42376	1.42376	168.283	2.68283	1.19e-06	4.77e-07	8.58582	0.117245	Pseudomonas	0.16	47231.6	Pae_UCBPP-PA14_RefSeq.GCF_000014625.1	13	15	Q02NA4	PA14_30330	serS	seryl-tRNA synthetase
WP_003082765.1	MULTISPECIES: amino acid ABC transporter permease	PA_AB	PA_DMSO	14	WP_003082765.1	8738.09	23433.3	1.42317	1.42317	168.174	2.68174	1.39e-05	3.43e-06	7.56963	0.185812	Pseudomonas	0.041	24596.5	Pae_UCBPP-PA14_RefSeq.GCF_000014625.1	1	1	A0A0H2Z872	PA14_46930		ABC transporter permease
WP_003139291.1	MULTISPECIES: ferripyoverdine/pyocin S3 receptor FpvA	PA_AB	PA_DMSO	14	WP_003139291.1	1091.44	2925.75	1.42257	1.42257	168.063	2.68063	7.79e-08	5.93e-08	9.73096	0.116222	Pseudomonas	0.066	91199.2	Pae_UCBPP-PA14_RefSeq.GCF_000014625.1	11	11	A0A0H2ZBG8	PA14_33680	fpvA	ferripyoverdine receptor
WP_003091628.1	MULTISPECIES: RNA polymerase sigma factor	PA_AB	PA_DMSO	14	WP_003091628.1	1437.18	3851.28	1.4221	1.4221	167.975	2.67975	0.000292408	5.12e-05	4.02377	0.102274	Pseudomonas	0.108	22836.9	Pae_UCBPP-PA14_RefSeq.GCF_000014625.1	5	5	A0A0H2ZE16	PA14_21550		RNA polymerase ECF-subfamily sigma-70 factor
WP_004365355.1	MULTISPECIES: hemin-degrading factor	PA_AB	PA_DMSO	14	WP_004365355.1	3534.8	9464.85	1.42095	1.42095	167.762	2.67762	2.16e-08	2.21e-08	8.93822	0.088824	Pseudomonas	0.107	39106.5	Pae_UCBPP-PA14_RefSeq.GCF_000014625.1	7	7	A0A0H2ZI03	PA14_62330		hemin degrading factor
WP_003084637.1	MULTISPECIES: hypothetical protein	PA_AB	PA_DMSO	14	WP_003084637.1	1521.74	4074.23	1.42081	1.42081	167.736	2.67736	0.000330586	5.74e-05	8.83075	0.281428	Pseudomonas	0.118	40858.6	Pae_UCBPP-PA14_RefSeq.GCF_000014625.1	4	4	A0A0H2ZL45	PA14_05580		hypothetical protein
WP_003141848.1	MULTISPECIES: tRNA (uridine(34)/cytosine(34)/5-carboxymethylaminomethyluridine(34)-2'-O)-methyltransferase TrmL	PA_AB	PA_DMSO	14	WP_003141848.1	10304.7	27584.9	1.42058	1.42058	167.693	2.67693	3.38e-05	7.49e-06	9.66623	0.194277	Pseudomonas	0.209	17399.9	Pae_UCBPP-PA14_RefSeq.GCF_000014625.1	4	5	A0A0H2ZHL8	PA14_67710		rRNA methylase
WP_003110024.1	MULTISPECIES: metalloprotease PmbA	PA_AB	PA_DMSO	14	WP_003110024.1	15279.6	40861.2	1.41913	1.41913	167.423	2.67423	3.96e-09	5.91e-09	8.01163	0.0574625	Pseudomonas	0.283	47836.8	Pae_UCBPP-PA14_RefSeq.GCF_000014625.1	22	25	A0A0H2ZH23	PA14_58050	pmbA	PmbA protein
WP_003091732.1	MULTISPECIES: flagellar biosynthesis anti-sigma factor FlgM	PA_AB	PA_DMSO	14	WP_003091732.1	38088.7	101809	1.41842	1.41842	167.293	2.67293	2.9e-06	9.54e-07	7.65244	0.120069	Pseudomonas	0.729	11219.4	Pae_UCBPP-PA14_RefSeq.GCF_000014625.1	9	11	A0A0H2ZE25	PA14_20730	flgM	hypothetical protein
WP_003087759.1	MULTISPECIES: crotonase/enoyl-CoA hydratase family protein	PA_AB	PA_DMSO	14	WP_003087759.1	10752	28728.3	1.41787	1.41787	167.19	2.6719	2.63e-06	8.84e-07	8.10032	0.159169	Pseudomonas	0.236	24412.2	Pae_UCBPP-PA14_RefSeq.GCF_000014625.1	7	8	A0A0H2Z9S4	PA14_41950		enoyl-CoA hydratase
WP_003092832.1	MULTISPECIES: IscS subfamily cysteine desulfurase	PA_AB	PA_DMSO	14	WP_003092832.1	26953.8	72013.3	1.41778	1.41778	167.174	2.67174	9.22e-07	3.89e-07	7.24657	0.101652	Pseudomonas	0.376	44666.7	Pae_UCBPP-PA14_RefSeq.GCF_000014625.1	19	20	Q02RW8	PA14_14730	iscS	cysteine desulfurase
WP_003093588.1	MULTISPECIES: dihydrodipicolinate synthase family protein	PA_AB	PA_DMSO	14	WP_003093588.1	3958.9	10558.2	1.41519	1.41519	166.695	2.66695	1.76e-07	1.12e-07	8.10449	0.108419	Pseudomonas	0.122	32217	Pae_UCBPP-PA14_RefSeq.GCF_000014625.1	4	5	A0A0H2ZF18	PA14_09730		dihydrodipicolinate synthase
WP_003140951.1	MULTISPECIES: enoyl-CoA hydratase/isomerase family protein	PA_AB	PA_DMSO	14	WP_003140951.1	42592.9	113584	1.41508	1.41508	166.674	2.66674	5.59e-07	2.67e-07	6.66823	0.0829669	Pseudomonas	0.281	40619.6	Pae_UCBPP-PA14_RefSeq.GCF_000014625.1	14	15	A0A0H2Z6R7	PA14_54660		enoyl-CoA hydratase/isomerase
WP_003087875.1	MULTISPECIES: bifunctional aconitate hydratase 2/2-methylisocitrate dehydratase	PA_AB	PA_DMSO	14	WP_003087875.1	139369	371391	1.41404	1.41404	166.481	2.66481	2.97e-06	9.76e-07	9.5272	0.157896	Pseudomonas	0.336	93628.3	Pae_UCBPP-PA14_RefSeq.GCF_000014625.1	33	43	A0A0H2Z8N2	PA14_41470	acnB	bifunctional aconitate hydratase 2/2-methylisocitrate dehydratase
WP_003091486.1	MULTISPECIES: L-threonylcarbamoyladenylate synthase	PA_AB	PA_DMSO	14	WP_003091486.1	3945.64	10512.4	1.41376	1.41376	166.43	2.6643	1.82e-07	1.15e-07	7.21141	0.0730485	Pseudomonas	0.144	23143.7	Pae_UCBPP-PA14_RefSeq.GCF_000014625.1	6	6	A0A0H2ZDL3	PA14_22830		SUA5/yciO/yrdC family:Sua5/YciO/YrdC/YwlC family protein
WP_003095642.1	MULTISPECIES: adenylosuccinate synthase	PA_AB	PA_DMSO	14	WP_003095642.1	103407	275125	1.41175	1.41175	166.06	2.6606	9.35e-06	2.48e-06	8.8208	0.183078	Pseudomonas	0.253	46814.4	Pae_UCBPP-PA14_RefSeq.GCF_000014625.1	24	29	Q02F80	PA14_65230	purA	adenylosuccinate synthetase
WP_003141556.1	MULTISPECIES: isoleucine--tRNA ligase	PA_AB	PA_DMSO	14	WP_003141556.1	28481.6	75749.8	1.41121	1.41121	165.96	2.6596	1.04e-06	4.26e-07	8.71465	0.131139	Pseudomonas	0.138	105398	Pae_UCBPP-PA14_RefSeq.GCF_000014625.1	37	48	Q02GB7	PA14_60370	ileS	isoleucyl-tRNA synthetase
WP_003087441.1	MULTISPECIES: PaaI family thioesterase	PA_AB	PA_DMSO	14	WP_003087441.1	779.934	2072.87	1.4102	1.4102	165.775	2.65775	3.63e-05	7.94e-06	9.13189	0.147594	Pseudomonas	0.074	16649.2	Pae_UCBPP-PA14_RefSeq.GCF_000014625.1	6	6	A0A0H2Z833	PA14_43880		hypothetical protein
WP_003096586.1	MULTISPECIES: orotate phosphoribosyltransferase	PA_AB	PA_DMSO	14	WP_003096586.1	8651.59	22986.8	1.40977	1.40977	165.695	2.65695	1.56e-06	5.88e-07	9.11244	0.134468	Pseudomonadota	0.164	23320.7	Pae_UCBPP-PA14_RefSeq.GCF_000014625.1	7	8	Q02E31	PA14_70370	pyrE	orotate phosphoribosyltransferase
WP_003092021.1	MULTISPECIES: methionine--tRNA ligase	PA_AB	PA_DMSO	14	WP_003092021.1	30958	82240.3	1.40953	1.40953	165.651	2.65651	5.99e-08	4.91e-08	6.95882	0.062416	Pseudomonas	0.168	75032.6	Pae_UCBPP-PA14_RefSeq.GCF_000014625.1	19	22	Q02QX1	PA14_19050	metG	methionyl-tRNA synthetase
WP_003141279.1	MULTISPECIES: 16S rRNA (cytosine(1402)-N(4))-methyltransferase RsmH	PA_AB	PA_DMSO	14	WP_003141279.1	1438.32	3807.31	1.40438	1.40438	164.705	2.64705	2.19e-07	1.32e-07	7.71791	0.0865177	Pseudomonas	0.275	34640.5	Pae_UCBPP-PA14_RefSeq.GCF_000014625.1	12	13	Q02H20	PA14_57450	mraW	S-adenosyl-methyltransferase MraW
WP_003111526.1	MULTISPECIES: asparagine synthase (glutamine-hydrolyzing)	PA_AB	PA_DMSO	14	WP_003111526.1	4846.91	12825.4	1.40386	1.40386	164.609	2.64609	3.96e-06	1.24e-06	9.75456	0.156567	Pseudomonas	0.126	69491.8	Pae_UCBPP-PA14_RefSeq.GCF_000014625.1	14	15	A0A0H2ZJN6	PA14_00640	phzH	potential phenazine-modifying enzyme
WP_003100350.1	MULTISPECIES: class I SAM-dependent methyltransferase	PA_AB	PA_DMSO	14	WP_003100350.1	5109.24	13516	1.40349	1.40349	164.541	2.64541	2.24e-05	5.22e-06	9.3893	0.165976	Gammaproteobacteria	0.25	24525.4	Pae_UCBPP-PA14_RefSeq.GCF_000014625.1	6	8	A0A0H2ZAG1	PA14_38210		hypothetical protein
WP_003084201.1	MULTISPECIES: 4-aminobutyrate--2-oxoglutarate transaminase	PA_AB	PA_DMSO	14	WP_003084201.1	67261.3	177820	1.40257	1.40257	164.371	2.64371	1.46e-08	1.62e-08	9.70528	0.0929955	Pseudomonas	0.291	45234.3	Pae_UCBPP-PA14_RefSeq.GCF_000014625.1	19	27	A0A0H2ZKQ4	PA14_03450	gabT	4-aminobutyrate aminotransferase
WP_003091144.1	MULTISPECIES: YceD family protein	PA_AB	PA_DMSO	14	WP_003091144.1	14238.4	37626.4	1.40196	1.40196	164.261	2.64261	3.94e-06	1.24e-06	9.37435	0.158478	Pseudomonas	0.14	19569.2	Pae_UCBPP-PA14_RefSeq.GCF_000014625.1	4	4	A0A0H2ZCW3	PA14_25620		hypothetical protein
WP_003084617.1	MULTISPECIES: adenosylmethionine--8-amino-7-oxononanoate transaminase	PA_AB	PA_DMSO	14	WP_003084617.1	13933.1	36800	1.40119	1.40119	164.12	2.6412	2.07e-06	7.33e-07	9.76751	0.151011	Pseudomonas	0.152	52492	Pae_UCBPP-PA14_RefSeq.GCF_000014625.1	15	15	A0A0H2ZLA8	PA14_05460	bioA	adenosylmethionine-8-amino-7-oxononanoate aminotransferase
WP_003090677.1	MULTISPECIES: threonine--tRNA ligase	PA_AB	PA_DMSO	14	WP_003090677.1	35137.8	92690.4	1.39939	1.39939	163.791	2.63791	4.56e-08	3.92e-08	9.73413	0.0974159	Pseudomonas	0.23	73080.2	Pae_UCBPP-PA14_RefSeq.GCF_000014625.1	32	36	Q02NP1	PA14_28650	thrS	threonyl-tRNA synthetase
WP_003133334.1	MULTISPECIES: TetR/AcrR family transcriptional regulator	PA_AB	PA_DMSO	6	WP_003133334.1	1359.32	3585.26	1.39919	1.39919	163.753	2.63753	0.00703312	0.00096686	3.86622	0.124069	Pseudomonas	0.059	23213.7	Pae_UCBPP-PA14_RefSeq.GCF_000014625.1	3	3	A0A0H2Z7H7	PA14_46570		transcriptional regulator
WP_003084333.1	MULTISPECIES: DUF523 domain-containing protein	PA_AB	PA_DMSO	14	WP_003084333.1	1866.84	4923.46	1.39908	1.39908	163.733	2.63733	9.86e-06	2.59e-06	8.34284	0.137365	Pseudomonas	0.232	17386.8	Pae_UCBPP-PA14_RefSeq.GCF_000014625.1	7	7	A0A0H2ZJW0	PA14_04070		hypothetical protein
WP_003097262.1	MULTISPECIES: DNA polymerase III subunit beta	PA_AB	PA_DMSO	14	WP_003097262.1	102550	269940	1.39631	1.39631	163.227	2.63227	3.45e-06	1.11e-06	9.75828	0.160273	Pseudomonas	0.286	40694.5	Pae_UCBPP-PA14_RefSeq.GCF_000014625.1	20	27	A0A0H2ZIW1	PA14_00020	dnaN	DNA polymerase III subunit beta
WP_003090076.1	MULTISPECIES: ProQ/FINO family protein	PA_AB	PA_DMSO	14	WP_003090076.1	26627.6	70024.9	1.39495	1.39495	162.979	2.62979	1.92e-09	3.35e-09	9.77444	0.0727082	Pseudomonas	0.458	19476.1	Pae_UCBPP-PA14_RefSeq.GCF_000014625.1	10	12	A0A0H2ZC37	PA14_30710		osmoprotectant transporter activator protein
WP_003141951.1	MULTISPECIES: ribosome-associated ATPase/putative transporter RbbA	PA_AB	PA_DMSO	12	WP_003141951.1	1234.75	3241.48	1.39243	1.39243	162.52	2.6252	0.00216127	0.000319998	3.28373	0.220854	Pseudomonas	0.015	99756.5	Pae_UCBPP-PA14_RefSeq.GCF_000014625.1	9	9	A0A0H2ZJ45	PA14_69070		ABC transporter ATP-binding protein/permease
WP_003084544.1	MULTISPECIES: YggT family protein	PA_AB	PA_DMSO	14	WP_003084544.1	4723.65	12395.6	1.39186	1.39186	162.417	2.62417	2.65e-05	6.08e-06	8.05117	0.170644	Pseudomonas	0.117	21744.8	Pae_UCBPP-PA14_RefSeq.GCF_000014625.1	3	3	A0A0H2ZKH5	PA14_05130		hypothetical protein
WP_003103009.1	MULTISPECIES: DUF1329 domain-containing protein	PA_AB	PA_DMSO	14	WP_003103009.1	7944.23	20846.1	1.3918	1.3918	162.406	2.62406	8.65e-07	3.7e-07	8.14628	0.113737	Pseudomonas	0.182	51229.5	Pae_UCBPP-PA14_RefSeq.GCF_000014625.1	14	15	A0A0H2ZFA6	PA14_13140		hypothetical protein
WP_003091728.1	MULTISPECIES: protein-glutamate O-methyltransferase CheR	PA_AB	PA_DMSO	14	WP_003091728.1	43244.4	113445	1.39141	1.39141	162.335	2.62335	2.25e-07	1.33e-07	9.45161	0.112318	Pseudomonas	0.182	30647.5	Pae_UCBPP-PA14_RefSeq.GCF_000014625.1	10	12	A0A0H2ZCU0	PA14_20760		chemotaxis protein methyltransferase
WP_003140219.1	MULTISPECIES: NAD-dependent DNA ligase LigA	PA_AB	PA_DMSO	14	WP_003140219.1	2511.07	6566.58	1.38684	1.38684	161.505	2.61505	8.37e-09	1.09e-08	9.38022	0.0779664	Pseudomonas	0.128	86767.6	Pae_UCBPP-PA14_RefSeq.GCF_000014625.1	20	21	Q02K12	PA14_44660	ligA	NAD-dependent DNA ligase LigA
WP_003093748.1	MULTISPECIES: 50S ribosomal protein L10	PA_AB	PA_DMSO	14	WP_003093748.1	4314.21	11281.5	1.38679	1.38679	161.497	2.61497	2.87e-06	9.48e-07	8.01238	0.104516	Pseudomonas	0.133	17634.3	Pae_UCBPP-PA14_RefSeq.GCF_000014625.1	3	3	Q02T89	PA14_08740	rplJ	50S ribosomal protein L10
WP_003084937.1	MULTISPECIES: DUF1090 domain-containing protein	PA_AB	PA_DMSO	14	WP_003084937.1	14718.1	38476.2	1.38637	1.38637	161.421	2.61421	1.75e-12	1.2e-11	9.2972	0.0265738	Pseudomonas	0.165	14843	Pae_UCBPP-PA14_RefSeq.GCF_000014625.1	10	10	A0A0H2ZKT4	PA14_07040		hypothetical protein
WP_003100311.1	MULTISPECIES: DUF493 domain-containing protein	PA_AB	PA_DMSO	14	WP_003100311.1	2800.71	7320.19	1.38609	1.38609	161.369	2.61369	3.56e-05	7.81e-06	7.53618	0.155566	Pseudomonas	0.323	10337.8	Pae_UCBPP-PA14_RefSeq.GCF_000014625.1	4	5	Q02SG5	PA14_12110		hypothetical protein
WP_003095037.1	MULTISPECIES: Mks condensin complex protein MksB	PA_AB	PA_DMSO	14	WP_003095037.1	831.486	2170.84	1.38449	1.38449	161.08	2.6108	9.34e-05	1.81e-05	7.01268	0.169086	Gammaproteobacteria	0.028	49194.2	Pae_UCBPP-PA14_RefSeq.GCF_000014625.1	5	5	A0A0H2ZHP0	PA14_61960	mksF	Mks condensin complex protein MksF
WP_003140785.1	MULTISPECIES: arsenate reductase (glutaredoxin)	PA_AB	PA_DMSO	14	WP_003140785.1	6122.09	15971.2	1.38337	1.38337	160.878	2.60878	2.09e-09	3.6e-09	8.35629	0.05516	Pseudomonas	0.282	12818.1	Pae_UCBPP-PA14_RefSeq.GCF_000014625.1	8	8	A0A0H2Z6A9	PA14_51980		arsenate reductase
WP_003141590.1	MULTISPECIES: two-partner secretion system transporter CdrB	PA_AB	PA_DMSO	14	WP_003141590.1	2045.88	5335.22	1.38282	1.38282	160.778	2.60778	5.41e-06	1.61e-06	7.13869	0.11392	Pseudomonas	0.016	63279.2	Pae_UCBPP-PA14_RefSeq.GCF_000014625.1	14	16	A0A0H2ZHR0	PA14_61190		hypothetical protein
WP_003087573.1	MULTISPECIES: hypothetical protein	PA_AB	PA_DMSO	14	WP_003087573.1	11362.7	29607.3	1.38165	1.38165	160.566	2.60566	1.62e-06	6.07e-07	7.29243	0.0993142	Pseudomonas	0.109	23132.6	Pae_UCBPP-PA14_RefSeq.GCF_000014625.1	6	8	A0A0H2Z9B4	PA14_43150		hypothetical protein
WP_003085971.1	MULTISPECIES: aspartate kinase	PA_AB	PA_DMSO	14	WP_003085971.1	5245.52	13655.7	1.38034	1.38034	160.331	2.60331	3.87e-06	1.23e-06	5.43208	0.0799119	Pseudomonas	0.126	44388.8	Pae_UCBPP-PA14_RefSeq.GCF_000014625.1	11	12	A0A0H2Z678	PA14_52580	lysC	aspartate kinase
WP_003092800.1	MULTISPECIES: flavodoxin-dependent (E)-4-hydroxy-3-methylbut-2-enyl-diphosphate synthase	PA_AB	PA_DMSO	14	WP_003092800.1	49242.4	128127	1.3796	1.3796	160.196	2.60196	1.25e-07	8.6e-08	9.21547	0.0997916	Pseudomonas	0.399	40056.1	Pae_UCBPP-PA14_RefSeq.GCF_000014625.1	20	26	Q02RV7	PA14_14880	ispG	4-hydroxy-3-methylbut-2-en-1-yl diphosphate synthase
WP_003094326.1	MULTISPECIES: histidinol dehydrogenase	PA_AB	PA_DMSO	14	WP_003094326.1	9204.61	23936.5	1.37879	1.37879	160.049	2.60049	5.88e-09	7.97e-09	9.52717	0.080125	Pseudomonas	0.234	47179.5	Pae_UCBPP-PA14_RefSeq.GCF_000014625.1	11	15	A0A0H2ZGJ2	PA14_57780	hisD	histidinol dehydrogenase
WP_003092750.1	MULTISPECIES: PepSY-associated TM helix domain-containing protein	PA_AB	PA_DMSO	12	WP_003092750.1	1404.66	3649.59	1.37751	1.37751	159.82	2.5982	0.00987252	0.00132417	2.9854	0.137325	Pseudomonas	0.025	52176.7	Pae_UCBPP-PA14_RefSeq.GCF_000014625.1	5	5	A0A0H2ZE18	PA14_15080		hypothetical protein
WP_003097268.1	MULTISPECIES: DNA topoisomerase (ATP-hydrolyzing) subunit B	PA_AB	PA_DMSO	14	WP_003097268.1	853.632	2215.94	1.37623	1.37623	159.59	2.5959	1.07e-07	7.66e-08	8.90902	0.0984081	Pseudomonas	0.052	90188.9	Pae_UCBPP-PA14_RefSeq.GCF_000014625.1	11	11	A0A0H2ZJS1	PA14_00050	gyrB	DNA gyrase subunit B
WP_003137963.1	MULTISPECIES: GMC family oxidoreductase	PA_AB	PA_DMSO	12	WP_003137963.1	624.975	1620.54	1.3746	1.3746	159.297	2.59297	0.0165286	0.00214052	1.69076	0.151241	Pseudomonas	0.013	60622.9	Pae_UCBPP-PA14_RefSeq.GCF_000014625.1	5	5	A0A0H2ZEQ9	PA14_16390		GMC-type oxidoreductase
WP_003104199.1	MULTISPECIES: acetyl-CoA carboxylase, carboxyltransferase subunit beta	PA_AB	PA_DMSO	14	WP_003104199.1	16132.6	41758.2	1.37208	1.37208	158.844	2.58844	3.26e-08	3.02e-08	9.25942	0.0858085	Pseudomonas	0.193	31843	Pae_UCBPP-PA14_RefSeq.GCF_000014625.1	9	9	Q02PS5	PA14_23860	accD	acetyl-CoA carboxylase subunit beta
WP_003110520.1	MULTISPECIES: ethanolamine ammonia-lyase subunit EutC	PA_AB	PA_DMSO	14	WP_003110520.1	975.633	2524.92	1.37182	1.37182	158.798	2.58798	0.0141218	0.00184327	4.24881	0.166492	Pseudomonas	0.073	30158.3	Pae_UCBPP-PA14_RefSeq.GCF_000014625.1	7	7	Q02SJ2	PA14_11760		ethanolamine ammonia-lyase small subunit
WP_003111631.1	MULTISPECIES: anti-sigma factor FoxR	PA_AB	PA_DMSO	14	WP_003111631.1	1010.64	2611.63	1.36969	1.36969	158.415	2.58415	6.37e-06	1.84e-06	6.37715	0.076672	Pseudomonas	0.137	36394.3	Pae_UCBPP-PA14_RefSeq.GCF_000014625.1	6	7	A0A0H2ZBN6	PA14_32720		transmembrane sensor
WP_003088593.1	MULTISPECIES: bifunctional 3-hydroxy-3-isohexenylglutaryl-CoA lyase/hydroxymethylglutaryl-CoA lyase	PA_AB	PA_DMSO	14	WP_003088593.1	28315.7	73125.4	1.36877	1.36877	158.25	2.5825	3.24e-06	1.05e-06	9.68561	0.147944	Pseudomonas	0.253	31837.3	Pae_UCBPP-PA14_RefSeq.GCF_000014625.1	12	16	A0A0H2Z956	PA14_38490	gnyL	hydroxymethylglutaryl-CoA lyase
WP_003091724.1	MULTISPECIES: DNA helicase RecQ	PA_AB	PA_DMSO	14	WP_003091724.1	1263.8	3259.75	1.36699	1.36699	157.932	2.57932	8.84e-06	2.38e-06	8.15625	0.130105	Pseudomonas	0.104	79450.1	Pae_UCBPP-PA14_RefSeq.GCF_000014625.1	10	10	A0A0H2ZE69	PA14_20810	recQ	ATP-dependent DNA helicase RecQ
WP_003139224.1	MULTISPECIES: type I-F CRISPR-associated protein Csy1	PA_AB	PA_DMSO	14	WP_003139224.1	1947.56	5021.8	1.36653	1.36653	157.85	2.5785	2.41e-06	8.29e-07	8.05019	0.115638	Pseudomonas	0.065	49129.3	Pae_UCBPP-PA14_RefSeq.GCF_000014625.1	6	6	Q02ML9	PA14_33330		hypothetical protein
WP_003140074.1	MULTISPECIES: cysteine hydrolase family protein	PA_AB	PA_DMSO	14	WP_003140074.1	6117.96	15758.7	1.36503	1.36503	157.581	2.57581	5.99e-06	1.74e-06	8.27074	0.140773	Pseudomonas	0.343	20991.9	Pae_UCBPP-PA14_RefSeq.GCF_000014625.1	9	10	A0A0H2Z9P0	PA14_42820		isochorismatase family hydrolase
WP_003141187.1	MULTISPECIES: type 4b pilus Flp secretin RcpA	PA_AB	PA_DMSO	14	WP_003141187.1	629.46	1620.96	1.36466	1.36466	157.516	2.57516	3.77e-08	3.37e-08	7.16827	0.049654	Pseudomonas	0.043	44196.2	Pae_UCBPP-PA14_RefSeq.GCF_000014625.1	5	5	A0A0H2ZG89	PA14_55920		type II secretion system protein
WP_003096050.1	MULTISPECIES: protein-export chaperone SecB	PA_AB	PA_DMSO	14	WP_003096050.1	6960.51	17923.6	1.3646	1.3646	157.504	2.57504	3.1e-08	2.91e-08	7.13555	0.0589574	Pseudomonas	0.129	18146.5	Pae_UCBPP-PA14_RefSeq.GCF_000014625.1	3	3	Q02EN8	PA14_67720	secB	preprotein translocase subunit SecB
WP_004365019.1	MULTISPECIES: protease PfpI	PA_AB	PA_DMSO	14	WP_004365019.1	15764.2	40590.2	1.36448	1.36448	157.484	2.57484	2.4e-05	5.55e-06	7.10819	0.164922	Pseudomonas	0.257	19187.7	Pae_UCBPP-PA14_RefSeq.GCF_000014625.1	11	12	A0A0H2ZKF3	PA14_04650	pfpI	protease PfpI
WP_003091987.1	MULTISPECIES: NAD-dependent malic enzyme	PA_AB	PA_DMSO	14	WP_003091987.1	9572.03	24588.7	1.3611	1.3611	156.88	2.5688	4.35e-07	2.2e-07	8.2155	0.107607	Pseudomonas	0.156	62448.3	Pae_UCBPP-PA14_RefSeq.GCF_000014625.1	12	13	Q02QW0	PA14_19190		malate dehydrogenase
WP_003114032.1	MULTISPECIES: uroporphyrinogen-III synthase	PA_AB	PA_DMSO	14	WP_003114032.1	5311.21	13621.4	1.35876	1.35876	156.464	2.56464	5.92e-06	1.73e-06	9.50079	0.169242	Gammaproteobacteria	0.135	27279.2	Pae_UCBPP-PA14_RefSeq.GCF_000014625.1	5	7	A0A0H2ZIY8	PA14_69440	hemD	uroporphyrinogen-III synthase
WP_003092971.1	MULTISPECIES: anaerobic/virulence modulator AnvM	PA_AB	PA_DMSO	14	WP_003092971.1	1611.8	4133.2	1.35859	1.35859	156.434	2.56434	7.69e-06	2.13e-06	8.75532	0.125462	Pseudomonas	0.092	14379.7	Pae_UCBPP-PA14_RefSeq.GCF_000014625.1	3	3	A0A0H2ZFJ9	PA14_13720		hypothetical protein
WP_003103540.1	MULTISPECIES: O-succinylhomoserine sulfhydrylase	PA_AB	PA_DMSO	14	WP_003103540.1	24275.1	62248.2	1.35856	1.35856	156.429	2.56429	1.82e-06	6.53e-07	8.26975	0.106521	Pseudomonas	0.122	43271	Pae_UCBPP-PA14_RefSeq.GCF_000014625.1	12	15	A0A0H2ZDH9	PA14_23930	metZ	O-succinylhomoserine sulfhydrylase
WP_003117352.1	MULTISPECIES: class II 3-deoxy-7-phosphoheptulonate synthase	PA_AB	PA_DMSO	14	WP_003117352.1	3605.67	9240.12	1.35765	1.35765	156.267	2.56267	5.87e-07	2.76e-07	6.27255	0.0704095	Pseudomonas	0.179	49851.3	Pae_UCBPP-PA14_RefSeq.GCF_000014625.1	11	12	A0A0H2ZCV0	PA14_27330		phospho-2-dehydro-3-deoxyheptonate aldolase
WP_003142094.1	MULTISPECIES: sodium-extruding oxaloacetate decarboxylase subunit alpha	PA_AB	PA_DMSO	14	WP_003142094.1	891.339	2278.85	1.35426	1.35426	155.666	2.55666	0.064862	0.00788132	4.77256	0.487158	Pseudomonas	0.059	66107.6	Pae_UCBPP-PA14_RefSeq.GCF_000014625.1	7	7	A0A0H2ZJA2	PA14_71720		pyruvate carboxylase subunit B
WP_003091451.1	MULTISPECIES: bifunctional 2-polyprenyl-6-hydroxyphenol methylase/3-demethylubiquinol 3-O-methyltransferase UbiG	PA_AB	PA_DMSO	14	WP_003091451.1	14924.2	38137.4	1.35355	1.35355	155.54	2.5554	3.03e-08	2.87e-08	9.28275	0.0957125	Pseudomonas	0.414	25886.6	Pae_UCBPP-PA14_RefSeq.GCF_000014625.1	13	17	Q02PX7	PA14_23220	ubiG	3-demethylubiquinone-9 3-methyltransferase
WP_003091278.1	MULTISPECIES: alpha/beta fold hydrolase	PA_AB	PA_DMSO	14	WP_003091278.1	2383.95	6091.88	1.35354	1.35354	155.538	2.55538	5.63e-08	4.68e-08	8.9229	0.0738134	Pseudomonas	0.087	37283.7	Pae_UCBPP-PA14_RefSeq.GCF_000014625.1	12	12	A0A0H2ZBZ5	PA14_24610		hydrolytic enzyme
WP_003141230.1	MULTISPECIES: DJ-1/PfpI family protein	PA_AB	PA_DMSO	14	WP_003141230.1	29792.3	76102.7	1.35301	1.35301	155.444	2.55444	7.7e-10	1.67e-09	8.44156	0.0500977	Pseudomonas	0.227	21057	Pae_UCBPP-PA14_RefSeq.GCF_000014625.1	5	7	A0A0H2ZGH5	PA14_56370		hypothetical protein
WP_011666596.1	6-phosphogluconolactonase	PA_AB	PA_DMSO	14	WP_011666596.1	1892.13	4817.24	1.34819	1.34819	154.593	2.54593	5.02e-08	4.22e-08	7.37499	0.0882154	Pseudomonas aeruginosa	0.084	25618.4	Pae_UCBPP-PA14_RefSeq.GCF_000014625.1	5	5	A0A0H2ZDE4	PA14_23080	pgl	6-phosphogluconolactonase
WP_003092640.1	MULTISPECIES: ribosome maturation factor RimM	PA_AB	PA_DMSO	14	WP_003092640.1	3252.69	8277.98	1.34764	1.34764	154.496	2.54496	3.94e-06	1.24e-06	8.21433	0.141509	Pseudomonas	0.109	19690.4	Pae_UCBPP-PA14_RefSeq.GCF_000014625.1	2	2	Q02RL7	PA14_15980	rimM	16S rRNA-processing protein RimM
WP_003123218.1	MULTISPECIES: aspartate--tRNA ligase	PA_AB	PA_DMSO	14	WP_003123218.1	16962.7	43163.4	1.34744	1.34744	154.461	2.54461	5.54e-09	7.68e-09	8.68659	0.0631587	Pseudomonas	0.255	66207.6	Pae_UCBPP-PA14_RefSeq.GCF_000014625.1	25	26	Q02IC5	PA14_51820	aspS	aspartyl-tRNA synthetase
WP_003110964.1	MULTISPECIES: NAD(P)-dependent oxidoreductase	PA_AB	PA_DMSO	14	WP_003110964.1	1991.56	5061.37	1.34563	1.34563	154.14	2.5414	1.69e-06	6.26e-07	8.16136	0.111325	Pseudomonas	0.038	30778	Pae_UCBPP-PA14_RefSeq.GCF_000014625.1	4	4	A0A0H2Z9C3	PA14_44120		3-hydroxyisobutyrate dehydrogenase
WP_003120146.1	MULTISPECIES: dihydrolipoyl dehydrogenase	PA_AB	PA_DMSO	14	WP_003120146.1	8396.05	21328.7	1.34501	1.34501	154.032	2.54032	5.92e-08	4.86e-08	7.03416	0.0619245	Pseudomonas	0.216	48531	Pae_UCBPP-PA14_RefSeq.GCF_000014625.1	12	17	A0A0H2ZB32	PA14_35490	lpdV	dihydrolipoamide dehydrogenase
WP_003142203.1	MULTISPECIES: 16S rRNA (cytosine(967)-C(5))-methyltransferase RsmB	PA_AB	PA_DMSO	14	WP_003142203.1	1647.82	4185.85	1.34496	1.34496	154.024	2.54024	1.81e-05	4.32e-06	9.60899	0.170863	Pseudomonas	0.124	47128.2	Pae_UCBPP-PA14_RefSeq.GCF_000014625.1	10	10	A0A0H2ZJY3	PA14_00180		tRNA and rRNA cytosine-C5-methylases
WP_003087954.1	MULTISPECIES: ribonuclease HI	PA_AB	PA_DMSO	14	WP_003087954.1	1880.95	4776.38	1.34446	1.34446	153.934	2.53934	1.82e-06	6.53e-07	9.46124	0.114535	Pseudomonas	0.169	16696.9	Pae_UCBPP-PA14_RefSeq.GCF_000014625.1	4	4	Q02KV8	PA14_41060	rnhA	ribonuclease H
WP_004365040.1	MULTISPECIES: pyridoxal-phosphate dependent enzyme	PA_AB	PA_DMSO	14	WP_004365040.1	11435.7	29037.1	1.34435	1.34435	153.917	2.53917	6.99e-07	3.14e-07	8.58331	0.112217	Pseudomonas	0.363	49184.9	Pae_UCBPP-PA14_RefSeq.GCF_000014625.1	22	28	A0A0H2ZL24	PA14_05220		cystathionine beta-synthase
WP_003110258.1	MULTISPECIES: arginine N-succinyltransferase	PA_AB	PA_DMSO	14	WP_003110258.1	3570.97	9059.72	1.34315	1.34315	153.705	2.53705	5.94e-09	8.01e-09	9.1354	0.0731537	Pseudomonas	0.179	37259.5	Pae_UCBPP-PA14_RefSeq.GCF_000014625.1	7	7	A0A0H2Z7B5	PA14_52690	aruG	arginine/ornithine succinyltransferase AII subunit
WP_003102816.1	MULTISPECIES: 1-deoxy-D-xylulose-5-phosphate synthase	PA_AB	PA_DMSO	14	WP_003102816.1	6055.73	15363	1.34309	1.34309	153.694	2.53694	1.04e-07	7.49e-08	7.39318	0.0754236	Pseudomonas	0.094	68049.8	Pae_UCBPP-PA14_RefSeq.GCF_000014625.1	8	10	Q02SL1	PA14_11550	dxs	1-deoxy-D-xylulose-5-phosphate synthase
WP_003123184.1	MULTISPECIES: YchJ family protein	PA_AB	PA_DMSO	14	WP_003123184.1	11632.9	29499.9	1.3425	1.3425	153.591	2.53591	6.9e-05	1.37e-05	8.82053	0.225356	Pseudomonas	0.408	17217.3	Pae_UCBPP-PA14_RefSeq.GCF_000014625.1	7	11	Q02IK5	PA14_50900		hypothetical protein
WP_003121834.1	MULTISPECIES: DNA primase	PA_AB	PA_DMSO	12	WP_003121834.1	804.96	2039.81	1.34144	1.34144	153.405	2.53405	1.2e-05	3.04e-06	4.32349	0.058783	Pseudomonas	0.015	74133.9	Pae_UCBPP-PA14_RefSeq.GCF_000014625.1	7	7	A0A0H2ZLR9	PA14_07530	dnaG	DNA primase
WP_003091237.1	MULTISPECIES: AraC family transcriptional regulator	PA_AB	PA_DMSO	14	WP_003091237.1	2422.42	6136.62	1.341	1.341	153.326	2.53326	6.23e-05	1.26e-05	6.21879	0.137676	Pseudomonas	0.111	38842.2	Pae_UCBPP-PA14_RefSeq.GCF_000014625.1	5	5	A0A0H2ZD77	PA14_24920		transcriptional regulator
WP_016254285.1	MULTISPECIES: DEAD/DEAH box helicase	PA_AB	PA_DMSO	14	WP_016254285.1	6859.59	17353.1	1.339	1.339	152.975	2.52975	6.04e-07	2.81e-07	9.7891	0.118844	Pseudomonadota	0.169	76222	Pae_UCBPP-PA14_RefSeq.GCF_000014625.1	23	25		PA14_15590		hypothetical protein
WP_003089547.1	MULTISPECIES: pyoverdine export/recycling transporter periplasmic adaptor subunit PvdR	PA_AB	PA_DMSO	14	WP_003089547.1	1283.42	3245.17	1.3383	1.3383	152.852	2.52852	6.41e-07	2.94e-07	8.31421	0.0983705	Pseudomonas	0.156	42089.5	Pae_UCBPP-PA14_RefSeq.GCF_000014625.1	10	11	A0A0H2ZB77	PA14_33770		hypothetical protein
WP_003139346.1	MULTISPECIES: NAD(P)/FAD-dependent oxidoreductase	PA_AB	PA_DMSO	14	WP_003139346.1	5272.86	13327.8	1.33778	1.33778	152.762	2.52762	2.34e-07	1.37e-07	7.9844	0.089778	Pseudomonas	0.195	44635.3	Pae_UCBPP-PA14_RefSeq.GCF_000014625.1	11	12	A0A0H2ZB97	PA14_34330		hypothetical protein
WP_016253668.1	MULTISPECIES: TetR/AcrR family transcriptional regulator	PA_AB	PA_DMSO	14	WP_016253668.1	2070.29	5232.27	1.3376	1.3376	152.731	2.52731	7.43e-06	2.07e-06	6.46789	0.145045	Pseudomonas	0.061	23104.4	Pae_UCBPP-PA14_RefSeq.GCF_000014625.1	4	4		PA14_RS18940	PA14_RS18940
WP_003095256.1	MULTISPECIES: cyclic di-GMP phosphodiesterase	PA_AB	PA_DMSO	14	WP_003095256.1	914.147	2309.49	1.33708	1.33708	152.639	2.52639	1.3e-06	5.12e-07	8.62181	0.105799	Pseudomonas	0.02	43658.6	Pae_UCBPP-PA14_RefSeq.GCF_000014625.1	5	5	A0A0H2ZHQ4	PA14_63210		two-component response regulator
WP_003138665.1	MULTISPECIES: cobalt-precorrin-5B (C(1))-methyltransferase	PA_AB	PA_DMSO	14	WP_003138665.1	1420.14	3586.93	1.33671	1.33671	152.575	2.52575	0.000273525	4.83e-05	8.647	0.199386	Pseudomonas	0.117	38073.6	Pae_UCBPP-PA14_RefSeq.GCF_000014625.1	6	6	Q02P70	PA14_26470	cbiD	cobalt-precorrin-6A synthase
WP_004365428.1	MULTISPECIES: bifunctional phosphoribosylaminoimidazolecarboxamide formyltransferase/IMP cyclohydrolase	PA_AB	PA_DMSO	14	WP_004365428.1	56914.5	143746	1.33665	1.33665	152.564	2.52564	7.64e-07	3.36e-07	9.22436	0.127548	Pseudomonas	0.284	57666.8	Pae_UCBPP-PA14_RefSeq.GCF_000014625.1	25	28	Q02FG6	PA14_64200	purH	bifunctional phosphoribosylaminoimidazolecarboxamide formyltransferase/IMP cyclohydrolase
WP_003095680.1	MULTISPECIES: cyclic di-GMP-binding protein FimX	PA_AB	PA_DMSO	14	WP_003095680.1	3136.52	7912.66	1.335	1.335	152.275	2.52275	5.7e-07	2.7e-07	8.53281	0.0871875	Pseudomonas	0.071	75993.1	Pae_UCBPP-PA14_RefSeq.GCF_000014625.1	7	8	A0A0H2ZHA6	PA14_65540		hypothetical protein
WP_003140859.1	MULTISPECIES: glutathione peroxidase	PA_AB	PA_DMSO	14	WP_003140859.1	23391	58986.6	1.33443	1.33443	152.176	2.52176	3.5e-07	1.86e-07	8.76156	0.099494	Pseudomonas	0.2	17248.7	Pae_UCBPP-PA14_RefSeq.GCF_000014625.1	6	7	A0A0H2Z616	PA14_53420		glutathione peroxidase
WP_003098317.1	MULTISPECIES: guanylate kinase	PA_AB	PA_DMSO	14	WP_003098317.1	3055.01	7699.72	1.33363	1.33363	152.036	2.52036	4.63e-05	9.77e-06	8.05215	0.143336	Pseudomonas	0.167	23102.1	Pae_UCBPP-PA14_RefSeq.GCF_000014625.1	8	9	A0A0H2ZJE1	PA14_70440	gmk	guanylate kinase
WP_003138923.1	MULTISPECIES: methyl-accepting chemotaxis protein	PA_AB	PA_DMSO	14	WP_003138923.1	2223.23	5596.97	1.33199	1.33199	151.749	2.51749	7.84e-05	1.54e-05	7.60973	0.155655	Pseudomonas	0.02	60262.2	Pae_UCBPP-PA14_RefSeq.GCF_000014625.1	4	4	A0A0H2ZC84	PA14_29800		chemotaxis transducer
WP_003090602.1	MULTISPECIES: GFA family protein	PA_AB	PA_DMSO	14	WP_003090602.1	7160.58	18020.6	1.3315	1.3315	151.665	2.51665	2.36e-05	5.49e-06	9.37055	0.171632	Pseudomonas	0.069	14599.3	Pae_UCBPP-PA14_RefSeq.GCF_000014625.1	4	4	A0A0H2ZCF3	PA14_28950		hypothetical protein
WP_003138452.1	MULTISPECIES: bifunctional 4-hydroxy-2-oxoglutarate aldolase/2-dehydro-3-deoxy-phosphogluconate aldolase	PA_AB	PA_DMSO	14	WP_003138452.1	3050.24	7676.2	1.33147	1.33147	151.659	2.51659	6.52e-06	1.87e-06	7.78865	0.125308	Pseudomonas	0.264	23925.6	Pae_UCBPP-PA14_RefSeq.GCF_000014625.1	5	5	A0A0H2ZCB4	PA14_23090		keto-hydroxyglutarate-aldolase/keto-deoxy- phosphogluconate aldolase
WP_003117183.1	MULTISPECIES: serine hydroxymethyltransferase	PA_AB	PA_DMSO	14	WP_003117183.1	13054.3	32827.7	1.33039	1.33039	151.47	2.5147	7.16e-06	2e-06	9.41721	0.158152	Pseudomonas	0.041	44671.7	Pae_UCBPP-PA14_RefSeq.GCF_000014625.1	3	3	A0A0H2ZIF8	PA14_71460	glyA1	serine hydroxymethyltransferase
WP_003091586.1	MULTISPECIES: ABC transporter substrate-binding protein	PA_AB	PA_DMSO	14	WP_003091586.1	1363.62	3427.34	1.32965	1.32965	151.342	2.51342	0.000193739	3.51e-05	5.55004	0.13179	Pseudomonas	0.068	38285.5	Pae_UCBPP-PA14_RefSeq.GCF_000014625.1	4	4	A0A0H2ZDS6	PA14_21960		hypothetical protein
WP_003087438.1	MULTISPECIES: PaaI family thioesterase	PA_AB	PA_DMSO	14	WP_003087438.1	10943.1	27503.2	1.32957	1.32957	151.328	2.51328	0.00117998	0.000182214	5.386	0.161335	Pseudomonas	0.108	16833.3	Pae_UCBPP-PA14_RefSeq.GCF_000014625.1	2	2	A0A0H2Z9G0	PA14_43890		hypothetical protein
WP_003140185.1	MULTISPECIES: alpha/beta family hydrolase	PA_AB	PA_DMSO	14	WP_003140185.1	4283.65	10760.4	1.32882	1.32882	151.197	2.51197	3.66e-07	1.92e-07	9.40805	0.0967723	Pseudomonas	0.21	22649.1	Pae_UCBPP-PA14_RefSeq.GCF_000014625.1	6	7	A0A0H2Z8U1	PA14_44320		hypothetical protein
WP_003094029.1	MULTISPECIES: lipopolysaccharide kinase InaA family protein	PA_AB	PA_DMSO	12	WP_003094029.1	745.064	1869.24	1.32701	1.32701	150.883	2.50883	2.49e-06	8.51e-07	3.43444	0.0217328	Pseudomonas	0.077	26718.2	Pae_UCBPP-PA14_RefSeq.GCF_000014625.1	4	4	A0A0H2ZGM1	PA14_56920	inaA	InaA protein
WP_003095071.1	MULTISPECIES: acetolactate synthase 3 large subunit	PA_AB	PA_DMSO	14	WP_003095071.1	1225.78	3075.16	1.32696	1.32696	150.873	2.50873	0.00293274	0.000425085	3.55107	0.127949	Pseudomonas	0.04	63018.5	Pae_UCBPP-PA14_RefSeq.GCF_000014625.1	5	5	A0A0H2ZGQ7	PA14_62160	ilvI	acetolactate synthase 3 catalytic subunit
WP_124164556.1	MULTISPECIES: phospholipase D family protein	PA_AB	PA_DMSO	14	WP_124164556.1	2427.71	6086.43	1.326	1.326	150.707	2.50707	8.58e-07	3.69e-07	6.91025	0.077589	Gammaproteobacteria	0.108	38472.3	Pae_UCBPP-PA14_RefSeq.GCF_000014625.1	6	6		PA14_RS06235	PA14_RS06235
WP_003112013.1	MULTISPECIES: SPOR domain-containing protein	PA_AB	PA_DMSO	14	WP_003112013.1	1638.11	4106.13	1.32575	1.32575	150.663	2.50663	5.2e-09	7.36e-09	8.9806	0.0467695	Pseudomonas	0.09	26048.7	Pae_UCBPP-PA14_RefSeq.GCF_000014625.1	4	5	A0A0H2ZG75	PA14_08640		hypothetical protein
WP_004364975.1	MULTISPECIES: hypothetical protein	PA_AB	PA_DMSO	12	WP_004364975.1	1155.03	2892.67	1.32447	1.32447	150.44	2.5044	0.00618167	0.000855499	3.09621	0.199245	Pseudomonas	0.036	27037.7	Pae_UCBPP-PA14_RefSeq.GCF_000014625.1	5	5	A0A0H2ZKN8	PA14_04040		hypothetical protein
WP_011666750.1	MULTISPECIES: methyl-accepting chemotaxis protein PctA	PA_AB	PA_DMSO	14	WP_011666750.1	19233.5	48067.8	1.32145	1.32145	149.917	2.49917	4.88e-07	2.42e-07	7.67832	0.0790772	Pseudomonas	0.141	67942.1	Pae_UCBPP-PA14_RefSeq.GCF_000014625.1	12	12	A0A0H2ZG92	PA14_56000	pctA	chemotactic transducer PctA
WP_003142155.1	MULTISPECIES: energy transducer TonB1	PA_AB	PA_DMSO	14	WP_003142155.1	692.857	1726.42	1.31715	1.31715	149.173	2.49173	5.33e-06	1.59e-06	6.52062	0.102299	Pseudomonas	0.064	36665.9	Pae_UCBPP-PA14_RefSeq.GCF_000014625.1	9	10	A0A0H2ZJP3	PA14_72970	tonB	TonB protein
WP_003137371.1	MULTISPECIES: alpha/beta hydrolase family protein	PA_AB	PA_DMSO	14	WP_003137371.1	786.934	1959.39	1.31609	1.31609	148.99	2.4899	1.2e-07	8.28e-08	9.36244	0.0787808	Pseudomonas	0.023	37939.8	Pae_UCBPP-PA14_RefSeq.GCF_000014625.1	3	4	A0A0H2ZLL6	PA14_07810		hypothetical protein
WP_003094769.1	MULTISPECIES: FKBP-type peptidyl-prolyl cis-trans isomerase	PA_AB	PA_DMSO	14	WP_003094769.1	3791.15	9433.55	1.31516	1.31516	148.831	2.48831	5.33e-08	4.45e-08	9.54618	0.0992337	Pseudomonas	0.122	21795.4	Pae_UCBPP-PA14_RefSeq.GCF_000014625.1	4	6	A0A0H2ZHE1	PA14_60500	fklB	peptidyl-prolyl cis-trans isomerase FklB
WP_003139201.1	MULTISPECIES: aminomethyl-transferring glycine dehydrogenase	PA_AB	PA_DMSO	14	WP_003139201.1	2724.57	6746.96	1.30821	1.30821	147.634	2.47634	4.11e-07	2.09e-07	9.30962	0.0991578	Pseudomonas	0.091	103889	Pae_UCBPP-PA14_RefSeq.GCF_000014625.1	16	16	A0A0H2ZBD3	PA14_33000	gcvP2	glycine dehydrogenase
WP_003089383.1	MULTISPECIES: LysE family translocator	PA_AB	PA_DMSO	14	WP_003089383.1	5546.88	13727.9	1.30737	1.30737	147.49	2.4749	5.15e-08	4.31e-08	8.7704	0.0764719	Pseudomonas	0.068	22109	Pae_UCBPP-PA14_RefSeq.GCF_000014625.1	2	2	A0A0H2ZB61	PA14_34800		amino acid transporter LysE
WP_003139802.1	MULTISPECIES: hypothetical protein	PA_AB	PA_DMSO	14	WP_003139802.1	1208.58	2987.68	1.30571	1.30571	147.205	2.47205	0.000143832	2.67e-05	7.95241	0.21118	Pseudomonas	0.047	30113.2	Pae_UCBPP-PA14_RefSeq.GCF_000014625.1	3	3	A0A0H2Z902	PA14_39470		hypothetical protein
WP_003111181.1	MULTISPECIES: acyl-CoA thioesterase	PA_AB	PA_DMSO	14	WP_003111181.1	29763.7	73545.3	1.30508	1.30508	147.097	2.47097	0.000603822	9.91e-05	7.97321	0.254377	Pseudomonas	0.159	16584.9	Pae_UCBPP-PA14_RefSeq.GCF_000014625.1	4	4	A0A0H2ZDH0	PA14_23630		hypothetical protein
WP_003141751.1	MULTISPECIES: glycosyltransferase	PA_AB	PA_DMSO	14	WP_003141751.1	6805.06	16793.1	1.30319	1.30319	146.774	2.46774	1.61e-05	3.88e-06	8.14139	0.149066	Pseudomonas	0.265	42211.8	Pae_UCBPP-PA14_RefSeq.GCF_000014625.1	14	14	A0A0H2ZIL6	PA14_66160		glycosyl transferase family protein
WP_003141709.1	MULTISPECIES: alanine racemase	PA_AB	PA_DMSO	14	WP_003141709.1	17809.4	43898.6	1.30154	1.30154	146.491	2.46491	2.79e-06	9.25e-07	8.89064	0.139024	Pseudomonas	0.257	38381.9	Pae_UCBPP-PA14_RefSeq.GCF_000014625.1	10	11	A0A0H2ZIG8	PA14_65110	alr	biosynthetic alanine racemase
WP_003140417.1	MULTISPECIES: GntR family transcriptional regulator	PA_AB	PA_DMSO	14	WP_003140417.1	3596.33	8862.97	1.30127	1.30127	146.445	2.46445	2.6e-06	8.76e-07	8.66608	0.110122	Pseudomonas	0.189	24879.5	Pae_UCBPP-PA14_RefSeq.GCF_000014625.1	3	3	A0A0H2Z777	PA14_47820		transcriptional regulator
WP_003110495.1	MULTISPECIES: acetyl-CoA carboxylase biotin carboxyl carrier protein	PA_AB	PA_DMSO	14	WP_003110495.1	739.951	1819.2	1.2978	1.2978	145.854	2.45854	2.49e-06	8.51e-07	7.31579	0.113201	Pseudomonas	0.314	16454.9	Pae_UCBPP-PA14_RefSeq.GCF_000014625.1	6	8	A0A0H2ZIA1	PA14_64100	accB	acetyl-CoA carboxylase biotin carboxyl carrier protein subunit
WP_003136955.1	MULTISPECIES: oligopeptidase A	PA_AB	PA_DMSO	14	WP_003136955.1	15663.5	38502.8	1.29756	1.29756	145.812	2.45812	1.91e-06	6.79e-07	7.79773	0.104949	Pseudomonas	0.209	76064.7	Pae_UCBPP-PA14_RefSeq.GCF_000014625.1	24	26	A0A0H2ZK71	PA14_00790	prlC	oligopeptidase A
WP_003109337.1	MULTISPECIES: 1-deoxy-D-xylulose-5-phosphate reductoisomerase	PA_AB	PA_DMSO	14	WP_003109337.1	13405.7	32951.4	1.2975	1.2975	145.802	2.45802	5.72e-06	1.68e-06	7.39439	0.105635	Pseudomonas	0.27	42527.9	Pae_UCBPP-PA14_RefSeq.GCF_000014625.1	14	17	Q02RC2	PA14_17130	dxr	1-deoxy-D-xylulose 5-phosphate reductoisomerase
WP_003095212.1	MULTISPECIES: molecular chaperone DnaK	PA_AB	PA_DMSO	14	WP_003095212.1	6300.18	15471.9	1.29619	1.29619	145.58	2.4558	6.06e-07	2.82e-07	9.30682	0.11658	Pseudomonas	0.458	68403.2	Pae_UCBPP-PA14_RefSeq.GCF_000014625.1	43	58	Q02FR1	PA14_62970	dnaK	molecular chaperone DnaK
WP_003138480.1	MULTISPECIES: UDP-glucose 4-epimerase family protein	PA_AB	PA_DMSO	14	WP_003138480.1	275671	676980	1.29617	1.29617	145.575	2.45575	0.0016573	0.000250159	9.80165	0.311017	Pseudomonas	0.476	34950.7	Pae_UCBPP-PA14_RefSeq.GCF_000014625.1	29	41	A0A0H2ZC92	PA14_23450	orfM	NAD dependent epimerase/dehydratase
WP_003138479.1	MULTISPECIES: glycosyltransferase family 4 protein	PA_AB	PA_DMSO	14	WP_003138479.1	665.206	1632.64	1.29533	1.29533	145.434	2.45434	4.73e-05	9.92e-06	6.56968	0.174298	Pseudomonas	0.024	41519.9	Pae_UCBPP-PA14_RefSeq.GCF_000014625.1	6	6	A0A0H2ZDC7	PA14_23440	orfL	group 1 glycosyl transferase
WP_003087739.1	MULTISPECIES: GMP synthase	PA_AB	PA_DMSO	14	WP_003087739.1	8033.38	19716.1	1.2953	1.2953	145.428	2.45428	1.31e-07	8.84e-08	8.58244	0.0953447	Pseudomonas	0.112	25945.7	Pae_UCBPP-PA14_RefSeq.GCF_000014625.1	3	4		PA14_42180		hypothetical protein
WP_003124759.1	MULTISPECIES: endopeptidase La	PA_AB	PA_DMSO	14	WP_003124759.1	3362.84	8251.79	1.29503	1.29503	145.382	2.45382	8.01e-08	6.04e-08	9.26202	0.0906647	Pseudomonas	0.134	88663.2	Pae_UCBPP-PA14_RefSeq.GCF_000014625.1	18	18	A0A0H2Z9W7	PA14_41220	lon	Lon protease
WP_003140070.1	MULTISPECIES: MFS transporter	PA_AB	PA_DMSO	14	WP_003140070.1	5128.09	12580.3	1.29467	1.29467	145.321	2.45321	0.000131399	2.46e-05	5.69131	0.225312	Pseudomonas	0.06	42120.6	Pae_UCBPP-PA14_RefSeq.GCF_000014625.1	2	2	A0A0H2Z955	PA14_42750		MFS metabolite transporter
WP_003095262.1	MULTISPECIES: Lrp/AsnC family transcriptional regulator	PA_AB	PA_DMSO	14	WP_003095262.1	2586.78	6344.67	1.29439	1.29439	145.272	2.45272	2.17e-06	7.61e-07	9.42196	0.12879	Pseudomonas	0.265	16733.5	Pae_UCBPP-PA14_RefSeq.GCF_000014625.1	7	7	A0A0H2ZHV6	PA14_63240		transcriptional regulator
WP_003138489.1	MULTISPECIES: excinuclease ABC subunit UvrB	PA_AB	PA_DMSO	14	WP_003138489.1	711.307	1744.07	1.29391	1.29391	145.192	2.45192	0.000622619	0.000101988	4.47554	0.183247	Pseudomonas	0.051	76081.3	Pae_UCBPP-PA14_RefSeq.GCF_000014625.1	6	6	A0A0H2ZC86	PA14_23510	uvrB	excinuclease ABC subunit B
WP_003093177.1	MULTISPECIES: lipoyl(octanoyl) transferase LipB	PA_AB	PA_DMSO	14	WP_003093177.1	2274.37	5570.83	1.29242	1.29242	144.939	2.44939	1.08e-05	2.78e-06	8.18068	0.132204	Pseudomonas	0.152	23856.5	Pae_UCBPP-PA14_RefSeq.GCF_000014625.1	4	4	Q02SG4	PA14_12120	lipB	lipoate-protein ligase B
WP_003116241.1	MULTISPECIES: TonB-dependent siderophore receptor PiuA	PA_AB	PA_DMSO	14	WP_003116241.1	737.5	1803.72	1.29026	1.29026	144.573	2.44573	6.74e-06	1.92e-06	9.54068	0.12539	Pseudomonas	0.029	82345.6	Pae_UCBPP-PA14_RefSeq.GCF_000014625.1	8	8	A0A0H2ZGX7	PA14_58570		outer membrane ferric siderophore receptor
WP_003121701.1	MULTISPECIES: agmatine deiminase	PA_AB	PA_DMSO	14	WP_003121701.1	2424.98	5924.53	1.28873	1.28873	144.312	2.44312	4.41e-06	1.36e-06	7.58116	0.118377	Pseudomonas	0.174	41219.1	Pae_UCBPP-PA14_RefSeq.GCF_000014625.1	6	6	Q02UC5	PA14_03810	aguA	agmatine deiminase
WP_003091135.1	MULTISPECIES: acyl carrier protein	PA_AB	PA_DMSO	14	WP_003091135.1	87166.4	212826	1.28783	1.28783	144.161	2.44161	0.000103659	1.99e-05	9.04097	0.211093	Pseudomonadota	0.423	8740.7	Pae_UCBPP-PA14_RefSeq.GCF_000014625.1	4	5	A0A0H2ZD34	PA14_25670	acpP	acyl carrier protein
WP_003158782.1	MULTISPECIES: CDGSH iron-sulfur domain-containing protein	PA_AB	PA_DMSO	14	WP_003158782.1	5188.28	12652.8	1.28613	1.28613	143.874	2.43874	3.12e-07	1.7e-07	9.94169	0.110225	Pseudomonas	0.272	9816.13	Pae_UCBPP-PA14_RefSeq.GCF_000014625.1	2	2	A0A0H2ZF23	PA14_15750		hypothetical protein
WP_003095958.1	MULTISPECIES: urocanate hydratase	PA_AB	PA_DMSO	14	WP_003095958.1	26948.3	65697.6	1.28565	1.28565	143.792	2.43792	3.01e-05	6.78e-06	3.95706	0.0637923	Pseudomonas	0.263	61179.4	Pae_UCBPP-PA14_RefSeq.GCF_000014625.1	15	20	Q02ER6	PA14_67350	hutU	urocanate hydratase
WP_003091399.1	MULTISPECIES: 3-isopropylmalate dehydratase large subunit	PA_AB	PA_DMSO	14	WP_003091399.1	104952	255750	1.28501	1.28501	143.684	2.43684	1.05e-05	2.73e-06	8.87914	0.157752	Pseudomonas	0.287	51042.1	Pae_UCBPP-PA14_RefSeq.GCF_000014625.1	20	21	Q02PT4	PA14_23750	leuC	isopropylmalate isomerase large subunit
WP_003094133.1	MULTISPECIES: UDP-N-acetylmuramoyl-L-alanyl-D-glutamate--2,6-diaminopimelate ligase	PA_AB	PA_DMSO	14	WP_003094133.1	28302.3	68930.7	1.28423	1.28423	143.552	2.43552	0.00147926	0.000224103	5.1702	0.176282	Pseudomonas	0.294	51191.2	Pae_UCBPP-PA14_RefSeq.GCF_000014625.1	17	18	A0A0H2ZGP8	PA14_57410	murE	UDP-N-acetylmuramoylalanyl-D-glutamate--2, 6-diaminopimelate ligase
WP_003092983.1	MULTISPECIES: glycine betaine ABC transporter substrate-binding protein	PA_AB	PA_DMSO	14	WP_003092983.1	698.428	1700.98	1.28418	1.28418	143.544	2.43544	6e-07	2.8e-07	8.25786	0.0807111	Pseudomonas	0.032	34726.5	Pae_UCBPP-PA14_RefSeq.GCF_000014625.1	8	8	A0A0H2ZFK6	PA14_13600		ABC transporter substrate-binding protein
WP_003138212.1	MULTISPECIES: alpha-ketoacid dehydrogenase subunit beta	PA_AB	PA_DMSO	14	WP_003138212.1	2081.88	5065.46	1.2828	1.2828	143.311	2.43311	0.024588	0.00312069	5.54978	0.184061	Pseudomonas	0.033	36098.9	Pae_UCBPP-PA14_RefSeq.GCF_000014625.1	3	3	A0A0H2ZD18	PA14_19910		pyruvate dehydrogenase E1 component, beta chain
WP_003116998.1	MULTISPECIES: SDR family NAD(P)-dependent oxidoreductase	PA_AB	PA_DMSO	14	WP_003116998.1	13051.2	31736.8	1.28198	1.28198	143.172	2.43172	5.93e-07	2.77e-07	7.25475	0.0891481	Pseudomonas	0.226	32840.2	Pae_UCBPP-PA14_RefSeq.GCF_000014625.1	8	8	A0A0H2Z7M3	PA14_51090		short-chain dehydrogenase
WP_003134179.1	MULTISPECIES: DUF2845 domain-containing protein	PA_AB	PA_DMSO	14	WP_003134179.1	3232.16	7851.56	1.28048	1.28048	142.92	2.4292	2.96e-07	1.62e-07	9.56915	0.109898	Pseudomonas	0.146	11003.7	Pae_UCBPP-PA14_RefSeq.GCF_000014625.1	3	6	A0A0H2ZM14	PA14_59845		hypothetical protein
WP_003141754.1	MULTISPECIES: lipopolysaccharide heptosyltransferase I	PA_AB	PA_DMSO	14	WP_003141754.1	3266.64	7933.29	1.28011	1.28011	142.858	2.42858	0.000265946	4.71e-05	6.58785	0.144079	Pseudomonas	0.09	39590.5	Pae_UCBPP-PA14_RefSeq.GCF_000014625.1	7	8	A0A0H2ZID3	PA14_66240	waaC	lipopolysaccharide heptosyltransferase I
WP_003139357.1	MULTISPECIES: ABC transporter substrate-binding protein	PA_AB	PA_DMSO	14	WP_003139357.1	1165.64	2830.1	1.27974	1.27974	142.795	2.42795	1.05e-05	2.73e-06	9.7736	0.146336	Pseudomonas	0.073	43748	Pae_UCBPP-PA14_RefSeq.GCF_000014625.1	2	2	A0A0H2ZBA5	PA14_34510		hypothetical protein
WP_003114182.1	MULTISPECIES: L-aspartate oxidase	PA_AB	PA_DMSO	14	WP_003114182.1	25649	62256.9	1.27933	1.27933	142.726	2.42726	4.01e-06	1.25e-06	7.3836	0.121839	Pseudomonas	0.141	60004.9	Pae_UCBPP-PA14_RefSeq.GCF_000014625.1	12	14	A0A0H2Z7B0	PA14_54450	nadB	L-aspartate oxidase
WP_003162506.1	MULTISPECIES: serine hydroxymethyltransferase	PA_AB	PA_DMSO	14	WP_003162506.1	18612.4	45170.1	1.27911	1.27911	142.689	2.42689	8.88e-06	2.39e-06	7.32271	0.119471	Pseudomonas	0.278	45004	Pae_UCBPP-PA14_RefSeq.GCF_000014625.1	14	16	A0A0H2ZAB7	PA14_33010	glyA2	serine hydroxymethyltransferase
WP_003095204.1	MULTISPECIES: ribosome assembly RNA-binding protein YhbY	PA_AB	PA_DMSO	14	WP_003095204.1	944.273	2290.4	1.27832	1.27832	142.557	2.42557	2.49e-06	8.51e-07	9.47809	0.150261	Pseudomonas	0.087	11657.6	Pae_UCBPP-PA14_RefSeq.GCF_000014625.1	4	4	A0A0H2ZHN7	PA14_62880		hypothetical protein
WP_003102722.1	MULTISPECIES: GNAT family N-acetyltransferase	PA_AB	PA_DMSO	14	WP_003102722.1	1190.53	2887.11	1.27802	1.27802	142.507	2.42507	0.00035151	6.06e-05	9.6132	0.243581	Pseudomonas	0.203	19411.5	Pae_UCBPP-PA14_RefSeq.GCF_000014625.1	4	4	A0A0H2Z9X6	PA14_40130		hypothetical protein
WP_003090391.1	MULTISPECIES: sulfurtransferase complex subunit TusB	PA_AB	PA_DMSO	14	WP_003090391.1	1350.38	3273.55	1.27749	1.27749	142.417	2.42417	0.00127123	0.000194728	6.10175	0.222764	Pseudomonas	0.238	10907.6	Pae_UCBPP-PA14_RefSeq.GCF_000014625.1	3	4	A0A0H2ZC74	PA14_30380		hypothetical protein
WP_003084958.1	MULTISPECIES: erythrose-4-phosphate dehydrogenase	PA_AB	PA_DMSO	14	WP_003084958.1	4146.65	10027	1.27388	1.27388	141.811	2.41811	0.00247683	0.000362178	3.88832	0.146373	Pseudomonas	0.054	38743.8	Pae_UCBPP-PA14_RefSeq.GCF_000014625.1	5	5	A0A0H2ZL79	PA14_07170	epd	D-erythrose 4-phosphate dehydrogenase
WP_003135230.1	MULTISPECIES: acetate--CoA ligase	PA_AB	PA_DMSO	14	WP_003135230.1	51485.9	124486	1.27373	1.27373	141.786	2.41786	3.83e-06	1.21e-06	9.02999	0.136408	Pseudomonas	0.222	71640.1	Pae_UCBPP-PA14_RefSeq.GCF_000014625.1	27	33	A0A0H2ZGT3	PA14_62630	acsB	acetyl-CoA synthetase
WP_003087998.1	MULTISPECIES: YhdH/YhfP family quinone oxidoreductase	PA_AB	PA_DMSO	14	WP_003087998.1	37799.1	91259.5	1.27162	1.27162	141.433	2.41433	1.41e-06	5.44e-07	9.76323	0.132726	Pseudomonas	0.255	34551.8	Pae_UCBPP-PA14_RefSeq.GCF_000014625.1	14	16	A0A0H2ZA23	PA14_40830		oxidoreductase
WP_003142121.1	MULTISPECIES: GFA family protein	PA_AB	PA_DMSO	12	WP_003142121.1	2851.58	6877.96	1.27022	1.27022	141.199	2.41199	0.00130074	0.000199002	7.34851	0.318595	Pseudomonas	0.129	15244.1	Pae_UCBPP-PA14_RefSeq.GCF_000014625.1	3	3	A0A0H2ZJI1	PA14_72130		hypothetical protein
WP_003135990.1	MULTISPECIES: GMP/IMP nucleotidase	PA_AB	PA_DMSO	14	WP_003135990.1	609.267	1469.23	1.26991	1.26991	141.147	2.41147	0.00101133	0.000157941	6.39139	0.239214	Pseudomonas	0.149	25570.9	Pae_UCBPP-PA14_RefSeq.GCF_000014625.1	4	4	A0A0H2ZHQ6	PA14_68390		hydrolase
WP_003137216.1	MULTISPECIES: OprD family porin	PA_AB	PA_DMSO	14	WP_003137216.1	6830.1	16451.7	1.26826	1.26826	140.87	2.4087	1.29e-06	5.1e-07	9.82503	0.13709	Pseudomonas	0.13	49851.3	Pae_UCBPP-PA14_RefSeq.GCF_000014625.1	11	11	A0A0H2ZKS8	PA14_03800	oprE	anaerobically-induced outer membrane porin OprE precursor
WP_003139944.1	MULTISPECIES: cysteine--tRNA ligase	PA_AB	PA_DMSO	14	WP_003139944.1	42529.7	102414	1.26787	1.26787	140.805	2.40805	1.54e-05	3.75e-06	9.48857	0.194876	Pseudomonas	0.315	51335.1	Pae_UCBPP-PA14_RefSeq.GCF_000014625.1	25	33	Q02KT6	PA14_41360	cysS	cysteinyl-tRNA synthetase
WP_003138962.1	MULTISPECIES: aliphatic sulfonate ABC transporter substrate-binding protein	PA_AB	PA_DMSO	13	WP_003138962.1	966.758	2327.73	1.2677	1.2677	140.777	2.40777	3.78e-05	8.21e-06	5.18217	0.0845251	Pseudomonas	0.041	34728.4	Pae_UCBPP-PA14_RefSeq.GCF_000014625.1	3	3	A0A0H2ZAU9	PA14_30550		periplasmic aliphatic sulfonate-binding protein
WP_003092253.1	MULTISPECIES: MBL fold metallo-hydrolase RNA specificity domain-containing protein	PA_AB	PA_DMSO	14	WP_003092253.1	6787.26	16337.3	1.26727	1.26727	140.706	2.40706	4.33e-06	1.34e-06	9.81472	0.141456	Pseudomonas	0.227	51962	Pae_UCBPP-PA14_RefSeq.GCF_000014625.1	13	14	A0A0H2ZET8	PA14_17570		hypothetical protein
WP_003087901.1	MULTISPECIES: hypothetical protein	PA_AB	PA_DMSO	14	WP_003087901.1	3618.67	8699.25	1.26543	1.26543	140.399	2.40399	2.59e-10	7.14e-10	7.84271	0.0507421	Pseudomonas	0.164	8375.6	Pae_UCBPP-PA14_RefSeq.GCF_000014625.1	1	2	A0A0H2Z9N9	PA14_41300		hypothetical protein
WP_003141655.1	MULTISPECIES: protein-methionine-sulfoxide reductase catalytic subunit MsrP	PA_AB	PA_DMSO	14	WP_003141655.1	900.943	2165.18	1.26498	1.26498	140.324	2.40324	0.000204961	3.69e-05	8.85813	0.152503	Pseudomonas	0.033	38184.6	Pae_UCBPP-PA14_RefSeq.GCF_000014625.1	3	3	A0A0H2ZHZ3	PA14_62110		sulfite oxidase subunit YedY
WP_003139592.1	MULTISPECIES: 5-oxoprolinase subunit B family protein	PA_AB	PA_DMSO	14	WP_003139592.1	3864.26	9280.33	1.26398	1.26398	140.158	2.40158	2.96e-06	9.75e-07	7.49403	0.110556	Pseudomonas	0.046	26232.1	Pae_UCBPP-PA14_RefSeq.GCF_000014625.1	3	3	A0A0H2ZAI8	PA14_37290		hypothetical protein
WP_003110187.1	MULTISPECIES: protein adenylyltransferase SelO	PA_AB	PA_DMSO	14	WP_003110187.1	1051.44	2524.29	1.26351	1.26351	140.079	2.40079	3.87e-05	8.38e-06	7.71872	0.130009	Pseudomonas	0.047	55107.9	Pae_UCBPP-PA14_RefSeq.GCF_000014625.1	5	5	Q02EZ4	PA14_66410		hypothetical protein
WP_003086532.1	MULTISPECIES: UTRA domain-containing protein	PA_AB	PA_DMSO	14	WP_003086532.1	2055.89	4932.2	1.26247	1.26247	139.906	2.39906	2.28e-06	7.93e-07	6.98488	0.0983538	Pseudomonas	0.084	27406.5	Pae_UCBPP-PA14_RefSeq.GCF_000014625.1	4	4	A0A0H2Z7Q6	PA14_49630		transcriptional regulator
WP_003137052.1	MULTISPECIES: aerotaxis transducer Aer2	PA_AB	PA_DMSO	14	WP_003137052.1	2144.85	5144.28	1.26209	1.26209	139.843	2.39843	7.47e-10	1.65e-09	9.04414	0.0482991	Pseudomonas	0.016	72572.3	Pae_UCBPP-PA14_RefSeq.GCF_000014625.1	15	16	A0A0H2ZK98	PA14_02220		chemotaxis transducer
WP_016254354.1	MULTISPECIES: aspartate aminotransferase family protein	PA_AB	PA_DMSO	14	WP_016254354.1	4620.73	11078.7	1.2616	1.2616	139.761	2.39761	1.22e-05	3.07e-06	6.38786	0.0994413	Pseudomonas	0.088	50336.4	Pae_UCBPP-PA14_RefSeq.GCF_000014625.1	4	4		PA14_72870		aminotransferase
WP_003111886.1	MULTISPECIES: 3-methyl-2-oxobutanoate dehydrogenase (2-methylpropanoyl-transferring) subunit alpha	PA_AB	PA_DMSO	14	WP_003111886.1	2042.99	4897.11	1.26125	1.26125	139.703	2.39703	5.45e-05	1.13e-05	7.42466	0.186353	Pseudomonas	0.068	45256.2	Pae_UCBPP-PA14_RefSeq.GCF_000014625.1	5	5	A0A0H2ZAU0	PA14_35530	bkdA1	2-oxoisovalerate dehydrogenase subunit alpha
WP_003096289.1	MULTISPECIES: extracellular solute-binding protein	PA_AB	PA_DMSO	14	WP_003096289.1	5829.81	13963.1	1.2601	1.2601	139.512	2.39512	5.03e-07	2.47e-07	9.6446	0.101323	Pseudomonas	0.19	36292.2	Pae_UCBPP-PA14_RefSeq.GCF_000014625.1	14	14	A0A0H2ZIS4	PA14_68900		iron ABC transporter substrate-binding protein
WP_003090384.1	MULTISPECIES: 3-mercaptopropionate dioxygenase	PA_AB	PA_DMSO	7	WP_003090384.1	322.098	771.314	1.25982	1.25982	139.466	2.39466	0.0690248	0.00834624	4.42412	0.109615	Pseudomonas	0.06	22557.3	Pae_UCBPP-PA14_RefSeq.GCF_000014625.1	4	4	A0A0H2ZC69	PA14_30440		hypothetical protein
WP_003087775.1	MULTISPECIES: HTH-type transcriptional regulator CysB	PA_AB	PA_DMSO	14	WP_003087775.1	1742.1	4171.05	1.25958	1.25958	139.427	2.39427	0.000201469	3.64e-05	8.84719	0.215972	Pseudomonas	0.062	36109.8	Pae_UCBPP-PA14_RefSeq.GCF_000014625.1	6	6	A0A0H2Z9D1	PA14_41870	cysB	transcriptional regulator CysB
WP_003097084.1	MULTISPECIES: zinc metallochaperone GTPase ZigA	PA_AB	PA_DMSO	14	WP_003097084.1	72279.5	172762	1.25713	1.25713	139.02	2.3902	2.42e-05	5.6e-06	8.22117	0.154579	Pseudomonas	0.37	45148.2	Pae_UCBPP-PA14_RefSeq.GCF_000014625.1	19	22	A0A0H2ZIU5	PA14_73010		hypothetical protein
WP_003084891.1	MULTISPECIES: transcriptional regulator Dnr	PA_AB	PA_DMSO	14	WP_003084891.1	7544.38	18009	1.25525	1.25525	138.708	2.38708	0.000220674	3.95e-05	8.6714	0.204312	Bacteria	0.211	25951.8	Pae_UCBPP-PA14_RefSeq.GCF_000014625.1	5	6	A0A0H2ZKS2	PA14_06870	dnr	transcriptional regulator Dnr
WP_003096673.1	MULTISPECIES: phosphate ABC transporter substrate-binding protein PstS	PA_AB	PA_DMSO	14	WP_003096673.1	1476.3	3521.28	1.25411	1.25411	138.52	2.3852	2.51e-07	1.44e-07	9.76542	0.108288	Pseudomonas	0.093	34473.6	Pae_UCBPP-PA14_RefSeq.GCF_000014625.1	10	11	Q02DZ3	PA14_70860		hypothetical protein
WP_003141918.1	MULTISPECIES: phosphoenolpyruvate carboxykinase	PA_AB	PA_DMSO	14	WP_003141918.1	53225.8	126936	1.2539	1.2539	138.485	2.38485	6.29e-06	1.81e-06	9.38728	0.17436	Pseudomonas	0.265	55746.1	Pae_UCBPP-PA14_RefSeq.GCF_000014625.1	30	36	Q02EH2	PA14_68580	pckA	phosphoenolpyruvate carboxykinase
WP_003111333.1	MULTISPECIES: flagellar hook-length control protein FliK	PA_AB	PA_DMSO	14	WP_003111333.1	912.587	2175.59	1.25337	1.25337	138.398	2.38398	1.7e-06	6.28e-07	8.66272	0.103537	Pseudomonas	0.043	52654.3	Pae_UCBPP-PA14_RefSeq.GCF_000014625.1	6	6	A0A0H2Z7Q5	PA14_45400		hypothetical protein
WP_003140552.1	MULTISPECIES: pyocin-S3 immunity protein	PA_AB	PA_DMSO	14	WP_003140552.1	28383.8	67662	1.25328	1.25328	138.383	2.38383	6.64e-05	1.33e-05	9.51943	0.203579	Pseudomonas	0.301	17058.7	Pae_UCBPP-PA14_RefSeq.GCF_000014625.1	5	7	A0A0H2Z7R5	PA14_49510	pyoS3I	immunity protein S3I structureal gene
WP_003103050.1	MULTISPECIES: 2-methylcitrate synthase	PA_AB	PA_DMSO	14	WP_003103050.1	146870	350105	1.25324	1.25324	138.377	2.38377	4.64e-05	9.78e-06	9.28161	0.184074	Pseudomonas	0.349	41689.6	Pae_UCBPP-PA14_RefSeq.GCF_000014625.1	15	18	A0A0H2Z6P5	PA14_53950	prpC	methylcitrate synthase
WP_003090573.1	MULTISPECIES: cysteine synthase A	PA_AB	PA_DMSO	14	WP_003090573.1	18159.2	43252	1.25207	1.25207	138.182	2.38182	1.8e-08	1.91e-08	9.61601	0.0804307	Pseudomonas	0.543	34309.6	Pae_UCBPP-PA14_RefSeq.GCF_000014625.1	16	23	A0A0H2ZCD7	PA14_29110	cysK	cysteine synthase A
WP_003103450.1	MULTISPECIES: amino acid ABC transporter permease	PA_AB	PA_DMSO	14	WP_003103450.1	3391.23	8065.91	1.25003	1.25003	137.846	2.37846	4.92e-06	1.49e-06	8.653	0.159528	Pseudomonas	0.066	35368	Pae_UCBPP-PA14_RefSeq.GCF_000014625.1	4	4	A0A0H2ZIF9	PA14_67040		ABC transporter permease
WP_003140063.1	MULTISPECIES: LTA synthase family protein	PA_AB	PA_DMSO	14	WP_003140063.1	8082.52	19197.2	1.24802	1.24802	137.516	2.37516	5.59e-06	1.65e-06	9.17445	0.126296	Pseudomonas	0.093	77915.5	Pae_UCBPP-PA14_RefSeq.GCF_000014625.1	14	14	A0A0H2Z958	PA14_42670		hypothetical protein
WP_003086769.1	MULTISPECIES: cob(I)yrinic acid a,c-diamide adenosyltransferase	PA_AB	PA_DMSO	14	WP_003086769.1	5179.59	12288.9	1.24645	1.24645	137.256	2.37256	2.16e-06	7.56e-07	8.01757	0.116677	Pseudomonas	0.143	22292.5	Pae_UCBPP-PA14_RefSeq.GCF_000014625.1	4	4	A0A0H2Z835	PA14_47790	cobO	cob(I)yrinic acid a,c-diamide adenosyltransferase
WP_003096892.1	MULTISPECIES: GDP-6-deoxy-D-mannose reductase	PA_AB	PA_DMSO	14	WP_003096892.1	2934.76	6948.4	1.24344	1.24344	136.762	2.36762	0.00062545	0.000102316	6.7334	0.180167	Pseudomonas	0.066	33898.8	Pae_UCBPP-PA14_RefSeq.GCF_000014625.1	4	4	A0A0H2ZIL5	PA14_72000	rmd	oxidoreductase Rmd
WP_003110260.1	MULTISPECIES: acetate--CoA ligase	PA_AB	PA_DMSO	14	WP_003110260.1	22502.2	53248.8	1.24268	1.24268	136.638	2.36638	7.28e-07	3.24e-07	9.37603	0.113027	Pseudomonas	0.171	71762.6	Pae_UCBPP-PA14_RefSeq.GCF_000014625.1	15	16	A0A0H2Z7A9	PA14_52800	acsA	acetyl-CoA synthetase
WP_011666649.1	MULTISPECIES: non-ribosomal peptide synthetase	PA_AB	PA_DMSO	14	WP_011666649.1	7899.42	18646.8	1.23911	1.23911	136.053	2.36053	7.91e-07	3.44e-07	8.72195	0.118391	Pseudomonas	0.078	134190	Pae_UCBPP-PA14_RefSeq.GCF_000014625.1	17	19	A0A0H2ZAZ7	PA14_34810		non-ribosomal peptide synthetase
WP_003137565.1	MULTISPECIES: bacteriophytochrome BphP	PA_AB	PA_DMSO	14	WP_003137565.1	1908.78	4497	1.23631	1.23631	135.596	2.35596	1.31e-06	5.13e-07	8.21375	0.0719559	Pseudomonas	0.07	80855.7	Pae_UCBPP-PA14_RefSeq.GCF_000014625.1	10	11	A0A0H2ZG02	PA14_10700		bacteriophytochrome
WP_003087175.1	MULTISPECIES: sulfate ABC transporter substrate-binding protein	PA_AB	PA_DMSO	14	WP_003087175.1	3100.29	7300.82	1.23566	1.23566	135.488	2.35488	1.92e-07	1.21e-07	9.40163	0.0706356	Pseudomonas	0.12	36517.3	Pae_UCBPP-PA14_RefSeq.GCF_000014625.1	8	9	A0A0H2Z953	PA14_45110	cysP	sulfate-binding protein of ABC transporter
WP_003098180.1	MULTISPECIES: nitrite/sulfite reductase	PA_AB	PA_DMSO	14	WP_003098180.1	13963.4	32810.3	1.2325	1.2325	134.974	2.34974	3.95e-07	2.03e-07	9.62681	0.107658	Pseudomonas	0.306	62132.4	Pae_UCBPP-PA14_RefSeq.GCF_000014625.1	23	24	A0A0H2ZA28	PA14_40770	cysI	sulfite reductase
WP_003093625.1;WP_011666698.1	MULTISPECIES: phenazine biosynthesis protein PhzD;phenazine biosynthesis protein PhzD	PA_AB	PA_DMSO	14	WP_003093625.1;WP_011666698.1	16728.9	39298.5	1.23213	1.23213	134.913	2.34913	4.6e-08	3.93e-08	9.90381	0.0900197	Gammaproteobacteria;Pseudomonas aeruginosa	25.6%;25.6%	23195.56;23194.62	Pae_UCBPP-PA14_RefSeq.GCF_000014625.1	11	18	A0A0H2ZF69	PA14_09450	phzD1	phenazine biosynthesis protein PhzD
WP_003137596.1	MULTISPECIES: 4-hydroxyphenylacetate 3-monooxygenase, oxygenase component	PA_AB	PA_DMSO	14	WP_003137596.1	1638.37	3843.11	1.23002	1.23002	134.57	2.3457	3.5e-05	7.71e-06	7.53528	0.154152	Pseudomonas	0.11	58506.2	Pae_UCBPP-PA14_RefSeq.GCF_000014625.1	11	12	A0A0H2ZES4	PA14_11000	hpaA	4-hydroxyphenylacetate 3-monooxygenase large chain
WP_003137942.1	MULTISPECIES: flotillin family protein	PA_AB	PA_DMSO	14	WP_003137942.1	771.63	1809.23	1.2294	1.2294	134.469	2.34469	4.48e-05	9.48e-06	9.43246	0.141697	Pseudomonas	0.015	75836.1	Pae_UCBPP-PA14_RefSeq.GCF_000014625.1	5	5	A0A0H2ZEZ8	PA14_16180		hypothetical protein
WP_003093604.1	MULTISPECIES: gluconolactonase PpgL	PA_AB	PA_DMSO	14	WP_003093604.1	2339.12	5474.88	1.22686	1.22686	134.057	2.34057	1.07e-06	4.37e-07	7.25816	0.0820318	Pseudomonas	0.052	41602.6	Pae_UCBPP-PA14_RefSeq.GCF_000014625.1	3	3	A0A0H2ZG47	PA14_09550		hypothetical protein
WP_003110866.1	MULTISPECIES: ubiquinone biosynthesis accessory factor UbiJ	PA_AB	PA_DMSO	14	WP_003110866.1	1556.29	3641.88	1.22657	1.22657	134.01	2.3401	5.94e-07	2.77e-07	7.56051	0.0867725	Pseudomonas	0.192	22753.1	Pae_UCBPP-PA14_RefSeq.GCF_000014625.1	5	5	A0A0H2ZHH9	PA14_66910		hypothetical protein
WP_003087332.1	MULTISPECIES: aconitate hydratase AcnA	PA_AB	PA_DMSO	14	WP_003087332.1	21316.1	49812.3	1.22456	1.22456	133.684	2.33684	2.23e-05	5.2e-06	5.42227	0.10352	Pseudomonas	0.257	99160.8	Pae_UCBPP-PA14_RefSeq.GCF_000014625.1	27	31	A0A0H2Z808	PA14_44290	acnA	aconitate hydratase
WP_003138949.1	MULTISPECIES: siroheme synthase CysG	PA_AB	PA_DMSO	14	WP_003138949.1	6926.59	16167.7	1.22289	1.22289	133.414	2.33414	1.37e-07	9.06e-08	9.53075	0.101054	Pseudomonas	0.138	50409	Pae_UCBPP-PA14_RefSeq.GCF_000014625.1	14	17	Q02NA3	PA14_30340	cysG	siroheme synthase
WP_003097046.1	MULTISPECIES: SDR family NAD(P)-dependent oxidoreductase	PA_AB	PA_DMSO	14	WP_003097046.1	36509.5	85162.1	1.22194	1.22194	133.26	2.3326	6.42e-07	2.94e-07	9.12534	0.115932	Pseudomonas	0.401	26894.6	Pae_UCBPP-PA14_RefSeq.GCF_000014625.1	12	14	A0A0H2ZJN2	PA14_72840		short-chain dehydrogenase
WP_003092065.1	MULTISPECIES: argininosuccinate synthase	PA_AB	PA_DMSO	14	WP_003092065.1	15184.1	35411.1	1.22164	1.22164	133.211	2.33211	5.75e-07	2.72e-07	9.13638	0.097305	Pseudomonas	0.301	45297.6	Pae_UCBPP-PA14_RefSeq.GCF_000014625.1	20	20	Q02QZ6	PA14_18740	argG	argininosuccinate synthase
WP_003095918.1	MULTISPECIES: prolyl aminopeptidase	PA_AB	PA_DMSO	14	WP_003095918.1	10034.2	23391.5	1.22106	1.22106	133.117	2.33117	6.8e-06	1.93e-06	8.26786	0.13218	Pseudomonas	0.111	36515.3	Pae_UCBPP-PA14_RefSeq.GCF_000014625.1	12	14	A0A0H2ZIR6	PA14_67110		prolyl aminopeptidase
WP_003086815.1	MULTISPECIES: D-2-hydroxyacid dehydrogenase	PA_AB	PA_DMSO	14	WP_003086815.1	3327.61	7755.79	1.22079	1.22079	133.074	2.33074	0.00525221	0.000734658	5.39813	0.219484	Pseudomonas	0.071	33691.7	Pae_UCBPP-PA14_RefSeq.GCF_000014625.1	3	3	A0A0H2Z856	PA14_47440		2-hydroxyacid dehydrogenase
WP_003111057.1	MULTISPECIES: dihydrofolate reductase family protein	PA_AB	PA_DMSO	12	WP_003111057.1	675.921	1575.31	1.22071	1.22071	133.061	2.33061	0.0015167	0.000229494	4.74439	0.165309	Pseudomonas	0.128	19573.1	Pae_UCBPP-PA14_RefSeq.GCF_000014625.1	3	3	A0A0H2ZEE1	PA14_19210		hypothetical protein
WP_003089433.1	MULTISPECIES: carboxymuconolactone decarboxylase family protein	PA_AB	PA_DMSO	14	WP_003089433.1	68532.8	159701	1.2205	1.2205	133.028	2.33028	3.03e-06	9.92e-07	9.4686	0.134906	Pseudomonas	0.355	19904.6	Pae_UCBPP-PA14_RefSeq.GCF_000014625.1	8	9	A0A0H2ZB86	PA14_34460		hypothetical protein
WP_003138972.1	MULTISPECIES: P-type conjugative transfer protein TrbG	PA_AB	PA_DMSO	13	WP_003138972.1	1468.3	3420.2	1.21994	1.21994	132.936	2.32936	0.000148147	2.74e-05	6.90147	0.196033	Pseudomonadota	0.046	35674	Pae_UCBPP-PA14_RefSeq.GCF_000014625.1	6	6	A0A0H2ZC28	PA14_30860		TrbG-like protein
WP_003110419.1	MULTISPECIES: bifunctional riboflavin kinase/FAD synthetase	PA_AB	PA_DMSO	14	WP_003110419.1	16955.4	39481.3	1.21943	1.21943	132.855	2.32855	0.000144085	2.68e-05	9.43776	0.190746	Pseudomonas	0.24	34310.4	Pae_UCBPP-PA14_RefSeq.GCF_000014625.1	14	15	A0A0H2ZHL4	PA14_60380	ribF	bifunctional riboflavin kinase/FMN adenylyltransferase
WP_003141356.1	MULTISPECIES: type IV prepilin peptidase/methyltransferase PilD	PA_AB	PA_DMSO	14	WP_003141356.1	3807.58	8862.87	1.2189	1.2189	132.769	2.32769	6.4e-06	1.84e-06	7.31174	0.136123	Pseudomonas	0.034	31813.8	Pae_UCBPP-PA14_RefSeq.GCF_000014625.1	2	2	A0A0H2ZGZ1	PA14_58770	pilD	type 4 prepilin peptidase PilD
WP_003109334.1	MULTISPECIES: lipid-A-disaccharide synthase	PA_AB	PA_DMSO	14	WP_003109334.1	6487.05	15080.2	1.21702	1.21702	132.466	2.32466	9.17e-05	1.78e-05	8.73209	0.167003	Pseudomonas	0.175	41280.3	Pae_UCBPP-PA14_RefSeq.GCF_000014625.1	5	7	Q02RB5	PA14_17220	lpxB	lipid-A-disaccharide synthase
WP_016254255.1	MULTISPECIES: DsbA family protein	PA_AB	PA_DMSO	14	WP_016254255.1	2081.64	4837.14	1.21644	1.21644	132.372	2.32372	1.03e-05	2.69e-06	8.00739	0.156833	Pseudomonas	0.101	27103.8	Pae_UCBPP-PA14_RefSeq.GCF_000014625.1	7	7	Q02Q35	PA14_22500		protein-disulfide isomerase
WP_003087407.1	MULTISPECIES: succinate dehydrogenase flavoprotein subunit	PA_AB	PA_DMSO	14	WP_003087407.1	15056	34985.1	1.2164	1.2164	132.366	2.32366	8.91e-06	2.39e-06	8.2336	0.137755	Pseudomonas	0.197	63531.9	Pae_UCBPP-PA14_RefSeq.GCF_000014625.1	20	21	A0A0H2Z823	PA14_44030	sdhA	succinate dehydrogenase flavoprotein subunit
WP_003137039.1	MULTISPECIES: IclR family transcriptional regulator domain-containing protein	PA_AB	PA_DMSO	14	WP_003137039.1	1287.04	2988.73	1.21547	1.21547	132.217	2.32217	3.95e-05	8.5e-06	7.03753	0.136578	Pseudomonas	0.086	30570.3	Pae_UCBPP-PA14_RefSeq.GCF_000014625.1	4	4	A0A0H2ZK80	PA14_01930	pcaR	transcriptional regulator PcaR
WP_003142189.1	MULTISPECIES: ParB/RepB/Spo0J family partition protein	PA_AB	PA_DMSO	14	WP_003142189.1	1441.29	3344.81	1.21457	1.21457	132.071	2.32071	0.000353424	6.09e-05	4.41642	0.134016	Pseudomonas	0.169	31954.7	Pae_UCBPP-PA14_RefSeq.GCF_000014625.1	6	6	A0A0H2ZJW9	PA14_73330	parB	chromosome partitioning protein Spo0J
WP_003091592.1	MULTISPECIES: NAD(P)H-quinone oxidoreductase	PA_AB	PA_DMSO	14	WP_003091592.1	14319.3	33224.4	1.21428	1.21428	132.026	2.32026	1.18e-05	2.99e-06	9.43865	0.158457	Pseudomonas	0.303	33294.4	Pae_UCBPP-PA14_RefSeq.GCF_000014625.1	13	14	A0A0H2ZDW2	PA14_21890		oxidoreductase
WP_003139199.1	MULTISPECIES: amidohydrolase	PA_AB	PA_DMSO	13	WP_003139199.1	662.642	1535.59	1.21249	1.21249	131.737	2.31737	0.000930612	0.000147283	4.94148	0.116897	Pseudomonas	0.045	62818.3	Pae_UCBPP-PA14_RefSeq.GCF_000014625.1	13	13	A0A0H2ZBL3	PA14_32950		hypothetical protein
WP_003096272.1	MULTISPECIES: TIGR00153 family protein	PA_AB	PA_DMSO	14	WP_003096272.1	4358.51	10085	1.2103	1.2103	131.386	2.31386	1.51e-05	3.71e-06	9.67294	0.158267	Pseudomonas	0.182	25620.6	Pae_UCBPP-PA14_RefSeq.GCF_000014625.1	8	8	A0A0H2ZJ21	PA14_68800		hypothetical protein
WP_003114808.1	MULTISPECIES: glycine betaine ABC transporter substrate-binding protein	PA_AB	PA_DMSO	14	WP_003114808.1	1915.86	4431.73	1.20988	1.20988	131.318	2.31318	2.7e-06	9.01e-07	5.03567	0.0469195	Pseudomonas	0.095	31080.1	Pae_UCBPP-PA14_RefSeq.GCF_000014625.1	7	8	A0A0H2ZCG8	PA14_22330		glycine betaine-binding protein
WP_003140802.1	MULTISPECIES: virulence factor family protein	PA_AB	PA_DMSO	14	WP_003140802.1	903.118	2089.04	1.20985	1.20985	131.314	2.31314	1.95e-07	1.22e-07	9.6044	0.0968206	Pseudomonas	0.063	46603.7	Pae_UCBPP-PA14_RefSeq.GCF_000014625.1	3	3	A0A0H2Z7C8	PA14_52370		hypothetical protein
WP_003084301.1	MULTISPECIES: spermidine-binding protein SpuE	PA_AB	PA_DMSO	14	WP_003084301.1	2870.07	6638.21	1.20971	1.20971	131.291	2.31291	3.18e-07	1.72e-07	8.15337	0.0995534	Bacteria	0.156	40069.7	Pae_UCBPP-PA14_RefSeq.GCF_000014625.1	7	8	A0A0H2ZL00	PA14_03930	spuE	polyamine transport protein
WP_003084404.1	MULTISPECIES: phosphoenolpyruvate--protein phosphotransferase	PA_AB	PA_DMSO	14	WP_003084404.1	3291.17	7609.99	1.2093	1.2093	131.225	2.31225	7.12e-05	1.41e-05	7.30087	0.143543	Pseudomonas	0.113	83606.5	Pae_UCBPP-PA14_RefSeq.GCF_000014625.1	11	11	A0A0H2ZKE1	PA14_04410	ptsP	phosphoenolpyruvate-protein phosphotransferase PtsP
WP_011666539.1	MULTISPECIES: DNA-directed RNA polymerase subunit beta	PA_AB	PA_DMSO	14	WP_011666539.1	11277.5	26071.8	1.20904	1.20904	131.184	2.31184	0.00180286	0.000269831	3.24236	0.130583	Pseudomonas aeruginosa group	0.149	150794	Pae_UCBPP-PA14_RefSeq.GCF_000014625.1	36	38	Q02T87	PA14_08760	rpoB	DNA-directed RNA polymerase subunit beta
WP_003093633.1	MULTISPECIES: pyocyanin biosynthetic protein PhzM	PA_AB	PA_DMSO	14	WP_003093633.1	67659	156369	1.2086	1.2086	131.114	2.31114	8.99e-05	1.75e-05	6.9327	0.137921	Pseudomonas	0.147	43529.5	Pae_UCBPP-PA14_RefSeq.GCF_000014625.1	14	18	A0A0H2ZGC1	PA14_09400	phzS	hypothetical protein
WP_003112202.1	MULTISPECIES: cobyric acid synthase	PA_AB	PA_DMSO	14	WP_003112202.1	1547.67	3572.53	1.20685	1.20685	130.833	2.30833	0.000465333	7.79e-05	6.95487	0.170152	Pseudomonas	0.067	52348.9	Pae_UCBPP-PA14_RefSeq.GCF_000014625.1	4	5	Q02JB8	PA14_47690	cobQ	cobyric acid synthase
WP_003115052.1	MULTISPECIES: type VI secretion system baseplate subunit TssK	PA_AB	PA_DMSO	14	WP_003115052.1	810.314	1868.99	1.20571	1.20571	130.65	2.3065	0.00178612	0.00026781	3.27153	0.18731	Pseudomonas	0.074	48275	Pae_UCBPP-PA14_RefSeq.GCF_000014625.1	6	6	A0A0H2ZK83	PA14_00940	tssK1	TssK1
WP_003094064.1	MULTISPECIES: co-chaperone GroES	PA_AB	PA_DMSO	14	WP_003094064.1	152406	351084	1.2039	1.2039	130.361	2.30361	5.48e-05	1.13e-05	9.50433	0.164791	Gammaproteobacteria	0.412	10266.8	Pae_UCBPP-PA14_RefSeq.GCF_000014625.1	7	10	Q02H54	PA14_57020	groES	co-chaperonin GroES
WP_003084676.1	MULTISPECIES: Zn-dependent hydrolase	PA_AB	PA_DMSO	14	WP_003084676.1	1380.76	3175.06	1.20132	1.20132	129.95	2.2995	5.21e-05	1.08e-05	8.16128	0.14947	Gammaproteobacteria	0.066	45265.7	Pae_UCBPP-PA14_RefSeq.GCF_000014625.1	6	6	A0A0H2ZKK9	PA14_05810	amaB	allantoate amidohydrolase
WP_003087752.1	MULTISPECIES: glutaredoxin family protein	PA_AB	PA_DMSO	14	WP_003087752.1	1777.92	4086.66	1.20073	1.20073	129.856	2.29856	4.78e-06	1.45e-06	8.59697	0.153297	Pseudomonas	0.13	14002.4	Pae_UCBPP-PA14_RefSeq.GCF_000014625.1	3	3	A0A0H2Z8J3	PA14_42020		hypothetical protein
WP_003085814.1	MULTISPECIES: acetate kinase	PA_AB	PA_DMSO	14	WP_003085814.1	19650.6	45127.8	1.19944	1.19944	129.651	2.29651	0.000831536	0.00013339	5.86304	0.163919	Pseudomonas	0.048	42421.3	Pae_UCBPP-PA14_RefSeq.GCF_000014625.1	3	3	Q02HZ4	PA14_53470		acetate kinase
WP_003140848.1	MULTISPECIES: chitin-binding protein CbpD	PA_AB	PA_DMSO	14	WP_003140848.1	7535.88	17301.1	1.19901	1.19901	129.582	2.29582	2.21e-08	2.25e-08	8.01169	0.0616244	Pseudomonas	0.231	41960	Pae_UCBPP-PA14_RefSeq.GCF_000014625.1	12	15	Q02I11	PA14_53250	cpbD	chitin-binding protein CbpD
WP_003089535.1	MULTISPECIES: transcriptional repressor	PA_AB	PA_DMSO	14	WP_003089535.1	1565.01	3592.87	1.19897	1.19897	129.575	2.29575	0.000359781	6.18e-05	7.49965	0.191682	Pseudomonas	0.131	11559.3	Pae_UCBPP-PA14_RefSeq.GCF_000014625.1	2	3	A0A0H2ZB72	PA14_33830		hypothetical protein
WP_003123185.1	MULTISPECIES: hypothetical protein	PA_AB	PA_DMSO	14	WP_003123185.1	1230.01	2822.56	1.19833	1.19833	129.473	2.29473	2.7e-06	9.01e-07	7.73126	0.0749656	Pseudomonas	0.194	19629.3	Pae_UCBPP-PA14_RefSeq.GCF_000014625.1	4	4	A0A0H2Z7Z0	PA14_50930		hypothetical protein
WP_003096645.1	MULTISPECIES: chorismate lyase	PA_AB	PA_DMSO	13	WP_003096645.1	1244.89	2856.58	1.19827	1.19827	129.465	2.29465	0.000124864	2.35e-05	8.09011	0.214182	Pseudomonas	0.062	19453	Pae_UCBPP-PA14_RefSeq.GCF_000014625.1	3	3	Q02E05	PA14_70720	ubiC	hypothetical protein
WP_003082185.1	MULTISPECIES: B-type flagellin	PA_AB	PA_DMSO	14	WP_003082185.1	26443.6	60660.7	1.19784	1.19784	129.397	2.29397	1.07e-06	4.36e-07	9.34098	0.111663	Pseudomonas	0.311	49228.2	Pae_UCBPP-PA14_RefSeq.GCF_000014625.1	17	22	A0A0H2Z7X1	PA14_50290	fliC	flagellin type B
WP_003138228.1	MULTISPECIES: TAT-dependent nitrous-oxide reductase	PA_AB	PA_DMSO	14	WP_003138228.1	6291.39	14425.4	1.19716	1.19716	129.288	2.29288	0.00010746	2.05e-05	9.36694	0.189104	Pseudomonas	0.212	70630.2	Pae_UCBPP-PA14_RefSeq.GCF_000014625.1	23	29	A0A0H2ZE88	PA14_20200	nosZ	nitrous-oxide reductase
WP_003137634.1	MULTISPECIES: bifunctional diaminohydroxyphosphoribosylaminopyrimidine deaminase/5-amino-6-(5-phosphoribosylamino)uracil reductase RibD	PA_AB	PA_DMSO	14	WP_003137634.1	1976.88	4521.27	1.1935	1.1935	128.707	2.28707	2.31e-08	2.31e-08	8.23275	0.0781758	Pseudomonas	0.15	39773.6	Pae_UCBPP-PA14_RefSeq.GCF_000014625.1	7	7	A0A0H2ZFZ9	PA14_11400	ribD	riboflavin-specific deaminase/reductase
WP_003114556.1	MULTISPECIES: pyruvate dehydrogenase (acetyl-transferring), homodimeric type	PA_AB	PA_DMSO	14	WP_003114556.1	1320.18	3018.28	1.193	1.193	128.627	2.28627	0.000112104	2.13e-05	6.99633	0.166225	Pseudomonas	0.026	99564	Pae_UCBPP-PA14_RefSeq.GCF_000014625.1	13	14	A0A0H2ZIL4	PA14_66290	aceE	pyruvate dehydrogenase subunit E1
WP_003092943.1	MULTISPECIES: transcriptional regulator DauR	PA_AB	PA_DMSO	14	WP_003092943.1	1215.01	2775.91	1.19199	1.19199	128.468	2.28468	5.5e-05	1.13e-05	4.30645	0.0774148	Pseudomonas	0.19	23550.7	Pae_UCBPP-PA14_RefSeq.GCF_000014625.1	7	7	A0A0H2ZF42	PA14_14000		hypothetical protein
WP_003110029.1	MULTISPECIES: sulfate adenylyltransferase subunit CysN	PA_AB	PA_DMSO	14	WP_003110029.1	12162	27779.9	1.19167	1.19167	128.417	2.28417	1.6e-05	3.88e-06	4.49557	0.0610287	Pseudomonas	0.221	69268.5	Pae_UCBPP-PA14_RefSeq.GCF_000014625.1	21	23	A0A0H2ZGI7	PA14_57710	cysN	bifunctional sulfate adenylyltransferase subunit 1/adenylylsulfate kinase
WP_003087548.1	MULTISPECIES: tRNA 2-selenouridine(34) synthase MnmH	PA_AB	PA_DMSO	14	WP_003087548.1	1671.57	3813.73	1.19	1.19	128.153	2.28153	9.63e-06	2.55e-06	7.86155	0.100856	Pseudomonas	0.127	41845.4	Pae_UCBPP-PA14_RefSeq.GCF_000014625.1	9	9	Q02KC8	PA14_43270		tRNA 2-selenouridine synthase
WP_003091583.1	MULTISPECIES: M18 family aminopeptidase	PA_AB	PA_DMSO	14	WP_003091583.1	1906.16	4345.51	1.18886	1.18886	127.972	2.27972	4.86e-05	1.01e-05	6.91409	0.130832	Pseudomonas	0.072	46600.5	Pae_UCBPP-PA14_RefSeq.GCF_000014625.1	5	5	Q02Q78	PA14_21990		aminopeptidase 2
WP_003106196.1	MULTISPECIES: SDR family NAD(P)-dependent oxidoreductase	PA_AB	PA_DMSO	14	WP_003106196.1	4324.78	9824.19	1.18371	1.18371	127.161	2.27161	5.49e-05	1.13e-05	8.56054	0.159078	Pseudomonas	0.115	32031.7	Pae_UCBPP-PA14_RefSeq.GCF_000014625.1	6	7	A0A0H2ZCS4	PA14_20980		short chain dehydrogenas
WP_003096219.1	MULTISPECIES: glycine zipper domain-containing protein	PA_AB	PA_DMSO	14	WP_003096219.1	1893.95	4301.4	1.18341	1.18341	127.113	2.27113	6.44e-09	8.58e-09	7.27241	0.0498242	Pseudomonas	0.156	12310.9	Pae_UCBPP-PA14_RefSeq.GCF_000014625.1	5	7	A0A0H2ZIP6	PA14_68460		hypothetical protein
WP_003092346.1	MULTISPECIES: 2-C-methyl-D-erythritol 2,4-cyclodiphosphate synthase	PA_AB	PA_DMSO	14	WP_003092346.1	1202.75	2730.66	1.18292	1.18292	127.035	2.27035	3.61e-06	1.15e-06	9.61351	0.13834	Pseudomonas	0.172	16636.1	Pae_UCBPP-PA14_RefSeq.GCF_000014625.1	3	3	Q02R99	PA14_17420	ispF	2-C-methyl-D-erythritol 2,4-cyclodiphosphate synthase
WP_003092168.1	MULTISPECIES: glycerol kinase GlpK	PA_AB	PA_DMSO	14	WP_003092168.1	7479.12	16964.8	1.18161	1.18161	126.829	2.26829	7.85e-07	3.44e-07	7.64539	0.0805688	Pseudomonas	0.232	55923.2	Pae_UCBPP-PA14_RefSeq.GCF_000014625.1	15	15	A0A0H2ZEM7	PA14_17960	glpK	glycerol kinase
WP_003096331.1	MULTISPECIES: CDP-6-deoxy-delta-3,4-glucoseen reductase	PA_AB	PA_DMSO	14	WP_003096331.1	47042.6	106652	1.18086	1.18086	126.713	2.26713	0.000214921	3.86e-05	9.90575	0.209506	Pseudomonas	0.28	35420.4	Pae_UCBPP-PA14_RefSeq.GCF_000014625.1	12	13	A0A0H2ZJ48	PA14_69140		CDP-6-deoxy-delta-3,4-glucoseen reductase
WP_003111654.1	MULTISPECIES: START domain-containing protein	PA_AB	PA_DMSO	14	WP_003111654.1	62276	141055	1.17951	1.17951	126.5	2.265	7.94e-06	2.18e-06	8.98571	0.135576	Pseudomonas	0.198	22098.4	Pae_UCBPP-PA14_RefSeq.GCF_000014625.1	7	8	A0A0H2Z976	PA14_44080		hypothetical protein
WP_003095892.1	MULTISPECIES: phosphoribosyl-ATP diphosphatase	PA_AB	PA_DMSO	14	WP_003095892.1	5888.85	13334.4	1.1791	1.1791	126.435	2.26435	2.53e-06	8.58e-07	8.7818	0.124627	Pseudomonas	0.189	12008.5	Pae_UCBPP-PA14_RefSeq.GCF_000014625.1	5	5	Q02EV0	PA14_66950	hisE	phosphoribosyl-ATP pyrophosphatase
WP_003084980.1	MULTISPECIES: carboxymuconolactone decarboxylase family protein	PA_AB	PA_DMSO	14	WP_003084980.1	4246.83	9609.59	1.17809	1.17809	126.277	2.26277	5.85e-06	1.71e-06	9.32114	0.138858	Pseudomonas	0.08	11759.5	Pae_UCBPP-PA14_RefSeq.GCF_000014625.1	3	5	A0A0H2ZLH8	PA14_07355		hypothetical protein
WP_003092260.1	MULTISPECIES: recombinase RecA	PA_AB	PA_DMSO	14	WP_003092260.1	6991.3	15815	1.17766	1.17766	126.209	2.26209	1.01e-05	2.64e-06	9.59528	0.139477	Pseudomonas	0.139	36879.1	Pae_UCBPP-PA14_RefSeq.GCF_000014625.1	7	7	Q02R89	PA14_17530	recA	recombinase A
WP_003093248.1	MULTISPECIES: inorganic diphosphatase	PA_AB	PA_DMSO	14	WP_003093248.1	3318.09	7499.06	1.17636	1.17636	126.005	2.26005	3.8e-06	1.21e-06	9.02154	0.109476	Pseudomonas	0.16	19396.3	Pae_UCBPP-PA14_RefSeq.GCF_000014625.1	7	7	A0A0H2ZFK1	PA14_11690	ppa	inorganic pyrophosphatase
WP_003118092.1	MULTISPECIES: beta-N-acetylhexosaminidase	PA_AB	PA_DMSO	14	WP_003118092.1	12993	29363.7	1.1763	1.1763	125.997	2.25997	0.000149136	2.76e-05	8.73619	0.185721	Pseudomonas	0.226	36101.3	Pae_UCBPP-PA14_RefSeq.GCF_000014625.1	13	15	Q02PG9	PA14_25195	nagZ	beta-hexosaminidase
WP_003109185.1	MULTISPECIES: peptidylprolyl isomerase PpiA	PA_AB	PA_DMSO	14	WP_003109185.1	3071.16	6931.86	1.17446	1.17446	125.708	2.25708	4.64e-08	3.95e-08	8.40548	0.0788772	Pseudomonas	0.353	20164.2	Pae_UCBPP-PA14_RefSeq.GCF_000014625.1	6	8	A0A0H2ZDH5	PA14_22450	ppiA	peptidyl-prolyl cis-trans isomerase A
WP_003094357.1	MULTISPECIES: RNA polymerase factor sigma-54	PA_AB	PA_DMSO	14	WP_003094357.1	4317.32	9732.3	1.17264	1.17264	125.425	2.25425	1.61e-07	1.03e-07	8.46735	0.0945394	Pseudomonas	0.133	56054.2	Pae_UCBPP-PA14_RefSeq.GCF_000014625.1	11	11	A0A0H2ZGR9	PA14_57940	rpoN	RNA polymerase factor sigma-54
WP_003137700.1	MULTISPECIES: leucine--tRNA ligase	PA_AB	PA_DMSO	14	WP_003137700.1	52307.9	117878	1.1722	1.1722	125.355	2.25355	0.00024915	4.43e-05	9.96083	0.219074	Pseudomonas	0.347	97649.8	Pae_UCBPP-PA14_RefSeq.GCF_000014625.1	46	52	Q02SF5	PA14_12230	leuS	leucyl-tRNA synthetase
WP_003098179.1	MULTISPECIES: TetR/AcrR family transcriptional regulator	PA_AB	PA_DMSO	14	WP_003098179.1	1820.78	4101.75	1.17168	1.17168	125.274	2.25274	1.57e-05	3.83e-06	8.66568	0.122117	Pseudomonas	0.036	21316.1	Pae_UCBPP-PA14_RefSeq.GCF_000014625.1	2	2	A0A0H2Z9Z5	PA14_40790		transcriptional regulator
WP_004365361.1	MULTISPECIES: alanine transaminase	PA_AB	PA_DMSO	14	WP_004365361.1	10727.8	24154.9	1.17096	1.17096	125.161	2.25161	5.47e-05	1.13e-05	7.66763	0.137187	Pseudomonas	0.17	46080	Pae_UCBPP-PA14_RefSeq.GCF_000014625.1	11	13	A0A0H2ZHU5	PA14_62400		aminotransferase
WP_003140151.1	MULTISPECIES: (2Fe-2S)-binding protein	PA_AB	PA_DMSO	12	WP_003140151.1	1821.7	4093.82	1.16816	1.16816	124.725	2.24725	0.00200981	0.000298284	7.07923	0.157605	Pseudomonas	0.215	17469	Pae_UCBPP-PA14_RefSeq.GCF_000014625.1	5	5	A0A0H2Z9E4	PA14_43780		oxidoreductase
WP_003140924.1	MULTISPECIES: bifunctional proline dehydrogenase/L-glutamate gamma-semialdehyde dehydrogenase PutA	PA_AB	PA_DMSO	14	WP_003140924.1	12075.1	27093.5	1.16591	1.16591	124.375	2.24375	1.12e-07	7.84e-08	8.53612	0.0816393	Pseudomonas	0.192	115645	Pae_UCBPP-PA14_RefSeq.GCF_000014625.1	33	33	A0A0H2Z6N1	PA14_54170	putA	bifunctional proline dehydrogenase/pyrroline-5-carboxylate dehydrogenase
WP_003142156.1	MULTISPECIES: CobW family GTP-binding protein	PA_AB	PA_DMSO	14	WP_003142156.1	1996.33	4479.12	1.16586	1.16586	124.367	2.24367	5.65e-05	1.16e-05	9.53079	0.165042	Pseudomonas	0.084	34361.8	Pae_UCBPP-PA14_RefSeq.GCF_000014625.1	5	5	A0A0H2ZJV4	PA14_72980		G3E family GTPase
WP_003096334.1	MULTISPECIES: transcription termination factor Rho	PA_AB	PA_DMSO	14	WP_003096334.1	8041.97	18038.4	1.16545	1.16545	124.303	2.24303	6.29e-07	2.89e-07	9.42947	0.100771	Pseudomonas	0.382	47069.3	Pae_UCBPP-PA14_RefSeq.GCF_000014625.1	17	19	A0A0H2ZHW8	PA14_69190	rho	transcription termination factor Rho
WP_003138201.1	MULTISPECIES: dihydromonapterin reductase	PA_AB	PA_DMSO	14	WP_003138201.1	3559.83	7976.62	1.16397	1.16397	124.073	2.24073	2.67e-07	1.51e-07	9.1321	0.0989502	Pseudomonas	0.167	25435	Pae_UCBPP-PA14_RefSeq.GCF_000014625.1	8	11	A0A0H2ZD39	PA14_19640		short chain dehydrogenase
WP_003141244.1	MULTISPECIES: NAD-dependent epimerase/dehydratase family protein	PA_AB	PA_DMSO	14	WP_003141244.1	814.43	1822.05	1.1617	1.1617	123.72	2.2372	0.000202089	3.64e-05	6.93517	0.124206	Pseudomonas	0.024	36380.9	Pae_UCBPP-PA14_RefSeq.GCF_000014625.1	4	5	A0A0H2ZGJ8	PA14_56720		oxidoreductase
WP_016254284.1	MULTISPECIES: hypothetical protein	PA_AB	PA_DMSO	13	WP_016254284.1	546.691	1222.67	1.16124	1.16124	123.65	2.2365	9.94e-05	1.91e-05	7.36629	0.16074	Pseudomonadota	0.169	8424.29	Pae_UCBPP-PA14_RefSeq.GCF_000014625.1	2	2		PA14_RS06250	PA14_RS06250
WP_003091009.1	MULTISPECIES: substrate-binding periplasmic protein	PA_AB	PA_DMSO	14	WP_003091009.1	958.011	2141.03	1.16019	1.16019	123.487	2.23487	3.19e-08	2.97e-08	9.49792	0.09203	Pseudomonas	0.039	30415.8	Pae_UCBPP-PA14_RefSeq.GCF_000014625.1	4	4	A0A0H2ZBN4	PA14_26540		hypothetical protein
WP_003086670.1	MULTISPECIES: ANL family adenylate-forming protein	PA_AB	PA_DMSO	14	WP_003086670.1	15139.5	33697.3	1.15431	1.15431	122.578	2.22578	3.36e-05	7.47e-06	9.79076	0.161603	Pseudomonas	0.15	54347.1	Pae_UCBPP-PA14_RefSeq.GCF_000014625.1	13	15	Q02J51	PA14_48600		AMP-binding protein
WP_003092020.1	MULTISPECIES: iron-sulfur cluster carrier protein ApbC	PA_AB	PA_DMSO	14	WP_003092020.1	2739.51	6096.89	1.15416	1.15416	122.554	2.22554	1.74e-05	4.19e-06	7.80404	0.14018	Pseudomonas	0.135	38888.8	Pae_UCBPP-PA14_RefSeq.GCF_000014625.1	7	8	A0A0H2ZL81	PA14_19065		hypothetical protein
WP_003138001.1	MULTISPECIES: ABC transporter ATP-binding protein	PA_AB	PA_DMSO	14	WP_003138001.1	1610.34	3583.19	1.15388	1.15388	122.512	2.22512	0.0777893	0.00931068	7.83122	0.315095	Pseudomonas	0.078	33414.3	Pae_UCBPP-PA14_RefSeq.GCF_000014625.1	2	2	A0A0H2ZEW2	PA14_16870		ABC transporter ATP-binding protein
WP_003101455.1	MULTISPECIES: alkene reductase	PA_AB	PA_DMSO	14	WP_003101455.1	1248.82	2776.67	1.15279	1.15279	122.344	2.22344	1.49e-09	2.72e-09	9.38362	0.0432329	Pseudomonas	0.16	39650.8	Pae_UCBPP-PA14_RefSeq.GCF_000014625.1	6	6	A0A0H2ZD25	PA14_26130	morB	morphinone reductase
WP_003120722.1	MULTISPECIES: 30S ribosomal protein S12 methylthiotransferase RimO	PA_AB	PA_DMSO	14	WP_003120722.1	12655.8	28104.7	1.15101	1.15101	122.07	2.2207	2.9e-05	6.55e-06	9.02115	0.155201	Pseudomonas	0.173	48991.1	Pae_UCBPP-PA14_RefSeq.GCF_000014625.1	10	10	Q02I76	PA14_52420	rimO	ribosomal protein S12 methylthiotransferase
WP_003137626.1	MULTISPECIES: NAD-dependent epimerase/dehydratase family protein	PA_AB	PA_DMSO	14	WP_003137626.1	31013.5	68867.6	1.15093	1.15093	122.057	2.22057	4.23e-05	9.01e-06	8.24383	0.169259	Pseudomonas	0.388	33257.7	Pae_UCBPP-PA14_RefSeq.GCF_000014625.1	18	19	A0A0H2ZG08	PA14_11260		epimerase
WP_004365046.1	MULTISPECIES: chemotaxis signal transduction system protein ChpA	PA_AB	PA_DMSO	14	WP_004365046.1	3627.14	8040.51	1.14846	1.14846	121.676	2.21676	0.000143611	2.67e-05	3.40757	0.0639344	Pseudomonas	0.058	268795	Pae_UCBPP-PA14_RefSeq.GCF_000014625.1	26	27	A0A0H2ZL32	PA14_05390	chpA	ChpA
WP_003111416.1	MULTISPECIES: 7-carboxy-7-deazaguanine synthase QueE	PA_AB	PA_DMSO	14	WP_003111416.1	2599.71	5759.79	1.14767	1.14767	121.555	2.21555	0.00476347	0.000670454	8.9129	0.311459	Pseudomonas	0.088	24126.4	Pae_UCBPP-PA14_RefSeq.GCF_000014625.1	6	7	A0A0H2Z776	PA14_51680		radical activating enzyme
WP_003140816.1	MULTISPECIES: N-succinylarginine dihydrolase	PA_AB	PA_DMSO	14	WP_003140816.1	19819.7	43905.8	1.14748	1.14748	121.526	2.21526	2.14e-07	1.29e-07	9.63311	0.100018	Pseudomonas	0.223	48901.1	Pae_UCBPP-PA14_RefSeq.GCF_000014625.1	12	15	Q02I59	PA14_52660	aruB	succinylarginine dihydrolase
WP_003109743.1	MULTISPECIES: aldo/keto reductase	PA_AB	PA_DMSO	14	WP_003109743.1	2030.47	4495.35	1.14662	1.14662	121.394	2.21394	5.84e-05	1.19e-05	9.27081	0.171713	Pseudomonas	0.168	30031.2	Pae_UCBPP-PA14_RefSeq.GCF_000014625.1	4	5	A0A0H2Z6W7	PA14_53850		oxidoreductase
WP_003142098.1	MULTISPECIES: tRNA 5-hydroxyuridine modification protein YegQ	PA_AB	PA_DMSO	14	WP_003142098.1	2673.07	5916.41	1.14622	1.14622	121.334	2.21334	0.000354998	6.11e-05	7.36145	0.186447	Pseudomonas	0.123	51783.6	Pae_UCBPP-PA14_RefSeq.GCF_000014625.1	6	6	A0A0H2ZII7	PA14_71820		peptidase
WP_003082336.1	MULTISPECIES: ATP-grasp domain-containing protein	PA_AB	PA_DMSO	14	WP_003082336.1	7210.94	15960.1	1.14621	1.14621	121.331	2.21331	4.39e-05	9.32e-06	9.16978	0.179452	Pseudomonas	0.243	29266	Pae_UCBPP-PA14_RefSeq.GCF_000014625.1	9	10	A0A0H2Z6X5	PA14_49540		hypothetical protein
WP_003086448.1	MULTISPECIES: transcriptional regulator FleQ	PA_AB	PA_DMSO	14	WP_003086448.1	5438.32	12036.1	1.14613	1.14613	121.32	2.2132	3.08e-06	1e-06	8.50708	0.109058	Pseudomonas	0.112	55277.1	Pae_UCBPP-PA14_RefSeq.GCF_000014625.1	9	9	A0A0H2Z7X4	PA14_50220	fleQ	transcriptional regulator FleQ
WP_003141818.1	MULTISPECIES: phosphoribosyl-AMP cyclohydrolase	PA_AB	PA_DMSO	14	WP_003141818.1	54342.8	120264	1.14605	1.14605	121.307	2.21307	0.000135537	2.53e-05	9.85234	0.204746	Pseudomonas	0.149	15389.4	Pae_UCBPP-PA14_RefSeq.GCF_000014625.1	2	2	Q02EV1	PA14_66940	hisI	phosphoribosyl-AMP cyclohydrolase
WP_003095211.1	MULTISPECIES: molecular chaperone DnaJ	PA_AB	PA_DMSO	14	WP_003095211.1	17224.7	38116.7	1.14594	1.14594	121.29	2.2129	0.000151746	2.8e-05	8.65838	0.194603	Pseudomonas	0.212	40260.3	Pae_UCBPP-PA14_RefSeq.GCF_000014625.1	20	22	Q02FR2	PA14_62960	dnaJ	chaperone protein DnaJ
WP_003141286.1	MULTISPECIES: NADP(H)-dependent aldo-keto reductase	PA_AB	PA_DMSO	14	WP_003141286.1	13780.2	30490.5	1.14577	1.14577	121.264	2.21264	1.5e-05	3.69e-06	6.2004	0.102298	Pseudomonas	0.191	38586.5	Pae_UCBPP-PA14_RefSeq.GCF_000014625.1	12	12	A0A0H2ZGQ8	PA14_57600		oxidoreductase
WP_003086396.1	MULTISPECIES: branched-chain amino acid ABC transporter substrate-binding protein	PA_AB	PA_DMSO	14	WP_003086396.1	15211.3	33641.8	1.14511	1.14511	121.164	2.21164	3.46e-08	3.17e-08	9.42593	0.0789558	Pseudomonas	0.196	39711.3	Pae_UCBPP-PA14_RefSeq.GCF_000014625.1	13	15	A0A0H2Z7T0	PA14_50520	braC	branched-chain amino acid transport protein BraC
WP_016254361.1	MULTISPECIES: phosphomannomutase/phosphoglucomutase	PA_AB	PA_DMSO	14	WP_016254361.1	124559	275193	1.14362	1.14362	120.934	2.20934	4.66e-06	1.42e-06	9.16658	0.133839	Pseudomonas	0.159	92449.6	Pae_UCBPP-PA14_RefSeq.GCF_000014625.1	24	28	Q02E40	PA14_70270	algC	phosphomannomutase
WP_003138832.1	MULTISPECIES: serine protease inhibitor ecotin	PA_AB	PA_DMSO	14	WP_003138832.1	9985.97	22031.8	1.14162	1.14162	120.628	2.20628	4.49e-07	2.26e-07	9.24229	0.0790766	Pseudomonas	0.288	17311	Pae_UCBPP-PA14_RefSeq.GCF_000014625.1	8	9	Q02NQ8	PA14_28450	eco	ecotin
WP_003140847.1	MULTISPECIES: NAD(P)H-dependent oxidoreductase	PA_AB	PA_DMSO	14	WP_003140847.1	48787.4	107632	1.14152	1.14152	120.613	2.20613	8.6e-07	3.69e-07	9.29941	0.0922787	Pseudomonas	0.348	23442.9	Pae_UCBPP-PA14_RefSeq.GCF_000014625.1	11	11	A0A0H2Z6V6	PA14_53230		oxidoreductase
WP_003137501.1	MULTISPECIES: nitronate monooxygenase	PA_AB	PA_DMSO	14	WP_003137501.1	5559.19	12261.6	1.1412	1.1412	120.564	2.20564	3.34e-05	7.42e-06	9.60164	0.116461	Pseudomonas	0.151	36726.2	Pae_UCBPP-PA14_RefSeq.GCF_000014625.1	8	9	A0A0H2ZGA8	PA14_09580		hypothetical protein
WP_004365443.1	MULTISPECIES: urease subunit alpha	PA_AB	PA_DMSO	13	WP_004365443.1	1393.92	3072.36	1.1402	1.1402	120.411	2.20411	0.0262718	0.0033191	3.6595	0.171128	Pseudomonas	0.016	60595.9	Pae_UCBPP-PA14_RefSeq.GCF_000014625.1	3	3	A0A0H2ZI17	PA14_64390	ureC	urease subunit alpha
WP_003086093.1	MULTISPECIES: outer membrane porin OprD	PA_AB	PA_DMSO	14	WP_003086093.1	7253.34	15970.6	1.1387	1.1387	120.182	2.20182	6.14e-05	1.24e-05	8.21026	0.154971	Pseudomonas	0.065	48219.1	Pae_UCBPP-PA14_RefSeq.GCF_000014625.1	6	7	A0A0H2Z7G7	PA14_51880	oprD	basic amino acid, basic peptide and imipenem outer membrane porin OprD precursor
WP_003136048.1	MULTISPECIES: glycine cleavage system aminomethyltransferase GcvT	PA_AB	PA_DMSO	14	WP_003136048.1	5745.94	12648.8	1.13838	1.13838	120.134	2.20134	6.67e-06	1.9e-06	8.74406	0.131582	Pseudomonas	0.119	38884.2	Pae_UCBPP-PA14_RefSeq.GCF_000014625.1	5	5	A0A0H2ZIT3	PA14_68870	gcvT	glycine cleavage system aminomethyltransferase T
WP_003140846.1	MULTISPECIES: class II fumarate hydratase	PA_AB	PA_DMSO	14	WP_003140846.1	4530.47	9971.53	1.13815	1.13815	120.099	2.20099	1.13e-07	7.86e-08	8.47298	0.0691012	Pseudomonas	0.136	49150	Pae_UCBPP-PA14_RefSeq.GCF_000014625.1	8	9	A0A0H2Z7H8	PA14_53220	fumC2	fumarate hydratase
WP_003141926.1	MULTISPECIES: glutamate--cysteine ligase	PA_AB	PA_DMSO	14	WP_003141926.1	82802	182070	1.13676	1.13676	119.886	2.19886	1.98e-05	4.69e-06	5.63845	0.0936583	Pseudomonas	0.247	59205.9	Pae_UCBPP-PA14_RefSeq.GCF_000014625.1	21	25	Q02EG1	PA14_68730	gshA	glutamate--cysteine ligase
WP_011666718.1	MULTISPECIES: chemotaxis protein CheA	PA_AB	PA_DMSO	12	WP_011666718.1	493.574	1084.81	1.1361	1.1361	119.787	2.19787	0.000382089	6.52e-05	6.02206	0.195975	Pseudomonas	0.017	79697.6	Pae_UCBPP-PA14_RefSeq.GCF_000014625.1	6	6	A0A0H2Z8U8	PA14_45590		two-component sensor
WP_003084299.1	MULTISPECIES: putrescine-binding protein SpuD	PA_AB	PA_DMSO	14	WP_003084299.1	19940.6	43690.5	1.13161	1.13161	119.103	2.19103	2.54e-07	1.46e-07	9.15621	0.0959728	Pseudomonas	0.185	40629.6	Pae_UCBPP-PA14_RefSeq.GCF_000014625.1	10	14	Q02UB7	PA14_03920	spuD	polyamine transport protein
WP_003140547.1	MULTISPECIES: ATP-dependent nuclease	PA_AB	PA_DMSO	12	WP_003140547.1	539.371	1181.35	1.13108	1.13108	119.023	2.19023	7.73e-07	3.39e-07	5.02625	0.0535526	Pseudomonas	0.039	68068.6	Pae_UCBPP-PA14_RefSeq.GCF_000014625.1	5	5	A0A0H2Z6X8	PA14_49480		hypothetical protein
WP_003089366.1	MULTISPECIES: YbaK/EbsC family protein	PA_AB	PA_DMSO	14	WP_003089366.1	1853.44	4053.46	1.12895	1.12895	118.699	2.18699	0.000774188	0.000124999	7.90194	0.226015	Pseudomonas	0.083	19330.2	Pae_UCBPP-PA14_RefSeq.GCF_000014625.1	5	6	A0A0H2ZB56	PA14_34850		tRNA synthase
WP_003142192.1	MULTISPECIES: tRNA uridine-5-carboxymethylaminomethyl(34) synthesis GTPase MnmE	PA_AB	PA_DMSO	14	WP_003142192.1	69837.5	152314	1.12498	1.12498	118.098	2.18098	5.85e-06	1.71e-06	9.31842	0.128181	Pseudomonas	0.231	48755.1	Pae_UCBPP-PA14_RefSeq.GCF_000014625.1	14	15	Q02DE1	PA14_73400	trmE	tRNA modification GTPase TrmE
WP_003141633.1	MULTISPECIES: hypothetical protein	PA_AB	PA_DMSO	14	WP_003141633.1	2108.96	4596.42	1.12398	1.12398	117.948	2.17948	6.93e-06	1.95e-06	7.34765	0.106759	Pseudomonas	0.09	24883.7	Pae_UCBPP-PA14_RefSeq.GCF_000014625.1	2	2	A0A0H2ZHN6	PA14_61890		hypothetical protein
WP_003087944.1	MULTISPECIES: extracellular solute-binding protein	PA_AB	PA_DMSO	14	WP_003087944.1	1436.11	3129.71	1.12386	1.12386	117.93	2.1793	3.33e-07	1.79e-07	9.14196	0.0756436	Pseudomonas	0.091	70443.6	Pae_UCBPP-PA14_RefSeq.GCF_000014625.1	19	21	A0A0H2ZA05	PA14_41130	nppA2	ABC transporter substrate-binding protein NppA2
WP_003087306.1	MULTISPECIES: cytochrome-c oxidase, cbb3-type subunit I	PA_AB	PA_DMSO	14	WP_003087306.1	178276	388313	1.12311	1.12311	117.816	2.17816	0.00119051	0.000183726	8.78682	0.25005	Pseudomonas	0.076	53108.4	Pae_UCBPP-PA14_RefSeq.GCF_000014625.1	6	6	A0A0H2Z9C8	PA14_44370		cbb3-type cytochrome c oxidase subunit I
WP_003103819.1	MULTISPECIES: ferrous iron transporter A	PA_AB	PA_DMSO	14	WP_003103819.1	1748.71	3802.18	1.12053	1.12053	117.427	2.17427	5.5e-09	7.66e-09	7.36909	0.0470283	Pseudomonas	0.173	8251.69	Pae_UCBPP-PA14_RefSeq.GCF_000014625.1	3	3	A0A0H2ZGD3	PA14_56690	feoA	ferrous iron transport protein A
WP_003096557.1	MULTISPECIES: ABC transporter substrate-binding protein	PA_AB	PA_DMSO	14	WP_003096557.1	656.421	1427.18	1.12048	1.12048	117.419	2.17419	1.08e-06	4.4e-07	7.27952	0.0750589	Pseudomonas	0.049	57892.8	Pae_UCBPP-PA14_RefSeq.GCF_000014625.1	10	11	A0A0H2ZI72	PA14_70200	dppA5	dipeptide ABC transporter substrate-binding protein DppA5
WP_003086103.1	MULTISPECIES: Dps family protein	PA_AB	PA_DMSO	14	WP_003086103.1	56368.1	122470	1.11947	1.11947	117.268	2.17268	3.39e-05	7.5e-06	7.39364	0.138344	Pseudomonas	0.571	17493	Pae_UCBPP-PA14_RefSeq.GCF_000014625.1	10	13	A0A0H2Z6B9	PA14_51830		DNA-binding stress protein
WP_003137519.1	MULTISPECIES: TonB-dependent siderophore receptor	PA_AB	PA_DMSO	6	WP_003137519.1	904.245	1961.76	1.11736	1.11736	116.95	2.1695	0.0716229	0.00863934	3.43589	0.0793356	Pseudomonas	0.014	87443.3	Pae_UCBPP-PA14_RefSeq.GCF_000014625.1	10	10	A0A0H2ZFZ5	PA14_09970	fpvB	type I ferripyoverdine receptor, FpvB
WP_011666644.1	non-ribosomal peptide synthetase	PA_AB	PA_DMSO	14	WP_011666644.1	6544.03	14197	1.11733	1.11733	116.946	2.16946	1.34e-06	5.24e-07	6.61212	0.0731897	Pseudomonas aeruginosa	0.055	569433	Pae_UCBPP-PA14_RefSeq.GCF_000014625.1	55	56	A0A0H2ZBF3	PA14_33610		peptide synthase
WP_003095766.1	MULTISPECIES: carbamoyltransferase	PA_AB	PA_DMSO	14	WP_003095766.1	3648.45	7902.43	1.11501	1.11501	116.597	2.16597	5.27e-05	1.09e-05	7.91412	0.139889	Pseudomonas	0.109	66057.5	Pae_UCBPP-PA14_RefSeq.GCF_000014625.1	11	12	A0A0H2ZIJ0	PA14_66170		carbamoyl transferase
WP_003141908.1	MULTISPECIES: iron-containing alcohol dehydrogenase	PA_AB	PA_DMSO	14	WP_003141908.1	4670.77	10115.4	1.11482	1.11482	116.568	2.16568	2.07e-05	4.88e-06	9.28874	0.129025	Pseudomonas	0.127	40386.7	Pae_UCBPP-PA14_RefSeq.GCF_000014625.1	6	6	A0A0H2ZHR8	PA14_68500		iron-containing alcohol dehydrogenase
WP_003121065.1	MULTISPECIES: Rieske (2Fe-2S) protein	PA_AB	PA_DMSO	14	WP_003121065.1	2793.5	6041.05	1.11272	1.11272	116.253	2.16253	5.41e-06	1.61e-06	5.66878	0.0769667	Pseudomonas	0.122	12703.5	Pae_UCBPP-PA14_RefSeq.GCF_000014625.1	2	2	A0A0H2ZHQ8	PA14_62360		Rieske family iron-sulfur cluster-binding protein
WP_003137358.1	MULTISPECIES: GatB/YqeY domain-containing protein	PA_AB	PA_DMSO	14	WP_003137358.1	1637.54	3538.62	1.11165	1.11165	116.093	2.16093	9.83e-09	1.23e-08	8.8773	0.0567019	Pseudomonas	0.208	16841.5	Pae_UCBPP-PA14_RefSeq.GCF_000014625.1	4	5	A0A0H2ZKW8	PA14_07550		hypothetical protein
WP_003090913.1	MULTISPECIES: pyridoxal phosphate-dependent aminotransferase	PA_AB	PA_DMSO	14	WP_003090913.1	7895.87	17041.5	1.10988	1.10988	115.828	2.15828	3.86e-05	8.37e-06	6.81855	0.11049	Pseudomonas	0.127	44799.6	Pae_UCBPP-PA14_RefSeq.GCF_000014625.1	7	8	A0A0H2ZCH6	PA14_27500		aminotransferase
WP_003084297.1	MULTISPECIES: putrescine--pyruvate aminotransferase	PA_AB	PA_DMSO	14	WP_003084297.1	22127.6	47749.5	1.10964	1.10964	115.791	2.15791	1.06e-05	2.76e-06	5.04129	0.0688694	Pseudomonas	0.154	50452.9	Pae_UCBPP-PA14_RefSeq.GCF_000014625.1	14	15	A0A0H2ZKM9	PA14_03900	spuC	aminotransferase
WP_003110288.1	MULTISPECIES: cytochrome b	PA_AB	PA_DMSO	14	WP_003110288.1	2201.78	4750.07	1.10928	1.10928	115.738	2.15738	5.26e-05	1.09e-05	9.74951	0.179984	Pseudomonas	0.062	22033.1	Pae_UCBPP-PA14_RefSeq.GCF_000014625.1	2	3	A0A0H2ZCS9	PA14_26070		hypothetical protein
WP_003139432.1	MULTISPECIES: NAD(P)-dependent alcohol dehydrogenase	PA_AB	PA_DMSO	14	WP_003139432.1	1531.82	3304.27	1.10908	1.10908	115.708	2.15708	0.000856849	0.000136743	6.65758	0.272931	Pseudomonas	0.071	38141.8	Pae_UCBPP-PA14_RefSeq.GCF_000014625.1	5	5	A0A0H2ZB55	PA14_35150		alcohol dehydrogenase
WP_003095644.1	MULTISPECIES: ATP phosphoribosyltransferase regulatory subunit	PA_AB	PA_DMSO	14	WP_003095644.1	13534.3	29164.7	1.1076	1.1076	115.487	2.15487	7e-05	1.39e-05	6.29465	0.127178	Pseudomonas	0.114	42546.2	Pae_UCBPP-PA14_RefSeq.GCF_000014625.1	9	9	Q02F79	PA14_65250	hisZ	ATP phosphoribosyltransferase
WP_003092090.1	MULTISPECIES: ornithine carbamoyltransferase	PA_AB	PA_DMSO	14	WP_003092090.1	34353.9	74019.6	1.10743	1.10743	115.462	2.15462	7.67e-05	1.51e-05	7.75093	0.168283	Pseudomonas	0.272	33924.7	Pae_UCBPP-PA14_RefSeq.GCF_000014625.1	13	15	A0A0H2ZEJ6	PA14_18610	argF	ornithine carbamoyltransferase
WP_003100496.1	MULTISPECIES: SsrA-binding protein SmpB	PA_AB	PA_DMSO	14	WP_003100496.1	2477.84	5337.45	1.10707	1.10707	115.407	2.15407	0.00123816	0.000190132	5.05051	0.196063	Pseudomonas	0.119	18031.9	Pae_UCBPP-PA14_RefSeq.GCF_000014625.1	4	4	Q02FQ4	PA14_63060	smpB	SsrA-binding protein
WP_003083670.1	MULTISPECIES: type VI secretion system receptor/chaperone Hcp	PA_AB	PA_DMSO	14	WP_003083670.1	2649.8	5704.93	1.10633	1.10633	115.297	2.15297	2.18e-08	2.22e-08	8.78902	0.0669613	Pseudomonas	0.21	17414.7	Pae_UCBPP-PA14_RefSeq.GCF_000014625.1	5	5	A0A0H2ZJ24	PA14_01030	hcp1	Hcp1
WP_003109293.1	MULTISPECIES: phosphonate metabolism protein/1,5-bisphosphokinase (PRPP-forming) PhnN	PA_AB	PA_DMSO	14	WP_003109293.1	2745.4	5898.58	1.10335	1.10335	114.854	2.14854	2.29e-06	7.95e-07	8.02054	0.122909	Pseudomonas	0.243	20200.1	Pae_UCBPP-PA14_RefSeq.GCF_000014625.1	5	5	A0A0H2ZDW5	PA14_20440	phnN	phosphonate transport ATP-binding protein
WP_003093727.1	MULTISPECIES: 30S ribosomal protein S3	PA_AB	PA_DMSO	14	WP_003093727.1	702.716	1508.78	1.10237	1.10237	114.706	2.14706	0.00737065	0.00101046	7.99897	0.375784	Pseudomonas	0.083	25838	Pae_UCBPP-PA14_RefSeq.GCF_000014625.1	3	4	Q02T74	PA14_08910	rpsC	30S ribosomal protein S3
WP_003096599.1	MULTISPECIES: YicC/YloC family endoribonuclease	PA_AB	PA_DMSO	14	WP_003096599.1	1139.17	2445.55	1.10218	1.10218	114.678	2.14678	7.51e-07	3.31e-07	7.78562	0.0670202	Pseudomonas	0.139	31723.2	Pae_UCBPP-PA14_RefSeq.GCF_000014625.1	5	5	A0A0H2ZJF5	PA14_70430		hypothetical protein
WP_003086042.1	MULTISPECIES: GTP diphosphokinase	PA_AB	PA_DMSO	14	WP_003086042.1	1396.67	2998.07	1.10204	1.10204	114.658	2.14658	8.43e-06	2.3e-06	7.54142	0.115282	Pseudomonas	0.035	83815.9	Pae_UCBPP-PA14_RefSeq.GCF_000014625.1	7	7	A0A0H2Z7P3	PA14_52180	relA	GTP pyrophosphokinase
WP_003093888.1	MULTISPECIES: histone-like nucleoid-structuring protein MvaT	PA_AB	PA_DMSO	14	WP_003093888.1	8325.46	17855.9	1.1008	1.1008	114.474	2.14474	1.36e-10	4.61e-10	5.58168	0.0114795	Pseudomonas	0.355	14180.3	Pae_UCBPP-PA14_RefSeq.GCF_000014625.1	9	11	A0A0H2ZGN7	PA14_56070	mvaT	transcriptional regulator MvaT, P16 subunit
WP_016254267.1	MULTISPECIES: hypothetical protein	PA_AB	PA_DMSO	13	WP_016254267.1	515.374	1105.07	1.10045	1.10045	114.422	2.14422	0.00146552	0.00022228	7.71237	0.142811	Pseudomonas	0.067	17459.7	Pae_UCBPP-PA14_RefSeq.GCF_000014625.1	4	4	A0A0H2ZE39	PA14_20530		hypothetical protein
WP_003141921.1	MULTISPECIES: LD-carboxypeptidase	PA_AB	PA_DMSO	14	WP_003141921.1	6197.72	13279.2	1.09936	1.09936	114.26	2.1426	6.98e-06	1.96e-06	8.2373	0.108881	Pseudomonas	0.055	33314	Pae_UCBPP-PA14_RefSeq.GCF_000014625.1	2	2	A0A0H2ZIR7	PA14_68670		carboxypeptidase
WP_003122428.1	MULTISPECIES: hypothetical protein	PA_AB	PA_DMSO	13	WP_003122428.1	644.771	1378.81	1.09657	1.09657	113.845	2.13845	1.48e-12	1.08e-11	4.80492	0.0033004	Pseudomonas	0.206	11098.1	Pae_UCBPP-PA14_RefSeq.GCF_000014625.1	10	14	A0A0H2ZE08	PA14_21240		hypothetical protein
WP_003110849.1	MULTISPECIES: amino acid aminotransferase	PA_AB	PA_DMSO	14	WP_003110849.1	34192.9	73060.1	1.09539	1.09539	113.67	2.1367	1.61e-05	3.88e-06	8.74001	0.144658	Pseudomonas	0.51	43309.2	Pae_UCBPP-PA14_RefSeq.GCF_000014625.1	19	23	A0A0H2ZDC3	PA14_23500	tyrB	aromatic amino acid aminotransferase
WP_003085649.1	MULTISPECIES: SRPBCC family protein	PA_AB	PA_DMSO	14	WP_003085649.1	30096.1	64276.9	1.09472	1.09472	113.572	2.13572	0.00925804	0.00124647	4.47384	0.167809	Pseudomonas	0.089	17538.1	Pae_UCBPP-PA14_RefSeq.GCF_000014625.1	1	1	A0A0H2Z732	PA14_53810		hypothetical protein
WP_003142161.1	MULTISPECIES: dihydroorotase	PA_AB	PA_DMSO	14	WP_003142161.1	8837.4	18865.2	1.09403	1.09403	113.47	2.1347	4.46e-05	9.46e-06	7.77767	0.141592	Pseudomonas	0.126	49281.4	Pae_UCBPP-PA14_RefSeq.GCF_000014625.1	12	12	A0A0H2ZIV0	PA14_73070	pyrQ	dihydroorotase
WP_016254111.1	MULTISPECIES: hypothetical protein	PA_AB	PA_DMSO	14	WP_016254111.1	2515.85	5363.41	1.0921	1.0921	113.185	2.13185	7.2e-07	3.22e-07	8.07017	0.0780995	Pseudomonas	0.082	46691.8	Pae_UCBPP-PA14_RefSeq.GCF_000014625.1	11	14	A0A0H2Z750	PA14_53590		hypothetical protein
WP_003087993.1	MULTISPECIES: SCP2 sterol-binding domain-containing protein	PA_AB	PA_DMSO	14	WP_003087993.1	38567.3	82210.9	1.09195	1.09195	113.162	2.13162	3.27e-06	1.06e-06	7.15416	0.0782636	Pseudomonas	0.385	11109.7	Pae_UCBPP-PA14_RefSeq.GCF_000014625.1	4	7	A0A0H2Z9S0	PA14_40860		hypothetical protein
WP_016254310.1	MULTISPECIES: PepSY-associated TM helix domain-containing protein	PA_AB	PA_DMSO	14	WP_016254310.1	120221	256155	1.09132	1.09132	113.07	2.1307	4.91e-05	1.02e-05	7.87041	0.152275	Pseudomonas	0.134	53337.8	Pae_UCBPP-PA14_RefSeq.GCF_000014625.1	13	13	Q02T36	PA14_09370		hypothetical protein
WP_011666576.1	MULTISPECIES: class I SAM-dependent DNA methyltransferase	PA_AB	PA_DMSO	14	WP_011666576.1	1840	3917.6	1.09026	1.09026	112.913	2.12913	4.17e-07	2.11e-07	9.71816	0.0839112	Pseudomonadota	0.038	103639	Pae_UCBPP-PA14_RefSeq.GCF_000014625.1	9	9	A0A0H2ZF76	PA14_15580		Type II restriction enzyme, methylase subunit
WP_004365363.1	MULTISPECIES: PhzF family phenazine biosynthesis protein	PA_AB	PA_DMSO	12	WP_004365363.1	548.724	1167.66	1.08947	1.08947	112.796	2.12796	5.43e-06	1.61e-06	6.94858	0.0889337	Pseudomonas	0.046	30754.6	Pae_UCBPP-PA14_RefSeq.GCF_000014625.1	3	3	A0A0H2ZHR3	PA14_62410		hypothetical protein
WP_003091107.1	MULTISPECIES: electron transfer flavoprotein subunit beta/FixA family protein	PA_AB	PA_DMSO	14	WP_003091107.1	333510	708880	1.08781	1.08781	112.551	2.12551	5.51e-05	1.13e-05	9.69237	0.18365	Pseudomonas	0.787	26376.7	Pae_UCBPP-PA14_RefSeq.GCF_000014625.1	18	25	A0A0H2ZBS5	PA14_25860	etfB	electron transfer flavoprotein subunit beta
WP_003101464.1	MULTISPECIES: aminopeptidase PaaP	PA_AB	PA_DMSO	14	WP_003101464.1	3276.31	6955.13	1.08601	1.08601	112.285	2.12285	8.57e-08	6.33e-08	8.77688	0.0682823	Pseudomonas	0.119	57511.2	Pae_UCBPP-PA14_RefSeq.GCF_000014625.1	12	14	Q02PA2	PA14_26020		aminopeptidase
WP_003092393.1	MULTISPECIES: translation elongation factor Ts	PA_AB	PA_DMSO	14	WP_003092393.1	115841	245755	1.08508	1.08508	112.149	2.12149	3.78e-05	8.21e-06	8.01731	0.140296	Pseudomonas	0.626	30653.2	Pae_UCBPP-PA14_RefSeq.GCF_000014625.1	24	34	Q02RC7	PA14_17070	tsf	elongation factor Ts
WP_011666646.1	pyoverdine non-ribosomal peptide synthetase PvdD	PA_AB	PA_DMSO	14	WP_011666646.1	8264.91	17494	1.08179	1.08179	111.666	2.11666	2.71e-05	6.19e-06	5.51999	0.100752	Pseudomonas aeruginosa	0.126	273772	Pae_UCBPP-PA14_RefSeq.GCF_000014625.1	27	27	A0A0H2ZA75	PA14_33650	pvdD	pyoverdine synthetase D
WP_003109680.1	MULTISPECIES: thiopurine S-methyltransferase	PA_AB	PA_DMSO	14	WP_003109680.1	5941.66	12575.2	1.08165	1.08165	111.645	2.11645	0.000492281	8.19e-05	7.48814	0.184233	Pseudomonas	0.142	24863.4	Pae_UCBPP-PA14_RefSeq.GCF_000014625.1	6	8	Q02NZ5	PA14_27460	tpm	thiopurine S-methyltransferase
WP_003095046.1	MULTISPECIES: iron ABC transporter substrate-binding protein	PA_AB	PA_DMSO	14	WP_003095046.1	3430.94	7259.17	1.0812	1.0812	111.58	2.1158	0.00201432	0.000298776	6.87193	0.134511	Gammaproteobacteria	0.134	36149.2	Pae_UCBPP-PA14_RefSeq.GCF_000014625.1	9	9	A0A0H2ZHY9	PA14_62000	hitA	ferric iron-binding periplasmic protein HitA
WP_003095857.1	MULTISPECIES: gamma-butyrobetaine hydroxylase-like domain-containing protein	PA_AB	PA_DMSO	14	WP_003095857.1	3393.77	7174.46	1.07998	1.07998	111.401	2.11401	3.34e-05	7.43e-06	9.05672	0.147668	Pseudomonas	0.114	13653.4	Pae_UCBPP-PA14_RefSeq.GCF_000014625.1	2	2	A0A0H2ZIQ0	PA14_66800		hypothetical protein
WP_003092594.1	MULTISPECIES: YaeQ family protein	PA_AB	PA_DMSO	14	WP_003092594.1	2720.88	5749.6	1.07939	1.07939	111.314	2.11314	4.66e-07	2.34e-07	8.43282	0.0797392	Pseudomonas	0.095	20596.3	Pae_UCBPP-PA14_RefSeq.GCF_000014625.1	2	2	A0A0H2ZES1	PA14_16210		hypothetical protein
WP_003141334.1	MULTISPECIES: ABC transporter substrate-binding protein	PA_AB	PA_DMSO	14	WP_003141334.1	1422.53	3003.57	1.07821	1.07821	111.142	2.11142	6.52e-06	1.87e-06	9.30216	0.110311	Pseudomonas	0.041	59790.8	Pae_UCBPP-PA14_RefSeq.GCF_000014625.1	4	4	A0A0H2ZGN2	PA14_58390	dppA3	dipeptide ABC transporter substrate-binding protein DppA3
WP_003091675.1	MULTISPECIES: phosphoethanolamine transferase	PA_AB	PA_DMSO	14	WP_003091675.1	1448.49	3057.73	1.07791	1.07791	111.097	2.11097	2.07e-05	4.88e-06	9.23369	0.126081	Pseudomonas	0.034	61422.1	Pae_UCBPP-PA14_RefSeq.GCF_000014625.1	4	4	A0A0H2ZE41	PA14_21210		hypothetical protein
WP_003096431.1	MULTISPECIES: diaminopimelate decarboxylase	PA_AB	PA_DMSO	14	WP_003096431.1	24164.6	50973.9	1.07686	1.07686	110.945	2.10945	1.8e-05	4.31e-06	9.90191	0.151671	Pseudomonas	0.381	45504.7	Pae_UCBPP-PA14_RefSeq.GCF_000014625.1	17	20	A0A0H2ZJ02	PA14_69670	lysA	diaminopimelate decarboxylase
WP_003093701.1	MULTISPECIES: 30S ribosomal protein S14	PA_AB	PA_DMSO	12	WP_003093701.1	3624.67	7637.33	1.07522	1.07522	110.704	2.10704	0.00102112	0.000159168	5.43938	0.200929	Pseudomonas	0.129	11565.4	Pae_UCBPP-PA14_RefSeq.GCF_000014625.1	1	1	Q02T67	PA14_08980	rpsN	30S ribosomal protein S14
WP_003085813.1	MULTISPECIES: phosphate acetyltransferase	PA_AB	PA_DMSO	14	WP_003085813.1	1897.68	3997.09	1.07472	1.07472	110.631	2.10631	5.5e-06	1.63e-06	8.66016	0.100193	Pseudomonas	0.038	75682.9	Pae_UCBPP-PA14_RefSeq.GCF_000014625.1	10	10	A0A0H2Z6Z4	PA14_53480	pta	phosphate acetyltransferase
WP_003138197.1	MULTISPECIES: YceH family protein	PA_AB	PA_DMSO	14	WP_003138197.1	7266.24	15300.4	1.07429	1.07429	110.568	2.10568	3.61e-08	3.27e-08	7.64658	0.0547087	Pseudomonas	0.158	24133.4	Pae_UCBPP-PA14_RefSeq.GCF_000014625.1	5	5	Q02QU2	PA14_19450		hypothetical protein
WP_003096508.1	MULTISPECIES: xanthine phosphoribosyltransferase	PA_AB	PA_DMSO	14	WP_003096508.1	2926.39	6159.4	1.07367	1.07367	110.478	2.10478	6.57e-05	1.32e-05	7.23872	0.136172	Pseudomonas	0.047	20636.9	Pae_UCBPP-PA14_RefSeq.GCF_000014625.1	3	3	Q02E64	PA14_69940	xpt	xanthine phosphoribosyltransferase
WP_003094332.1	MULTISPECIES: UDP-N-acetylglucosamine 1-carboxyvinyltransferase	PA_AB	PA_DMSO	14	WP_003094332.1	41745.1	87816.6	1.07289	1.07289	110.364	2.10364	0.000366766	6.29e-05	9.83722	0.22772	Pseudomonas	0.28	44645.7	Pae_UCBPP-PA14_RefSeq.GCF_000014625.1	20	25	Q02GZ1	PA14_57810	murA	UDP-N-acetylglucosamine 1-carboxyvinyltransferase
WP_003092115.1	MULTISPECIES: undecaprenyl-phosphate 4-deoxy-4-formamido-L-arabinose transferase	PA_AB	PA_DMSO	14	WP_003092115.1	2099.46	4410.57	1.07095	1.07095	110.082	2.10082	0.000648416	0.000105725	5.42685	0.153573	Pseudomonas	0.162	37324.3	Pae_UCBPP-PA14_RefSeq.GCF_000014625.1	6	7	Q02R24	PA14_18360		glycosyl transferase family protein
WP_003084517.1	MULTISPECIES: thiazole synthase	PA_AB	PA_DMSO	14	WP_003084517.1	18975.9	39862.9	1.07088	1.07088	110.072	2.10072	3.07e-06	1e-06	6.76208	0.0893512	Pseudomonas	0.426	28234.7	Pae_UCBPP-PA14_RefSeq.GCF_000014625.1	14	14	Q02U32	PA14_04980	thiG	thiazole synthase
WP_003088965.1	MULTISPECIES: ferritin-like domain-containing protein	PA_AB	PA_DMSO	14	WP_003088965.1	4266.37	8961.49	1.07073	1.07073	110.049	2.10049	0.000152439	2.81e-05	7.2913	0.138933	Pseudomonas	0.387	16834.8	Pae_UCBPP-PA14_RefSeq.GCF_000014625.1	7	9	A0A0H2Z9L3	PA14_36530		hypothetical protein
WP_003101229.1	MULTISPECIES: zinc ribbon domain-containing protein YjdM	PA_AB	PA_DMSO	14	WP_003101229.1	5353.25	11240.4	1.07021	1.07021	109.973	2.09973	4.18e-06	1.3e-06	8.24747	0.098324	Pseudomonas	0.221	12163.9	Pae_UCBPP-PA14_RefSeq.GCF_000014625.1	8	9	A0A0H2ZK57	PA14_01560		hypothetical protein
WP_003084594.1	MULTISPECIES: type 4 fimbrial methyltransferase PilK	PA_AB	PA_DMSO	13	WP_003084594.1	4325.62	9080.55	1.06987	1.06987	109.925	2.09925	0.00178873	0.000267877	7.81187	0.28931	Pseudomonas	0.072	33312	Pae_UCBPP-PA14_RefSeq.GCF_000014625.1	6	6	A0A0H2ZK56	PA14_05380	pilK	methyltransferase PilK
WP_003094048.1	MULTISPECIES: DUF190 domain-containing protein	PA_AB	PA_DMSO	14	WP_003094048.1	3588.16	7527.37	1.0689	1.0689	109.784	2.09784	0.000350464	6.05e-05	8.17203	0.123573	Pseudomonas	0.266	12206.9	Pae_UCBPP-PA14_RefSeq.GCF_000014625.1	4	6	A0A0H2ZGM6	PA14_56970		hypothetical protein
WP_003109229.1	MULTISPECIES: hypothetical protein	PA_AB	PA_DMSO	14	WP_003109229.1	1938.25	4064.57	1.06835	1.06835	109.703	2.09703	1.5e-06	5.71e-07	9.5501	0.139046	Pseudomonas	0.06	46695.2	Pae_UCBPP-PA14_RefSeq.GCF_000014625.1	3	3	A0A0H2Z8A4	PA14_48540		hypothetical protein
WP_003094968.1	MULTISPECIES: uracil phosphoribosyltransferase	PA_AB	PA_DMSO	13	WP_003094968.1	554.889	1161.81	1.0661	1.0661	109.377	2.09377	0.0101011	0.00135118	4.59691	0.204821	Pseudomonas	0.071	22937.8	Pae_UCBPP-PA14_RefSeq.GCF_000014625.1	3	4	Q02G28	PA14_61470	upp	uracil phosphoribosyltransferase
WP_003091465.1	MULTISPECIES: glucose-6-phosphate dehydrogenase	PA_AB	PA_DMSO	14	WP_003091465.1	1013.2	2119.24	1.06464	1.06464	109.164	2.09164	1.85e-05	4.4e-06	8.58052	0.137179	Pseudomonas	0.072	55592.4	Pae_UCBPP-PA14_RefSeq.GCF_000014625.1	5	5	A0A0H2ZDP9	PA14_23070	zwf	glucose-6-phosphate 1-dehydrogenase
WP_041018969.1	protein kinase	PA_AB	PA_DMSO	14	WP_041018969.1	2895.14	6049.97	1.0633	1.0633	108.97	2.0897	6.31e-05	1.27e-05	9.0108	0.14995	Pseudomonas aeruginosa	0.112	48158.4	Pae_UCBPP-PA14_RefSeq.GCF_000014625.1	8	8	A0A0H2ZAG2	PA14_32300		kinase
WP_004355294.1	MULTISPECIES: helix-turn-helix transcriptional regulator	PA_AB	PA_DMSO	14	WP_004355294.1	2388.51	4985.34	1.06158	1.06158	108.722	2.08722	0.000124653	2.35e-05	5.22859	0.169203	Pseudomonas	0.01	101702	Pae_UCBPP-PA14_RefSeq.GCF_000014625.1	3	3	A0A0H2Z9D5	PA14_41800		transcriptional regulator
WP_003142196.1	MULTISPECIES: D-glycero-beta-D-manno-heptose 1,7-bisphosphate 7-phosphatase	PA_AB	PA_DMSO	14	WP_003142196.1	1056.82	2205.5	1.06138	1.06138	108.692	2.08692	0.000372618	6.37e-05	7.28433	0.121209	Pseudomonas	0.169	19113.9	Pae_UCBPP-PA14_RefSeq.GCF_000014625.1	4	4	A0A0H2ZK05	PA14_00070		D,D-heptose 1,7-bisphosphate phosphatase
WP_003137474.1	MULTISPECIES: ABC transporter ATP-binding protein PchI	PA_AB	PA_DMSO	14	WP_003137474.1	4298.19	8968.53	1.06114	1.06114	108.658	2.08658	0.000192031	3.48e-05	4.64417	0.108611	Pseudomonas	0.099	61333.5	Pae_UCBPP-PA14_RefSeq.GCF_000014625.1	14	15	A0A0H2ZGC6	PA14_09320		ABC transporter ATP-binding protein
WP_003137422.1	MULTISPECIES: anhydro-N-acetylmuramic acid kinase	PA_AB	PA_DMSO	14	WP_003137422.1	2182.52	4545.45	1.05843	1.05843	108.266	2.08266	0.000116859	2.21e-05	5.45791	0.114379	Pseudomonas	0.174	39141.7	Pae_UCBPP-PA14_RefSeq.GCF_000014625.1	9	10	A0A0H2ZM02	PA14_08520	anmK	anhydro-N-acetylmuramic acid kinase
WP_003094039.1	MULTISPECIES: response regulator transcription factor	PA_AB	PA_DMSO	14	WP_003094039.1	13004.7	27082.9	1.05835	1.05835	108.254	2.08254	1.95e-05	4.63e-06	9.39171	0.153165	Pseudomonas	0.115	25234.9	Pae_UCBPP-PA14_RefSeq.GCF_000014625.1	6	7	A0A0H2ZGV0	PA14_56950		two-component response regulator
WP_009313857.1	MULTISPECIES: precorrin-3B synthase	PA_AB	PA_DMSO	14	WP_009313857.1	4675.34	9723.43	1.05639	1.05639	107.972	2.07972	6.96e-05	1.38e-05	8.59696	0.182034	Pseudomonas	0.221	48641	Pae_UCBPP-PA14_RefSeq.GCF_000014625.1	11	11	A0A0H2ZLX1	PA14_26485		oxidoreductase
WP_003084488.1	MULTISPECIES: TetR/AcrR family transcriptional regulator	PA_AB	PA_DMSO	14	WP_003084488.1	2720.39	5657.63	1.05638	1.05638	107.971	2.07971	3.99e-07	2.04e-07	9.08707	0.102619	Pseudomonas	0.042	24540	Pae_UCBPP-PA14_RefSeq.GCF_000014625.1	1	1	A0A0H2ZK17	PA14_04820	laoR	LaoR
WP_004365056.1	MULTISPECIES: adenosylhomocysteinase	PA_AB	PA_DMSO	14	WP_004365056.1	33017.4	68600.7	1.055	1.055	107.772	2.07772	4.32e-10	1.1e-09	9.5053	0.0476098	Pseudomonas	0.222	51426	Pae_UCBPP-PA14_RefSeq.GCF_000014625.1	30	36	Q02TY0	PA14_05620	sahH	S-adenosyl-L-homocysteine hydrolase
WP_003110133.1	MULTISPECIES: fumarylacetoacetate hydrolase family protein	PA_AB	PA_DMSO	14	WP_003110133.1	983.383	2043.14	1.05496	1.05496	107.766	2.07766	4.46e-06	1.37e-06	7.60687	0.117593	Pseudomonas	0.059	24095.6	Pae_UCBPP-PA14_RefSeq.GCF_000014625.1	2	3	A0A0H2ZG57	PA14_10650		hypothetical protein
WP_003092229.1	MULTISPECIES: response regulator transcription factor ErdR	PA_AB	PA_DMSO	14	WP_003092229.1	15433.5	32059.2	1.05468	1.05468	107.725	2.07725	4.08e-05	8.75e-06	8.69943	0.150201	Pseudomonas	0.336	23531	Pae_UCBPP-PA14_RefSeq.GCF_000014625.1	9	11	A0A0H2ZEN3	PA14_17670		LuxR family transcriptional regulator
WP_003097282.1	MULTISPECIES: lysophospholipid acyltransferase	PA_AB	PA_DMSO	14	WP_003097282.1	2869.62	5955.68	1.05341	1.05341	107.542	2.07542	4.19e-05	8.96e-06	6.52405	0.133227	Pseudomonas	0.237	33001.6	Pae_UCBPP-PA14_RefSeq.GCF_000014625.1	10	11	A0A0H2ZJS7	PA14_00120		lipid A biosynthesis lauroyl acyltransferase
WP_003097303.1	MULTISPECIES: NADPH:quinone reductase	PA_AB	PA_DMSO	14	WP_003097303.1	36741.6	76245.4	1.05324	1.05324	107.518	2.07518	0.00020642	3.71e-05	9.02447	0.185257	Pseudomonas	0.323	35128.9	Pae_UCBPP-PA14_RefSeq.GCF_000014625.1	16	18	A0A0H2ZJU1	PA14_00250	qor	quinone oxidoreductase
WP_003091756.1	MULTISPECIES: aliphatic amidase	PA_AB	PA_DMSO	14	WP_003091756.1	4351.02	9021.9	1.05208	1.05208	107.352	2.07352	5.73e-05	1.17e-05	9.15753	0.158044	Pseudomonas	0.124	38480.7	Pae_UCBPP-PA14_RefSeq.GCF_000014625.1	8	9	Q02QK0	PA14_20560	amiE	acylamide amidohydrolase
WP_003141964.1	MULTISPECIES: argininosuccinate lyase	PA_AB	PA_DMSO	14	WP_003141964.1	1764.01	3657.05	1.05182	1.05182	107.315	2.07315	6.91e-06	1.95e-06	7.19031	0.0837851	Pseudomonas	0.185	51640.6	Pae_UCBPP-PA14_RefSeq.GCF_000014625.1	13	13	Q02EA0	PA14_69500	argH	argininosuccinate lyase
WP_003092728.1	MULTISPECIES: LysR family transcriptional regulator	PA_AB	PA_DMSO	12	WP_003092728.1	548.031	1134.35	1.04954	1.04954	106.987	2.06987	0.00100006	0.000156601	5.16851	0.191832	Pseudomonas	0.039	33919.2	Pae_UCBPP-PA14_RefSeq.GCF_000014625.1	2	2	A0A0H2ZF49	PA14_15210		LysR family transcriptional regulator
WP_003109024.1	MULTISPECIES: peptidylprolyl isomerase	PA_AB	PA_DMSO	14	WP_003109024.1	4922.64	10187.7	1.04932	1.04932	106.956	2.06956	1.11e-07	7.79e-08	8.82887	0.0695399	Pseudomonas	0.202	48443.1	Pae_UCBPP-PA14_RefSeq.GCF_000014625.1	22	25	A0A0H2ZLB3	PA14_07760	surA	peptidyl-prolyl cis-trans isomerase SurA
WP_003100038.1	MULTISPECIES: 3'(2'),5'-bisphosphate nucleotidase CysQ	PA_AB	PA_DMSO	14	WP_003100038.1	13030.5	26957.2	1.04878	1.04878	106.878	2.06878	6.88e-05	1.37e-05	7.47578	0.149967	Pseudomonas	0.154	29751.6	Pae_UCBPP-PA14_RefSeq.GCF_000014625.1	8	9	A0A0H2ZIZ4	PA14_68370	cysQ	3'(2'),5'-bisphosphate nucleotidase
WP_003139946.1	MULTISPECIES: tRNA isopentenyl-2-thiomethyl-A-37 hydroxylase MiaE	PA_AB	PA_DMSO	14	WP_003139946.1	1104.14	2271.69	1.04085	1.04085	105.744	2.05744	9.8e-06	2.59e-06	7.09032	0.0933647	Pseudomonas	0.179	23278.8	Pae_UCBPP-PA14_RefSeq.GCF_000014625.1	3	3	A0A0H2Z9G6	PA14_41430		hypothetical protein
WP_003136285.1	MULTISPECIES: L-serine ammonia-lyase	PA_AB	PA_DMSO	14	WP_003136285.1	2507.65	5158.97	1.04075	1.04075	105.729	2.05729	0.00185665	0.000277213	4.84795	0.174007	Pseudomonas	0.114	49275.3	Pae_UCBPP-PA14_RefSeq.GCF_000014625.1	7	7	A0A0H2ZJ71	PA14_71060	sdaB	L-serine dehydratase
WP_003089790.1	MULTISPECIES: thiol:disulfide interchange protein DsbG	PA_AB	PA_DMSO	14	WP_003089790.1	3159.6	6499.01	1.04048	1.04048	105.691	2.05691	2.75e-05	6.27e-06	4.19285	0.0581785	Pseudomonas	0.082	28053.3	Pae_UCBPP-PA14_RefSeq.GCF_000014625.1	6	6	A0A0H2ZBN7	PA14_32610	dsbG	disulfide isomerase/thiol-disulfide oxidase
WP_003109983.1	MULTISPECIES: Hsp33 family molecular chaperone HslO	PA_AB	PA_DMSO	14	WP_003109983.1	28821.9	59270.7	1.04015	1.04015	105.644	2.05644	1.17e-05	2.98e-06	8.07091	0.123281	Pseudomonas	0.205	32848	Pae_UCBPP-PA14_RefSeq.GCF_000014625.1	9	11	Q02EH1	PA14_68610	hslO	Hsp33-like chaperonin
WP_003102426.1	MULTISPECIES: two-component system sensor histidine kinase GacS	PA_AB	PA_DMSO	14	WP_003102426.1	532.379	1093.92	1.03899	1.03899	105.478	2.05478	0.000447926	7.54e-05	6.70672	0.189346	Pseudomonas	0.029	101054	Pae_UCBPP-PA14_RefSeq.GCF_000014625.1	8	8	A0A0H2Z7P1	PA14_52260		sensor/response regulator hybrid
WP_003100631.1	MULTISPECIES: ubiquinol-cytochrome c reductase iron-sulfur subunit	PA_AB	PA_DMSO	14	WP_003100631.1	71769.1	147381	1.03812	1.03812	105.355	2.05355	0.00117481	0.000181529	9.58682	0.23848	Pseudomonas	0.259	20827.8	Pae_UCBPP-PA14_RefSeq.GCF_000014625.1	7	8	A0A0H2ZGP4	PA14_57570		cytochrome c reductase, iron-sulfur subun
WP_003091472.1	MULTISPECIES: ABC transporter substrate-binding protein	PA_AB	PA_DMSO	14	WP_003091472.1	2322.85	4764.91	1.03655	1.03655	105.132	2.05132	5.4e-05	1.12e-05	7.5814	0.101735	Pseudomonas	0.086	45131.5	Pae_UCBPP-PA14_RefSeq.GCF_000014625.1	7	8	A0A0H2ZDN1	PA14_22980		sugar ABC transporter substrate-binding protein
WP_003112591.1	MULTISPECIES: 2-hydroxyacid dehydrogenase	PA_AB	PA_DMSO	14	WP_003112591.1	4391.22	9004.11	1.03596	1.03596	105.048	2.05048	8.55e-06	2.32e-06	6.61612	0.10933	Pseudomonas	0.082	35756.6	Pae_UCBPP-PA14_RefSeq.GCF_000014625.1	3	3	A0A0H2Z739	PA14_52270	ldhA	D-lactate dehydrogenase
WP_003138759.1	MULTISPECIES: ATP-binding protein	PA_AB	PA_DMSO	13	WP_003138759.1	873.261	1790.52	1.03589	1.03589	105.038	2.05038	0.00101466	0.000158361	4.52307	0.1648	Pseudomonas	0.037	33772.2	Pae_UCBPP-PA14_RefSeq.GCF_000014625.1	3	3	A0A0H2ZCR6	PA14_27560		hypothetical protein
WP_003096184.1	MULTISPECIES: dTDP-4-dehydrorhamnose 3,5-epimerase	PA_AB	PA_DMSO	14	WP_003096184.1	46403.6	94937.7	1.03274	1.03274	104.591	2.04591	0.0018191	0.000271933	9.82746	0.249046	Pseudomonas	0.276	20766.5	Pae_UCBPP-PA14_RefSeq.GCF_000014625.1	12	14	A0A0H2ZIY2	PA14_68210	rmlC	dTDP-4-dehydrorhamnose 3,5-epimerase
WP_003141539.1	MULTISPECIES: dCTP deaminase domain-containing protein	PA_AB	PA_DMSO	14	WP_003141539.1	54964.3	112331	1.0312	1.0312	104.372	2.04372	7.03e-05	1.39e-05	7.40999	0.146653	Pseudomonas	0.279	19977.1	Pae_UCBPP-PA14_RefSeq.GCF_000014625.1	7	9	A0A0H2ZHA8	PA14_60100	dtd	deoxycytidine triphosphate deaminase
WP_003083762.1	MULTISPECIES: FadR/GntR family transcriptional regulator	PA_AB	PA_DMSO	12	WP_003083762.1	1162.48	2373.96	1.03008	1.03008	104.214	2.04214	3.5e-05	7.72e-06	4.6892	0.0663725	Pseudomonas	0.048	25463.2	Pae_UCBPP-PA14_RefSeq.GCF_000014625.1	6	6	A0A0H2ZJU3	PA14_01470		transcriptional regulator
WP_003138076.1	MULTISPECIES: EamA family transporter	PA_AB	PA_DMSO	12	WP_003138076.1	1758	3584.97	1.02803	1.02803	103.923	2.03923	0.00252078	0.000367737	5.64059	0.191808	Pseudomonas	0.078	12524.1	Pae_UCBPP-PA14_RefSeq.GCF_000014625.1	1	1	Q02R28	PA14_18320		hypothetical protein
WP_011666588.1	RHS repeat domain-containing protein	PA_AB	PA_DMSO	12	WP_011666588.1	1361.84	2772.22	1.02548	1.02548	103.564	2.03564	6.54e-06	1.87e-06	6.84753	0.0879322	Pseudomonas aeruginosa	0.012	99122.2	Pae_UCBPP-PA14_RefSeq.GCF_000014625.1	15	15	A0A0H2ZE63	PA14_20520		hypothetical protein
WP_003093448.1	MULTISPECIES: 5-carboxymethyl-2-hydroxymuconate semialdehyde dehydrogenase	PA_AB	PA_DMSO	14	WP_003093448.1	7491.24	15217.8	1.02248	1.02248	103.141	2.03141	2.28e-06	7.93e-07	7.21667	0.0778032	Pseudomonas	0.132	53027.5	Pae_UCBPP-PA14_RefSeq.GCF_000014625.1	11	11	A0A0H2ZG15	PA14_10630	hpcC	5-carboxy-2-hydroxymuconate semialdehyde dehydrogenase
WP_003139386.1	MULTISPECIES: non-ribosomal peptide synthetase	PA_AB	PA_DMSO	14	WP_003139386.1	3466.02	7031.7	1.02059	1.02059	102.875	2.02875	2.48e-05	5.72e-06	7.0726	0.100161	Pseudomonas	0.049	229138	Pae_UCBPP-PA14_RefSeq.GCF_000014625.1	26	27	A0A0H2ZB73	PA14_34840		non-ribosomal peptide synthetase
WP_003095021.1	MULTISPECIES: carbonate dehydratase	PA_AB	PA_DMSO	14	WP_003095021.1	21722.9	44068.6	1.02053	1.02053	102.867	2.02867	7.79e-06	2.15e-06	8.75371	0.117111	Pseudomonas	0.228	24223.6	Pae_UCBPP-PA14_RefSeq.GCF_000014625.1	5	6	A0A0H2ZHI9	PA14_61860		carbonic anhydrase
WP_011666751.1	cell division protein FtsZ	PA_AB	PA_DMSO	14	WP_011666751.1	8112.39	16443.6	1.01933	1.01933	102.698	2.02698	3.07e-05	6.9e-06	8.30294	0.127007	Pseudomonas aeruginosa	0.198	41130.9	Pae_UCBPP-PA14_RefSeq.GCF_000014625.1	14	14	A0A0H2ZM25	PA14_57275	ftsZ	cell division protein FtsZ
WP_003086801.1	MULTISPECIES: glutathione peroxidase	PA_AB	PA_DMSO	14	WP_003086801.1	7615.72	15415.3	1.01731	1.01731	102.414	2.02414	3.2e-10	8.45e-10	9.73348	0.0495959	Pseudomonas	0.272	20189	Pae_UCBPP-PA14_RefSeq.GCF_000014625.1	8	8	A0A0H2Z792	PA14_47550		glutathione peroxidase
WP_003087989.1	MULTISPECIES: phosphotransferase family protein	PA_AB	PA_DMSO	14	WP_003087989.1	6504.41	13148.8	1.01545	1.01545	102.153	2.02153	4.09e-06	1.27e-06	7.69784	0.0908997	Pseudomonas	0.205	40819.5	Pae_UCBPP-PA14_RefSeq.GCF_000014625.1	11	13	A0A0H2Z8R0	PA14_40880		hypothetical protein
WP_003137922.1	MULTISPECIES: SIS domain-containing protein	PA_AB	PA_DMSO	14	WP_003137922.1	1121.13	2265.02	1.01457	1.01457	102.03	2.0203	4.38e-07	2.21e-07	9.11165	0.110729	Pseudomonas	0.265	36065.3	Pae_UCBPP-PA14_RefSeq.GCF_000014625.1	9	9	A0A0H2ZDW3	PA14_15810		aminotransferase
WP_003096572.1	MULTISPECIES: acetylglutamate kinase	PA_AB	PA_DMSO	14	WP_003096572.1	3762.13	7598.79	1.01422	1.01422	101.981	2.01981	1.01e-07	7.35e-08	9.03511	0.0834786	Pseudomonas	0.166	31849.1	Pae_UCBPP-PA14_RefSeq.GCF_000014625.1	7	8	Q02E39	PA14_70280	argB	acetylglutamate kinase
WP_003084602.1	MULTISPECIES: chemotaxis protein CheW	PA_AB	PA_DMSO	14	WP_003084602.1	1973.98	3985.93	1.01381	1.01381	101.923	2.01923	0.00113286	0.000175265	5.39737	0.109772	Pseudomonas	0.268	17613.3	Pae_UCBPP-PA14_RefSeq.GCF_000014625.1	6	6	A0A0H2ZLA3	PA14_05410		chemotaxis protein
WP_003093744.1	MULTISPECIES: 30S ribosomal protein S12	PA_AB	PA_DMSO	14	WP_003093744.1	7008.33	14137.7	1.01241	1.01241	101.728	2.01728	5.08e-05	1.05e-05	4.50653	0.0821788	Pseudomonas	0.236	13799	Pae_UCBPP-PA14_RefSeq.GCF_000014625.1	4	5	Q02T85	PA14_08790	rpsL	30S ribosomal protein S12
WP_003132809.1	MULTISPECIES: nuclear transport factor 2 family protein	PA_AB	PA_DMSO	14	WP_003132809.1	5844.41	11788.7	1.01227	1.01227	101.709	2.01709	0.0792912	0.0094813	5.61082	0.196169	Pseudomonas	0.202	14374.1	Pae_UCBPP-PA14_RefSeq.GCF_000014625.1	2	2	A0A0H2Z8Q2	PA14_41030		hypothetical protein
WP_003109333.1	MULTISPECIES: acetyl-CoA carboxylase carboxyl transferase subunit alpha	PA_AB	PA_DMSO	14	WP_003109333.1	3555.3	7165.66	1.01113	1.01113	101.548	2.01548	1.65e-05	3.96e-06	9.0015	0.137836	Pseudomonas	0.161	34947.1	Pae_UCBPP-PA14_RefSeq.GCF_000014625.1	8	8	Q02RB1	PA14_17270	accA	acetyl-CoA carboxylase carboxyltransferase subunit alpha
WP_003083972.1	MULTISPECIES: Re/Si-specific NAD(P)(+) transhydrogenase subunit alpha	PA_AB	PA_DMSO	14	WP_003083972.1	4558.62	9171.71	1.00859	1.00859	101.195	2.01195	1.11e-06	4.5e-07	8.28607	0.0756812	Pseudomonas	0.14	38709.4	Pae_UCBPP-PA14_RefSeq.GCF_000014625.1	10	12	A0A0H2ZKK8	PA14_02450		NAD(P) transhydrogenase subunit alpha part 1
WP_003138270.1	MULTISPECIES: condensation domain-containing protein	PA_AB	PA_DMSO	14	WP_003138270.1	164103	329884	1.00735	1.00735	101.022	2.01022	0.000463073	7.76e-05	9.54918	0.208037	Pseudomonas	0.24	49140.6	Pae_UCBPP-PA14_RefSeq.GCF_000014625.1	16	18	A0A0H2ZE28	PA14_21000		hypothetical protein
WP_003083692.1	MULTISPECIES: type VI secretion system effector EagT6	PA_AB	PA_DMSO	14	WP_003083692.1	1636.81	3289.52	1.00699	1.00699	100.971	2.00971	7.03e-05	1.39e-05	6.62683	0.135825	Pseudomonas	0.104	16487.8	Pae_UCBPP-PA14_RefSeq.GCF_000014625.1	2	2	A0A0H2ZJ35	PA14_01150	eagT6	EagT6
WP_004365031.1	MULTISPECIES: tRNA (guanosine(46)-N7)-methyltransferase TrmB	PA_AB	PA_DMSO	14	WP_004365031.1	15793.7	31736.4	1.00679	1.00679	100.943	2.00943	0.000276567	4.88e-05	8.45546	0.204611	Pseudomonas	0.099	25319.1	Pae_UCBPP-PA14_RefSeq.GCF_000014625.1	5	6	Q02U31	PA14_05000	trmB	tRNA (guanine-N(7)-)-methyltransferase
WP_003140815.1	MULTISPECIES: alanine--tRNA ligase	PA_AB	PA_DMSO	14	WP_003140815.1	54619.1	109734	1.00653	1.00653	100.907	2.00907	8.11e-06	2.22e-06	9.76412	0.133739	Pseudomonas	0.316	94714.8	Pae_UCBPP-PA14_RefSeq.GCF_000014625.1	28	34	Q02I63	PA14_52600	alaS	alanyl-tRNA synthetase
WP_003141542.1	MULTISPECIES: dCTP deaminase domain-containing protein	PA_AB	PA_DMSO	14	WP_003141542.1	3446.97	6914.54	1.00431	1.00431	100.598	2.00598	0.00093822	0.000148203	5.42481	0.140362	Pseudomonas	0.073	19398.1	Pae_UCBPP-PA14_RefSeq.GCF_000014625.1	3	3	A0A0H2ZH41	PA14_60120	dcd2	deoxycytidine deaminase
WP_003090929.1	MULTISPECIES: crotonase/enoyl-CoA hydratase family protein	PA_AB	PA_DMSO	14	WP_003090929.1	2071.65	4154.35	1.00384	1.00384	100.533	2.00533	3.18e-07	1.72e-07	7.62641	0.0919453	Pseudomonas	0.175	28598.6	Pae_UCBPP-PA14_RefSeq.GCF_000014625.1	5	5	A0A0H2ZCT2	PA14_27360		enoyl-CoA hydratase
WP_016254299.1	MULTISPECIES: DUF2076 domain-containing protein	PA_AB	PA_DMSO	14	WP_016254299.1	3114.82	6241.56	1.00276	1.00276	100.383	2.00383	5.73e-05	1.17e-05	7.92979	0.13799	Pseudomonas	0.084	25089.5	Pae_UCBPP-PA14_RefSeq.GCF_000014625.1	5	5	A0A0C6ESD3	PA14_12740		hypothetical protein
WP_003090946.1	MULTISPECIES: L,D-transpeptidase family protein	PA_AB	PA_DMSO	14	WP_003090946.1	5453.52	10923.3	1.00214	1.00214	100.297	2.00297	1.38e-06	5.33e-07	9.07455	0.0958869	Pseudomonas	0.217	34799.6	Pae_UCBPP-PA14_RefSeq.GCF_000014625.1	8	10	A0A0H2ZCT9	PA14_27180		hypothetical protein
WP_003094617.1	MULTISPECIES: type III PLP-dependent enzyme	PA_AB	PA_DMSO	14	WP_003094617.1	19186.2	38426.2	1.00202	1.00202	100.28	2.0028	9.89e-05	1.9e-05	6.72347	0.136819	Pseudomonas	0.279	43559.8	Pae_UCBPP-PA14_RefSeq.GCF_000014625.1	16	16	A0A0H2ZGX3	PA14_58630		ornithine decarboxylase
WP_003105490.1	MULTISPECIES: HIT family protein	PA_AB	PA_DMSO	14	WP_003105490.1	13783.8	27558.8	0.999545	0.999545	99.9369	1.99937	6.07e-06	1.76e-06	9.23827	0.129518	Pseudomonas	0.172	16123.4	Pae_UCBPP-PA14_RefSeq.GCF_000014625.1	4	5	A0A0H2ZE26	PA14_21440		HIT family protein
WP_003140617.1	MULTISPECIES: glycerate kinase	PA_AB	PA_DMSO	14	WP_003140617.1	1093.58	2185.33	0.998794	0.998794	99.8329	1.99833	0.000251035	4.46e-05	7.69683	0.199269	Pseudomonas	0.031	38663.8	Pae_UCBPP-PA14_RefSeq.GCF_000014625.1	4	5	A0A0H2Z7H1	PA14_50760		hypothetical protein
WP_003094451.1	MULTISPECIES: ABC transporter ATP-binding protein	PA_AB	PA_DMSO	14	WP_003094451.1	11330.3	22630.7	0.998094	0.998094	99.736	1.99736	0.000456228	7.68e-05	5.23607	0.139524	Pseudomonas	0.114	35399.1	Pae_UCBPP-PA14_RefSeq.GCF_000014625.1	4	4	A0A0H2ZGN6	PA14_58470	dppD	dipeptide ABC transporter ATP-binding protein DppD
WP_003092626.1	MULTISPECIES: bifunctional protein-disulfide isomerase/oxidoreductase DsbC	PA_AB	PA_DMSO	14	WP_003092626.1	6952.34	13862	0.995561	0.995561	99.3856	1.99386	9.17e-09	1.16e-08	9.36804	0.0516711	Pseudomonas	0.041	26095.2	Pae_UCBPP-PA14_RefSeq.GCF_000014625.1	6	7	A0A0H2ZEZ9	PA14_16050	dsbC	thiol:disulfide interchange protein DsbC
WP_003139792.1	MULTISPECIES: RimK family protein	PA_AB	PA_DMSO	14	WP_003139792.1	3063.5	6107.37	0.995371	0.995371	99.3593	1.99359	8.29e-08	6.17e-08	7.28446	0.0471971	Pseudomonas	0.097	56995.1	Pae_UCBPP-PA14_RefSeq.GCF_000014625.1	10	10	A0A0H2Z907	PA14_39390		30S ribosomal protein S6 modification protein
WP_003103620.1	MULTISPECIES: pyoverdine signaling pathway sigma factor FpvI	PA_AB	PA_DMSO	14	WP_003103620.1	2618.11	5216.8	0.994639	0.994639	99.2582	1.99258	0.000176235	3.22e-05	6.07586	0.108358	Pseudomonas	0.132	18318.8	Pae_UCBPP-PA14_RefSeq.GCF_000014625.1	3	3	A0A0H2ZBF6	PA14_33800		RNA polymerase sigma factor
WP_003096773.1	MULTISPECIES: low specificity L-threonine aldolase	PA_AB	PA_DMSO	14	WP_003096773.1	70306.4	140017	0.993876	0.993876	99.1528	1.99153	0.000178019	3.25e-05	5.2439	0.111841	Pseudomonas	0.208	38190.2	Pae_UCBPP-PA14_RefSeq.GCF_000014625.1	10	11	A0A0H2ZJK0	PA14_71440	ltaA	low specificity l-threonine aldolase
WP_003112050.1	MULTISPECIES: amidase	PA_AB	PA_DMSO	14	WP_003112050.1	25592.2	50860.8	0.990853	0.990853	98.736	1.98736	9.69e-05	1.86e-05	9.10754	0.170296	Pseudomonas	0.309	60498.4	Pae_UCBPP-PA14_RefSeq.GCF_000014625.1	23	27	A0A0H2ZFZ0	PA14_10040		amidase
WP_003098648.1	MULTISPECIES: efflux system transcriptional repressor MexL	PA_AB	PA_DMSO	14	WP_003098648.1	9248.2	18367.5	0.989911	0.989911	98.6062	1.98606	2.24e-05	5.22e-06	9.90505	0.136012	Pseudomonas	0.34	23160.6	Pae_UCBPP-PA14_RefSeq.GCF_000014625.1	12	14	A0A0H2ZEW6	PA14_16790		TetR family transcriptional regulator
WP_011666749.1	helicase HerA-like domain-containing protein	PA_AB	PA_DMSO	14	WP_011666749.1	10172.5	20197.8	0.989525	0.989525	98.5531	1.98553	6.52e-06	1.87e-06	9.36919	0.124099	Pseudomonas aeruginosa	0.145	53257	Pae_UCBPP-PA14_RefSeq.GCF_000014625.1	10	10	A0A0H2ZFC2	PA14_55980		hypothetical protein
WP_003085122.1	MULTISPECIES: ribulose-phosphate 3-epimerase	PA_AB	PA_DMSO	14	WP_003085122.1	4370.68	8678.07	0.989517	0.989517	98.5521	1.98552	7.93e-07	3.44e-07	8.07719	0.0862397	Pseudomonas	0.147	24095.8	Pae_UCBPP-PA14_RefSeq.GCF_000014625.1	6	6	A0A0H2ZKY8	PA14_07910	rpe	ribulose-phosphate 3-epimerase
WP_003138288.1	MULTISPECIES: RNA polymerase-associated protein RapA	PA_AB	PA_DMSO	14	WP_003138288.1	624.803	1238.83	0.987506	0.987506	98.2754	1.98275	9.34e-05	1.81e-05	6.48735	0.114791	Pseudomonas	0.02	106849	Pae_UCBPP-PA14_RefSeq.GCF_000014625.1	7	7	Q02QE2	PA14_21230	hepA	ATP-dependent helicase HepA
WP_003139591.1	MULTISPECIES: 5-oxoprolinase subunit PxpA	PA_AB	PA_DMSO	14	WP_003139591.1	35599.7	70437	0.984467	0.984467	97.8582	1.97858	9.16e-06	2.44e-06	6.8736	0.08845	Pseudomonas	0.263	26245.1	Pae_UCBPP-PA14_RefSeq.GCF_000014625.1	6	7	A0A0H2ZAN1	PA14_37270		LamB/YcsF family protein
WP_003119136.1	MULTISPECIES: pyrroloquinoline quinone biosynthesis protein PqqE	PA_AB	PA_DMSO	14	WP_003119136.1	1011.57	1997.35	0.981497	0.981497	97.4514	1.97451	0.000626352	0.000102396	3.59573	0.105992	Gammaproteobacteria	0.071	42549.3	Pae_UCBPP-PA14_RefSeq.GCF_000014625.1	5	5	Q02LD6	PA14_38780	pqqE	pyrroloquinoline quinone biosynthesis protein PqqE
[truncated: 680 more rows]
