# Supplementary material for: Bioorthogonal Click Chemistry for Antibody-Free Profiling of Acetylation, Propionylation, and Butyrylation in Pseudomonas aeruginosa and Methicillin-Resistant Staphylococcus aureus
Source: ACS Infect Dis. 2026 Feb 16;12(3):1142–54. doi: 10.1021/acsinfecdis.5c00985 (PMC12993845; doi:10.1021/acsinfecdis.5c00985)
Supplement: Supplementary file 4 [file id5c00985_si_004.xlsx]

## Sheet: Table S4 Unique Acetylated PA14
Table S4. Unique acetylated proteins in Pseudomonas aeruginosa compared to propionylated and butyrylated proteins
ProteinGroups	ProteinDescriptions	Condition Numerator	Condition Denominator	# of Ratios	Group	AVG Group Quantity Denominator	AVG Group Quantity Numerator	AVG Log2 Ratio	Absolute AVG Log2 Ratio	% Change	Ratio	Pvalue	Qvalue	Degrees Of Freedom	Standard Error	Organisms	Protein Coverage	Molecular Weight	FASTAName	# Unique Total Peptides	# Unique Total EG.Id	UniProt	Locus Tag	Gene Name	Gene Description	KEGG Pathway(s)	KEGG Pathway Descriptions
WP_003122428.1	MULTISPECIES: hypothetical protein	PA_EAA	PA_DMSO	12	WP_003122428.1	644.771	725826	10.1366	10.1366	112471	1125.71	0.00120791	0.000303415	3.97749	1.22424	Pseudomonas	0.206	11098.1	Pae_UCBPP-PA14_RefSeq.GCF_000014625.1	10	14	A0A0H2ZE08	PA14_21240		hypothetical protein
WP_003091706.1	MULTISPECIES: ATP-dependent Clp protease proteolytic subunit	PA_EAA	PA_DMSO	12	WP_003091706.1	45526	27222724	9.22391	9.22391	59696.1	597.961	0.00225912	0.000394783	3.68933	1.23986	Pseudomonas	0.274	22142.2	Pae_UCBPP-PA14_RefSeq.GCF_000014625.1	14	25	A0A0H2ZDR8	PA14_21030		ATP-dependent Clp protease proteolytic subunit
WP_003096478.1	MULTISPECIES: accessory factor UbiK family protein	PA_EAA	PA_DMSO	12	WP_003096478.1	2113.82	496176	7.87485	7.87485	23372.9	234.729	0.00296454	0.000460155	3.86255	1.15784	Gammaproteobacteria	0.395	9532.99	Pae_UCBPP-PA14_RefSeq.GCF_000014625.1	6	7	A0A0H2ZI47	PA14_69820		hypothetical protein
WP_003140933.1	MULTISPECIES: serine protease MucD	PA_EAA	PA_DMSO	10	WP_003140933.1	803.414	181015	7.81575	7.81575	22430.7	225.307	0.00198632	0.000374185	3.99679	1.09964	Pseudomonas	0.055	50349.8	Pae_UCBPP-PA14_RefSeq.GCF_000014625.1	10	13	A0A0H2Z7B2	PA14_54390	mucD	serine protease MucD	pau01503;pau02020	Cationic antimicrobial peptide (CAMP) resistance;Two-component system
WP_004365164.1	MULTISPECIES: glutathione S-transferase family protein	PA_EAA	PA_DMSO	12	WP_004365164.1	50886.7	6055617	6.89484	6.89484	11800.2	119.002	0.0076503	0.000769695	3.92253	1.36535	Pseudomonas	0.173	28293.5	Pae_UCBPP-PA14_RefSeq.GCF_000014625.1	13	17	A0A0H2ZL17	PA14_06190		glutathione S-transferase	pau00480;pau01100	Glutathione metabolism;Metabolic pathways
WP_011666684.1	cyanase	PA_EAA	PA_DMSO	10	WP_011666684.1	680.036	61097.4	6.48935	6.48935	8884.43	89.8443	8.04e-05	7.79e-05	3.99003	0.459222	Pseudomonas aeruginosa	0.071	16787.3	Pae_UCBPP-PA14_RefSeq.GCF_000014625.1	5	5	Q02LK0	PA14_37965	cynS	cyanate hydratase	pau00910;pau01100	Nitrogen metabolism;Metabolic pathways
WP_003084937.1	MULTISPECIES: DUF1090 domain-containing protein	PA_EAA	PA_DMSO	12	WP_003084937.1	14718.1	1.10617e+06	6.23184	6.23184	7415.73	75.1573	0.0129066	0.00108931	3.99525	1.41758	Pseudomonas	0.165	14843	Pae_UCBPP-PA14_RefSeq.GCF_000014625.1	10	10	A0A0H2ZKT4	PA14_07040		hypothetical protein
WP_003082304.1	MULTISPECIES: CAP domain-containing protein	PA_EAA	PA_DMSO	12	WP_003082304.1	1114.51	76845.9	6.10748	6.10748	6795.03	68.9503	0.00286546	0.000451611	3.89299	0.935634	Pseudomonas	0.131	29350.1	Pae_UCBPP-PA14_RefSeq.GCF_000014625.1	6	7	A0A0H2Z6W9	PA14_49660		hypothetical protein
WP_003095206.1	MULTISPECIES: transcription elongation factor GreA	PA_EAA	PA_DMSO	12	WP_003095206.1	23769.9	1.59726e+06	6.07032	6.07032	6619.65	67.1965	0.00962095	0.000897502	3.99596	1.26976	Pseudomonas	0.437	17158.4	Pae_UCBPP-PA14_RefSeq.GCF_000014625.1	16	25	A0A0H2ZHW6	PA14_62900	greA	transcription elongation factor GreA
WP_003109247.1	MULTISPECIES: asparaginase	PA_EAA	PA_DMSO	12	WP_003109247.1	9100.48	582928	6.00123	6.00123	6305.47	64.0547	0.00260826	0.000427552	3.98113	0.901155	Pseudomonas	0.166	38643.3	Pae_UCBPP-PA14_RefSeq.GCF_000014625.1	13	17	A0A0H2Z7E2	PA14_46970	ansB	glutaminase-asparaginase	pau00220;pau00250;pau00470;pau01100;pau01110;pau02020	Arginine biosynthesis;Alanine, aspartate and glutamate metabolism;D-Amino acid metabolism;Metabolic pathways;Biosynthesis of secondary metabolites;Two-component system
WP_003094029.1	MULTISPECIES: lipopolysaccharide kinase InaA family protein	PA_EAA	PA_DMSO	10	WP_003094029.1	745.064	44956.1	5.91501	5.91501	5933.85	60.3385	0.000698862	0.000241491	4.00555	0.619203	Pseudomonas	0.077	26718.2	Pae_UCBPP-PA14_RefSeq.GCF_000014625.1	4	4	A0A0H2ZGM1	PA14_56920	inaA	InaA protein
WP_003091405.1	MULTISPECIES: Hsp20 family protein	PA_EAA	PA_DMSO	12	WP_003091405.1	1061.82	61676.9	5.86012	5.86012	5708.59	58.0859	0.00128353	0.000311202	3.99503	0.782186	Pseudomonas	0.067	16582.6	Pae_UCBPP-PA14_RefSeq.GCF_000014625.1	9	9	A0A0H2ZDI9	PA14_23680	ibpA	heat-shock protein IbpA
WP_003094089.1	MULTISPECIES: cob(I)yrinic acid a,c-diamide adenosyltransferase	PA_EAA	PA_DMSO	12	WP_003094089.1	2095.66	116980	5.80271	5.80271	5482	55.82	0.000157884	0.000113283	3.92098	0.421478	Pseudomonas	0.099	21081	Pae_UCBPP-PA14_RefSeq.GCF_000014625.1	9	10	A0A0H2ZGW5	PA14_57180		hypothetical protein	pau00860;pau01100;pau01240;pau04980	Porphyrin metabolism;Metabolic pathways;Biosynthesis of cofactors;Cobalamin transport and metabolism
WP_004365420.1	MULTISPECIES: NUDIX hydrolase	PA_EAA	PA_DMSO	12	WP_004365420.1	2420.12	121340	5.64783	5.64783	4913.78	50.1378	0.00174426	0.000353861	3.99694	0.749975	Pseudomonas	0.23	19719.3	Pae_UCBPP-PA14_RefSeq.GCF_000014625.1	7	7	A0A0H2ZHV7	PA14_64010		hypothetical protein
WP_003140280.1	MULTISPECIES: flagellar hook-length control protein FliK	PA_EAA	PA_DMSO	12	WP_003140280.1	8847.86	342873	5.2762	5.2762	3775.21	38.7521	0.0035046	0.000498655	4.00182	0.854223	Pseudomonas	0.077	44224.2	Pae_UCBPP-PA14_RefSeq.GCF_000014625.1	8	10	A0A0H2Z7N9	PA14_45830		hypothetical protein	pau02040	Flagellar assembly
WP_003093888.1	MULTISPECIES: histone-like nucleoid-structuring protein MvaT	PA_EAA	PA_DMSO	12	WP_003093888.1	8325.46	288822	5.11651	5.11651	3369.14	34.6914	0.00190339	0.000366529	4.00161	0.722464	Pseudomonas	0.355	14180.3	Pae_UCBPP-PA14_RefSeq.GCF_000014625.1	9	11	A0A0H2ZGN7	PA14_56070	mvaT	transcriptional regulator MvaT, P16 subunit
WP_003111582.1	MULTISPECIES: putative selenate ABC transporter substrate-binding protein	PA_EAA	PA_DMSO	12	WP_003111582.1	33237.3	1.15298e+06	5.11642	5.11642	3368.93	34.6893	0.0131497	0.00110207	4.00633	1.20987	Pseudomonas	0.295	30872.5	Pae_UCBPP-PA14_RefSeq.GCF_000014625.1	19	22	PA14_21175	PA14_21175		hypothetical protein	pau02010	ABC transporters
WP_003093301.1	MULTISPECIES: TIGR02281 family clan AA aspartic protease	PA_EAA	PA_DMSO	12	WP_003093301.1	424.955	14522.9	5.09487	5.09487	3317.51	34.1751	0.00412873	0.000537468	4.00514	0.832142	Pseudomonas	0.136	23085.4	Pae_UCBPP-PA14_RefSeq.GCF_000014625.1	4	4	A0A0H2ZEN4	PA14_11490		hypothetical protein
WP_003141187.1	MULTISPECIES: type 4b pilus Flp secretin RcpA	PA_EAA	PA_DMSO	12	WP_003141187.1	629.46	19397.7	4.94562	4.94562	2981.63	30.8163	0.0118321	0.00101814	3.99725	1.06319	Pseudomonas	0.043	44196.2	Pae_UCBPP-PA14_RefSeq.GCF_000014625.1	5	5	A0A0H2ZG89	PA14_55920		type II secretion system protein	pau02020	Two-component system
WP_003094423.1	MULTISPECIES: SIMPL domain-containing protein	PA_EAA	PA_DMSO	12	WP_003094423.1	1051.2	32304.1	4.9416	4.9416	2973.06	30.7306	0.0050555	0.000600866	3.98906	0.924077	Pseudomonas	0.174	24879.2	Pae_UCBPP-PA14_RefSeq.GCF_000014625.1	9	11	A0A0H2ZH42	PA14_58330		hypothetical protein
WP_003110316.1	MULTISPECIES: 3',5'-cyclic-AMP phosphodiesterase	PA_EAA	PA_DMSO	10	WP_003110316.1	879.586	26826.6	4.9307	4.9307	2949.92	30.4992	6.96e-06	1.91e-05	4.24927	0.176385	Pseudomonas	0.114	30444.2	Pae_UCBPP-PA14_RefSeq.GCF_000014625.1	5	5	A0A0H2ZI99	PA14_65690		hypothetical protein	pau00230;pau01100;pau02025	Purine metabolism;Metabolic pathways;Biofilm formation - Pseudomonas aeruginosa
WP_003087546.1	MULTISPECIES: selenide, water dikinase SelD	PA_EAA	PA_DMSO	12	WP_003087546.1	12083.9	352392	4.86603	4.86603	2816.23	29.1623	0.00387102	0.000524076	3.7854	0.786505	Pseudomonas	0.192	36353.9	Pae_UCBPP-PA14_RefSeq.GCF_000014625.1	18	20	A0A0H2Z9A9	PA14_43280	selD	selenophosphate synthetase	pau00450;pau01100	Selenocompound metabolism;Metabolic pathways
WP_003112013.1	MULTISPECIES: SPOR domain-containing protein	PA_EAA	PA_DMSO	12	WP_003112013.1	1638.11	45518.1	4.79634	4.79634	2678.7	27.787	0.00293233	0.000458611	3.80194	0.69199	Pseudomonas	0.09	26048.7	Pae_UCBPP-PA14_RefSeq.GCF_000014625.1	4	5	A0A0H2ZG75	PA14_08640		hypothetical protein
WP_003095652.1	MULTISPECIES: ribosome rescue GTPase HflX	PA_EAA	PA_DMSO	10	WP_003095652.1	690.952	18868.5	4.77125	4.77125	2630.8	27.308	7.45e-05	7.45e-05	4.00998	0.312201	Pseudomonas	0.025	48591.3	Pae_UCBPP-PA14_RefSeq.GCF_000014625.1	6	6	A0A0H2ZH96	PA14_65300	hflX	GTP-binding protein
WP_003084969.1	MULTISPECIES: class I SAM-dependent methyltransferase	PA_EAA	PA_DMSO	12	WP_003084969.1	15218.9	400774	4.71886	4.71886	2533.4	26.334	0.0103391	0.000928809	3.95	1.05695	Pseudomonas	0.204	27986.8	Pae_UCBPP-PA14_RefSeq.GCF_000014625.1	9	12	A0A0H2ZL84	PA14_07260		hypothetical protein
WP_003095874.1	MULTISPECIES: polyhydroxyalkanoic acid system family protein	PA_EAA	PA_DMSO	11	WP_003095874.1	2998.76	76927.2	4.68106	4.68106	2465.3	25.653	0.000951067	0.000269598	3.98448	0.612922	Pseudomonas	0.143	9806.4	Pae_UCBPP-PA14_RefSeq.GCF_000014625.1	3	3	A0A0H2ZIG9	PA14_66890		hypothetical protein
WP_003093104.1	MULTISPECIES: NYN domain-containing protein	PA_EAA	PA_DMSO	10	WP_003093104.1	679.222	17321.7	4.67255	4.67255	2450.22	25.5022	0.0012402	0.000305632	4.0188	0.560838	Pseudomonas	0.108	18105.7	Pae_UCBPP-PA14_RefSeq.GCF_000014625.1	4	4	A0A0H2ZFM9	PA14_12750		hypothetical protein
WP_003138372.1	MULTISPECIES: Gp138 family membrane-puncturing spike protein	PA_EAA	PA_DMSO	12	WP_003138372.1	3463.9	87787.1	4.66354	4.66354	2434.34	25.3434	0.00670186	0.00071113	4.01205	0.808722	Pseudomonas	0.046	25869.3	Pae_UCBPP-PA14_RefSeq.GCF_000014625.1	8	9	A0A0H2ZDU7	PA14_22100		hypothetical protein
WP_003110395.1	MULTISPECIES: GNAT family N-acetyltransferase	PA_EAA	PA_DMSO	12	WP_003110395.1	2836.97	70811.5	4.64156	4.64156	2396.03	24.9603	0.00160183	0.00034192	3.89533	0.581157	Pseudomonas	0.224	21890.9	Pae_UCBPP-PA14_RefSeq.GCF_000014625.1	8	9	A0A0H2ZFR1	PA14_12850		acetyltransferase
WP_003141780.1	MULTISPECIES: type 4a pilus secretin PilQ	PA_EAA	PA_DMSO	12	WP_003141780.1	1093.26	26944.9	4.6233	4.6233	2364.64	24.6464	0.00348253	0.000498655	3.9121	0.711524	Pseudomonas	0.108	77317.8	Pae_UCBPP-PA14_RefSeq.GCF_000014625.1	25	26	A0A0H2ZIP5	PA14_66620	pilQ	type 4 fimbrial biogenesis outer membrane protein PilQ precursor
WP_003138116.1	MULTISPECIES: flagellar protein MotY	PA_EAA	PA_DMSO	12	WP_003138116.1	1714.93	41794.2	4.60708	4.60708	2337.08	24.3708	0.00233687	0.000402698	3.99509	0.755735	Pseudomonas	0.037	35114	Pae_UCBPP-PA14_RefSeq.GCF_000014625.1	4	4	A0A0H2ZD91	PA14_18720		OmpA family membrane protein	pau02040	Flagellar assembly
WP_003092645.1	MULTISPECIES: signal recognition particle protein	PA_EAA	PA_DMSO	12	WP_003092645.1	558.838	13346.7	4.57791	4.57791	2288.29	23.8829	0.000810705	0.000256603	3.51731	0.43921	Pseudomonas	0.031	49359.8	Pae_UCBPP-PA14_RefSeq.GCF_000014625.1	6	7	A0A0H2ZF03	PA14_15960	ffh	signal recognition particle protein Ffh	pau02024;pau03060;pau03070	Quorum sensing;Protein export;Bacterial secretion system
WP_003090878.1	MULTISPECIES: DUF4404 family protein	PA_EAA	PA_DMSO	10	WP_003090878.1	609.626	14499.2	4.5719	4.5719	2278.37	23.7837	0.00416749	0.000541445	3.92786	0.784424	Pseudomonas	0.149	9704.04	Pae_UCBPP-PA14_RefSeq.GCF_000014625.1	5	5	A0A0H2ZCF0	PA14_27870		hypothetical protein
WP_004365459.1	MULTISPECIES: ferritin-like domain-containing protein	PA_EAA	PA_DMSO	12	WP_004365459.1	3050.39	72515.2	4.57122	4.57122	2277.24	23.7724	0.00704064	0.000733516	4.0021	0.894152	Pseudomonas	0.367	20203.6	Pae_UCBPP-PA14_RefSeq.GCF_000014625.1	7	8	A0A0H2ZHY7	PA14_64520		bacterioferritin	pau00860	Porphyrin metabolism
WP_003097649.1	MULTISPECIES: ATP-dependent Clp protease adapter ClpS	PA_EAA	PA_DMSO	12	WP_003097649.1	9137.31	205882	4.49391	4.49391	2153.21	22.5321	0.0075858	0.000766711	3.93979	0.978572	Pseudomonas	0.074	13936.8	Pae_UCBPP-PA14_RefSeq.GCF_000014625.1	4	5	Q02NB3	PA14_30210	clpS	ATP-dependent Clp protease adaptor protein ClpS
WP_003138179.1	MULTISPECIES: cyclohexadienyl dehydratase	PA_EAA	PA_DMSO	12	WP_003138179.1	530.704	11650.9	4.45639	4.45639	2095.36	21.9536	0.00878453	0.000842183	3.95507	0.949873	Pseudomonas	0.06	30448.7	Pae_UCBPP-PA14_RefSeq.GCF_000014625.1	5	6	A0A0H2ZEJ4	PA14_19140	pheC	cyclohexadienyl dehydratase	pau00400;pau01100;pau01110;pau01230	Phenylalanine, tyrosine and tryptophan biosynthesis;Metabolic pathways;Biosynthesis of secondary metabolites;Biosynthesis of amino acids
WP_003091278.1	MULTISPECIES: alpha/beta fold hydrolase	PA_EAA	PA_DMSO	12	WP_003091278.1	2383.95	52329.8	4.45621	4.45621	2095.09	21.9509	0.00406551	0.000534435	4.03224	0.722635	Pseudomonas	0.087	37283.7	Pae_UCBPP-PA14_RefSeq.GCF_000014625.1	12	12	A0A0H2ZBZ5	PA14_24610		hydrolytic enzyme
WP_003140848.1	MULTISPECIES: chitin-binding protein CbpD	PA_EAA	PA_DMSO	12	WP_003140848.1	7535.88	164680	4.44975	4.44975	2085.28	21.8528	0.00271266	0.000437205	4.02615	0.684052	Pseudomonas	0.231	41960	Pae_UCBPP-PA14_RefSeq.GCF_000014625.1	12	15	Q02I11	PA14_53250	cpbD	chitin-binding protein CbpD
WP_003137052.1	MULTISPECIES: aerotaxis transducer Aer2	PA_EAA	PA_DMSO	12	WP_003137052.1	2144.85	46787.5	4.44717	4.44717	2081.38	21.8138	0.0209642	0.00156609	3.5199	1.07675	Pseudomonas	0.016	72572.3	Pae_UCBPP-PA14_RefSeq.GCF_000014625.1	15	16	A0A0H2ZK98	PA14_02220		chemotaxis transducer	pau02020;pau02030	Two-component system;Bacterial chemotaxis
WP_003083762.1	MULTISPECIES: FadR/GntR family transcriptional regulator	PA_EAA	PA_DMSO	10	WP_003083762.1	1162.48	25159	4.43579	4.43579	2064.25	21.6425	0.00555329	0.000633018	3.35623	0.696873	Pseudomonas	0.048	25463.2	Pae_UCBPP-PA14_RefSeq.GCF_000014625.1	6	6	A0A0H2ZJU3	PA14_01470		transcriptional regulator
WP_011666670.1	MULTISPECIES: ABC transporter substrate-binding protein	PA_EAA	PA_DMSO	12	WP_011666670.1	3631.55	78373.1	4.4317	4.4317	2058.11	21.5811	0.0111251	0.000972442	4.00342	0.954057	Pseudomonas	0.213	29383.8	Pae_UCBPP-PA14_RefSeq.GCF_000014625.1	16	17	A0A0H2Z9N7	PA14_36200		ABC transporter substrate-binding protein
WP_003085528.1	MULTISPECIES: HDOD domain-containing protein	PA_EAA	PA_DMSO	12	WP_003085528.1	20443.4	436560	4.41647	4.41647	2035.45	21.3545	0.00749915	0.000759899	4.00394	0.915382	Pseudomonas	0.324	30905.3	Pae_UCBPP-PA14_RefSeq.GCF_000014625.1	14	19	A0A0H2Z5X0	PA14_54490		hypothetical protein
WP_003089526.1	MULTISPECIES: DUF1654 domain-containing protein	PA_EAA	PA_DMSO	10	WP_003089526.1	1795.53	36155.6	4.33174	4.33174	1913.65	20.1365	0.00149886	0.000333894	3.94521	0.510308	Pseudomonas	0.125	8909.99	Pae_UCBPP-PA14_RefSeq.GCF_000014625.1	2	2	A0A0H2ZBF4	PA14_33870		hypothetical protein
WP_003083098.1	MULTISPECIES: chemotaxis protein CheW	PA_EAA	PA_DMSO	12	WP_003083098.1	106343	2.12627e+06	4.32153	4.32153	1899.45	19.9945	0.0104566	0.000935389	3.97833	0.94589	Pseudomonas	0.522	17536	Pae_UCBPP-PA14_RefSeq.GCF_000014625.1	6	8	A0A0H2Z917	PA14_45500		purine-binding chemotaxis protein	pau02020;pau02030	Two-component system;Bacterial chemotaxis
WP_003096521.1	MULTISPECIES: YdbL family protein	PA_EAA	PA_DMSO	12	WP_003096521.1	2956.14	59062.7	4.32046	4.32046	1897.97	19.9797	0.00909676	0.000858921	3.9942	0.990391	Pseudomonas	0.105	11499.2	Pae_UCBPP-PA14_RefSeq.GCF_000014625.1	3	3	A0A0H2ZJ22	PA14_70050		hypothetical protein
WP_004365056.1	MULTISPECIES: adenosylhomocysteinase	PA_EAA	PA_DMSO	12	WP_004365056.1	33017.4	646941	4.29234	4.29234	1859.4	19.594	0.00895464	0.000852823	3.97967	0.941335	Pseudomonas	0.222	51426	Pae_UCBPP-PA14_RefSeq.GCF_000014625.1	30	36	Q02TY0	PA14_05620	sahH	S-adenosyl-L-homocysteine hydrolase	pau00270;pau00670;pau01100	Cysteine and methionine metabolism;One carbon pool by folate;Metabolic pathways
WP_003091880.1	MULTISPECIES: class II aldolase/adducin family protein	PA_EAA	PA_DMSO	12	WP_003091880.1	516.068	10076.1	4.28723	4.28723	1852.47	19.5247	0.0109859	0.000964826	4.00264	0.914209	Pseudomonas	0.069	28055.2	Pae_UCBPP-PA14_RefSeq.GCF_000014625.1	5	7	A0A0H2ZEC8	PA14_19700		aldolase
WP_003096219.1	MULTISPECIES: glycine zipper domain-containing protein	PA_EAA	PA_DMSO	12	WP_003096219.1	1893.95	36969.6	4.28687	4.28687	1851.99	19.5199	6.28e-05	6.91e-05	3.99354	0.270943	Pseudomonas	0.156	12310.9	Pae_UCBPP-PA14_RefSeq.GCF_000014625.1	5	7	A0A0H2ZIP6	PA14_68460		hypothetical protein
WP_003103819.1	MULTISPECIES: ferrous iron transporter A	PA_EAA	PA_DMSO	12	WP_003103819.1	1748.71	33908.8	4.2773	4.2773	1839.07	19.3907	0.000780886	0.00025326	3.9023	0.495383	Pseudomonas	0.173	8251.69	Pae_UCBPP-PA14_RefSeq.GCF_000014625.1	3	3	A0A0H2ZGD3	PA14_56690	feoA	ferrous iron transport protein A
WP_003092626.1	MULTISPECIES: bifunctional protein-disulfide isomerase/oxidoreductase DsbC	PA_EAA	PA_DMSO	12	WP_003092626.1	6952.34	134652	4.27559	4.27559	1836.79	19.3679	0.0297341	0.00208439	3.93536	1.31586	Pseudomonas	0.041	26095.2	Pae_UCBPP-PA14_RefSeq.GCF_000014625.1	6	7	A0A0H2ZEZ9	PA14_16050	dsbC	thiol:disulfide interchange protein DsbC
WP_003092983.1	MULTISPECIES: glycine betaine ABC transporter substrate-binding protein	PA_EAA	PA_DMSO	12	WP_003092983.1	698.428	13507.7	4.27353	4.27353	1834.02	19.3402	0.0148919	0.00120081	4.01131	0.929181	Pseudomonas	0.032	34726.5	Pae_UCBPP-PA14_RefSeq.GCF_000014625.1	8	8	A0A0H2ZFK6	PA14_13600		ABC transporter substrate-binding protein	pau02010	ABC transporters
WP_003098586.1	MULTISPECIES: OmpH family outer membrane protein	PA_EAA	PA_DMSO	12	WP_003098586.1	12453	229492	4.20387	4.20387	1742.86	18.4286	0.00585497	0.000653302	3.99885	0.818382	Pseudomonas	0.435	19090.1	Pae_UCBPP-PA14_RefSeq.GCF_000014625.1	12	16	A0A0H2ZEQ6	PA14_17170		hypothetical protein
WP_003094337.1	MULTISPECIES: MlaC/ttg2D family ABC transporter substrate-binding protein	PA_EAA	PA_DMSO	12	WP_003094337.1	14293.3	262344	4.19805	4.19805	1735.43	18.3543	0.0138017	0.00114078	4.00061	1.03681	Pseudomonas	0.312	23760.3	Pae_UCBPP-PA14_RefSeq.GCF_000014625.1	11	14	A0A0H2ZGS4	PA14_57840		hypothetical protein	pau02010	ABC transporters
WP_003137519.1	MULTISPECIES: TonB-dependent siderophore receptor	PA_EAA	PA_DMSO	5	WP_003137519.1	904.245	16479.2	4.18779	4.18779	1722.43	18.2243	0.147638	0.00888655	2.0011	1.30608	Pseudomonas	0.014	87443.3	Pae_UCBPP-PA14_RefSeq.GCF_000014625.1	10	10	A0A0H2ZFZ5	PA14_09970	fpvB	type I ferripyoverdine receptor, FpvB
WP_003121284.1	MULTISPECIES: iron donor protein CyaY	PA_EAA	PA_DMSO	12	WP_003121284.1	2632.77	47400.2	4.17024	4.17024	1700.39	18.0039	0.00613031	0.000671019	4.00555	0.808684	Pseudomonas	0.135	12261.4	Pae_UCBPP-PA14_RefSeq.GCF_000014625.1	3	4	A0A0H2ZJ01	PA14_69640	cyaY	frataxin-like protein
WP_003114119.1	MULTISPECIES: inhibitor of vertebrate lysozyme family protein	PA_EAA	PA_DMSO	12	WP_003114119.1	7465.56	132504	4.14964	4.14964	1674.86	17.7486	0.00536294	0.000621517	3.92079	0.74908	Pseudomonas	0.123	17365.6	Pae_UCBPP-PA14_RefSeq.GCF_000014625.1	6	6	A0A0H2ZJR7	PA14_72360		hypothetical protein
WP_003106635.1	MULTISPECIES: N-acetylglutaminylglutamine amidotransferase	PA_EAA	PA_DMSO	12	WP_003106635.1	20758.3	364513	4.13421	4.13421	1655.99	17.5599	0.00554393	0.000632599	3.98516	0.779772	Pseudomonas	0.268	66028.1	Pae_UCBPP-PA14_RefSeq.GCF_000014625.1	23	27	A0A0H2ZEF2	PA14_19370		asparagine synthetase	pau00250;pau01100;pau01110;pau01230	Alanine, aspartate and glutamate metabolism;Metabolic pathways;Biosynthesis of secondary metabolites;Biosynthesis of amino acids
WP_003138614.1	MULTISPECIES: DUF1285 domain-containing protein	PA_EAA	PA_DMSO	12	WP_003138614.1	2684.47	46675.3	4.11995	4.11995	1638.72	17.3872	0.00215447	0.000387873	4.06068	0.591065	Pseudomonas	0.222	21254.2	Pae_UCBPP-PA14_RefSeq.GCF_000014625.1	6	7	A0A0H2ZD47	PA14_25830		hypothetical protein
WP_003110024.1	MULTISPECIES: metalloprotease PmbA	PA_EAA	PA_DMSO	12	WP_003110024.1	15279.6	263454	4.10787	4.10787	1624.22	17.2422	0.00417814	0.000541806	3.72383	0.676041	Pseudomonas	0.283	47836.8	Pae_UCBPP-PA14_RefSeq.GCF_000014625.1	22	25	A0A0H2ZH23	PA14_58050	pmbA	PmbA protein
WP_003132222.1	MULTISPECIES: putative hydro-lyase	PA_EAA	PA_DMSO	12	WP_003132222.1	2560.08	43997.4	4.10316	4.10316	1618.59	17.1859	0.000842204	0.000256603	3.92037	0.425336	Pseudomonas	0.181	29142.5	Pae_UCBPP-PA14_RefSeq.GCF_000014625.1	12	20	Q02LQ6	PA14_37210		hypothetical protein
WP_003137499.1	MULTISPECIES: multidrug efflux RND transporter periplasmic adaptor MexH	PA_EAA	PA_DMSO	10	WP_003137499.1	1619.77	27758.9	4.09909	4.09909	1613.76	17.1376	0.00047225	0.000205056	4.40707	0.469617	Pseudomonas	0.032	39171.8	Pae_UCBPP-PA14_RefSeq.GCF_000014625.1	9	9	A0A0H2ZGA2	PA14_09530	mexH	RND efflux membrane fusion protein	pau02024	Quorum sensing
WP_003092378.1	MULTISPECIES: UDP-3-O-(3-hydroxymyristoyl)glucosamine N-acyltransferase	PA_EAA	PA_DMSO	12	WP_003092378.1	1303.82	22043.3	4.07952	4.07952	1590.67	16.9067	0.00253056	0.000420861	2.36129	0.289057	Pseudomonas	0.074	36221.1	Pae_UCBPP-PA14_RefSeq.GCF_000014625.1	7	7	Q02RB8	PA14_17180	lpxD	UDP-3-O-[3-hydroxymyristoyl] glucosamine N-acyltransferase	pau00540;pau01100	Lipopolysaccharide biosynthesis;Metabolic pathways
WP_003131051.1	MULTISPECIES: amidohydrolase	PA_EAA	PA_DMSO	12	WP_003131051.1	3486.49	58728.8	4.07422	4.07422	1584.47	16.8447	0.00277099	0.00044248	4.02568	0.621343	Pseudomonas	0.155	67964.1	Pae_UCBPP-PA14_RefSeq.GCF_000014625.1	20	20	A0A0H2ZCC5	PA14_29230		hypothetical protein
WP_003142155.1	MULTISPECIES: energy transducer TonB1	PA_EAA	PA_DMSO	12	WP_003142155.1	692.857	11658.6	4.07269	4.07269	1582.69	16.8269	0.000728286	0.000245714	3.17253	0.318986	Pseudomonas	0.064	36665.9	Pae_UCBPP-PA14_RefSeq.GCF_000014625.1	9	10	A0A0H2ZJP3	PA14_72970	tonB	TonB protein
WP_011666588.1	RHS repeat domain-containing protein	PA_EAA	PA_DMSO	10	WP_011666588.1	1361.84	22895.6	4.07144	4.07144	1581.22	16.8122	0.00335192	0.00049107	3.7603	0.567468	Pseudomonas aeruginosa	0.012	99122.2	Pae_UCBPP-PA14_RefSeq.GCF_000014625.1	15	15	A0A0H2ZE63	PA14_20520		hypothetical protein
WP_003138109.1	MULTISPECIES: autotransporter domain-containing protein	PA_EAA	PA_DMSO	12	WP_003138109.1	2049.94	33497.9	4.03041	4.03041	1534.09	16.3409	0.00616465	0.000672982	3.85084	0.771619	Pseudomonas	0.084	104576	Pae_UCBPP-PA14_RefSeq.GCF_000014625.1	18	18	A0A0H2ZEM3	PA14_18630		serine protease
WP_003089790.1	MULTISPECIES: thiol:disulfide interchange protein DsbG	PA_EAA	PA_DMSO	12	WP_003089790.1	3159.6	51601.5	4.0296	4.0296	1533.17	16.3317	0.00559513	0.000635591	3.99004	0.733253	Pseudomonas	0.082	28053.3	Pae_UCBPP-PA14_RefSeq.GCF_000014625.1	6	6	A0A0H2ZBN7	PA14_32610	dsbG	disulfide isomerase/thiol-disulfide oxidase
WP_003100588.1	MULTISPECIES: ABC transporter substrate-binding protein	PA_EAA	PA_DMSO	12	WP_003100588.1	13859.5	223832	4.01347	4.01347	1515.01	16.1501	0.010792	0.000954789	3.95289	0.923448	Pseudomonas	0.298	34206.3	Pae_UCBPP-PA14_RefSeq.GCF_000014625.1	16	18	A0A0H2ZE55	PA14_14390		ABC-type transport protein, periplasmic c
WP_003094769.1	MULTISPECIES: FKBP-type peptidyl-prolyl cis-trans isomerase	PA_EAA	PA_DMSO	12	WP_003094769.1	3791.15	60717.7	4.00141	4.00141	1501.56	16.0156	0.0084486	0.000821219	3.85157	0.811582	Pseudomonas	0.122	21795.4	Pae_UCBPP-PA14_RefSeq.GCF_000014625.1	4	6	A0A0H2ZHE1	PA14_60500	fklB	peptidyl-prolyl cis-trans isomerase FklB
WP_003092461.1	MULTISPECIES: DUF4197 domain-containing protein	PA_EAA	PA_DMSO	12	WP_003092461.1	3183.57	50609.2	3.99069	3.99069	1489.7	15.897	0.00506041	0.000600866	3.95065	0.732997	Pseudomonas	0.173	23617.1	Pae_UCBPP-PA14_RefSeq.GCF_000014625.1	7	7	A0A0H2ZEU0	PA14_16830		hypothetical protein
WP_003139055.1	MULTISPECIES: acyl-CoA dehydrogenase family protein	PA_EAA	PA_DMSO	12	WP_003139055.1	3993.26	62597.7	3.97047	3.97047	1467.59	15.6759	0.00372028	0.000516988	4.01739	0.654503	Pseudomonas	0.109	40936.7	Pae_UCBPP-PA14_RefSeq.GCF_000014625.1	6	7	A0A0H2ZBW4	PA14_31540		acyl-CoA dehydrogenase	pau00071;pau00280;pau00410;pau00640;pau00650;pau01100;pau01110;pau01120;pau01200;pau01212	Fatty acid degradation;Valine, leucine and isoleucine degradation;beta-Alanine metabolism;Propanoate metabolism;Butanoate metabolism;Metabolic pathways;Biosynthesis of secondary metabolites;Microbial metabolism in diverse environments;Carbon metabolism;Fatty acid metabolism
WP_003087175.1	MULTISPECIES: sulfate ABC transporter substrate-binding protein	PA_EAA	PA_DMSO	12	WP_003087175.1	3100.29	48297.6	3.96148	3.96148	1457.84	15.5784	0.00526005	0.000613363	4.03343	0.635267	Pseudomonas	0.12	36517.3	Pae_UCBPP-PA14_RefSeq.GCF_000014625.1	8	9	A0A0H2Z953	PA14_45110	cysP	sulfate-binding protein of ABC transporter	pau00920;pau02010	Sulfur metabolism;ABC transporters
WP_003139360.1	MULTISPECIES: NADP-dependent glyceraldehyde-3-phosphate dehydrogenase	PA_EAA	PA_DMSO	12	WP_003139360.1	2121.48	32682.4	3.94537	3.94537	1440.55	15.4055	0.000511604	0.000211124	3.91769	0.41478	Pseudomonas	0.113	59981.7	Pae_UCBPP-PA14_RefSeq.GCF_000014625.1	11	11	A0A0H2ZBA0	PA14_34600		glyceraldehyde-3-phosphate dehydrogenase	pau00010;pau00030;pau01100;pau01120;pau01200	Glycolysis / Gluconeogenesis;Pentose phosphate pathway;Metabolic pathways;Microbial metabolism in diverse environments;Carbon metabolism
WP_003131774.1	MULTISPECIES: glucose/quinate/shikimate family membrane-bound PQQ-dependent dehydrogenase	PA_EAA	PA_DMSO	12	WP_003131774.1	1050.91	16105.2	3.93781	3.93781	1432.49	15.3249	0.00928405	0.000869145	3.62489	0.60145	Pseudomonas	0.045	86213.2	Pae_UCBPP-PA14_RefSeq.GCF_000014625.1	8	8	A0A0H2ZB70	PA14_34970	gcd	glucose dehydrogenase	pau00030;pau01100;pau01110	Pentose phosphate pathway;Metabolic pathways;Biosynthesis of secondary metabolites
WP_003138518.1	MULTISPECIES: GspD family T2SS secretin variant XcpQ	PA_EAA	PA_DMSO	12	WP_003138518.1	4991.03	76091.1	3.93032	3.93032	1424.56	15.2456	0.00135045	0.000318765	3.97765	0.485619	Pseudomonas	0.055	69984.2	Pae_UCBPP-PA14_RefSeq.GCF_000014625.1	7	7	A0A0H2ZDH6	PA14_23970	xcpQ	general secretion pathway protein D	pau03070	Bacterial secretion system
WP_003137371.1	MULTISPECIES: alpha/beta hydrolase family protein	PA_EAA	PA_DMSO	12	WP_003137371.1	786.934	11855.5	3.91316	3.91316	1406.54	15.0654	0.00987842	0.000909945	4.00307	0.765636	Pseudomonas	0.023	37939.8	Pae_UCBPP-PA14_RefSeq.GCF_000014625.1	3	4	A0A0H2ZLL6	PA14_07810		hypothetical protein
WP_004365024.1	MULTISPECIES: M16 family metallopeptidase	PA_EAA	PA_DMSO	10	WP_004365024.1	547.305	8213	3.90749	3.90749	1400.63	15.0063	0.0286576	0.00201857	3.37911	0.588097	Pseudomonas	0.022	53094.4	Pae_UCBPP-PA14_RefSeq.GCF_000014625.1	5	5	A0A0H2ZK22	PA14_04870		hypothetical protein
WP_003141778.1	MULTISPECIES: AAA family ATPase	PA_EAA	PA_DMSO	12	WP_003141778.1	1247.01	18525.9	3.893	3.893	1385.63	14.8563	0.00163478	0.000343011	3.84662	0.486186	Pseudomonas	0.083	57417.2	Pae_UCBPP-PA14_RefSeq.GCF_000014625.1	7	8	A0A0H2ZID1	PA14_66580		hypothetical protein
WP_003114808.1	MULTISPECIES: glycine betaine ABC transporter substrate-binding protein	PA_EAA	PA_DMSO	12	WP_003114808.1	1915.86	28299.4	3.88471	3.88471	1377.11	14.7711	0.0305827	0.0021382	4.00252	1.13363	Pseudomonas	0.095	31080.1	Pae_UCBPP-PA14_RefSeq.GCF_000014625.1	7	8	A0A0H2ZCG8	PA14_22330		glycine betaine-binding protein	pau02010	ABC transporters
WP_003091377.1	MULTISPECIES: GspE family T2SS ATPase variant XcpR	PA_EAA	PA_DMSO	12	WP_003091377.1	1349.16	19610.3	3.86147	3.86147	1353.51	14.5351	0.0144393	0.00117945	3.24299	0.8612	Pseudomonas	0.068	55524.7	Pae_UCBPP-PA14_RefSeq.GCF_000014625.1	7	7	A0A0H2ZC25	PA14_23990	xcpR	general secretion pathway protein E	pau03070	Bacterial secretion system
WP_003083137.1	MULTISPECIES: cytochrome c maturation protein CcmE	PA_EAA	PA_DMSO	12	WP_003083137.1	920.331	13348.4	3.85838	3.85838	1350.4	14.504	0.00131747	0.000315048	4.00953	0.527289	Gammaproteobacteria	0.093	17266.7	Pae_UCBPP-PA14_RefSeq.GCF_000014625.1	3	3	Q02JW1	PA14_45330	ccmE	cytochrome c-type biogenesis protein CcmE
WP_003116261.1	MULTISPECIES: type IV pilus modification protein PilV	PA_EAA	PA_DMSO	12	WP_003116261.1	1201.33	17265.5	3.84519	3.84519	1337.2	14.372	0.0136584	0.0011332	3.81022	0.885267	Gammaproteobacteria	0.121	18763.5	Pae_UCBPP-PA14_RefSeq.GCF_000014625.1	4	4	Q7WZP2	PA14_RS24610	PA14_RS24610
WP_003110454.1	MULTISPECIES: DNA helicase Rep	PA_EAA	PA_DMSO	12	WP_003110454.1	1102.99	15849	3.8449	3.8449	1336.91	14.3691	0.00169258	0.000347465	3.99554	0.476764	Pseudomonas	0.126	77042.1	Pae_UCBPP-PA14_RefSeq.GCF_000014625.1	19	20	A0A0H2ZJC9	PA14_69910	rep	ATP-dependent DNA helicase Rep
WP_003087901.1	MULTISPECIES: hypothetical protein	PA_EAA	PA_DMSO	12	WP_003087901.1	3618.67	51588.9	3.83353	3.83353	1325.63	14.2563	0.00148247	0.000333367	4.02133	0.606762	Pseudomonas	0.164	8375.6	Pae_UCBPP-PA14_RefSeq.GCF_000014625.1	1	2	A0A0H2Z9N9	PA14_41300		hypothetical protein
WP_003114793.1	MULTISPECIES: hypothetical protein	PA_EAA	PA_DMSO	12	WP_003114793.1	8944.08	125592	3.81167	3.81167	1304.2	14.042	0.0224221	0.00164704	3.9988	1.02462	Pseudomonas	0.091	13594.6	Pae_UCBPP-PA14_RefSeq.GCF_000014625.1	3	3		PA14_RS08820	PA14_RS08820
WP_003092633.1	MULTISPECIES: hypothetical protein	PA_EAA	PA_DMSO	5	WP_003092633.1	311.737	4353.45	3.80376	3.80376	1296.51	13.9651	0.106316	0.00653559	2.06148	0.818363	Pseudomonas	0.061	24722.4	Pae_UCBPP-PA14_RefSeq.GCF_000014625.1	3	3	A0A0H2ZET5	PA14_16020		hypothetical protein
WP_003082767.1	MULTISPECIES: amino acid ABC transporter permease	PA_EAA	PA_DMSO	12	WP_003082767.1	27604.5	385119	3.80233	3.80233	1295.13	13.9513	0.00150082	0.000333894	4.10135	0.525066	Pseudomonas	0.113	27593.7	Pae_UCBPP-PA14_RefSeq.GCF_000014625.1	5	6	A0A0H2Z8S4	PA14_46920		ABC transporter permease	pau02010;pau02020	ABC transporters;Two-component system
WP_003109024.1	MULTISPECIES: peptidylprolyl isomerase	PA_EAA	PA_DMSO	12	WP_003109024.1	4922.64	68593.7	3.80057	3.80057	1293.43	13.9343	0.00764015	0.00076926	3.96491	0.742627	Pseudomonas	0.202	48443.1	Pae_UCBPP-PA14_RefSeq.GCF_000014625.1	22	25	A0A0H2ZLB3	PA14_07760	surA	peptidyl-prolyl cis-trans isomerase SurA
WP_003118292.1	MULTISPECIES: ABC transporter substrate-binding protein	PA_EAA	PA_DMSO	10	WP_003118292.1	1757.11	24217.6	3.78478	3.78478	1278.27	13.7827	0.00321492	0.000480056	3.48389	0.501981	Pseudomonas	0.042	28461.4	Pae_UCBPP-PA14_RefSeq.GCF_000014625.1	7	7	A0A0H2ZFH8	PA14_13990		amino acid ABC transporter	pau02010	ABC transporters
WP_003085321.1	MULTISPECIES: biliverdin-producing heme oxygenase PigA	PA_EAA	PA_DMSO	12	WP_003085321.1	1569.16	21606	3.78337	3.78337	1276.91	13.7691	0.0031464	0.00047381	3.73252	0.557129	Gammaproteobacteria	0.157	21953.5	Pae_UCBPP-PA14_RefSeq.GCF_000014625.1	5	5	A0A0H2Z6D9	PA14_55580	nemO	heme oxygenase	pau00860;pau01110	Porphyrin metabolism;Biosynthesis of secondary metabolites
WP_003109043.1	MULTISPECIES: ABC transporter substrate-binding protein	PA_EAA	PA_DMSO	12	WP_003109043.1	2626.45	35768.9	3.76752	3.76752	1261.87	13.6187	0.00993624	0.000911097	4.00167	0.812958	Pseudomonas	0.083	38139.4	Pae_UCBPP-PA14_RefSeq.GCF_000014625.1	6	6	A0A0H2ZLM1	PA14_07870		ABC transporter substrate-binding protein	pau02024	Quorum sensing
WP_003121330.1	MULTISPECIES: acetylornithine deacetylase	PA_EAA	PA_DMSO	12	WP_003121330.1	2823.09	38348	3.76381	3.76381	1258.37	13.5837	0.00384352	0.000522564	4.03152	0.644075	Pseudomonas	0.112	41324.1	Pae_UCBPP-PA14_RefSeq.GCF_000014625.1	7	7	A0A0H2ZID4	PA14_71180		acetylornithine deacetylase	pau00220;pau01100;pau01110;pau01210;pau01230	Arginine biosynthesis;Metabolic pathways;Biosynthesis of secondary metabolites;2-Oxocarboxylic acid metabolism;Biosynthesis of amino acids
WP_004365036.1	MULTISPECIES: radical SAM family heme chaperone HemW	PA_EAA	PA_DMSO	12	WP_004365036.1	3221.07	43715.9	3.76255	3.76255	1257.19	13.5719	0.00289145	0.000454371	4.14262	0.351589	Pseudomonas	0.047	42583.2	Pae_UCBPP-PA14_RefSeq.GCF_000014625.1	4	4	A0A0H2ZL77	PA14_05040		coproporphyrinogen III oxidase
WP_003086128.1	MULTISPECIES: Tol-Pal system beta propeller repeat protein TolB	PA_EAA	PA_DMSO	12	WP_003086128.1	4794.24	64738.8	3.75526	3.75526	1250.35	13.5035	0.0082217	0.000806888	4.0368	0.775863	Pseudomonas	0.146	47720	Pae_UCBPP-PA14_RefSeq.GCF_000014625.1	13	13	A0A0H2Z6C4	PA14_51720	tolB	translocation protein TolB
WP_002553999.1	MULTISPECIES: translation initiation factor IF-1	PA_EAA	PA_DMSO	12	WP_002553999.1	1292.53	17146.2	3.72962	3.72962	1226.56	13.2656	0.00420663	0.000544387	4.10036	0.559721	Gammaproteobacteria	0.139	8302.55	Pae_UCBPP-PA14_RefSeq.GCF_000014625.1	4	5	Q02NB1	PA14_30240	infA	translation initiation factor IF-1
WP_003093625.1;WP_011666698.1	MULTISPECIES: phenazine biosynthesis protein PhzD;phenazine biosynthesis protein PhzD	PA_EAA	PA_DMSO	12	WP_003093625.1;WP_011666698.1	16728.9	218964	3.71028	3.71028	1208.89	13.0889	0.00889531	0.000849624	3.89869	0.765941	Gammaproteobacteria;Pseudomonas aeruginosa	25.6%;25.6%	23195.56;23194.62	Pae_UCBPP-PA14_RefSeq.GCF_000014625.1	11	18	A0A0H2ZF69	PA14_09450	phzD1	phenazine biosynthesis protein PhzD	pau00405;pau01100;pau01110;pau02024	Phenazine biosynthesis;Metabolic pathways;Biosynthesis of secondary metabolites;Quorum sensing
WP_003142100.1	MULTISPECIES: hypothetical protein	PA_EAA	PA_DMSO	12	WP_003142100.1	1554.07	20282.5	3.70611	3.70611	1205.12	13.0512	0.00821393	0.000806726	2.47631	0.492035	Pseudomonas	0.12	79937.1	Pae_UCBPP-PA14_RefSeq.GCF_000014625.1	16	17	A0A0H2ZJN1	PA14_71840		hypothetical protein
WP_003084314.1	MULTISPECIES: hypothetical protein	PA_EAA	PA_DMSO	12	WP_003084314.1	10346.5	134662	3.70213	3.70213	1201.53	13.0153	0.00975308	0.000903197	3.99706	0.82556	Pseudomonas	0.138	19204.9	Pae_UCBPP-PA14_RefSeq.GCF_000014625.1	11	15	A0A0H2ZKB4	PA14_04010		hypothetical protein
WP_003082185.1	MULTISPECIES: B-type flagellin	PA_EAA	PA_DMSO	12	WP_003082185.1	26443.6	343070	3.69751	3.69751	1197.36	12.9736	0.0185848	0.00142214	4.01467	0.997772	Pseudomonas	0.311	49228.2	Pae_UCBPP-PA14_RefSeq.GCF_000014625.1	17	22	A0A0H2Z7X1	PA14_50290	fliC	flagellin type B	pau02020;pau02040	Two-component system;Flagellar assembly
WP_003085254.1	MULTISPECIES: iron-sulfur cluster insertion protein ErpA	PA_EAA	PA_DMSO	12	WP_003085254.1	64671.5	836342	3.69289	3.69289	1193.22	12.9322	0.00468566	0.000570053	3.91632	0.695596	Bacteria	0.25	12484	Pae_UCBPP-PA14_RefSeq.GCF_000014625.1	5	7	Q02TA1	PA14_08510		iron-sulfur cluster insertion protein ErpA
WP_003123185.1	MULTISPECIES: hypothetical protein	PA_EAA	PA_DMSO	12	WP_003123185.1	1230.01	15855.5	3.68824	3.68824	1189.05	12.8905	0.00539099	0.000623013	3.91163	0.682093	Pseudomonas	0.194	19629.3	Pae_UCBPP-PA14_RefSeq.GCF_000014625.1	4	4	A0A0H2Z7Z0	PA14_50930		hypothetical protein
WP_003140896.1	MULTISPECIES: aminotransferase class V-fold PLP-dependent enzyme	PA_EAA	PA_DMSO	10	WP_003140896.1	1207.75	15300.3	3.66317	3.66317	1166.85	12.6685	0.00362128	0.000509779	3.80671	0.701198	Pseudomonas	0.022	45723	Pae_UCBPP-PA14_RefSeq.GCF_000014625.1	8	9	A0A0H2Z737	PA14_53750		hypothetical protein
WP_003109185.1	MULTISPECIES: peptidylprolyl isomerase PpiA	PA_EAA	PA_DMSO	12	WP_003109185.1	3071.16	38800.1	3.6592	3.6592	1163.37	12.6337	0.00665333	0.000707687	3.95936	0.746528	Pseudomonas	0.353	20164.2	Pae_UCBPP-PA14_RefSeq.GCF_000014625.1	6	8	A0A0H2ZDH5	PA14_22450	ppiA	peptidyl-prolyl cis-trans isomerase A	pau01503;pau03250	Cationic antimicrobial peptide (CAMP) resistance;Viral life cycle - HIV-1
WP_003092248.1	MULTISPECIES: quorum-sensing-regulated virulence factor family protein	PA_EAA	PA_DMSO	12	WP_003092248.1	1696.94	21136.6	3.63874	3.63874	1145.57	12.4557	0.000495675	0.000210064	4.14727	0.352433	Pseudomonas	0.257	14986	Pae_UCBPP-PA14_RefSeq.GCF_000014625.1	5	5	A0A0H2ZEP9	PA14_17600		hypothetical protein
WP_003095122.1	MULTISPECIES: RNA polymerase-binding protein DksA	PA_EAA	PA_DMSO	12	WP_003095122.1	64279.7	796477	3.6312	3.6312	1139.08	12.3908	0.00152258	0.000334968	4.02574	0.464533	Pseudomonas	0.324	17344.5	Pae_UCBPP-PA14_RefSeq.GCF_000014625.1	9	11	A0A0H2ZHR6	PA14_62490	dksA	suppressor protein DksA
WP_003096557.1	MULTISPECIES: ABC transporter substrate-binding protein	PA_EAA	PA_DMSO	12	WP_003096557.1	656.421	8047.04	3.61577	3.61577	1125.9	12.259	0.00624547	0.000679079	3.77614	0.601989	Pseudomonas	0.049	57892.8	Pae_UCBPP-PA14_RefSeq.GCF_000014625.1	10	11	A0A0H2ZI72	PA14_70200	dppA5	dipeptide ABC transporter substrate-binding protein DppA5	pau02010;pau02030	ABC transporters;Bacterial chemotaxis
WP_003089547.1	MULTISPECIES: pyoverdine export/recycling transporter periplasmic adaptor subunit PvdR	PA_EAA	PA_DMSO	12	WP_003089547.1	1283.42	15685.8	3.61139	3.61139	1122.18	12.2218	0.00341638	0.000494476	3.57373	0.506459	Pseudomonas	0.156	42089.5	Pae_UCBPP-PA14_RefSeq.GCF_000014625.1	10	11	A0A0H2ZB77	PA14_33770		hypothetical protein
WP_003096067.1	MULTISPECIES: proteolytic complex protein CptA	PA_EAA	PA_DMSO	12	WP_003096067.1	1260.21	15401.1	3.61129	3.61129	1122.1	12.221	0.0131008	0.00110007	3.142	0.745227	Pseudomonas	0.232	46018.2	Pae_UCBPP-PA14_RefSeq.GCF_000014625.1	15	15	A0A0H2ZIK7	PA14_67810		carboxyl-terminal protease
WP_003086801.1	MULTISPECIES: glutathione peroxidase	PA_EAA	PA_DMSO	12	WP_003086801.1	7615.72	92622	3.6043	3.6043	1116.2	12.162	0.00596979	0.000662195	4.01095	0.721297	Pseudomonas	0.272	20189	Pae_UCBPP-PA14_RefSeq.GCF_000014625.1	8	8	A0A0H2Z792	PA14_47550		glutathione peroxidase	pau00480;pau01100	Glutathione metabolism;Metabolic pathways
WP_003116241.1	MULTISPECIES: TonB-dependent siderophore receptor PiuA	PA_EAA	PA_DMSO	12	WP_003116241.1	737.5	8858.39	3.58633	3.58633	1101.14	12.0114	0.0075924	0.000766792	4.09498	0.672308	Pseudomonas	0.029	82345.6	Pae_UCBPP-PA14_RefSeq.GCF_000014625.1	8	8	A0A0H2ZGX7	PA14_58570		outer membrane ferric siderophore receptor
WP_003137358.1	MULTISPECIES: GatB/YqeY domain-containing protein	PA_EAA	PA_DMSO	12	WP_003137358.1	1637.54	19570.9	3.57911	3.57911	1095.14	11.9514	0.00606462	0.000669178	4.01487	0.693245	Pseudomonas	0.208	16841.5	Pae_UCBPP-PA14_RefSeq.GCF_000014625.1	4	5	A0A0H2ZKW8	PA14_07550		hypothetical protein
WP_003139085.1	MULTISPECIES: pyridoxal phosphate-dependent aminotransferase	PA_EAA	PA_DMSO	12	WP_003139085.1	2146.97	25375.5	3.56306	3.56306	1081.92	11.8192	0.0105025	0.000937978	4.00116	0.795545	Pseudomonas	0.078	40733.4	Pae_UCBPP-PA14_RefSeq.GCF_000014625.1	9	10	A0A0H2ZBU5	PA14_31820		aminotransferase	pau00340;pau00350;pau00360;pau00400;pau00401;pau01100;pau01110;pau01230	Histidine metabolism;Tyrosine metabolism;Phenylalanine metabolism;Phenylalanine, tyrosine and tryptophan biosynthesis;Novobiocin biosynthesis;Metabolic pathways;Biosynthesis of secondary metabolites;Biosynthesis of amino acids
WP_003140785.1	MULTISPECIES: arsenate reductase (glutaredoxin)	PA_EAA	PA_DMSO	12	WP_003140785.1	6122.09	71977.8	3.55545	3.55545	1075.7	11.757	0.00544228	0.00062686	3.49261	0.643398	Pseudomonas	0.282	12818.1	Pae_UCBPP-PA14_RefSeq.GCF_000014625.1	8	8	A0A0H2Z6A9	PA14_51980		arsenate reductase
WP_003116263.1	MULTISPECIES: pilus assembly PilX family protein	PA_EAA	PA_DMSO	10	WP_003116263.1	365.854	4297.5	3.55416	3.55416	1074.65	11.7465	0.00301123	0.000460429	4.01509	0.533173	Gammaproteobacteria	0.045	22254.1	Pae_UCBPP-PA14_RefSeq.GCF_000014625.1	4	4	Q7WZP0	PA14_60300	pilX	type 4 fimbrial biogenesis protein PilX
WP_003087573.1	MULTISPECIES: hypothetical protein	PA_EAA	PA_DMSO	12	WP_003087573.1	11362.7	133374	3.5531	3.5531	1073.79	11.7379	0.0037284	0.000516988	4.03245	0.585877	Pseudomonas	0.109	23132.6	Pae_UCBPP-PA14_RefSeq.GCF_000014625.1	6	8	A0A0H2Z9B4	PA14_43150		hypothetical protein
WP_003084301.1	MULTISPECIES: spermidine-binding protein SpuE	PA_EAA	PA_DMSO	12	WP_003084301.1	2870.07	33681.7	3.55281	3.55281	1073.55	11.7355	0.00548172	0.000629004	4.04344	0.694103	Bacteria	0.156	40069.7	Pae_UCBPP-PA14_RefSeq.GCF_000014625.1	7	8	A0A0H2ZL00	PA14_03930	spuE	polyamine transport protein	pau02010	ABC transporters
WP_003139385.1	MULTISPECIES: TauD/TfdA family dioxygenase	PA_EAA	PA_DMSO	12	WP_003139385.1	6243.58	72849.8	3.54448	3.54448	1066.8	11.668	0.00487101	0.000584521	4.00688	0.683006	Pseudomonas	0.124	38623.4	Pae_UCBPP-PA14_RefSeq.GCF_000014625.1	6	7	A0A0H2ZB80	PA14_34830		regulatory protein
WP_003096652.1	MULTISPECIES: hypothetical protein	PA_EAA	PA_DMSO	12	WP_003096652.1	1345.82	15626.7	3.53746	3.53746	1061.13	11.6113	0.00774089	0.000773607	3.91353	0.725042	Pseudomonas	0.331	13531.2	Pae_UCBPP-PA14_RefSeq.GCF_000014625.1	4	4	A0A0H2ZJF8	PA14_70740		hypothetical protein
WP_003114314.1	MULTISPECIES: taurine ABC transporter substrate-binding protein	PA_EAA	PA_DMSO	10	WP_003114314.1	356.61	4107.25	3.52576	3.52576	1051.75	11.5175	0.0102559	0.000924709	4.07928	0.762251	Pseudomonas	0.03	35859.8	Pae_UCBPP-PA14_RefSeq.GCF_000014625.1	3	3	A0A0H2ZFC1	PA14_12920		taurine ABC transporter periplasmic protein	pau00920;pau02010	Sulfur metabolism;ABC transporters
WP_003084635.1	MULTISPECIES: DEAD/DEAH box helicase	PA_EAA	PA_DMSO	10	WP_003084635.1	591.167	6799.19	3.52373	3.52373	1050.13	11.5013	0.00263148	0.000428305	3.93443	0.550158	Pseudomonas	0.02	70142.2	Pae_UCBPP-PA14_RefSeq.GCF_000014625.1	5	5	A0A0H2ZK67	PA14_05560		ATP-dependent RNA helicase	pau03018	RNA degradation
WP_003086267.1	MULTISPECIES: glycine cleavage system protein R	PA_EAA	PA_DMSO	12	WP_003086267.1	10074.8	115868	3.52366	3.52366	1050.07	11.5007	0.0190331	0.00145057	3.90376	0.919669	Pseudomonas	0.108	20585.5	Pae_UCBPP-PA14_RefSeq.GCF_000014625.1	4	5	A0A0H2Z7B1	PA14_51280		hypothetical protein
WP_003111969.1	MULTISPECIES: Fe(3+)-pyochelin receptor FptA	PA_EAA	PA_DMSO	12	WP_003111969.1	6078.92	69086.2	3.50651	3.50651	1036.49	11.3649	0.00974522	0.000903197	4.01315	0.755096	Pseudomonas	0.193	79992.1	Pae_UCBPP-PA14_RefSeq.GCF_000014625.1	22	25	A0A0H2ZGB5	PA14_09340	fptA	Fe(III)-pyochelin outer membrane receptor
WP_003090497.1	MULTISPECIES: PepSY domain-containing protein	PA_EAA	PA_DMSO	12	WP_003090497.1	11322.8	128497	3.50444	3.50444	1034.86	11.3486	0.00825533	0.000808985	3.44665	0.650691	Pseudomonas	0.167	11179.5	Pae_UCBPP-PA14_RefSeq.GCF_000014625.1	5	5	A0A0H2ZC91	PA14_29710		hypothetical protein
WP_003084710.1	MULTISPECIES: cold-shock protein	PA_EAA	PA_DMSO	12	WP_003084710.1	347528	3.93042e+06	3.49948	3.49948	1030.96	11.3096	0.00662589	0.000705906	4.07929	0.659601	Gammaproteobacteria	0.261	7706.69	Pae_UCBPP-PA14_RefSeq.GCF_000014625.1	4	5	A0A0H2ZK92	PA14_05960		cold-shock protein
WP_003142142.1	MULTISPECIES: MetQ/NlpA family ABC transporter substrate-binding protein	PA_EAA	PA_DMSO	12	WP_003142142.1	1885.9	21002.8	3.47726	3.47726	1013.68	11.1368	0.000299913	0.000157723	3.9784	0.307797	Pseudomonas	0.196	28068.5	Pae_UCBPP-PA14_RefSeq.GCF_000014625.1	11	13	A0A0H2ZIR4	PA14_72640		TonB-dependent receptor	pau02010	ABC transporters
WP_003140803.1	MULTISPECIES: cytochrome b	PA_EAA	PA_DMSO	12	WP_003140803.1	15289.5	169911	3.47417	3.47417	1011.29	11.1129	5.08e-05	6.15e-05	4.48028	0.24356	Pseudomonas	0.077	20578.4	Pae_UCBPP-PA14_RefSeq.GCF_000014625.1	1	1	A0A0H2Z685	PA14_52380		cytochrome b561
WP_003138037.1	MULTISPECIES: D-xylulose 5-phosphate/D-fructose 6-phosphate phosphoketolase	PA_EAA	PA_DMSO	12	WP_003138037.1	4533.34	50237.4	3.47012	3.47012	1008.18	11.0818	0.00197066	0.000374185	3.64018	0.464043	Pseudomonas	0.145	88433.5	Pae_UCBPP-PA14_RefSeq.GCF_000014625.1	20	22	A0A0H2ZEH0	PA14_17580		hypothetical protein
WP_003101958.1	MULTISPECIES: anti-sigma factor MucA	PA_EAA	PA_DMSO	12	WP_003101958.1	1329.23	14706	3.46775	3.46775	1006.36	11.0636	9.63e-06	2.31e-05	4.40288	0.153769	Pseudomonas	0.062	20998.7	Pae_UCBPP-PA14_RefSeq.GCF_000014625.1	5	6	A0A0H2Z700	PA14_54420	mucA	anti-sigma factor MucA
WP_003086060.1	MULTISPECIES: MarR family winged helix-turn-helix transcriptional regulator	PA_EAA	PA_DMSO	5	WP_003086060.1	703.586	7776.96	3.46641	3.46641	1005.33	11.0533	0.0515355	0.003366	2.01744	0.567481	Pseudomonas	0.043	20606.8	Pae_UCBPP-PA14_RefSeq.GCF_000014625.1	4	4	A0A0H2Z753	PA14_52070		transcriptional regulator
WP_003086396.1	MULTISPECIES: branched-chain amino acid ABC transporter substrate-binding protein	PA_EAA	PA_DMSO	12	WP_003086396.1	15211.3	166888	3.45567	3.45567	997.132	10.9713	0.00714803	0.000738873	3.92353	0.668529	Pseudomonas	0.196	39711.3	Pae_UCBPP-PA14_RefSeq.GCF_000014625.1	13	15	A0A0H2Z7T0	PA14_50520	braC	branched-chain amino acid transport protein BraC	pau02010;pau02024	ABC transporters;Quorum sensing
WP_016254124.1	MULTISPECIES: serine hydrolase domain-containing protein	PA_EAA	PA_DMSO	12	WP_016254124.1	30550.7	334545	3.45292	3.45292	995.05	10.9505	0.0013417	0.000318534	4.04181	0.454936	Pseudomonas	0.299	41125.8	Pae_UCBPP-PA14_RefSeq.GCF_000014625.1	15	18	A0A0H2Z7Z7	PA14_50820		esterase
WP_003102887.1	MULTISPECIES: nucleobase:cation symporter-2 family protein	PA_EAA	PA_DMSO	11	WP_003102887.1	992.921	10736.5	3.4347	3.4347	981.307	10.8131	0.00700706	0.000731371	3.42982	0.62291	Pseudomonas	0.026	47940.2	Pae_UCBPP-PA14_RefSeq.GCF_000014625.1	3	3	A0A0H2ZKR9	PA14_04610		transporter
WP_003137805.1	MULTISPECIES: acyl-CoA synthetase	PA_EAA	PA_DMSO	12	WP_003137805.1	1801.78	19443.4	3.43178	3.43178	979.12	10.7912	0.0025087	0.000420286	3.82554	0.497139	Pseudomonas	0.055	68986.8	Pae_UCBPP-PA14_RefSeq.GCF_000014625.1	13	13	A0A0H2ZFC3	PA14_14060		AMP-binding protein
WP_003084341.1	MULTISPECIES: cystine ABC transporter substrate-binding protein	PA_EAA	PA_DMSO	12	WP_003084341.1	1969.99	21172.7	3.42594	3.42594	974.761	10.7476	0.00739023	0.000755624	3.17197	0.603132	Pseudomonas	0.043	28077.3	Pae_UCBPP-PA14_RefSeq.GCF_000014625.1	8	8	A0A0H2ZKP3	PA14_04090		ABC transporter substrate-binding protein	pau02010;pau02040	ABC transporters;Flagellar assembly
WP_003138024.1	MULTISPECIES: alanine/glycine:cation symporter family protein	PA_EAA	PA_DMSO	12	WP_003138024.1	3213.47	34425.1	3.42126	3.42126	971.275	10.7127	0.00136422	0.00031953	4.11367	0.433095	Pseudomonas	0.038	50385.3	Pae_UCBPP-PA14_RefSeq.GCF_000014625.1	4	5	A0A0H2ZEU8	PA14_17250		amino acid permease
WP_003082212.1	MULTISPECIES: flagellar motor switch protein FliG	PA_EAA	PA_DMSO	10	WP_003082212.1	500.762	5357.07	3.41925	3.41925	969.783	10.6978	0.029265	0.00205697	2.73861	1.02746	Pseudomonas	0.074	37007.3	Pae_UCBPP-PA14_RefSeq.GCF_000014625.1	6	6	A0A0H2Z7V2	PA14_50130	fliG	flagellar motor switch protein G	pau02030;pau02040	Bacterial chemotaxis;Flagellar assembly
WP_003137629.1	MULTISPECIES: ABC transporter permease	PA_EAA	PA_DMSO	12	WP_003137629.1	6554.81	70065.3	3.41807	3.41807	968.913	10.6891	0.00223754	0.000393348	3.94812	0.474727	Pseudomonas	0.119	45808.4	Pae_UCBPP-PA14_RefSeq.GCF_000014625.1	9	9	A0A0H2ZFW5	PA14_11290		permease
WP_003090368.1	MULTISPECIES: polyamine ABC transporter substrate-binding protein	PA_EAA	PA_DMSO	12	WP_003090368.1	2063.37	21803	3.40145	3.40145	956.669	10.5667	0.00426323	0.000549021	3.99903	0.555406	Pseudomonas	0.065	40725.4	Pae_UCBPP-PA14_RefSeq.GCF_000014625.1	7	7	A0A0H2ZC59	PA14_30570		periplasmic spermidine/putrescine-binding protein	pau02010	ABC transporters
WP_003100235.1	MULTISPECIES: F0F1 ATP synthase subunit B	PA_EAA	PA_DMSO	12	WP_003100235.1	8243.57	86540.1	3.39203	3.39203	949.79	10.4979	0.00920074	0.000866173	3.953	0.759101	Pseudomonas	0.429	16956.4	Pae_UCBPP-PA14_RefSeq.GCF_000014625.1	10	10	Q02DF0	PA14_73290	atpF	F0F1 ATP synthase subunit B	pau00190;pau01100	Oxidative phosphorylation;Metabolic pathways
WP_003096289.1	MULTISPECIES: extracellular solute-binding protein	PA_EAA	PA_DMSO	12	WP_003096289.1	5829.81	59646.9	3.35493	3.35493	923.136	10.2314	0.00675259	0.000714789	4.05413	0.670567	Pseudomonas	0.19	36292.2	Pae_UCBPP-PA14_RefSeq.GCF_000014625.1	14	14	A0A0H2ZIS4	PA14_68900		iron ABC transporter substrate-binding protein	pau02010	ABC transporters
WP_016254330.1	MULTISPECIES: zinc-ribbon domain-containing protein	PA_EAA	PA_DMSO	12	WP_016254330.1	1494.44	15222.4	3.34852	3.34852	918.6	10.186	0.0061204	0.000671019	4.03436	0.630887	Pseudomonas	0.065	28467.7	Pae_UCBPP-PA14_RefSeq.GCF_000014625.1	5	5	Q02UF7	PA14_03370		hypothetical protein
WP_003141334.1	MULTISPECIES: ABC transporter substrate-binding protein	PA_EAA	PA_DMSO	12	WP_003141334.1	1422.53	14481.2	3.34764	3.34764	917.983	10.1798	0.0060726	0.000669178	4.09581	0.633791	Pseudomonas	0.041	59790.8	Pae_UCBPP-PA14_RefSeq.GCF_000014625.1	4	4	A0A0H2ZGN2	PA14_58390	dppA3	dipeptide ABC transporter substrate-binding protein DppA3	pau02010;pau02030	ABC transporters;Bacterial chemotaxis
WP_003089624.1	MULTISPECIES: hypothetical protein	PA_EAA	PA_DMSO	12	WP_003089624.1	474.144	4816.5	3.34459	3.34459	915.831	10.1583	0.0116837	0.00100735	4.67775	0.620869	Gammaproteobacteria	0.092	11425	Pae_UCBPP-PA14_RefSeq.GCF_000014625.1	1	1	A0A0H2ZA80	PA14_33580		hypothetical protein
WP_003087504.1	MULTISPECIES: DUF4892 domain-containing protein	PA_EAA	PA_DMSO	10	WP_003087504.1	357.429	3621.76	3.34097	3.34097	913.283	10.1328	0.0195093	0.00148172	3.923	0.757864	Pseudomonas	0.075	29505.7	Pae_UCBPP-PA14_RefSeq.GCF_000014625.1	5	5	A0A0H2Z9A3	PA14_43520		hypothetical protein
WP_003095076.1	MULTISPECIES: DUF4124 domain-containing protein	PA_EAA	PA_DMSO	12	WP_003095076.1	2920.4	29566.2	3.33971	3.33971	912.402	10.124	0.0102401	0.000923919	3.88014	0.693702	Pseudomonas	0.107	16724	Pae_UCBPP-PA14_RefSeq.GCF_000014625.1	7	8	A0A0H2ZHK7	PA14_62170		hypothetical protein
WP_003142085.1	MULTISPECIES: alcohol dehydrogenase AdhP	PA_EAA	PA_DMSO	12	WP_003142085.1	1054.48	10674.2	3.33953	3.33953	912.274	10.1227	0.00639194	0.00068925	4.05473	0.674607	Pseudomonas	0.132	35883.3	Pae_UCBPP-PA14_RefSeq.GCF_000014625.1	9	10	A0A0H2ZJM2	PA14_71630	adhA	alcohol dehydrogenase	pau00010;pau00071;pau00350;pau00620;pau00625;pau00626;pau01100;pau01110;pau01120;pau01220	Glycolysis / Gluconeogenesis;Fatty acid degradation;Tyrosine metabolism;Pyruvate metabolism;Chloroalkane and chloroalkene degradation;Naphthalene degradation;Metabolic pathways;Biosynthesis of secondary metabolites;Microbial metabolism in diverse environments;Degradation of aromatic compounds
WP_003086547.1	MULTISPECIES: ribonucleotide-diphosphate reductase subunit beta	PA_EAA	PA_DMSO	12	WP_003086547.1	48393.2	489472	3.33835	3.33835	911.448	10.1145	0.000237683	0.00013663	3.89341	0.249933	Pseudomonas	0.34	47386.6	Pae_UCBPP-PA14_RefSeq.GCF_000014625.1	21	24	A0A0H2Z7Z1	PA14_49470	nrdB	ribonucleotide-diphosphate reductase subunit beta	pau00230;pau00240;pau01100;pau01232	Purine metabolism;Pyrimidine metabolism;Metabolic pathways;Nucleotide metabolism
WP_003137369.1	MULTISPECIES: LPS-assembly protein LptD	PA_EAA	PA_DMSO	12	WP_003137369.1	4585.91	46274.1	3.33493	3.33493	909.05	10.0905	0.00143827	0.00032933	4.01045	0.425347	Pseudomonas	0.18	104301	Pae_UCBPP-PA14_RefSeq.GCF_000014625.1	28	31	Q02TG8	PA14_07770	ostA	organic solvent tolerance protein OstA
WP_003111755.1	MULTISPECIES: lyase	PA_EAA	PA_DMSO	12	WP_003111755.1	1427.69	14390.2	3.33333	3.33333	907.936	10.0794	0.00123237	0.000305632	3.99691	0.441389	Pseudomonas	0.092	33560.4	Pae_UCBPP-PA14_RefSeq.GCF_000014625.1	5	5	A0A0H2ZL12	PA14_06130		hypothetical protein
WP_003137729.1	MULTISPECIES: taurine dioxygenase	PA_EAA	PA_DMSO	10	WP_003137729.1	554.948	5571.74	3.3277	3.3277	904.011	10.0401	0.00421237	0.000544597	3.69064	0.666833	Pseudomonas	0.051	31013.1	Pae_UCBPP-PA14_RefSeq.GCF_000014625.1	5	5	A0A0H2ZFL5	PA14_12970	tauD	taurine dioxygenase	pau00430;pau00920	Taurine and hypotaurine metabolism;Sulfur metabolism
WP_096246128.1	MULTISPECIES: pyocin S5	PA_EAA	PA_DMSO	12	WP_096246128.1	1203.64	12067.5	3.32565	3.32565	902.585	10.0258	0.00391767	0.000527686	4.06421	0.539236	Pseudomonas	0.101	44589	Pae_UCBPP-PA14_RefSeq.GCF_000014625.1	10	11	A0A0H2ZG14	PA14_59220		pyocin S5
WP_003087944.1	MULTISPECIES: extracellular solute-binding protein	PA_EAA	PA_DMSO	12	WP_003087944.1	1436.11	14237.5	3.30946	3.30946	891.395	9.91395	0.0116635	0.00100735	3.1917	0.616283	Pseudomonas	0.091	70443.6	Pae_UCBPP-PA14_RefSeq.GCF_000014625.1	19	21	A0A0H2ZA05	PA14_41130	nppA2	ABC transporter substrate-binding protein NppA2	pau02010	ABC transporters
WP_003096673.1	MULTISPECIES: phosphate ABC transporter substrate-binding protein PstS	PA_EAA	PA_DMSO	12	WP_003096673.1	1476.3	14627.3	3.3086	3.3086	890.807	9.90807	0.00485905	0.000584052	3.65466	0.516405	Pseudomonas	0.093	34473.6	Pae_UCBPP-PA14_RefSeq.GCF_000014625.1	10	11	Q02DZ3	PA14_70860		hypothetical protein	pau02010;pau02020	ABC transporters;Two-component system
WP_003117288.1	MULTISPECIES: DNA-binding protein	PA_EAA	PA_DMSO	12	WP_003117288.1	589.937	5836.43	3.30645	3.30645	889.331	9.89331	0.00124568	0.000305632	4.30088	0.432792	Pseudomonas	0.024	38022.2	Pae_UCBPP-PA14_RefSeq.GCF_000014625.1	6	6	A0A0H2Z9R3	PA14_35830	tnpT	cointegrate resolution protein T
WP_003142202.1	MULTISPECIES: tetratricopeptide repeat protein	PA_EAA	PA_DMSO	11	WP_003142202.1	3328.9	32858.9	3.30316	3.30316	887.078	9.87078	0.0145288	0.001182	3.55637	0.661922	Pseudomonas	0.095	11445	Pae_UCBPP-PA14_RefSeq.GCF_000014625.1	3	3	A0A0H2ZIW8	PA14_00160		hypothetical protein
WP_003091615.1	MULTISPECIES: hypothetical protein	PA_EAA	PA_DMSO	12	WP_003091615.1	20026.7	197299	3.30039	3.30039	885.182	9.85182	0.0377951	0.00257827	3.97802	1.07099	Pseudomonas	0.074	10597	Pae_UCBPP-PA14_RefSeq.GCF_000014625.1	3	3	A0A0H2ZDM3	PA14_21670		hypothetical protein
WP_003091546.1	MULTISPECIES: cation acetate symporter	PA_EAA	PA_DMSO	10	WP_003091546.1	1287.13	12613	3.29269	3.29269	879.935	9.79935	0.000198378	0.000127658	3.97783	0.257361	Pseudomonas	0.022	58729.5	Pae_UCBPP-PA14_RefSeq.GCF_000014625.1	5	5	A0A0H2ZDP6	PA14_22350	actP	acetate permease
WP_003140547.1	MULTISPECIES: ATP-dependent nuclease	PA_EAA	PA_DMSO	10	WP_003140547.1	539.371	5277.51	3.29051	3.29051	878.456	9.78456	0.0092469	0.000866421	3.30432	0.700998	Pseudomonas	0.039	68068.6	Pae_UCBPP-PA14_RefSeq.GCF_000014625.1	5	5	A0A0H2Z6X8	PA14_49480		hypothetical protein
WP_004365355.1	MULTISPECIES: hemin-degrading factor	PA_EAA	PA_DMSO	12	WP_004365355.1	3534.8	34501.1	3.28694	3.28694	876.042	9.76042	0.00312084	0.000471402	4.06103	0.565126	Pseudomonas	0.107	39106.5	Pae_UCBPP-PA14_RefSeq.GCF_000014625.1	7	7	A0A0H2ZI03	PA14_62330		hemin degrading factor
WP_003088769.1	MULTISPECIES: amino acid permease	PA_EAA	PA_DMSO	12	WP_003088769.1	1125.44	10982.4	3.28664	3.28664	875.834	9.75834	0.0204537	0.00153577	4.63966	0.56647	Pseudomonas	0.026	50459.8	Pae_UCBPP-PA14_RefSeq.GCF_000014625.1	1	1	A0A0H2ZAJ1	PA14_37630		amino acid permease
WP_003091604.1	MULTISPECIES: cold-shock protein	PA_EAA	PA_DMSO	12	WP_003091604.1	37416.9	362313	3.27547	3.27547	868.313	9.68313	0.000897489	0.000262809	3.97743	0.390387	Pseudomonadota	0.406	7619.55	Pae_UCBPP-PA14_RefSeq.GCF_000014625.1	4	5	A0A0H2ZDX1	PA14_21760	capB	cold acclimation protein B
WP_003131987.1	MULTISPECIES: mercury resistance system periplasmic binding protein MerP	PA_EAA	PA_DMSO	12	WP_003131987.1	11320.3	109528	3.27431	3.27431	867.535	9.67535	0.00548472	0.000629004	3.97756	0.606636	Bacteria	0.33	9490.11	Pae_UCBPP-PA14_RefSeq.GCF_000014625.1	4	4	A0A0H2ZF85	PA14_15470	merP	periplasmic mercuric ion binding protein, MerP
WP_003093959.1	MULTISPECIES: YceI family protein	PA_EAA	PA_DMSO	10	WP_003093959.1	421.796	4078.79	3.27352	3.27352	867.006	9.67006	0.00220806	0.000393348	3.71256	0.465817	Pseudomonas	0.051	22146.8	Pae_UCBPP-PA14_RefSeq.GCF_000014625.1	4	4	A0A0H2ZGR6	PA14_56510		hypothetical protein
WP_003141666.1	MULTISPECIES: hemin ABC transporter substrate-binding protein	PA_EAA	PA_DMSO	12	WP_003141666.1	2586.26	24960.4	3.27071	3.27071	865.118	9.65118	0.0114833	0.000993962	4.01533	0.778496	Pseudomonas	0.067	31009.6	Pae_UCBPP-PA14_RefSeq.GCF_000014625.1	7	8	A0A0H2ZHL6	PA14_62300		hypothetical protein
WP_003103338.1	MULTISPECIES: hypothetical protein	PA_EAA	PA_DMSO	12	WP_003103338.1	1749.24	16877.7	3.27032	3.27032	864.861	9.64861	0.00701452	0.000731371	3.27542	0.543565	Gammaproteobacteria	0.132	7896.75	Pae_UCBPP-PA14_RefSeq.GCF_000014625.1	2	2	A0A0H2ZL39	PA14_06580		hypothetical protein
WP_004365019.1	MULTISPECIES: protease PfpI	PA_EAA	PA_DMSO	12	WP_004365019.1	15764.2	151684	3.26635	3.26635	862.208	9.62208	0.0148806	0.00120064	2.82915	0.678428	Pseudomonas	0.257	19187.7	Pae_UCBPP-PA14_RefSeq.GCF_000014625.1	11	12	A0A0H2ZKF3	PA14_04650	pfpI	protease PfpI
WP_003093308.1	MULTISPECIES: transcription antitermination factor NusB	PA_EAA	PA_DMSO	12	WP_003093308.1	9421.48	90632.3	3.266	3.266	861.976	9.61976	0.0131004	0.00110007	3.96567	0.80081	Pseudomonas	0.113	17707.1	Pae_UCBPP-PA14_RefSeq.GCF_000014625.1	3	3	A0A0H2ZFV5	PA14_11450	nusB	transcription antitermination protein NusB
WP_003138896.1	MULTISPECIES: class I SAM-dependent methyltransferase	PA_EAA	PA_DMSO	12	WP_003138896.1	5262.68	50422	3.26018	3.26018	858.104	9.58104	0.00408365	0.000534435	3.81046	0.557981	Pseudomonas	0.116	27685.3	Pae_UCBPP-PA14_RefSeq.GCF_000014625.1	7	8	A0A0H2ZCB9	PA14_29470		hypothetical protein
WP_003091442.1	MULTISPECIES: 30S ribosomal protein S1	PA_EAA	PA_DMSO	12	WP_003091442.1	1108.27	10546.6	3.2504	3.2504	851.63	9.5163	0.0016586	0.000343702	3.81365	0.393488	Pseudomonas	0.02	61869.8	Pae_UCBPP-PA14_RefSeq.GCF_000014625.1	13	13	A0A0H2ZDD5	PA14_23330	rpsA	30S ribosomal protein S1	pau03010	Ribosome
WP_003452519.1	MULTISPECIES: DUF6685 family protein	PA_EAA	PA_DMSO	12	WP_003452519.1	6412.13	60980.8	3.24948	3.24948	851.023	9.51023	0.00623307	0.000679079	4.09162	0.67084	Pseudomonas	0.147	32793.7	Pae_UCBPP-PA14_RefSeq.GCF_000014625.1	14	16	A0A0H2ZD92	PA14_24620		hypothetical protein
WP_003091732.1	MULTISPECIES: flagellar biosynthesis anti-sigma factor FlgM	PA_EAA	PA_DMSO	12	WP_003091732.1	38088.7	359671	3.23924	3.23924	844.298	9.44298	0.00290651	0.000455652	3.86376	0.490596	Pseudomonas	0.729	11219.4	Pae_UCBPP-PA14_RefSeq.GCF_000014625.1	9	11	A0A0H2ZE25	PA14_20730	flgM	hypothetical protein	pau02020;pau02025;pau02040	Two-component system;Biofilm formation - Pseudomonas aeruginosa;Flagellar assembly
WP_003137565.1	MULTISPECIES: bacteriophytochrome BphP	PA_EAA	PA_DMSO	12	WP_003137565.1	1908.78	18014.1	3.2384	3.2384	843.747	9.43747	0.00204152	0.000378483	4.11171	0.425934	Pseudomonas	0.07	80855.7	Pae_UCBPP-PA14_RefSeq.GCF_000014625.1	10	11	A0A0H2ZG02	PA14_10700		bacteriophytochrome
WP_003120916.1	MULTISPECIES: lipopolysaccharide transport periplasmic protein LptA	PA_EAA	PA_DMSO	12	WP_003120916.1	6327.13	59656.4	3.23705	3.23705	842.866	9.42866	0.00406135	0.000534435	3.9739	0.514756	Pseudomonas	0.291	19125.8	Pae_UCBPP-PA14_RefSeq.GCF_000014625.1	10	10	A0A0H2ZGK2	PA14_57920		hypothetical protein
WP_003093057.1	MULTISPECIES: MetQ/NlpA family ABC transporter substrate-binding protein	PA_EAA	PA_DMSO	12	WP_003093057.1	2793.92	26089.9	3.22313	3.22313	833.811	9.33811	0.00755805	0.000765078	3.72635	0.653161	Pseudomonas	0.328	28101.6	Pae_UCBPP-PA14_RefSeq.GCF_000014625.1	10	12	A0A0H2ZEE8	PA14_13010		hypothetical protein	pau02010	ABC transporters
WP_003101229.1	MULTISPECIES: zinc ribbon domain-containing protein YjdM	PA_EAA	PA_DMSO	12	WP_003101229.1	5353.25	49968.9	3.22254	3.22254	833.431	9.33431	0.00381104	0.000521844	4.03361	0.544303	Pseudomonas	0.221	12163.9	Pae_UCBPP-PA14_RefSeq.GCF_000014625.1	8	9	A0A0H2ZK57	PA14_01560		hypothetical protein
WP_003121834.1	MULTISPECIES: DNA primase	PA_EAA	PA_DMSO	10	WP_003121834.1	804.96	7482.74	3.21658	3.21658	829.579	9.29579	0.0143941	0.00117649	2.87858	0.590322	Pseudomonas	0.015	74133.9	Pae_UCBPP-PA14_RefSeq.GCF_000014625.1	7	7	A0A0H2ZLR9	PA14_07530	dnaG	DNA primase	pau03030	DNA replication
WP_003087180.1	MULTISPECIES: 2-hydroxy-3-oxopropionate reductase	PA_EAA	PA_DMSO	12	WP_003087180.1	1252.73	11580	3.20849	3.20849	824.381	9.24381	0.00409734	0.000534435	4.03266	0.551083	Pseudomonas	0.193	30964.5	Pae_UCBPP-PA14_RefSeq.GCF_000014625.1	9	9	A0A0H2Z8Y7	PA14_45020		oxidoreductase	pau00630;pau01100	Glyoxylate and dicarboxylate metabolism;Metabolic pathways
WP_003086256.1	MULTISPECIES: tetratricopeptide repeat protein	PA_EAA	PA_DMSO	12	WP_003086256.1	901.778	8331.49	3.20773	3.20773	823.896	9.23896	0.00462875	0.000566795	3.99787	0.577112	Pseudomonas	0.063	53024.4	Pae_UCBPP-PA14_RefSeq.GCF_000014625.1	9	10	A0A0H2Z7U6	PA14_51320		hypothetical protein
WP_003140624.1	MULTISPECIES: hypothetical protein	PA_EAA	PA_DMSO	12	WP_003140624.1	3989.98	36476.6	3.19252	3.19252	814.203	9.14203	0.0162767	0.00128361	4.03142	0.789329	Pseudomonas	0.208	27285.8	Pae_UCBPP-PA14_RefSeq.GCF_000014625.1	7	10	A0A0H2Z6N0	PA14_50860		hypothetical protein
WP_003099579.1	MULTISPECIES: YeaH/YhbH family protein	PA_EAA	PA_DMSO	12	WP_003099579.1	3501.49	31467.4	3.16782	3.16782	798.687	8.98687	0.00473443	0.000573656	4.06487	0.603841	Pseudomonas	0.078	48742.3	Pae_UCBPP-PA14_RefSeq.GCF_000014625.1	8	8	Q02TH6	PA14_07660		hypothetical protein
WP_003094763.1	MULTISPECIES: polyprenyl synthetase family protein	PA_EAA	PA_DMSO	12	WP_003094763.1	46904	420092	3.16292	3.16292	795.642	8.95642	0.00157162	0.000340648	4.18419	0.456603	Pseudomonas	0.385	34851.7	Pae_UCBPP-PA14_RefSeq.GCF_000014625.1	19	24	A0A0H2ZGA4	PA14_60470	ispB	octaprenyl-diphosphate synthase	pau00900;pau01110	Terpenoid backbone biosynthesis;Biosynthesis of secondary metabolites
WP_003093604.1	MULTISPECIES: gluconolactonase PpgL	PA_EAA	PA_DMSO	12	WP_003093604.1	2339.12	20913.4	3.16039	3.16039	794.073	8.94073	0.0113335	0.000985522	4.03663	0.722335	Pseudomonas	0.052	41602.6	Pae_UCBPP-PA14_RefSeq.GCF_000014625.1	3	3	A0A0H2ZG47	PA14_09550		hypothetical protein	pau00030;pau01100;pau01110;pau01120;pau01200	Pentose phosphate pathway;Metabolic pathways;Biosynthesis of secondary metabolites;Microbial metabolism in diverse environments;Carbon metabolism
WP_003107781.1	MULTISPECIES: polyamine ABC transporter substrate-binding protein	PA_EAA	PA_DMSO	12	WP_003107781.1	1759.9	15704.6	3.15762	3.15762	792.357	8.92357	0.0109099	0.000960865	3.96967	0.651137	Pseudomonas	0.079	38981.3	Pae_UCBPP-PA14_RefSeq.GCF_000014625.1	8	8	A0A0H2ZM12	PA14_03855		periplasmic polyamine binding protein	pau02010	ABC transporters
WP_003090061.1	MULTISPECIES: nitroreductase family protein	PA_EAA	PA_DMSO	12	WP_003090061.1	18524.9	165079	3.15562	3.15562	791.121	8.91121	0.0056927	0.000641789	4.06134	0.581117	Pseudomonas	0.265	22264.2	Pae_UCBPP-PA14_RefSeq.GCF_000014625.1	10	12	A0A0H2ZC47	PA14_30800		hypothetical protein
WP_003091189.1	MULTISPECIES: transcription-repair coupling factor	PA_EAA	PA_DMSO	12	WP_003091189.1	1410.96	12570.5	3.15529	3.15529	790.916	8.90916	0.00089299	0.000262809	3.95707	0.361506	Pseudomonas	0.068	128822	Pae_UCBPP-PA14_RefSeq.GCF_000014625.1	21	21	A0A0H2ZD58	PA14_25230	mfd	transcription-repair coupling factor	pau03420	Nucleotide excision repair
WP_003113055.1	MULTISPECIES: metal ABC transporter substrate-binding protein	PA_EAA	PA_DMSO	12	WP_003113055.1	1833.07	16328.2	3.15503	3.15503	790.757	8.90757	0.0139074	0.00114808	3.68034	0.874483	Gammaproteobacteria	0.038	34309.5	Pae_UCBPP-PA14_RefSeq.GCF_000014625.1	2	2	A0A0H2ZBF9	PA14_33560		adhesion protein	pau02010	ABC transporters
WP_003141831.1	MULTISPECIES: formimidoylglutamate deiminase	PA_EAA	PA_DMSO	12	WP_003141831.1	1476.92	13133.3	3.15257	3.15257	789.236	8.89236	0.00892375	0.000850608	4.02122	0.632787	Pseudomonas	0.073	49369.9	Pae_UCBPP-PA14_RefSeq.GCF_000014625.1	9	10	A0A0H2ZIU2	PA14_67440		N-formimino-L-glutamate deiminase	pau00340;pau01100	Histidine metabolism;Metabolic pathways
WP_003090386.1	MULTISPECIES: Bax inhibitor-1/YccA family protein	PA_EAA	PA_DMSO	12	WP_003090386.1	918.916	8171.27	3.15255	3.15255	789.229	8.89229	0.0144682	0.00118059	3.92278	0.813263	Pseudomonas	0.072	24106.3	Pae_UCBPP-PA14_RefSeq.GCF_000014625.1	1	1	A0A0H2ZAV7	PA14_30410		hypothetical protein
WP_003141690.1	MULTISPECIES: branched-chain amino acid ABC transporter substrate-binding protein	PA_EAA	PA_DMSO	12	WP_003141690.1	1395.07	12374.6	3.14898	3.14898	787.025	8.87025	0.0153068	0.00122455	3.9597	0.759477	Pseudomonas	0.123	39761.2	Pae_UCBPP-PA14_RefSeq.GCF_000014625.1	7	7	A0A0H2ZI14	PA14_64900		ABC transporter substrate-binding protein	pau02010;pau02024	ABC transporters;Quorum sensing
WP_003141552.1	MULTISPECIES: GspH/FimT family pseudopilin	PA_EAA	PA_DMSO	12	WP_003141552.1	2137.44	18914.8	3.14556	3.14556	784.926	8.84926	0.0104135	0.000933819	4.01283	0.634297	Gammaproteobacteria	0.056	17480.9	Pae_UCBPP-PA14_RefSeq.GCF_000014625.1	2	2	A0A0H2ZHL0	PA14_60280	fimU	type 4 fimbrial biogenesis protein FimU
WP_003086851.1	MULTISPECIES: 2-aminoethylphosphonate--pyruvate transaminase	PA_EAA	PA_DMSO	10	WP_003086851.1	680.009	6005.76	3.14272	3.14272	783.188	8.83188	0.00349273	0.000498655	4.14532	0.589733	Pseudomonas	0.022	40451.5	Pae_UCBPP-PA14_RefSeq.GCF_000014625.1	6	6	Q02JF1	PA14_47300	phnW	2-aminoethylphosphonate--pyruvate transaminase	pau00440;pau01100;pau01120	Phosphonate and phosphinate metabolism;Metabolic pathways;Microbial metabolism in diverse environments
WP_003130541.1	MULTISPECIES: glutamate--tRNA ligase	PA_EAA	PA_DMSO	12	WP_003130541.1	1812.29	15987.3	3.14105	3.14105	782.165	8.82165	0.00395192	0.000529478	3.75557	0.524544	Pseudomonas	0.04	56777.3	Pae_UCBPP-PA14_RefSeq.GCF_000014625.1	9	9	Q02PU7	PA14_23560	gltX	glutamyl-tRNA synthetase	pau00860;pau00970;pau01100;pau01110;pau01120;pau01240	Porphyrin metabolism;Aminoacyl-tRNA biosynthesis;Metabolic pathways;Biosynthesis of secondary metabolites;Microbial metabolism in diverse environments;Biosynthesis of cofactors
WP_003138832.1	MULTISPECIES: serine protease inhibitor ecotin	PA_EAA	PA_DMSO	12	WP_003138832.1	9985.97	86761.5	3.11908	3.11908	768.834	8.68834	0.0105485	0.000941449	3.60171	0.611322	Pseudomonas	0.288	17311	Pae_UCBPP-PA14_RefSeq.GCF_000014625.1	8	9	Q02NQ8	PA14_28450	eco	ecotin
WP_003096984.1	MULTISPECIES: DUF2782 domain-containing protein	PA_EAA	PA_DMSO	12	WP_003096984.1	6375.79	55239.2	3.11502	3.11502	766.39	8.6639	0.00639357	0.00068925	3.86126	0.554625	Pseudomonas	0.104	10794.4	Pae_UCBPP-PA14_RefSeq.GCF_000014625.1	2	3	A0A0H2ZJS5	PA14_72500		hypothetical protein
WP_003085932.1	MULTISPECIES: ABC transporter substrate-binding protein	PA_EAA	PA_DMSO	12	WP_003085932.1	25810.8	222933	3.11056	3.11056	763.719	8.63719	0.00656375	0.000700983	4.06726	0.593352	Pseudomonas	0.259	28010	Pae_UCBPP-PA14_RefSeq.GCF_000014625.1	9	12	A0A0H2Z7A1	PA14_52790	aotJ	arginine/ornithine binding protein AotJ	pau02010	ABC transporters
WP_016254185.1	MULTISPECIES: hypothetical protein	PA_EAA	PA_DMSO	10	WP_016254185.1	512.714	4426.58	3.10997	3.10997	763.362	8.63362	0.0149018	0.00120088	3.95771	0.643924	Pseudomonas	0.078	18665.7	Pae_UCBPP-PA14_RefSeq.GCF_000014625.1	1	1	A0A221KY86	PA14_RS14130	PA14_RS14130
WP_003142104.1	MULTISPECIES: DNA helicase II	PA_EAA	PA_DMSO	12	WP_003142104.1	918.172	7920.54	3.10876	3.10876	762.643	8.62643	0.00338096	0.000492047	3.44793	0.396076	Pseudomonas	0.055	81552.4	Pae_UCBPP-PA14_RefSeq.GCF_000014625.1	14	14	A0A0H2ZJB0	PA14_71870	uvrD	DNA-dependent helicase II	pau03420;pau03430	Nucleotide excision repair;Mismatch repair
WP_003110216.1	MULTISPECIES: transketolase	PA_EAA	PA_DMSO	12	WP_003110216.1	2751.7	23721.8	3.10782	3.10782	762.079	8.62079	0.00202105	0.000376806	4.01761	0.475469	Pseudomonas	0.126	72220.3	Pae_UCBPP-PA14_RefSeq.GCF_000014625.1	15	18	A0A0H2ZKT8	PA14_07130	tktA	transketolase	pau00030;pau00710;pau01100;pau01110;pau01120;pau01200;pau01230	Pentose phosphate pathway;Carbon fixation by Calvin cycle;Metabolic pathways;Biosynthesis of secondary metabolites;Microbial metabolism in diverse environments;Carbon metabolism;Biosynthesis of amino acids
WP_003095898.1	MULTISPECIES: 16S rRNA (uracil(1498)-N(3))-methyltransferase	PA_EAA	PA_DMSO	12	WP_003095898.1	651.248	5608.71	3.10639	3.10639	761.226	8.61226	0.022752	0.00166294	2.48539	0.578942	Pseudomonas	0.081	26097.6	Pae_UCBPP-PA14_RefSeq.GCF_000014625.1	6	6	A0A0H2ZIR3	PA14_66990		16S ribosomal RNA methyltransferase RsmE
WP_003088542.1	MULTISPECIES: pyrroloquinoline quinone biosynthesis peptide chaperone PqqD	PA_EAA	PA_DMSO	10	WP_003088542.1	711.365	6114.91	3.10367	3.10367	759.603	8.59603	0.0163623	0.00128714	4.19417	0.648176	Gammaproteobacteria	0.217	10409	Pae_UCBPP-PA14_RefSeq.GCF_000014625.1	2	2	Q02LD5	PA14_38790	pqqD	pyrroloquinoline quinone biosynthesis protein PqqD
WP_003096397.1	MULTISPECIES: alginate biosynthesis regulator AlgR	PA_EAA	PA_DMSO	12	WP_003096397.1	1170.56	10043.1	3.10093	3.10093	757.973	8.57973	0.00604232	0.000667995	4.01529	0.511194	Gammaproteobacteria	0.218	27607.9	Pae_UCBPP-PA14_RefSeq.GCF_000014625.1	7	7	A0A0H2ZI20	PA14_69470	algR	alginate biosynthesis regulatory protein AlgR	pau02020	Two-component system
WP_003138599.1	MULTISPECIES: dTMP kinase	PA_EAA	PA_DMSO	12	WP_003138599.1	19323.9	165761	3.10064	3.10064	757.8	8.578	0.0154943	0.00123655	4.13615	0.746411	Pseudomonas	0.386	23137.4	Pae_UCBPP-PA14_RefSeq.GCF_000014625.1	9	9	Q02PC5	PA14_25740	tmk	thymidylate kinase	pau00240;pau01100;pau01232	Pyrimidine metabolism;Metabolic pathways;Nucleotide metabolism
WP_003090573.1	MULTISPECIES: cysteine synthase A	PA_EAA	PA_DMSO	12	WP_003090573.1	18159.2	155245	3.09577	3.09577	754.911	8.54911	0.00215681	0.000387873	4.0885	0.469546	Pseudomonas	0.543	34309.6	Pae_UCBPP-PA14_RefSeq.GCF_000014625.1	16	23	A0A0H2ZCD7	PA14_29110	cysK	cysteine synthase A	pau00270;pau00920;pau01100;pau01110;pau01120;pau01200;pau01230;pau01320	Cysteine and methionine metabolism;Sulfur metabolism;Metabolic pathways;Biosynthesis of secondary metabolites;Microbial metabolism in diverse environments;Carbon metabolism;Biosynthesis of amino acids;Sulfur cycle
WP_003102870.1	MULTISPECIES: GMC family oxidoreductase	PA_EAA	PA_DMSO	12	WP_003102870.1	8968.34	76655	3.09547	3.09547	754.729	8.54729	0.00301372	0.000460429	3.95092	0.512365	Pseudomonas	0.105	57805.9	Pae_UCBPP-PA14_RefSeq.GCF_000014625.1	17	19	A0A0H2ZKS7	PA14_04780	laoA	LaoA
WP_003141276.1	MULTISPECIES: UDP-N-acetylmuramoyl-L-alanine--D-glutamate ligase	PA_EAA	PA_DMSO	12	WP_003141276.1	38513.7	327875	3.0897	3.0897	751.322	8.51322	0.00922878	0.000866421	4.01193	0.692529	Pseudomonas	0.395	48138.2	Pae_UCBPP-PA14_RefSeq.GCF_000014625.1	24	27	A0A0H2ZGX6	PA14_57370	murD	UDP-N-acetylmuramoyl-L-alanyl-D-glutamate synthetase	pau00470;pau00550;pau01100	D-Amino acid metabolism;Peptidoglycan biosynthesis;Metabolic pathways
WP_003120146.1	MULTISPECIES: dihydrolipoyl dehydrogenase	PA_EAA	PA_DMSO	12	WP_003120146.1	8396.05	70898	3.07796	3.07796	744.42	8.4442	0.00188664	0.000365522	4.0892	0.441758	Pseudomonas	0.216	48531	Pae_UCBPP-PA14_RefSeq.GCF_000014625.1	12	17	A0A0H2ZB32	PA14_35490	lpdV	dihydrolipoamide dehydrogenase	pau00010;pau00020;pau00260;pau00280;pau00310;pau00380;pau00620;pau00630;pau00640;pau00670;pau00785;pau01100;pau01110;pau01120;pau01200;pau01210;pau01240	Glycolysis / Gluconeogenesis;Citrate cycle (TCA cycle);Glycine, serine and threonine metabolism;Valine, leucine and isoleucine degradation;Lysine degradation;Tryptophan metabolism;Pyruvate metabolism;Glyoxylate and dicarboxylate metabolism;Propanoate metabolism;One carbon pool by folate;Lipoic acid metabolism;Metabolic pathways;Biosynthesis of secondary metabolites;Microbial metabolism in diverse…
WP_003092750.1	MULTISPECIES: PepSY-associated TM helix domain-containing protein	PA_EAA	PA_DMSO	10	WP_003092750.1	1404.66	11855.4	3.07725	3.07725	744.006	8.44006	0.0111113	0.000972442	4.23129	0.713381	Pseudomonas	0.025	52176.7	Pae_UCBPP-PA14_RefSeq.GCF_000014625.1	5	5	A0A0H2ZE18	PA14_15080		hypothetical protein
WP_003085592.1	MULTISPECIES: sodium/proline symporter PutP	PA_EAA	PA_DMSO	12	WP_003085592.1	1872.74	15776.4	3.07455	3.07455	742.423	8.42423	0.000740555	0.000246758	4.06739	0.302056	Pseudomonas	0.045	54369.8	Pae_UCBPP-PA14_RefSeq.GCF_000014625.1	6	6	A0A0H2Z7B9	PA14_54150	putP	sodium/proline symporter PutP
WP_003138135.1	MULTISPECIES: electron transport complex subunit RsxC	PA_EAA	PA_DMSO	11	WP_003138135.1	356.824	3003.83	3.07352	3.07352	741.823	8.41823	0.000412203	0.000193717	4.48978	0.251216	Pseudomonas	0.014	82562	Pae_UCBPP-PA14_RefSeq.GCF_000014625.1	5	5	A0A0H2ZEK4	PA14_18920		electron transport complex protein RnfC
WP_003091201.1	MULTISPECIES: type I DNA topoisomerase	PA_EAA	PA_DMSO	12	WP_003091201.1	6541.64	54992	3.0715	3.0715	740.646	8.40646	0.00906101	0.000857243	4.05234	0.675333	Pseudomonas	0.305	97282.8	Pae_UCBPP-PA14_RefSeq.GCF_000014625.1	51	59	A0A0H2ZBW1	PA14_25110	topA	DNA topoisomerase I
WP_223309047.1	MULTISPECIES: transcriptional regulator	PA_EAA	PA_DMSO	12	WP_223309047.1	2063.83	17317.5	3.06883	3.06883	739.093	8.39093	0.0423792	0.00283839	4.01672	1.01891	Pseudomonas	0.088	18339	Pae_UCBPP-PA14_RefSeq.GCF_000014625.1	3	3	A0A0H2ZAQ2	PA14_36010		hypothetical protein
WP_003138032.1	MULTISPECIES: selenium metabolism membrane protein YedE/FdhT	PA_EAA	PA_DMSO	12	WP_003138032.1	6836.15	57254.2	3.06613	3.06613	737.522	8.37522	0.00269782	0.000435795	4.0258	0.468892	Pseudomonas	0.039	43985.2	Pae_UCBPP-PA14_RefSeq.GCF_000014625.1	3	3	A0A0H2ZEU6	PA14_17370		inner membrane protein
WP_003091675.1	MULTISPECIES: phosphoethanolamine transferase	PA_EAA	PA_DMSO	12	WP_003091675.1	1448.49	12128.8	3.06581	3.06581	737.339	8.37339	0.00488303	0.000585431	4.16285	0.494979	Pseudomonas	0.034	61422.1	Pae_UCBPP-PA14_RefSeq.GCF_000014625.1	4	4	A0A0H2ZE41	PA14_21210		hypothetical protein	pau00540;pau01100;pau01503	Lipopolysaccharide biosynthesis;Metabolic pathways;Cationic antimicrobial peptide (CAMP) resistance
WP_003095854.1	MULTISPECIES: ATP-dependent protease ATPase subunit HslU	PA_EAA	PA_DMSO	12	WP_003095854.1	1498.72	12543	3.06508	3.06508	736.913	8.36913	0.0258884	0.00185419	4.08947	0.820502	Pseudomonas	0.038	50082.4	Pae_UCBPP-PA14_RefSeq.GCF_000014625.1	7	7	Q02EW3	PA14_66790	hslU	ATP-dependent protease ATP-binding subunit HslU
WP_003139558.1	MULTISPECIES: 4-alpha-glucanotransferase	PA_EAA	PA_DMSO	12	WP_003139558.1	1091.74	9132.23	3.06433	3.06433	736.48	8.3648	0.549929	0.0313026	2.27736	1.30149	Pseudomonas	0.029	74678.3	Pae_UCBPP-PA14_RefSeq.GCF_000014625.1	6	6	A0A0H2ZAU8	PA14_36590		4-alpha-glucanotransferase	pau00500;pau01100;pau01110	Starch and sucrose metabolism;Metabolic pathways;Biosynthesis of secondary metabolites
WP_003109151.1	MULTISPECIES: chromosomal replication initiator protein DnaA	PA_EAA	PA_DMSO	12	WP_003109151.1	2780.87	23224.9	3.06206	3.06206	735.165	8.35165	0.00123131	0.000305632	3.26182	0.329676	Pseudomonas	0.056	57754.3	Pae_UCBPP-PA14_RefSeq.GCF_000014625.1	15	15	Q02V80	PA14_00010	dnaA	chromosomal replication initiation protein	pau02020	Two-component system
WP_003095391.1	MULTISPECIES: acetyl-CoA carboxylase biotin carboxylase subunit	PA_EAA	PA_DMSO	12	WP_003095391.1	109609	912190	3.05697	3.05697	732.225	8.32225	0.000502197	0.000210445	4.16936	0.334432	Pseudomonas	0.283	48887.9	Pae_UCBPP-PA14_RefSeq.GCF_000014625.1	20	27	A0A0H2ZI43	PA14_64110	accC	acetyl-CoA carboxylase biotin carboxylase subunit	pau00061;pau00620;pau00640;pau00720;pau01100;pau01110;pau01120;pau01200;pau01212	Fatty acid biosynthesis;Pyruvate metabolism;Propanoate metabolism;Other carbon fixation pathways;Metabolic pathways;Biosynthesis of secondary metabolites;Microbial metabolism in diverse environments;Carbon metabolism;Fatty acid metabolism
WP_003139357.1	MULTISPECIES: ABC transporter substrate-binding protein	PA_EAA	PA_DMSO	12	WP_003139357.1	1165.64	9682.9	3.05432	3.05432	730.697	8.30697	0.016362	0.00128714	4.06734	0.812749	Pseudomonas	0.073	43748	Pae_UCBPP-PA14_RefSeq.GCF_000014625.1	2	2	A0A0H2ZBA5	PA14_34510		hypothetical protein
WP_003110520.1	MULTISPECIES: ethanolamine ammonia-lyase subunit EutC	PA_EAA	PA_DMSO	12	WP_003110520.1	975.633	8080.19	3.04998	3.04998	728.199	8.28199	0.000642935	0.00023429	5.24244	0.346305	Pseudomonas	0.073	30158.3	Pae_UCBPP-PA14_RefSeq.GCF_000014625.1	7	7	Q02SJ2	PA14_11760		ethanolamine ammonia-lyase small subunit	pau00564;pau01100	Glycerophospholipid metabolism;Metabolic pathways
WP_003091647.1	MULTISPECIES: MaoC family dehydratase	PA_EAA	PA_DMSO	12	WP_003091647.1	2007.39	16537.1	3.04231	3.04231	723.81	8.2381	0.0151383	0.00121549	2.50735	0.415976	Pseudomonas	0.096	16901.4	Pae_UCBPP-PA14_RefSeq.GCF_000014625.1	2	3	A0A0H2ZDX9	PA14_21310	phaJ1	hypothetical protein	pau00630;pau00650;pau01100;pau01120;pau01200	Glyoxylate and dicarboxylate metabolism;Butanoate metabolism;Metabolic pathways;Microbial metabolism in diverse environments;Carbon metabolism
WP_003103009.1	MULTISPECIES: DUF1329 domain-containing protein	PA_EAA	PA_DMSO	12	WP_003103009.1	7944.23	65360.7	3.04044	3.04044	722.744	8.22744	0.00794314	0.000784801	4.00094	0.63966	Pseudomonas	0.182	51229.5	Pae_UCBPP-PA14_RefSeq.GCF_000014625.1	14	15	A0A0H2ZFA6	PA14_13140		hypothetical protein
WP_003138041.1	MULTISPECIES: tRNA-uridine aminocarboxypropyltransferase	PA_EAA	PA_DMSO	12	WP_003138041.1	4001.56	32903.8	3.03962	3.03962	722.274	8.22274	0.00341034	0.000494476	4.02031	0.487728	Pseudomonas	0.084	26895.2	Pae_UCBPP-PA14_RefSeq.GCF_000014625.1	3	3	A0A0H2ZDF9	PA14_17650		hypothetical protein
WP_003084299.1	MULTISPECIES: putrescine-binding protein SpuD	PA_EAA	PA_DMSO	12	WP_003084299.1	19940.6	163886	3.03891	3.03891	721.872	8.21872	0.00136779	0.000319556	4.16453	0.417586	Pseudomonas	0.185	40629.6	Pae_UCBPP-PA14_RefSeq.GCF_000014625.1	10	14	Q02UB7	PA14_03920	spuD	polyamine transport protein	pau02010	ABC transporters
WP_003142094.1	MULTISPECIES: sodium-extruding oxaloacetate decarboxylase subunit alpha	PA_EAA	PA_DMSO	12	WP_003142094.1	891.339	7298.47	3.03355	3.03355	718.821	8.18821	0.00993808	0.000911097	4.13547	0.473289	Pseudomonas	0.059	66107.6	Pae_UCBPP-PA14_RefSeq.GCF_000014625.1	7	7	A0A0H2ZJA2	PA14_71720		pyruvate carboxylase subunit B	pau00020;pau00620;pau00720;pau01100;pau01120;pau01200;pau01230	Citrate cycle (TCA cycle);Pyruvate metabolism;Other carbon fixation pathways;Metabolic pathways;Microbial metabolism in diverse environments;Carbon metabolism;Biosynthesis of amino acids
WP_003110017.1	MULTISPECIES: cystathionine gamma-synthase	PA_EAA	PA_DMSO	12	WP_003110017.1	18395.9	150507	3.03238	3.03238	718.158	8.18158	0.00348796	0.000498655	4.06775	0.512433	Pseudomonas	0.122	42756.6	Pae_UCBPP-PA14_RefSeq.GCF_000014625.1	9	10	A0A0H2ZKV7	PA14_05230		cystathionine gamma-lyase	pau00260;pau00270;pau00450;pau00670;pau01100;pau01110;pau01230	Glycine, serine and threonine metabolism;Cysteine and methionine metabolism;Selenocompound metabolism;One carbon pool by folate;Metabolic pathways;Biosynthesis of secondary metabolites;Biosynthesis of amino acids
WP_003096075.1	MULTISPECIES: substrate-binding periplasmic protein	PA_EAA	PA_DMSO	12	WP_003096075.1	874.086	7109.86	3.02397	3.02397	713.406	8.13406	0.0043926	0.00055668	3.63366	0.4766	Pseudomonas	0.052	27991.2	Pae_UCBPP-PA14_RefSeq.GCF_000014625.1	3	3	A0A0H2ZIL7	PA14_67840		ABC-type amino acid transporter
WP_003110866.1	MULTISPECIES: ubiquinone biosynthesis accessory factor UbiJ	PA_EAA	PA_DMSO	12	WP_003110866.1	1556.29	12651	3.02307	3.02307	712.896	8.12896	0.00542878	0.000626397	3.64325	0.522219	Pseudomonas	0.192	22753.1	Pae_UCBPP-PA14_RefSeq.GCF_000014625.1	5	5	A0A0H2ZHH9	PA14_66910		hypothetical protein
WP_003110029.1	MULTISPECIES: sulfate adenylyltransferase subunit CysN	PA_EAA	PA_DMSO	12	WP_003110029.1	12162	98548.3	3.01846	3.01846	710.3	8.103	0.00222666	0.000393348	3.90372	0.428102	Pseudomonas	0.221	69268.5	Pae_UCBPP-PA14_RefSeq.GCF_000014625.1	21	23	A0A0H2ZGI7	PA14_57710	cysN	bifunctional sulfate adenylyltransferase subunit 1/adenylylsulfate kinase	pau00230;pau00261;pau00450;pau00920;pau01100;pau01110;pau01120;pau01320	Purine metabolism;Monobactam biosynthesis;Selenocompound metabolism;Sulfur metabolism;Metabolic pathways;Biosynthesis of secondary metabolites;Microbial metabolism in diverse environments;Sulfur cycle
WP_003096779.1	MULTISPECIES: sarcosine oxidase subunit beta	PA_EAA	PA_DMSO	10	WP_003096779.1	563.784	4544.88	3.01103	3.01103	706.139	8.06139	0.0186885	0.00142925	4.02967	0.8747	Pseudomonadota	0.036	45170.2	Pae_UCBPP-PA14_RefSeq.GCF_000014625.1	4	4	A0A0H2ZJB7	PA14_71470	soxB	sarcosine oxidase beta subunit	pau00260;pau01100	Glycine, serine and threonine metabolism;Metabolic pathways
WP_003095173.1	MULTISPECIES: DUF2845 domain-containing protein	PA_EAA	PA_DMSO	12	WP_003095173.1	2711.34	21816.8	3.00836	3.00836	704.649	8.04649	0.00774193	0.000773607	3.75929	0.58966	Pseudomonas	0.135	11658.2	Pae_UCBPP-PA14_RefSeq.GCF_000014625.1	1	1		PA14_62670		hypothetical protein
WP_003090076.1	MULTISPECIES: ProQ/FINO family protein	PA_EAA	PA_DMSO	12	WP_003090076.1	26627.6	212962	2.9996	2.9996	699.777	7.99777	0.00234032	0.000402767	3.78737	0.434801	Pseudomonas	0.458	19476.1	Pae_UCBPP-PA14_RefSeq.GCF_000014625.1	10	12	A0A0H2ZC37	PA14_30710		osmoprotectant transporter activator protein
WP_003141268.1	MULTISPECIES: preprotein translocase subunit SecA	PA_EAA	PA_DMSO	12	WP_003141268.1	2167.44	17331.7	2.99935	2.99935	699.641	7.99641	0.00367184	0.000513979	4.16955	0.495492	Pseudomonas	0.128	103841	Pae_UCBPP-PA14_RefSeq.GCF_000014625.1	16	17	Q02H37	PA14_57220	secA	preprotein translocase subunit SecA	pau02024;pau03060;pau03070	Quorum sensing;Protein export;Bacterial secretion system
WP_003096745.1	MULTISPECIES: dimethylglycine demethylation protein DgcA	PA_EAA	PA_DMSO	12	WP_003096745.1	1359.93	10856.1	2.99691	2.99691	698.288	7.98288	0.00336897	0.000491929	4.11264	0.465108	Pseudomonas	0.07	75700.4	Pae_UCBPP-PA14_RefSeq.GCF_000014625.1	9	9	A0A0H2ZJK3	PA14_71260		FMN oxidoreductase	pau00260;pau01100	Glycine, serine and threonine metabolism;Metabolic pathways
WP_003086881.1	MULTISPECIES: gamma-glutamyltransferase	PA_EAA	PA_DMSO	12	WP_003086881.1	10061.7	80161.6	2.99404	2.99404	696.704	7.96704	0.00839437	0.00081679	3.96962	0.632105	Pseudomonas	0.18	59874.1	Pae_UCBPP-PA14_RefSeq.GCF_000014625.1	16	16	A0A0H2Z8J7	PA14_46960	ggt	gamma-glutamyltranspeptidase	pau00430;pau00460;pau00480;pau01100	Taurine and hypotaurine metabolism;Cyanoamino acid metabolism;Glutathione metabolism;Metabolic pathways
WP_003091190.1	MULTISPECIES: CsiV family protein	PA_EAA	PA_DMSO	12	WP_003091190.1	3482.98	27724.8	2.99278	2.99278	696.008	7.96008	0.0118811	0.0010217	3.94516	0.718175	Pseudomonas	0.268	22474.3	Pae_UCBPP-PA14_RefSeq.GCF_000014625.1	4	4	A0A0H2ZD78	PA14_25220		hypothetical protein
WP_003091586.1	MULTISPECIES: ABC transporter substrate-binding protein	PA_EAA	PA_DMSO	12	WP_003091586.1	1363.62	10851.6	2.9924	2.9924	695.797	7.95797	0.00368423	0.000515168	4.22497	0.508026	Pseudomonas	0.068	38285.5	Pae_UCBPP-PA14_RefSeq.GCF_000014625.1	4	4	A0A0H2ZDS6	PA14_21960		hypothetical protein	pau02024	Quorum sensing
WP_003093607.1	MULTISPECIES: multidrug efflux RND transporter inhibitory subunit MexG	PA_EAA	PA_DMSO	12	WP_003093607.1	4339.21	34486.7	2.99054	2.99054	694.77	7.9477	0.0120351	0.00103292	3.96706	0.643916	Pseudomonas	0.088	16195.2	Pae_UCBPP-PA14_RefSeq.GCF_000014625.1	3	5	A0A0H2ZGH2	PA14_09540	mexG	hypothetical protein
WP_003139561.1	MULTISPECIES: 1,4-alpha-glucan branching protein GlgB	PA_EAA	PA_DMSO	12	WP_003139561.1	10258.3	81468.3	2.98945	2.98945	694.171	7.94171	0.00140081	0.000324398	3.92187	0.319757	Pseudomonas	0.057	82597.8	Pae_UCBPP-PA14_RefSeq.GCF_000014625.1	7	7	A0A0H2Z9J4	PA14_36710	glgB	glycogen branching protein	pau00500;pau01100;pau01110	Starch and sucrose metabolism;Metabolic pathways;Biosynthesis of secondary metabolites
WP_003093063.1	MULTISPECIES: sigma 54-interacting transcriptional regulator	PA_EAA	PA_DMSO	12	WP_003093063.1	1424.29	11299.5	2.98795	2.98795	693.344	7.93344	0.00734744	0.000752415	4.04075	0.604752	Pseudomonas	0.127	35345.2	Pae_UCBPP-PA14_RefSeq.GCF_000014625.1	7	7	A0A0H2ZFB6	PA14_13000		transcriptional regulator
WP_003135615.1	MULTISPECIES: phosphomethylpyrimidine synthase ThiC	PA_EAA	PA_DMSO	12	WP_003135615.1	3863.38	30500.2	2.98088	2.98088	689.469	7.89469	0.00796755	0.000786624	3.89797	0.58578	Pseudomonas	0.073	69772.2	Pae_UCBPP-PA14_RefSeq.GCF_000014625.1	14	14	Q02F45	PA14_65740	thiC	thiamine biosynthesis protein ThiC	pau00730;pau01100;pau01240	Thiamine metabolism;Metabolic pathways;Biosynthesis of cofactors
WP_003141468.1	MULTISPECIES: hypothetical protein	PA_EAA	PA_DMSO	12	WP_003141468.1	1325.4	10461.8	2.98063	2.98063	689.33	7.8933	0.00809077	0.000798193	4.04202	0.58065	Pseudomonas	0.054	24691	Pae_UCBPP-PA14_RefSeq.GCF_000014625.1	5	5	A0A0H2ZH64	PA14_59610		hypothetical protein
WP_003087446.1	MULTISPECIES: molecular chaperone HtpG	PA_EAA	PA_DMSO	12	WP_003087446.1	15348.2	120991	2.97876	2.97876	688.307	7.88307	0.00768331	0.000771253	4.0205	0.599358	Pseudomonas	0.27	71668	Pae_UCBPP-PA14_RefSeq.GCF_000014625.1	35	39	A0A0H2Z9D9	PA14_43850	htpG	heat shock protein 90
WP_003103910.1	MULTISPECIES: MFS transporter	PA_EAA	PA_DMSO	12	WP_003103910.1	1520.34	11913.3	2.97011	2.97011	683.597	7.83597	0.000826258	0.000256603	3.8817	0.31663	Pseudomonas	0.035	48818.1	Pae_UCBPP-PA14_RefSeq.GCF_000014625.1	2	3	A0A0H2ZLL7	PA14_09195		major facilitator transporter
WP_016254361.1	MULTISPECIES: phosphomannomutase/phosphoglucomutase	PA_EAA	PA_DMSO	12	WP_016254361.1	124559	973091	2.96575	2.96575	681.231	7.81231	0.0114785	0.000993962	4.12904	0.726276	Pseudomonas	0.159	92449.6	Pae_UCBPP-PA14_RefSeq.GCF_000014625.1	24	28	Q02E40	PA14_70270	algC	phosphomannomutase	pau00010;pau00030;pau00051;pau00052;pau00230;pau00500;pau00520;pau00521;pau01100;pau01110;pau01120;pau01250	Glycolysis / Gluconeogenesis;Pentose phosphate pathway;Fructose and mannose metabolism;Galactose metabolism;Purine metabolism;Starch and sucrose metabolism;Amino sugar and nucleotide sugar metabolism;Streptomycin biosynthesis;Metabolic pathways;Biosynthesis of secondary metabolites;Microbial metabolism in diverse environments;Biosynthesis of nucleotide sugars
WP_003118024.1	MULTISPECIES: chorismate mutase	PA_EAA	PA_DMSO	12	WP_003118024.1	2215.01	17283.4	2.964	2.964	680.285	7.80285	0.00220994	0.000393348	3.91015	0.472069	Pseudomonas	0.124	20375.4	Pae_UCBPP-PA14_RefSeq.GCF_000014625.1	6	6	A0A0H2ZJ04	PA14_68480		chorismate mutase	pau00400;pau01100;pau01110;pau01230	Phenylalanine, tyrosine and tryptophan biosynthesis;Metabolic pathways;Biosynthesis of secondary metabolites;Biosynthesis of amino acids
WP_003110632.1	MULTISPECIES: DUF4893 domain-containing protein	PA_EAA	PA_DMSO	10	WP_003110632.1	897.923	7000.77	2.96285	2.96285	679.663	7.79663	0.0145372	0.001182	3.92929	0.728768	Pseudomonas	0.07	22443.2	Pae_UCBPP-PA14_RefSeq.GCF_000014625.1	5	5	A0A0H2Z914	PA14_43310		hypothetical protein
WP_003086061.1	MULTISPECIES: DUF3108 domain-containing protein	PA_EAA	PA_DMSO	12	WP_003086061.1	4812.8	37441.7	2.9597	2.9597	677.96	7.7796	0.01501	0.00120739	3.55282	0.54733	Pseudomonas	0.197	27183	Pae_UCBPP-PA14_RefSeq.GCF_000014625.1	9	9	A0A0H2Z7P7	PA14_52060		hypothetical protein
WP_003096009.1	MULTISPECIES: translational GTPase TypA	PA_EAA	PA_DMSO	12	WP_003096009.1	1936.82	15062	2.95915	2.95915	677.667	7.77667	0.000373106	0.000181734	3.39074	0.211377	Pseudomonas	0.04	66935.3	Pae_UCBPP-PA14_RefSeq.GCF_000014625.1	8	8	A0A0H2ZIV2	PA14_67560	typA	TypA
WP_003137942.1	MULTISPECIES: flotillin family protein	PA_EAA	PA_DMSO	12	WP_003137942.1	771.63	5953.47	2.94775	2.94775	671.544	7.71544	0.00569768	0.000641789	4.13893	0.584175	Pseudomonas	0.015	75836.1	Pae_UCBPP-PA14_RefSeq.GCF_000014625.1	5	5	A0A0H2ZEZ8	PA14_16180		hypothetical protein
WP_003108955.1	MULTISPECIES: acyl-CoA dehydrogenase	PA_EAA	PA_DMSO	12	WP_003108955.1	1687.75	13021.5	2.94772	2.94772	671.529	7.71529	0.000206466	0.000129164	4.06607	0.215444	Pseudomonas	0.036	88763.4	Pae_UCBPP-PA14_RefSeq.GCF_000014625.1	11	11	A0A0H2ZCS3	PA14_27730	fadE	acyl-CoA dehydrogenase	pau00071;pau01100;pau01212	Fatty acid degradation;Metabolic pathways;Fatty acid metabolism
WP_003090055.1	MULTISPECIES: methyl-accepting chemotaxis protein	PA_EAA	PA_DMSO	10	WP_003090055.1	422.034	3248.04	2.94414	2.94414	669.615	7.69615	0.0145883	0.00118356	3.33178	0.475272	Pseudomonas	0.019	57705.1	Pae_UCBPP-PA14_RefSeq.GCF_000014625.1	2	2	A0A0H2ZBX1	PA14_30820		methyl-accepting chemotaxis transducer	pau02020;pau02030	Two-component system;Bacterial chemotaxis
WP_003134060.1	MULTISPECIES: type III secretion system effector cytotoxin ExoU	PA_EAA	PA_DMSO	12	WP_003134060.1	1130.95	8676.21	2.93953	2.93953	667.163	7.67163	0.0115622	0.000999485	3.62067	0.637832	Pseudomonas	0.035	73935.9	Pae_UCBPP-PA14_RefSeq.GCF_000014625.1	14	14	A0A0H2Z7I6	PA14_51530	exoU	ExoU
WP_003113945.1	MULTISPECIES: BatD family protein	PA_EAA	PA_DMSO	10	WP_003113945.1	868.242	6660.12	2.93938	2.93938	667.082	7.67082	0.00161609	0.00034192	5.40105	0.48373	Pseudomonas	0.057	59343.3	Pae_UCBPP-PA14_RefSeq.GCF_000014625.1	8	8	A0A0H2ZDA8	PA14_24380		hypothetical protein
WP_003089638.1	MULTISPECIES: aspartate aminotransferase family protein	PA_EAA	PA_DMSO	12	WP_003089638.1	10763.2	82025.1	2.92996	2.92996	662.09	7.6209	0.00382963	0.00052242	4.1061	0.500726	Gammaproteobacteria	0.164	50215.8	Pae_UCBPP-PA14_RefSeq.GCF_000014625.1	9	9	A0A0H2ZBI1	PA14_33500	pvdH	diaminobutyrate--2-oxoglutarate aminotransferase	pau00260;pau01100;pau01120;pau01210;pau01230	Glycine, serine and threonine metabolism;Metabolic pathways;Microbial metabolism in diverse environments;2-Oxocarboxylic acid metabolism;Biosynthesis of amino acids
WP_003091009.1	MULTISPECIES: substrate-binding periplasmic protein	PA_EAA	PA_DMSO	12	WP_003091009.1	958.011	7271.81	2.9242	2.9242	659.054	7.59054	0.00242951	0.000413267	3.9674	0.466074	Pseudomonas	0.039	30415.8	Pae_UCBPP-PA14_RefSeq.GCF_000014625.1	4	4	A0A0H2ZBN4	PA14_26540		hypothetical protein
WP_003084602.1	MULTISPECIES: chemotaxis protein CheW	PA_EAA	PA_DMSO	12	WP_003084602.1	1973.98	14960.7	2.92199	2.92199	657.893	7.57893	0.0155942	0.00124077	2.79972	0.573466	Pseudomonas	0.268	17613.3	Pae_UCBPP-PA14_RefSeq.GCF_000014625.1	6	6	A0A0H2ZLA3	PA14_05410		chemotaxis protein	pau02020;pau02025	Two-component system;Biofilm formation - Pseudomonas aeruginosa
WP_003142139.1	MULTISPECIES: zinc ABC transporter substrate-binding protein	PA_EAA	PA_DMSO	12	WP_003142139.1	9013.68	67663.1	2.90818	2.90818	650.671	7.50671	0.01437	0.00117524	4.09889	0.738666	Pseudomonas	0.088	33606.4	Pae_UCBPP-PA14_RefSeq.GCF_000014625.1	3	4	A0A0H2ZIQ9	PA14_72550		adhesin	pau02010	ABC transporters
WP_004365009.1	MULTISPECIES: DUF2868 domain-containing protein	PA_EAA	PA_DMSO	12	WP_004365009.1	2523.81	18939.8	2.90774	2.90774	650.444	7.50444	0.00018114	0.000121373	4.77968	0.274426	Pseudomonas	0.132	49685.5	Pae_UCBPP-PA14_RefSeq.GCF_000014625.1	8	8	A0A0H2ZJZ2	PA14_04520		hypothetical protein
WP_003137105.1	MULTISPECIES: 3-carboxy-cis,cis-muconate cycloisomerase	PA_EAA	PA_DMSO	12	WP_003137105.1	1442.86	10822.6	2.90705	2.90705	650.084	7.50084	0.000495105	0.000210064	4.34986	0.308794	Pseudomonas	0.074	49123.2	Pae_UCBPP-PA14_RefSeq.GCF_000014625.1	7	7	A0A0H2ZKG5	PA14_02830	pcaB	3-carboxy-cis,cis-muconate cycloisomerase	pau00362;pau01100;pau01120;pau01220	Benzoate degradation;Metabolic pathways;Microbial metabolism in diverse environments;Degradation of aromatic compounds
WP_003092730.1	MULTISPECIES: TRAP transporter substrate-binding protein DctP	PA_EAA	PA_DMSO	12	WP_003092730.1	1110.7	8330.98	2.90702	2.90702	650.067	7.50067	0.0416186	0.00279433	2.59463	0.430594	Pseudomonas	0.072	37633.8	Pae_UCBPP-PA14_RefSeq.GCF_000014625.1	3	3	A0A0H2ZF56	PA14_15200		hypothetical protein	pau02020	Two-component system
WP_003131389.1	MULTISPECIES: hypothetical protein	PA_EAA	PA_DMSO	12	WP_003131389.1	5240.01	39094.1	2.89931	2.89931	646.068	7.46068	0.00458878	0.000563423	3.9817	0.519484	Pseudomonas	0.29	21225	Pae_UCBPP-PA14_RefSeq.GCF_000014625.1	9	12	A0A0H2ZIX3	PA14_00320		hypothetical protein
WP_003116129.1	MULTISPECIES: phasin family protein	PA_EAA	PA_DMSO	10	WP_003116129.1	1349.14	10061.1	2.89867	2.89867	645.74	7.4574	0.00447542	0.000559427	3.99124	0.460549	Pseudomonas	0.071	30511.4	Pae_UCBPP-PA14_RefSeq.GCF_000014625.1	4	4	A0A0H2ZKV4	PA14_66875	phaF	polyhydroxyalkanoate synthesis protein PhaF
WP_003090946.1	MULTISPECIES: L,D-transpeptidase family protein	PA_EAA	PA_DMSO	12	WP_003090946.1	5453.52	40609.1	2.89654	2.89654	644.64	7.4464	0.0097554	0.000903197	3.64377	0.576582	Pseudomonas	0.217	34799.6	Pae_UCBPP-PA14_RefSeq.GCF_000014625.1	8	10	A0A0H2ZCT9	PA14_27180		hypothetical protein
WP_004365383.1	MULTISPECIES: preprotein translocase subunit SecG	PA_EAA	PA_DMSO	12	WP_004365383.1	3042.59	22648	2.89601	2.89601	644.365	7.44365	3.76e-07	2.48e-06	6.2073	0.135803	Pseudomonas	0.233	13235.2	Pae_UCBPP-PA14_RefSeq.GCF_000014625.1	2	2	A0A0H2ZHW2	PA14_62810	secG	preprotein translocase subunit SecG	pau02024;pau03060;pau03070	Quorum sensing;Protein export;Bacterial secretion system
WP_003137373.1	MULTISPECIES: polyamine ABC transporter substrate-binding protein	PA_EAA	PA_DMSO	12	WP_003137373.1	872.537	6475.21	2.89164	2.89164	642.112	7.42112	0.00246185	0.000415555	4.0225	0.400936	Pseudomonas	0.087	37747.2	Pae_UCBPP-PA14_RefSeq.GCF_000014625.1	6	6	A0A0H2ZKY3	PA14_07850		ABC transporter substrate-binding protein	pau02024	Quorum sensing
WP_003095829.1	MULTISPECIES: FAD-dependent oxidoreductase	PA_EAA	PA_DMSO	12	WP_003095829.1	9873.96	72916.9	2.88455	2.88455	638.477	7.38477	0.014231	0.00116677	3.98791	0.736269	Pseudomonas	0.184	52625.1	Pae_UCBPP-PA14_RefSeq.GCF_000014625.1	13	15	A0A0H2ZIF1	PA14_66560	gltD	glutamate synthase subunit beta	pau00250;pau00910;pau01100;pau01110;pau01120;pau01230	Alanine, aspartate and glutamate metabolism;Nitrogen metabolism;Metabolic pathways;Biosynthesis of secondary metabolites;Microbial metabolism in diverse environments;Biosynthesis of amino acids
WP_003140802.1	MULTISPECIES: virulence factor family protein	PA_EAA	PA_DMSO	12	WP_003140802.1	903.118	6616.24	2.87303	2.87303	632.6	7.326	0.028003	0.00197986	3.98349	0.844376	Pseudomonas	0.063	46603.7	Pae_UCBPP-PA14_RefSeq.GCF_000014625.1	3	3	A0A0H2Z7C8	PA14_52370		hypothetical protein
WP_003097268.1	MULTISPECIES: DNA topoisomerase (ATP-hydrolyzing) subunit B	PA_EAA	PA_DMSO	12	WP_003097268.1	853.632	6230.75	2.86772	2.86772	629.911	7.29911	0.00496441	0.000591963	4.07939	0.534109	Pseudomonas	0.052	90188.9	Pae_UCBPP-PA14_RefSeq.GCF_000014625.1	11	11	A0A0H2ZJS1	PA14_00050	gyrB	DNA gyrase subunit B
WP_003138962.1	MULTISPECIES: aliphatic sulfonate ABC transporter substrate-binding protein	PA_EAA	PA_DMSO	11	WP_003138962.1	966.758	7017.76	2.85978	2.85978	625.906	7.25906	0.00417848	0.000541806	4.00999	0.553051	Pseudomonas	0.041	34728.4	Pae_UCBPP-PA14_RefSeq.GCF_000014625.1	3	3	A0A0H2ZAU9	PA14_30550		periplasmic aliphatic sulfonate-binding protein	pau00920;pau02010	Sulfur metabolism;ABC transporters
WP_003093699.1	MULTISPECIES: 50S ribosomal protein L6	PA_EAA	PA_DMSO	10	WP_003093699.1	1777.97	12874.2	2.85618	2.85618	624.096	7.24096	0.00539472	0.000623013	3.84769	0.47349	Pseudomonas	0.062	19099.1	Pae_UCBPP-PA14_RefSeq.GCF_000014625.1	6	7	Q02T65	PA14_09000	rplF	50S ribosomal protein L6	pau03010	Ribosome
WP_003087270.1	MULTISPECIES: sulfite exporter TauE/SafE family protein	PA_EAA	PA_DMSO	12	WP_003087270.1	2305.12	16637.6	2.85153	2.85153	621.767	7.21767	0.000861177	0.000256603	4.2795	0.368395	Pseudomonas	0.04	24054.1	Pae_UCBPP-PA14_RefSeq.GCF_000014625.1	4	4	A0A0H2Z949	PA14_44460		hypothetical protein
WP_003097276.1	MULTISPECIES: glycine--tRNA ligase subunit alpha	PA_EAA	PA_DMSO	12	WP_003097276.1	3782.47	27253.5	2.84904	2.84904	620.521	7.20521	0.00124019	0.000305632	4.16526	0.361023	Pseudomonas	0.07	36140.9	Pae_UCBPP-PA14_RefSeq.GCF_000014625.1	2	2	Q02V72	PA14_00100	glyQ	glycyl-tRNA synthetase subunit alpha	pau00970	Aminoacyl-tRNA biosynthesis
WP_011666721.1	MULTISPECIES: nitrate reductase catalytic subunit NapA	PA_EAA	PA_DMSO	12	WP_011666721.1	1201.08	8639.04	2.84654	2.84654	619.275	7.19275	0.0146229	0.00118519	4.01242	0.644145	Pseudomonas	0.013	93497.6	Pae_UCBPP-PA14_RefSeq.GCF_000014625.1	12	12	A0A0H2Z9U7	PA14_41560		assimilatory nitrate reductase	pau00910;pau01100;pau01120;pau01310	Nitrogen metabolism;Metabolic pathways;Microbial metabolism in diverse environments;Nitrogen cycle
WP_003139946.1	MULTISPECIES: tRNA isopentenyl-2-thiomethyl-A-37 hydroxylase MiaE	PA_EAA	PA_DMSO	12	WP_003139946.1	1104.14	7889.48	2.83701	2.83701	614.538	7.14538	0.00712923	0.000738405	3.82096	0.624063	Pseudomonas	0.179	23278.8	Pae_UCBPP-PA14_RefSeq.GCF_000014625.1	3	3	A0A0H2Z9G6	PA14_41430		hypothetical protein
WP_003115052.1	MULTISPECIES: type VI secretion system baseplate subunit TssK	PA_EAA	PA_DMSO	12	WP_003115052.1	810.314	5777.58	2.83391	2.83391	613.005	7.13005	0.00521485	0.000610249	3.55554	0.49298	Pseudomonas	0.074	48275	Pae_UCBPP-PA14_RefSeq.GCF_000014625.1	6	6	A0A0H2ZK83	PA14_00940	tssK1	TssK1	pau02025	Biofilm formation - Pseudomonas aeruginosa
WP_003111649.1	MULTISPECIES: RluA family pseudouridine synthase	PA_EAA	PA_DMSO	12	WP_003111649.1	1406.67	10026.9	2.83352	2.83352	612.813	7.12813	0.00304061	0.000463465	4.11401	0.458166	Pseudomonas	0.11	34370.3	Pae_UCBPP-PA14_RefSeq.GCF_000014625.1	6	6	A0A0H2Z985	PA14_38090		pseudouridylate synthase
WP_003138384.1	MULTISPECIES: hypothetical protein	PA_EAA	PA_DMSO	12	WP_003138384.1	740.942	5272.57	2.83108	2.83108	611.605	7.11605	0.00281291	0.000445742	4.32041	0.516223	Pseudomonas	0.062	14033.1	Pae_UCBPP-PA14_RefSeq.GCF_000014625.1	4	4	A0A0H2ZDW6	PA14_22190		hypothetical protein
WP_003091451.1	MULTISPECIES: bifunctional 2-polyprenyl-6-hydroxyphenol methylase/3-demethylubiquinol 3-O-methyltransferase UbiG	PA_EAA	PA_DMSO	12	WP_003091451.1	14924.2	106170	2.83065	2.83065	611.397	7.11397	0.00342767	0.000495025	4.09265	0.515392	Pseudomonas	0.414	25886.6	Pae_UCBPP-PA14_RefSeq.GCF_000014625.1	13	17	Q02PX7	PA14_23220	ubiG	3-demethylubiquinone-9 3-methyltransferase	pau00130;pau01100;pau01110;pau01240	Ubiquinone and other terpenoid-quinone biosynthesis;Metabolic pathways;Biosynthesis of secondary metabolites;Biosynthesis of cofactors
WP_003116231.1	MULTISPECIES: ABC transporter substrate-binding protein	PA_EAA	PA_DMSO	12	WP_003116231.1	1071.83	7623.83	2.83044	2.83044	611.291	7.11291	0.00180826	0.00036056	3.74992	0.356542	Pseudomonas	0.024	60109.2	Pae_UCBPP-PA14_RefSeq.GCF_000014625.1	8	8	A0A0H2ZGV2	PA14_58350	dppA1	dipeptide ABC transporter substrate-binding protein DppA1	pau02010;pau02030	ABC transporters;Bacterial chemotaxis
WP_003140926.1	MULTISPECIES: TonB-dependent receptor	PA_EAA	PA_DMSO	12	WP_003140926.1	6414.33	45622.5	2.83037	2.83037	611.258	7.11258	0.0026856	0.00043456	4.14477	0.469873	Pseudomonas	0.176	74263.6	Pae_UCBPP-PA14_RefSeq.GCF_000014625.1	15	15	A0A0H2Z6U8	PA14_54180		hypothetical protein
WP_003140367.1	MULTISPECIES: glutamate/aspartate ABC transporter substrate-binding protein	PA_EAA	PA_DMSO	12	WP_003140367.1	59327.4	421661	2.82931	2.82931	610.736	7.10736	0.0556517	0.00360276	3.96847	1.02226	Pseudomonas	0.434	33026.2	Pae_UCBPP-PA14_RefSeq.GCF_000014625.1	18	21	A0A0H2Z7E7	PA14_46910		ABC transporter substrate-binding protein	pau02010;pau02020	ABC transporters;Two-component system
WP_003084733.1	MULTISPECIES: ATP-dependent zinc protease	PA_EAA	PA_DMSO	12	WP_003084733.1	8789.41	62347.7	2.8265	2.8265	609.351	7.09351	0.00163728	0.000343011	3.97333	0.389844	Pseudomonas	0.302	19123.8	Pae_UCBPP-PA14_RefSeq.GCF_000014625.1	7	8	Q02TV1	PA14_06040		hypothetical protein
WP_003139920.1	MULTISPECIES: methionine synthase	PA_EAA	PA_DMSO	12	WP_003139920.1	5008.88	35451.3	2.82328	2.82328	607.768	7.07768	0.00551301	0.000631151	4.02698	0.531266	Pseudomonas	0.112	135049	Pae_UCBPP-PA14_RefSeq.GCF_000014625.1	23	23	A0A0H2Z8S1	PA14_40670	metH	B12-dependent methionine synthase	pau00270;pau00450;pau00670;pau01100;pau01110;pau01230;pau04980;pau04981	Cysteine and methionine metabolism;Selenocompound metabolism;One carbon pool by folate;Metabolic pathways;Biosynthesis of secondary metabolites;Biosynthesis of amino acids;Cobalamin transport and metabolism;Folate transport and metabolism
WP_003096934.1	MULTISPECIES: GNAT family N-acetyltransferase	PA_EAA	PA_DMSO	12	WP_003096934.1	14399.9	101580	2.81849	2.81849	605.424	7.05424	0.00428987	0.000550839	4.14483	0.479356	Pseudomonas	0.156	21000.6	Pae_UCBPP-PA14_RefSeq.GCF_000014625.1	4	5	A0A0H2ZJJ1	PA14_72260		hypothetical protein
WP_003139301.1	MULTISPECIES: xanthine dehydrogenase family protein molybdopterin-binding subunit	PA_EAA	PA_DMSO	12	WP_003139301.1	13015.5	91185.4	2.80857	2.80857	600.589	7.00589	0.00513673	0.000604861	3.85503	0.485324	Pseudomonas	0.135	83677.7	Pae_UCBPP-PA14_RefSeq.GCF_000014625.1	20	23	A0A0H2ZA56	PA14_33900		aldehyde dehydrogenase
WP_003137857.1	MULTISPECIES: ribosome biogenesis GTPase Der	PA_EAA	PA_DMSO	12	WP_003137857.1	2690.48	18848	2.80848	2.80848	600.545	7.00545	0.00014054	0.000107366	3.92835	0.23871	Pseudomonas	0.142	55008.9	Pae_UCBPP-PA14_RefSeq.GCF_000014625.1	9	9	Q02RV3	PA14_14930	engA	GTP-binding protein EngA
WP_003088600.1	MULTISPECIES: isovaleryl-CoA dehydrogenase	PA_EAA	PA_DMSO	12	WP_003088600.1	12700	88758.3	2.80506	2.80506	598.886	6.98886	0.000350523	0.000173944	4.11666	0.278141	Pseudomonas	0.266	42239.1	Pae_UCBPP-PA14_RefSeq.GCF_000014625.1	10	12	A0A0H2ZAG9	PA14_38440	gnyD	citronelloyl-CoA dehydrogenase, GnyD	pau00280;pau01100	Valine, leucine and isoleucine degradation;Metabolic pathways
WP_003112819.1	MULTISPECIES: TraR/DksA family transcriptional regulator	PA_EAA	PA_DMSO	12	WP_003112819.1	2559.93	17851.8	2.8019	2.8019	597.357	6.97357	0.00137391	0.000320418	4.55678	0.346275	Pseudomonas	0.231	11756.3	Pae_UCBPP-PA14_RefSeq.GCF_000014625.1	3	3	A0A0H2ZHM4	PA14_60560		hypothetical protein
WP_003111333.1	MULTISPECIES: flagellar hook-length control protein FliK	PA_EAA	PA_DMSO	12	WP_003111333.1	912.587	6360.27	2.80106	2.80106	596.95	6.9695	0.00912587	0.000861055	3.55071	0.562019	Pseudomonas	0.043	52654.3	Pae_UCBPP-PA14_RefSeq.GCF_000014625.1	6	6	A0A0H2Z7Q5	PA14_45400		hypothetical protein
WP_003139642.1	MULTISPECIES: elongation factor G	PA_EAA	PA_DMSO	12	WP_003139642.1	2638.91	18296.8	2.79358	2.79358	593.348	6.93348	0.000532433	0.00021362	4.32432	0.31607	Pseudomonas	0.087	77601.1	Pae_UCBPP-PA14_RefSeq.GCF_000014625.1	15	17	A0A0H2Z9A2	PA14_37710	fusA2	elongation factor G
WP_003087441.1	MULTISPECIES: PaaI family thioesterase	PA_EAA	PA_DMSO	12	WP_003087441.1	779.934	5403.47	2.79246	2.79246	592.812	6.92812	0.000417095	0.000193861	4.66719	0.309815	Pseudomonas	0.074	16649.2	Pae_UCBPP-PA14_RefSeq.GCF_000014625.1	6	6	A0A0H2Z833	PA14_43880		hypothetical protein
WP_003118167.1	MULTISPECIES: acyl-CoA dehydrogenase C-terminal domain-containing protein	PA_EAA	PA_DMSO	12	WP_003118167.1	8390.98	58106.2	2.79178	2.79178	592.484	6.92484	0.0140159	0.00115419	4.08931	0.668341	Pseudomonas	0.089	63883.7	Pae_UCBPP-PA14_RefSeq.GCF_000014625.1	6	7	A0A0H2ZG42	PA14_09630		acyl-CoA dehydrogenase	pau00920;pau01100;pau01120	Sulfur metabolism;Metabolic pathways;Microbial metabolism in diverse environments
WP_003111631.1	MULTISPECIES: anti-sigma factor FoxR	PA_EAA	PA_DMSO	12	WP_003111631.1	1010.64	6955.83	2.78296	2.78296	588.263	6.88263	0.00569831	0.000641789	3.19062	0.370735	Pseudomonas	0.137	36394.3	Pae_UCBPP-PA14_RefSeq.GCF_000014625.1	6	7	A0A0H2ZBN6	PA14_32720		transmembrane sensor	pau02020	Two-component system
WP_003091489.1	MULTISPECIES: YciI family protein	PA_EAA	PA_DMSO	12	WP_003091489.1	2473.56	16909.5	2.77317	2.77317	583.609	6.83609	0.0100384	0.000914162	3.74104	0.498946	Pseudomonas	0.172	10609.1	Pae_UCBPP-PA14_RefSeq.GCF_000014625.1	4	5	A0A0H2ZCD2	PA14_22780	yciI	YciI-like protein
WP_011666772.1	MULTISPECIES: glutamine-hydrolyzing carbamoyl-phosphate synthase small subunit	PA_EAA	PA_DMSO	12	WP_011666772.1	4830.03	32852.9	2.76592	2.76592	580.18	6.8018	0.00300359	0.000460429	3.95544	0.449263	Pseudomonas	0.132	40801.2	Pae_UCBPP-PA14_RefSeq.GCF_000014625.1	8	8	A0A0H2ZHP2	PA14_62930	carA	carbamoyl phosphate synthase small subunit	pau00220;pau00240;pau00250;pau01100;pau01110;pau01240	Arginine biosynthesis;Pyrimidine metabolism;Alanine, aspartate and glutamate metabolism;Metabolic pathways;Biosynthesis of secondary metabolites;Biosynthesis of cofactors
WP_003141586.1	MULTISPECIES: CopD family protein	PA_EAA	PA_DMSO	12	WP_003141586.1	12827.5	87248.9	2.7659	2.7659	580.171	6.80171	0.00705418	0.000734153	4.14119	0.591849	Pseudomonas	0.139	15665.8	Pae_UCBPP-PA14_RefSeq.GCF_000014625.1	2	2	A0A0H2ZHG5	PA14_61000		hypothetical protein
WP_003093747.1	MULTISPECIES: 50S ribosomal protein L7/L12	PA_EAA	PA_DMSO	11	WP_003093747.1	2106.23	14244.9	2.7577	2.7577	576.319	6.76319	0.0403429	0.00272253	3.86334	0.976518	Pseudomonas	0.09	12479.4	Pae_UCBPP-PA14_RefSeq.GCF_000014625.1	5	5	Q02T88	PA14_08750	rplL	50S ribosomal protein L7/L12	pau03010	Ribosome
WP_003110133.1	MULTISPECIES: fumarylacetoacetate hydrolase family protein	PA_EAA	PA_DMSO	12	WP_003110133.1	983.383	6647.82	2.75706	2.75706	576.016	6.76016	0.00294013	0.000458977	2.56392	0.274252	Pseudomonas	0.059	24095.6	Pae_UCBPP-PA14_RefSeq.GCF_000014625.1	2	3	A0A0H2ZG57	PA14_10650		hypothetical protein	pau00350;pau01100;pau01120;pau01220	Tyrosine metabolism;Metabolic pathways;Microbial metabolism in diverse environments;Degradation of aromatic compounds
WP_003091472.1	MULTISPECIES: ABC transporter substrate-binding protein	PA_EAA	PA_DMSO	12	WP_003091472.1	2322.85	15666.4	2.75371	2.75371	574.449	6.74449	0.00678937	0.000716957	4.17934	0.506568	Pseudomonas	0.086	45131.5	Pae_UCBPP-PA14_RefSeq.GCF_000014625.1	7	8	A0A0H2ZDN1	PA14_22980		sugar ABC transporter substrate-binding protein	pau02010	ABC transporters
WP_003094361.1	MULTISPECIES: RNase adapter RapZ	PA_EAA	PA_DMSO	12	WP_003094361.1	6911.28	46507.7	2.75044	2.75044	572.924	6.72924	0.00118878	0.000300514	4.0654	0.362893	Pseudomonas	0.105	32218.6	Pae_UCBPP-PA14_RefSeq.GCF_000014625.1	9	11	Q02GX6	PA14_57970		hypothetical protein
WP_003134179.1	MULTISPECIES: DUF2845 domain-containing protein	PA_EAA	PA_DMSO	12	WP_003134179.1	3232.16	21714.6	2.7481	2.7481	571.83	6.7183	0.0157944	0.00125292	3.31482	0.664059	Pseudomonas	0.146	11003.7	Pae_UCBPP-PA14_RefSeq.GCF_000014625.1	3	6	A0A0H2ZM14	PA14_59845		hypothetical protein
WP_003130016.1	MULTISPECIES: 3-hydroxyisobutyrate dehydrogenase	PA_EAA	PA_DMSO	12	WP_003130016.1	3907.15	26185.3	2.74457	2.74457	570.19	6.7019	0.0124497	0.00106024	4.07907	0.723764	Pseudomonas	0.312	30472	Pae_UCBPP-PA14_RefSeq.GCF_000014625.1	8	11	A0A0H2ZDC2	PA14_18140	mmsB	3-hydroxyisobutyrate dehydrogenase	pau00280;pau01100	Valine, leucine and isoleucine degradation;Metabolic pathways
WP_003090889.1	MULTISPECIES: PA2816 family glutamine-rich protein	PA_EAA	PA_DMSO	12	WP_003090889.1	7088.28	47482	2.74387	2.74387	569.867	6.69867	0.00107684	0.000285409	2.47309	0.162103	Pseudomonas	0.079	15283.1	Pae_UCBPP-PA14_RefSeq.GCF_000014625.1	5	5	A0A0H2ZBF2	PA14_27720		hypothetical protein
WP_003093748.1	MULTISPECIES: 50S ribosomal protein L10	PA_EAA	PA_DMSO	12	WP_003093748.1	4314.21	28881.6	2.74298	2.74298	569.452	6.69452	0.0177813	0.00137743	4.08673	0.61879	Pseudomonas	0.133	17634.3	Pae_UCBPP-PA14_RefSeq.GCF_000014625.1	3	3	Q02T89	PA14_08740	rplJ	50S ribosomal protein L10	pau03010	Ribosome
WP_003088822.1	MULTISPECIES: four-helix bundle copper-binding protein	PA_EAA	PA_DMSO	12	WP_003088822.1	23000.6	153059	2.73435	2.73435	565.458	6.65458	0.00220303	0.000393348	4.18111	0.395519	Pseudomonas	0.598	14231.1	Pae_UCBPP-PA14_RefSeq.GCF_000014625.1	10	12	A0A0H2ZAM8	PA14_37350		hypothetical protein
WP_003091730.1	MULTISPECIES: chemotaxis protein CheV	PA_EAA	PA_DMSO	12	WP_003091730.1	135418	899130	2.73111	2.73111	563.968	6.63968	0.04906	0.00321865	4.14757	0.968202	Pseudomonas	0.348	34374.7	Pae_UCBPP-PA14_RefSeq.GCF_000014625.1	17	20	A0A0H2ZDT9	PA14_20750		chemotaxis protein	pau02020;pau02030	Two-component system;Bacterial chemotaxis
WP_003096572.1	MULTISPECIES: acetylglutamate kinase	PA_EAA	PA_DMSO	12	WP_003096572.1	3762.13	24875.9	2.72513	2.72513	561.218	6.61218	0.000218083	0.000133948	4.23788	0.257295	Pseudomonas	0.166	31849.1	Pae_UCBPP-PA14_RefSeq.GCF_000014625.1	7	8	Q02E39	PA14_70280	argB	acetylglutamate kinase	pau00220;pau01100;pau01110;pau01210;pau01230	Arginine biosynthesis;Metabolic pathways;Biosynthesis of secondary metabolites;2-Oxocarboxylic acid metabolism;Biosynthesis of amino acids
WP_003091381.1	MULTISPECIES: SDR family oxidoreductase	PA_EAA	PA_DMSO	12	WP_003091381.1	1197.93	7907.16	2.72261	2.72261	560.067	6.60067	0.000516673	0.000211577	4.25038	0.335419	Pseudomonas	0.157	27029.7	Pae_UCBPP-PA14_RefSeq.GCF_000014625.1	4	4	A0A0H2ZDF6	PA14_23950		oxidoreductase
WP_003142076.1	MULTISPECIES: glycine-betaine demethylase subunit GbcA	PA_EAA	PA_DMSO	12	WP_003142076.1	8371.71	55174.6	2.72041	2.72041	559.061	6.59061	0.0059865	0.000663491	4.04524	0.515821	Pseudomonas	0.24	48680.4	Pae_UCBPP-PA14_RefSeq.GCF_000014625.1	19	20	A0A0H2ZIF3	PA14_71410		ring hydroxylating dioxygenase, alpha-subunit	pau00260;pau01100	Glycine, serine and threonine metabolism;Metabolic pathways
WP_003092766.1	MULTISPECIES: 2-isopropylmalate synthase	PA_EAA	PA_DMSO	12	WP_003092766.1	18025.1	118283	2.71416	2.71416	556.211	6.56211	0.000203522	0.000128795	4.36755	0.247832	Pseudomonas	0.198	61722.8	Pae_UCBPP-PA14_RefSeq.GCF_000014625.1	23	25	A0A0H2ZF63	PA14_15030	leuA	2-isopropylmalate synthase	pau00290;pau00620;pau01100;pau01110;pau01210;pau01230	Valine, leucine and isoleucine biosynthesis;Pyruvate metabolism;Metabolic pathways;Biosynthesis of secondary metabolites;2-Oxocarboxylic acid metabolism;Biosynthesis of amino acids
WP_011666718.1	MULTISPECIES: chemotaxis protein CheA	PA_EAA	PA_DMSO	10	WP_011666718.1	493.574	3237.41	2.7135	2.7135	555.913	6.55913	0.00263081	0.000428305	4.30958	0.428998	Pseudomonas	0.017	79697.6	Pae_UCBPP-PA14_RefSeq.GCF_000014625.1	6	6	A0A0H2Z8U8	PA14_45590		two-component sensor	pau02020;pau02030	Two-component system;Bacterial chemotaxis
WP_003094357.1	MULTISPECIES: RNA polymerase factor sigma-54	PA_EAA	PA_DMSO	12	WP_003094357.1	4317.32	28296.2	2.7124	2.7124	555.412	6.55412	0.00154748	0.000338752	4.00786	0.378522	Pseudomonas	0.133	56054.2	Pae_UCBPP-PA14_RefSeq.GCF_000014625.1	11	11	A0A0H2ZGR9	PA14_57940	rpoN	RNA polymerase factor sigma-54	pau02020;pau02040	Two-component system;Flagellar assembly
WP_003098863.1	MULTISPECIES: class II fumarate hydratase FumC	PA_EAA	PA_DMSO	12	WP_003098863.1	4578.98	29789	2.70168	2.70168	550.561	6.50561	0.00861592	0.000832218	3.74874	0.524796	Pseudomonas	0.186	48709.8	Pae_UCBPP-PA14_RefSeq.GCF_000014625.1	12	14	A0A0H2ZFR2	PA14_58030	fumC	fumarate hydratase	pau00020;pau00620;pau00720;pau01100;pau01110;pau01120;pau01200	Citrate cycle (TCA cycle);Pyruvate metabolism;Other carbon fixation pathways;Metabolic pathways;Biosynthesis of secondary metabolites;Microbial metabolism in diverse environments;Carbon metabolism
WP_003119294.1	MULTISPECIES: TonB-dependent copper receptor	PA_EAA	PA_DMSO	12	WP_003119294.1	516034	3.35508e+06	2.70081	2.70081	550.166	6.50166	0.152694	0.00916165	4.00984	1.63469	Pseudomonas	0.427	79303.5	Pae_UCBPP-PA14_RefSeq.GCF_000014625.1	41	58	A0A0H2ZEY4	PA14_15070	oprC	outer membrane copper receptor OprC
WP_003096987.1	MULTISPECIES: hypothetical protein	PA_EAA	PA_DMSO	12	WP_003096987.1	13120.3	85207.3	2.69917	2.69917	549.429	6.49429	0.00946784	0.000883843	3.81204	0.589441	Pseudomonas	0.253	24885.7	Pae_UCBPP-PA14_RefSeq.GCF_000014625.1	7	8	A0A0H2ZJT2	PA14_72520		hypothetical protein
WP_003106042.1	MULTISPECIES: dipeptidase	PA_EAA	PA_DMSO	12	WP_003106042.1	1891.67	12266.8	2.69703	2.69703	548.465	6.48465	0.00874064	0.000840936	4.04502	0.569787	Pseudomonas	0.108	36108.1	Pae_UCBPP-PA14_RefSeq.GCF_000014625.1	7	7	A0A0H2ZIE0	PA14_71240		hypothetical protein
WP_003083753.1	MULTISPECIES: winged helix-turn-helix transcriptional regulator	PA_EAA	PA_DMSO	10	WP_003083753.1	515.547	3341.99	2.69653	2.69653	548.242	6.48242	0.350195	0.0202567	3.04383	0.866438	Pseudomonas	0.045	18212.2	Pae_UCBPP-PA14_RefSeq.GCF_000014625.1	4	4	A0A0H2ZK50	PA14_01410		hypothetical protein
WP_003104841.1	MULTISPECIES: choline ABC transporter substrate-binding protein	PA_EAA	PA_DMSO	12	WP_003104841.1	1204.79	7729.05	2.68151	2.68151	541.525	6.41525	0.0167139	0.00131012	3.10956	0.648537	Pseudomonas	0.087	34427.3	Pae_UCBPP-PA14_RefSeq.GCF_000014625.1	4	4	A0A0H2ZJH0	PA14_71030		hypothetical protein	pau02010	ABC transporters
WP_003092588.1	MULTISPECIES: M4 family elastase LasB	PA_EAA	PA_DMSO	12	WP_003092588.1	5698.96	36393.7	2.67492	2.67492	538.603	6.38603	0.00320558	0.000480056	4.20181	0.448807	Pseudomonas	0.068	53600.9	Pae_UCBPP-PA14_RefSeq.GCF_000014625.1	7	7	Q02RJ6	PA14_16250	lasB	elastase LasB	pau01503;pau02024	Cationic antimicrobial peptide (CAMP) resistance;Quorum sensing
WP_004365367.1	MULTISPECIES: tRNA (uridine(54)-C5)-methyltransferase TrmA	PA_EAA	PA_DMSO	12	WP_004365367.1	3978.56	25401	2.67457	2.67457	538.446	6.38446	0.00224739	0.000393964	4.32659	0.430123	Pseudomonas	0.085	41277.9	Pae_UCBPP-PA14_RefSeq.GCF_000014625.1	12	14	Q02FV3	PA14_62450	trmA	tRNA (uracil-5-)-methyltransferase
WP_003086089.1	MULTISPECIES: proline--tRNA ligase	PA_EAA	PA_DMSO	12	WP_003086089.1	4364.74	27866.4	2.67456	2.67456	538.445	6.38445	0.00148927	0.000333894	4.08829	0.363754	Pseudomonas	0.152	63188.1	Pae_UCBPP-PA14_RefSeq.GCF_000014625.1	12	12	Q02IB8	PA14_51900	proS	prolyl-tRNA synthetase	pau00970	Aminoacyl-tRNA biosynthesis
WP_003100271.1	MULTISPECIES: glycine--tRNA ligase subunit beta	PA_EAA	PA_DMSO	12	WP_003100271.1	2321.26	14773.1	2.67	2.67	536.427	6.36427	0.00281059	0.000445742	3.82967	0.399112	Pseudomonas	0.124	73931.5	Pae_UCBPP-PA14_RefSeq.GCF_000014625.1	12	12	Q02V73	PA14_00090	glyS	glycyl-tRNA synthetase subunit beta	pau00970	Aminoacyl-tRNA biosynthesis
WP_003090432.1	MULTISPECIES: ATP-dependent Clp protease ATP-binding subunit ClpA	PA_EAA	PA_DMSO	12	WP_003090432.1	2291.94	14584.6	2.6698	2.6698	536.342	6.36342	0.00154397	0.000338546	4.30143	0.348051	Pseudomonas	0.15	84010.7	Pae_UCBPP-PA14_RefSeq.GCF_000014625.1	20	22	A0A0H2ZAW8	PA14_30230	clpA	ATP-dependent Clp protease, ATP-binding subunit ClpA
WP_003110288.1	MULTISPECIES: cytochrome b	PA_EAA	PA_DMSO	12	WP_003110288.1	2201.78	13946.5	2.66317	2.66317	533.422	6.33422	0.0375784	0.00256868	2.53044	0.66058	Pseudomonas	0.062	22033.1	Pae_UCBPP-PA14_RefSeq.GCF_000014625.1	2	3	A0A0H2ZCS9	PA14_26070		hypothetical protein
WP_003141279.1	MULTISPECIES: 16S rRNA (cytosine(1402)-N(4))-methyltransferase RsmH	PA_EAA	PA_DMSO	12	WP_003141279.1	1438.32	9101.8	2.66176	2.66176	532.806	6.32806	0.000641866	0.00023429	4.38746	0.318935	Pseudomonas	0.275	34640.5	Pae_UCBPP-PA14_RefSeq.GCF_000014625.1	12	13	Q02H20	PA14_57450	mraW	S-adenosyl-methyltransferase MraW
WP_003138479.1	MULTISPECIES: glycosyltransferase family 4 protein	PA_EAA	PA_DMSO	12	WP_003138479.1	665.206	4192.56	2.65596	2.65596	530.265	6.30265	0.00349967	0.000498655	3.62378	0.451724	Pseudomonas	0.024	41519.9	Pae_UCBPP-PA14_RefSeq.GCF_000014625.1	6	6	A0A0H2ZDC7	PA14_23440	orfL	group 1 glycosyl transferase
WP_003102417.1	MULTISPECIES: 23S rRNA (uracil(1939)-C(5))-methyltransferase RlmD	PA_EAA	PA_DMSO	12	WP_003102417.1	5222.35	32810	2.65137	2.65137	528.262	6.28262	0.00150505	0.000333894	4.09475	0.358913	Pseudomonas	0.116	49071.1	Pae_UCBPP-PA14_RefSeq.GCF_000014625.1	12	13	Q02I93	PA14_52190	rumA	23S rRNA 5-methyluridine methyltransferase
WP_003100517.1	MULTISPECIES: translation initiation factor IF-2	PA_EAA	PA_DMSO	12	WP_003100517.1	2637.92	16542.1	2.64867	2.64867	527.091	6.27091	0.00409188	0.000534435	4.2026	0.474944	Pseudomonas	0.145	90856.4	Pae_UCBPP-PA14_RefSeq.GCF_000014625.1	17	19	Q02FS8	PA14_62760	infB	translation initiation factor IF-2
WP_003140070.1	MULTISPECIES: MFS transporter	PA_EAA	PA_DMSO	12	WP_003140070.1	5128.09	32113.1	2.64667	2.64667	526.221	6.26221	0.000341945	0.000171907	4.72416	0.330148	Pseudomonas	0.06	42120.6	Pae_UCBPP-PA14_RefSeq.GCF_000014625.1	2	2	A0A0H2Z955	PA14_42750		MFS metabolite transporter
WP_003140859.1	MULTISPECIES: glutathione peroxidase	PA_EAA	PA_DMSO	12	WP_003140859.1	23391	145910	2.64105	2.64105	523.787	6.23787	0.0107415	0.000952878	3.99867	0.626881	Pseudomonas	0.2	17248.7	Pae_UCBPP-PA14_RefSeq.GCF_000014625.1	6	7	A0A0H2Z616	PA14_53420		glutathione peroxidase	pau00480;pau01100	Glutathione metabolism;Metabolic pathways
WP_003092366.1	MULTISPECIES: CTP synthase	PA_EAA	PA_DMSO	12	WP_003092366.1	69917	434161	2.63451	2.63451	520.966	6.20966	0.00431239	0.000551051	4.1366	0.46819	Pseudomonas	0.216	59617.9	Pae_UCBPP-PA14_RefSeq.GCF_000014625.1	20	23	Q02RA9	PA14_17290	pyrG	CTP synthetase	pau00240;pau01100;pau01232;pau01240	Pyrimidine metabolism;Metabolic pathways;Nucleotide metabolism;Biosynthesis of cofactors
WP_003091453.1	MULTISPECIES: YciK family oxidoreductase	PA_EAA	PA_DMSO	12	WP_003091453.1	744.59	4600.3	2.62721	2.62721	517.83	6.1783	0.00438041	0.000556511	4.41394	0.444672	Pseudomonas	0.138	26351	Pae_UCBPP-PA14_RefSeq.GCF_000014625.1	5	5	A0A0H2ZDJ2	PA14_23200		short chain dehydrogenase
WP_003092728.1	MULTISPECIES: LysR family transcriptional regulator	PA_EAA	PA_DMSO	10	WP_003092728.1	548.031	3385.29	2.62695	2.62695	517.718	6.17718	0.0141414	0.00116158	2.70953	0.482201	Pseudomonas	0.039	33919.2	Pae_UCBPP-PA14_RefSeq.GCF_000014625.1	2	2	A0A0H2ZF49	PA14_15210		LysR family transcriptional regulator
WP_003123586.1	MULTISPECIES: FAD-dependent oxidoreductase	PA_EAA	PA_DMSO	10	WP_003123586.1	794.129	4896.97	2.62444	2.62444	516.646	6.16646	0.00188138	0.000365522	4.074	0.363168	Pseudomonas	0.056	70180.8	Pae_UCBPP-PA14_RefSeq.GCF_000014625.1	11	12	A0A0H2ZHC7	PA14_65940		oxidoreductase
WP_003142192.1	MULTISPECIES: tRNA uridine-5-carboxymethylaminomethyl(34) synthesis GTPase MnmE	PA_EAA	PA_DMSO	12	WP_003142192.1	69837.5	430149	2.62276	2.62276	515.928	6.15928	0.0139326	0.00114877	4.15409	0.666604	Pseudomonas	0.231	48755.1	Pae_UCBPP-PA14_RefSeq.GCF_000014625.1	14	15	Q02DE1	PA14_73400	trmE	tRNA modification GTPase TrmE
WP_003091899.1	MULTISPECIES: HopJ type III effector protein	PA_EAA	PA_DMSO	10	WP_003091899.1	640.976	3946.58	2.62226	2.62226	515.713	6.15713	0.00745887	0.000759114	4.14307	0.561824	Pseudomonas	0.232	12418.7	Pae_UCBPP-PA14_RefSeq.GCF_000014625.1	3	4	A0A0H2ZED8	PA14_19600		hypothetical protein
WP_003137812.1	MULTISPECIES: glutathione S-transferase family protein	PA_EAA	PA_DMSO	12	WP_003137812.1	13609.8	83468.9	2.61659	2.61659	513.298	6.13298	0.00197718	0.000374185	4.01181	0.374106	Pseudomonas	0.116	34021.9	Pae_UCBPP-PA14_RefSeq.GCF_000014625.1	8	8	A0A0H2ZF32	PA14_14170		hypothetical protein
WP_003113973.1	MULTISPECIES: MOSC domain-containing protein	PA_EAA	PA_DMSO	12	WP_003113973.1	4636.05	28424.5	2.61617	2.61617	513.119	6.13119	0.00223736	0.000393348	3.64595	0.355475	Pseudomonas	0.287	29578.9	Pae_UCBPP-PA14_RefSeq.GCF_000014625.1	10	10	A0A0H2ZD90	PA14_24980		hypothetical protein
WP_003084348.1	MULTISPECIES: phosphoglycerate dehydrogenase	PA_EAA	PA_DMSO	12	WP_003084348.1	19203.8	117426	2.6123	2.6123	511.477	6.11477	0.00265963	0.000431822	4.06973	0.398381	Pseudomonas	0.215	44202.8	Pae_UCBPP-PA14_RefSeq.GCF_000014625.1	9	9	A0A0H2ZKC4	PA14_04110	serA	D-3-phosphoglycerate dehydrogenase	pau00260;pau00270;pau00680;pau01100;pau01110;pau01120;pau01200;pau01230	Glycine, serine and threonine metabolism;Cysteine and methionine metabolism;Methane metabolism;Metabolic pathways;Biosynthesis of secondary metabolites;Microbial metabolism in diverse environments;Carbon metabolism;Biosynthesis of amino acids
WP_003098810.1	MULTISPECIES: 30S ribosomal protein S9	PA_EAA	PA_DMSO	12	WP_003098810.1	1703.4	10402.7	2.61048	2.61048	510.706	6.10706	0.0310472	0.00216494	4.08581	0.478339	Pseudomonas	0.077	14614.8	Pae_UCBPP-PA14_RefSeq.GCF_000014625.1	2	2	Q02H08	PA14_57580	rpsI	30S ribosomal protein S9	pau03010	Ribosome
WP_003137768.1	MULTISPECIES: SDR family oxidoreductase	PA_EAA	PA_DMSO	12	WP_003137768.1	713.552	4347.77	2.60718	2.60718	509.313	6.09313	0.000918847	0.000264901	3.74823	0.319151	Pseudomonas	0.087	29543.9	Pae_UCBPP-PA14_RefSeq.GCF_000014625.1	2	2	A0A0H2ZEA2	PA14_13680		short chain dehydrogenase
WP_003099581.1	MULTISPECIES: SpoVR family protein	PA_EAA	PA_DMSO	12	WP_003099581.1	6499.38	39596.3	2.60699	2.60699	509.232	6.09232	0.00670059	0.00071113	3.81024	0.530939	Pseudomonas	0.124	60814.7	Pae_UCBPP-PA14_RefSeq.GCF_000014625.1	15	17	A0A0H2ZLS6	PA14_07650		SpoVR family protein
WP_003104199.1	MULTISPECIES: acetyl-CoA carboxylase, carboxyltransferase subunit beta	PA_EAA	PA_DMSO	12	WP_003104199.1	16132.6	98259.1	2.60661	2.60661	509.072	6.09072	0.00517434	0.000606583	3.80431	0.496061	Pseudomonas	0.193	31843	Pae_UCBPP-PA14_RefSeq.GCF_000014625.1	9	9	Q02PS5	PA14_23860	accD	acetyl-CoA carboxylase subunit beta	pau00061;pau00620;pau00640;pau00720;pau01100;pau01110;pau01120;pau01200;pau01212	Fatty acid biosynthesis;Pyruvate metabolism;Propanoate metabolism;Other carbon fixation pathways;Metabolic pathways;Biosynthesis of secondary metabolites;Microbial metabolism in diverse environments;Carbon metabolism;Fatty acid metabolism
WP_003093155.1	MULTISPECIES: tetratricopeptide repeat protein	PA_EAA	PA_DMSO	12	WP_003093155.1	5070.15	30873.8	2.60628	2.60628	508.933	6.08933	0.00123695	0.000305632	4.2476	0.331952	Pseudomonas	0.214	19636.3	Pae_UCBPP-PA14_RefSeq.GCF_000014625.1	5	6	A0A0H2ZFP1	PA14_12370		hypothetical protein
WP_004365363.1	MULTISPECIES: PhzF family phenazine biosynthesis protein	PA_EAA	PA_DMSO	10	WP_004365363.1	548.724	3337.25	2.60451	2.60451	508.184	6.08184	0.00281104	0.000445742	4.05514	0.422279	Pseudomonas	0.046	30754.6	Pae_UCBPP-PA14_RefSeq.GCF_000014625.1	3	3	A0A0H2ZHR3	PA14_62410		hypothetical protein
WP_003139291.1	MULTISPECIES: ferripyoverdine/pyocin S3 receptor FpvA	PA_EAA	PA_DMSO	12	WP_003139291.1	1091.44	6633.79	2.6036	2.6036	507.8	6.078	0.000997812	0.000276704	4.34056	0.355393	Pseudomonas	0.066	91199.2	Pae_UCBPP-PA14_RefSeq.GCF_000014625.1	11	11	A0A0H2ZBG8	PA14_33680	fpvA	ferripyoverdine receptor
WP_003086093.1	MULTISPECIES: outer membrane porin OprD	PA_EAA	PA_DMSO	12	WP_003086093.1	7253.34	43985.6	2.60032	2.60032	506.419	6.06419	0.00978744	0.000905356	4.1019	0.576916	Pseudomonas	0.065	48219.1	Pae_UCBPP-PA14_RefSeq.GCF_000014625.1	6	7	A0A0H2Z7G7	PA14_51880	oprD	basic amino acid, basic peptide and imipenem outer membrane porin OprD precursor	pau01501;pau02020	beta-Lactam resistance;Two-component system
WP_003087029.1	MULTISPECIES: tRNA-uridine aminocarboxypropyltransferase	PA_EAA	PA_DMSO	10	WP_003087029.1	1673.87	10095.1	2.59239	2.59239	503.095	6.03095	0.0244493	0.00176549	3.4525	0.599631	Pseudomonas	0.049	22246.8	Pae_UCBPP-PA14_RefSeq.GCF_000014625.1	2	2	A0A0H2Z8Z6	PA14_46020		hypothetical protein
WP_003137910.1	MULTISPECIES: multicopper oxidase family protein	PA_EAA	PA_DMSO	12	WP_003137910.1	16634.1	100077	2.5889	2.5889	501.639	6.01639	0.0047042	0.000571224	4.01398	0.471257	Pseudomonas	0.197	51462.6	Pae_UCBPP-PA14_RefSeq.GCF_000014625.1	12	13	A0A0H2ZF29	PA14_15670		metallo-oxidoreductase
WP_003141895.1	MULTISPECIES: arginine deiminase	PA_EAA	PA_DMSO	12	WP_003141895.1	12431.9	74754.4	2.58811	2.58811	501.311	6.01311	0.000670757	0.000238101	4.25512	0.302907	Pseudomonas	0.27	46450	Pae_UCBPP-PA14_RefSeq.GCF_000014625.1	17	20	A0A0H2ZIP3	PA14_68330	arcA	arginine deiminase	pau00220;pau01100;pau01110	Arginine biosynthesis;Metabolic pathways;Biosynthesis of secondary metabolites
WP_003139199.1	MULTISPECIES: amidohydrolase	PA_EAA	PA_DMSO	11	WP_003139199.1	662.642	3974.32	2.5844	2.5844	499.768	5.99768	0.00568515	0.000641789	3.82582	0.426654	Pseudomonas	0.045	62818.3	Pae_UCBPP-PA14_RefSeq.GCF_000014625.1	13	13	A0A0H2ZBL3	PA14_32950		hypothetical protein
WP_003137706.1	MULTISPECIES: apolipoprotein N-acyltransferase	PA_EAA	PA_DMSO	12	WP_003137706.1	5186.31	30981.1	2.57861	2.57861	497.364	5.97364	0.00130868	0.000314082	4.93573	0.390975	Pseudomonas	0.104	56035.6	Pae_UCBPP-PA14_RefSeq.GCF_000014625.1	7	7	Q02SF2	PA14_12280	lnt	apolipoprotein N-acyltransferase
WP_003138932.1	MULTISPECIES: NADH-quinone oxidoreductase subunit NuoG	PA_EAA	PA_DMSO	12	WP_003138932.1	30400.4	181321	2.57638	2.57638	496.443	5.96443	0.016889	0.00131924	4.10286	0.665862	Pseudomonas	0.22	98981.7	Pae_UCBPP-PA14_RefSeq.GCF_000014625.1	22	26	A0A0H2ZAY4	PA14_29940	nuoG	NADH dehydrogenase subunit G	pau00190;pau01100	Oxidative phosphorylation;Metabolic pathways
WP_003094682.1	MULTISPECIES: ATP-dependent chaperone ClpB	PA_EAA	PA_DMSO	12	WP_003094682.1	10300.9	61368.6	2.57473	2.57473	495.761	5.95761	0.00312125	0.000471402	4.02079	0.429901	Pseudomonas	0.342	95005.6	Pae_UCBPP-PA14_RefSeq.GCF_000014625.1	43	50	A0A0H2ZHB4	PA14_60190	clpB	clpB protein
WP_016253668.1	MULTISPECIES: TetR/AcrR family transcriptional regulator	PA_EAA	PA_DMSO	12	WP_016253668.1	2070.29	12323.4	2.57349	2.57349	495.247	5.95247	0.000876064	0.000258703	3.76476	0.335622	Pseudomonas	0.061	23104.4	Pae_UCBPP-PA14_RefSeq.GCF_000014625.1	4	4		PA14_RS18940	PA14_RS18940
WP_003090500.1	MULTISPECIES: DUF5329 domain-containing protein	PA_EAA	PA_DMSO	12	WP_003090500.1	960.281	5662.74	2.55997	2.55997	489.697	5.89697	0.0221943	0.00163485	3.65651	0.54628	Pseudomonas	0.227	9978.14	Pae_UCBPP-PA14_RefSeq.GCF_000014625.1	5	5		PA14_RS12110	PA14_RS12110
WP_003138288.1	MULTISPECIES: RNA polymerase-associated protein RapA	PA_EAA	PA_DMSO	12	WP_003138288.1	624.803	3682.7	2.55929	2.55929	489.417	5.89417	0.00474136	0.000573656	3.98397	0.426137	Pseudomonas	0.02	106849	Pae_UCBPP-PA14_RefSeq.GCF_000014625.1	7	7	Q02QE2	PA14_21230	hepA	ATP-dependent helicase HepA
WP_003107397.1	MULTISPECIES: glycine cleavage system protein GcvH	PA_EAA	PA_DMSO	12	WP_003107397.1	40192.3	236793	2.55864	2.55864	489.151	5.89151	0.0149977	0.00120713	4.02141	0.625617	Pseudomonas	0.38	13614	Pae_UCBPP-PA14_RefSeq.GCF_000014625.1	7	9	A0A0H2ZJ30	PA14_68860	gcvH1	glycine cleavage system protein H	pau00260;pau00630;pau00670;pau00785;pau01100;pau01110;pau01200	Glycine, serine and threonine metabolism;Glyoxylate and dicarboxylate metabolism;One carbon pool by folate;Lipoic acid metabolism;Metabolic pathways;Biosynthesis of secondary metabolites;Carbon metabolism
WP_003092431.1	MULTISPECIES: 2,3,4,5-tetrahydropyridine-2,6-dicarboxylate N-succinyltransferase	PA_EAA	PA_DMSO	12	WP_003092431.1	16296	95954.2	2.55783	2.55783	488.822	5.88822	0.000217678	0.000133948	4.26969	0.244731	Pseudomonas	0.128	35999.3	Pae_UCBPP-PA14_RefSeq.GCF_000014625.1	9	10	A0A0H2ZEK0	PA14_16950	dapD	tetrahydrodipicolinate succinylase	pau00300;pau01100;pau01120;pau01230	Lysine biosynthesis;Metabolic pathways;Microbial metabolism in diverse environments;Biosynthesis of amino acids
WP_003089358.1	MULTISPECIES: GntR family transcriptional regulator	PA_EAA	PA_DMSO	6	WP_003089358.1	1389.07	8170.74	2.55635	2.55635	488.219	5.88219	0.129184	0.00785819	2.05685	0.774594	Pseudomonas	0.044	27777.1	Pae_UCBPP-PA14_RefSeq.GCF_000014625.1	4	4	A0A0H2Z9Y3	PA14_34880		GntR family transcriptional regulator
WP_003141356.1	MULTISPECIES: type IV prepilin peptidase/methyltransferase PilD	PA_EAA	PA_DMSO	12	WP_003141356.1	3807.58	22379.6	2.55524	2.55524	487.765	5.87765	0.00177944	0.000355889	3.63189	0.308668	Pseudomonas	0.034	31813.8	Pae_UCBPP-PA14_RefSeq.GCF_000014625.1	2	2	A0A0H2ZGZ1	PA14_58770	pilD	type 4 prepilin peptidase PilD
WP_003094399.1	MULTISPECIES: Asp-tRNA(Asn)/Glu-tRNA(Gln) amidotransferase subunit GatA	PA_EAA	PA_DMSO	12	WP_003094399.1	15885.4	93193	2.55252	2.55252	486.658	5.86658	0.00163467	0.000343011	4.12845	0.377249	Pseudomonas	0.136	51818.7	Pae_UCBPP-PA14_RefSeq.GCF_000014625.1	14	14	Q02GV8	PA14_58180	gatA	aspartyl/glutamyl-tRNA amidotransferase subunit A	pau00970;pau01100	Aminoacyl-tRNA biosynthesis;Metabolic pathways
WP_003139432.1	MULTISPECIES: NAD(P)-dependent alcohol dehydrogenase	PA_EAA	PA_DMSO	12	WP_003139432.1	1531.82	8980.13	2.55148	2.55148	486.237	5.86237	0.00566356	0.000640608	4.2132	0.5303	Pseudomonas	0.071	38141.8	Pae_UCBPP-PA14_RefSeq.GCF_000014625.1	5	5	A0A0H2ZB55	PA14_35150		alcohol dehydrogenase	pau00010;pau00561;pau00620;pau01100;pau01110;pau01120	Glycolysis / Gluconeogenesis;Glycerolipid metabolism;Pyruvate metabolism;Metabolic pathways;Biosynthesis of secondary metabolites;Microbial metabolism in diverse environments
WP_003110260.1	MULTISPECIES: acetate--CoA ligase	PA_EAA	PA_DMSO	12	WP_003110260.1	22502.2	131684	2.54894	2.54894	485.205	5.85205	0.00202038	0.000376806	4.27841	0.386148	Pseudomonas	0.171	71762.6	Pae_UCBPP-PA14_RefSeq.GCF_000014625.1	15	16	A0A0H2Z7A9	PA14_52800	acsA	acetyl-CoA synthetase	pau00010;pau00620;pau00630;pau00640;pau00680;pau00720;pau01100;pau01110;pau01120;pau01200	Glycolysis / Gluconeogenesis;Pyruvate metabolism;Glyoxylate and dicarboxylate metabolism;Propanoate metabolism;Methane metabolism;Other carbon fixation pathways;Metabolic pathways;Biosynthesis of secondary metabolites;Microbial metabolism in diverse environments;Carbon metabolism
WP_003087989.1	MULTISPECIES: phosphotransferase family protein	PA_EAA	PA_DMSO	12	WP_003087989.1	6504.41	38019.8	2.54726	2.54726	484.522	5.84522	0.00296818	0.000460155	4.23103	0.4349	Pseudomonas	0.205	40819.5	Pae_UCBPP-PA14_RefSeq.GCF_000014625.1	11	13	A0A0H2Z8R0	PA14_40880		hypothetical protein
WP_003141343.1	MULTISPECIES: PepSY domain-containing protein	PA_EAA	PA_DMSO	12	WP_003141343.1	2255.72	13137.7	2.54206	2.54206	482.419	5.82419	0.00213815	0.000386625	4.18641	0.379147	Pseudomonas	0.08	94255.4	Pae_UCBPP-PA14_RefSeq.GCF_000014625.1	6	6	A0A0H2ZGW8	PA14_58560		oxidoreductase	pau00920;pau01100;pau01120;pau01320	Sulfur metabolism;Metabolic pathways;Microbial metabolism in diverse environments;Sulfur cycle
WP_003090460.1	MULTISPECIES: NADH-quinone oxidoreductase subunit NuoE	PA_EAA	PA_DMSO	12	WP_003090460.1	44190.4	256691	2.53823	2.53823	480.876	5.80876	0.00406594	0.000534435	3.87391	0.4525	Pseudomonas	0.193	18088.6	Pae_UCBPP-PA14_RefSeq.GCF_000014625.1	4	4	A0A0H2ZC94	PA14_29980	nuoE	NADH dehydrogenase subunit E	pau00190;pau01100	Oxidative phosphorylation;Metabolic pathways
WP_003103941.1	MULTISPECIES: FixH family protein	PA_EAA	PA_DMSO	12	WP_003103941.1	3933.54	22840.4	2.53769	2.53769	480.658	5.80658	0.000961809	0.000270014	4.50165	0.33557	Pseudomonas	0.128	20324	Pae_UCBPP-PA14_RefSeq.GCF_000014625.1	3	3	A0A0H2Z9C4	PA14_44430		hypothetical protein
WP_003084848.1	MULTISPECIES: acyl-CoA dehydrogenase C-terminal domain-containing protein	PA_EAA	PA_DMSO	12	WP_003084848.1	2589.57	15016.7	2.53578	2.53578	479.892	5.79892	0.00298344	0.000460429	4.20037	0.400231	Pseudomonas	0.108	63600.5	Pae_UCBPP-PA14_RefSeq.GCF_000014625.1	12	12	A0A0H2ZKD5	PA14_06640		acyl-CoA dehydrogenase	pau00920;pau01100;pau01120	Sulfur metabolism;Metabolic pathways;Microbial metabolism in diverse environments
WP_003139224.1	MULTISPECIES: type I-F CRISPR-associated protein Csy1	PA_EAA	PA_DMSO	12	WP_003139224.1	1947.56	11292.6	2.53563	2.53563	479.83	5.7983	0.00262735	0.000428305	4.24764	0.400547	Pseudomonas	0.065	49129.3	Pae_UCBPP-PA14_RefSeq.GCF_000014625.1	6	6	Q02ML9	PA14_33330		hypothetical protein
WP_003095184.1	MULTISPECIES: 30S ribosomal protein S15	PA_EAA	PA_DMSO	12	WP_003095184.1	963.896	5588.34	2.53547	2.53547	479.766	5.79766	0.00393486	0.000528321	4.22901	0.446044	Gammaproteobacteria	0.09	10115.6	Pae_UCBPP-PA14_RefSeq.GCF_000014625.1	2	2	Q02FT1	PA14_62720	rpsO	30S ribosomal protein S15	pau03010	Ribosome
WP_003097081.1	MULTISPECIES: hypothetical protein	PA_EAA	PA_DMSO	12	WP_003097081.1	774.412	4480.29	2.53242	2.53242	478.541	5.78541	0.0135753	0.00112842	3.2711	0.484891	Pseudomonas	0.205	13633.7	Pae_UCBPP-PA14_RefSeq.GCF_000014625.1	3	3	A0A0H2ZJX3	PA14_72990		hypothetical protein
WP_003140846.1	MULTISPECIES: class II fumarate hydratase	PA_EAA	PA_DMSO	12	WP_003140846.1	4530.47	26208.7	2.53231	2.53231	478.498	5.78498	0.010303	0.000927055	3.87194	0.540319	Pseudomonas	0.136	49150	Pae_UCBPP-PA14_RefSeq.GCF_000014625.1	8	9	A0A0H2Z7H8	PA14_53220	fumC2	fumarate hydratase	pau00020;pau00620;pau00720;pau01100;pau01110;pau01120;pau01200	Citrate cycle (TCA cycle);Pyruvate metabolism;Other carbon fixation pathways;Metabolic pathways;Biosynthesis of secondary metabolites;Microbial metabolism in diverse environments;Carbon metabolism
WP_003119750.1	MULTISPECIES: type II secretion system protein N	PA_EAA	PA_DMSO	12	WP_003119750.1	3660.55	21157.4	2.53103	2.53103	477.986	5.77986	0.0261095	0.00186698	3.23325	0.695157	Pseudomonas	0.123	25496.6	Pae_UCBPP-PA14_RefSeq.GCF_000014625.1	7	7	A0A0H2ZD74	PA14_23980	xcpP	secretion protein XcpP	pau03070	Bacterial secretion system
WP_003091832.1	MULTISPECIES: ferredoxin-NADP reductase	PA_EAA	PA_DMSO	12	WP_003091832.1	28832.7	166626	2.53083	2.53083	477.906	5.77906	0.0152708	0.00122313	4.00851	0.642087	Pseudomonas	0.136	29517.8	Pae_UCBPP-PA14_RefSeq.GCF_000014625.1	9	12	A0A0H2ZE93	PA14_20140	fpr	ferredoxin--NADP+ reductase
WP_003137133.1	MULTISPECIES: UbiD family decarboxylase HudA	PA_EAA	PA_DMSO	12	WP_003137133.1	826.451	4770.98	2.52928	2.52928	477.285	5.77285	0.00268637	0.00043456	4.23185	0.408299	Pseudomonas	0.044	54442.9	Pae_UCBPP-PA14_RefSeq.GCF_000014625.1	3	3	A0A0H2ZJP0	PA14_03130		hypothetical protein
WP_010895661.1	MULTISPECIES: peptide chain release factor 2	PA_EAA	PA_DMSO	12	WP_010895661.1	6484.13	37310.1	2.52458	2.52458	475.406	5.75406	0.000429908	0.000198419	4.12618	0.264022	Pseudomonas	0.146	41170.7	Pae_UCBPP-PA14_RefSeq.GCF_000014625.1	13	13	Q02G09	PA14_61700	prfA	peptide chain release factor 1
WP_003095046.1	MULTISPECIES: iron ABC transporter substrate-binding protein	PA_EAA	PA_DMSO	12	WP_003095046.1	3430.94	19719.2	2.52293	2.52293	474.747	5.74747	0.004739	0.000573656	4.58053	0.419082	Gammaproteobacteria	0.134	36149.2	Pae_UCBPP-PA14_RefSeq.GCF_000014625.1	9	9	A0A0H2ZHY9	PA14_62000	hitA	ferric iron-binding periplasmic protein HitA	pau02010	ABC transporters
WP_003093030.1	MULTISPECIES: cyclic pyranopterin monophosphate synthase MoaC	PA_EAA	PA_DMSO	12	WP_003093030.1	16429.6	94267.9	2.52047	2.52047	473.769	5.73769	0.00588561	0.000656166	3.88242	0.478033	Pseudomonas	0.312	17338	Pae_UCBPP-PA14_RefSeq.GCF_000014625.1	5	7	Q02S84	PA14_13230	moaC	molybdenum cofactor biosynthesis protein MoaC	pau00790;pau01100;pau01240;pau04122	Folate biosynthesis;Metabolic pathways;Biosynthesis of cofactors;Sulfur relay system
WP_003100541.1	MULTISPECIES: DUF2845 domain-containing protein	PA_EAA	PA_DMSO	12	WP_003100541.1	1676.56	9618.31	2.52028	2.52028	473.694	5.73694	0.0286529	0.00201857	3.21145	0.720702	Pseudomonas	0.289	11020.5	Pae_UCBPP-PA14_RefSeq.GCF_000014625.1	3	3	A0A0H2ZHV9	PA14_62660		hypothetical protein
WP_003133652.1	MULTISPECIES: TetR/AcrR family transcriptional regulator	PA_EAA	PA_DMSO	12	WP_003133652.1	1286.44	7378.46	2.51993	2.51993	473.556	5.73556	0.000277841	0.000149085	4.63466	0.273	Pseudomonas	0.287	22308.5	Pae_UCBPP-PA14_RefSeq.GCF_000014625.1	8	8	A0A0H2Z8D1	PA14_48420		transcriptional regulator
WP_003084524.1	MULTISPECIES: hypothetical protein	PA_EAA	PA_DMSO	12	WP_003084524.1	3941.68	22596.2	2.5192	2.5192	473.264	5.73264	0.00546386	0.000627702	3.88233	0.536603	Pseudomonas	0.118	9697.09	Pae_UCBPP-PA14_RefSeq.GCF_000014625.1	1	1	A0A0H2ZL11	PA14_05020		hypothetical protein
WP_003095969.1	MULTISPECIES: HutD family protein	PA_EAA	PA_DMSO	12	WP_003095969.1	9220	52556.5	2.51103	2.51103	470.027	5.70027	0.00852418	0.000826739	4.04436	0.561062	Pseudomonas	0.291	21490.2	Pae_UCBPP-PA14_RefSeq.GCF_000014625.1	6	7	A0A0H2ZHK4	PA14_67410		hypothetical protein
WP_003140224.1	MULTISPECIES: xanthine dehydrogenase small subunit	PA_EAA	PA_DMSO	12	WP_003140224.1	1327.07	7559.61	2.51006	2.51006	469.645	5.69645	0.0013622	0.00031953	3.56528	0.297649	Pseudomonas	0.105	52941.7	Pae_UCBPP-PA14_RefSeq.GCF_000014625.1	10	10	A0A0H2Z8N3	PA14_44710	xdhA	xanthine dehydrogenase	pau00230;pau01100;pau01120;pau01232	Purine metabolism;Metabolic pathways;Microbial metabolism in diverse environments;Nucleotide metabolism
WP_011666576.1	MULTISPECIES: class I SAM-dependent DNA methyltransferase	PA_EAA	PA_DMSO	12	WP_011666576.1	1840	10478.2	2.50962	2.50962	469.468	5.69468	0.000738006	0.000246758	4.24901	0.333463	Pseudomonadota	0.038	103639	Pae_UCBPP-PA14_RefSeq.GCF_000014625.1	9	9	A0A0H2ZF76	PA14_15580		Type II restriction enzyme, methylase subunit
WP_003082669.1	MULTISPECIES: RNA polymerase sigma factor	PA_EAA	PA_DMSO	12	WP_003082669.1	767.312	4365.95	2.50841	2.50841	468.993	5.68993	0.00212267	0.000386301	3.95581	0.33962	Pseudomonas	0.263	19771.3	Pae_UCBPP-PA14_RefSeq.GCF_000014625.1	4	4	A0A0H2Z8G6	PA14_47400		RNA polymerase ECF-subfamily sigma-70 factor
WP_003091257.1	MULTISPECIES: porin OpdQ	PA_EAA	PA_DMSO	11	WP_003091257.1	540.587	3075.04	2.50801	2.50801	468.833	5.68833	0.0025443	0.000420861	4.33336	0.378323	Pseudomonas	0.031	46712.3	Pae_UCBPP-PA14_RefSeq.GCF_000014625.1	4	4	A0A0H2ZD83	PA14_24790		outer membrane porin
WP_003093160.1	MULTISPECIES: rRNA maturation RNase YbeY	PA_EAA	PA_DMSO	12	WP_003093160.1	21185.3	120071	2.50275	2.50275	466.764	5.66764	0.0608896	0.00391115	3.68335	0.809291	Pseudomonas	0.294	17981.2	Pae_UCBPP-PA14_RefSeq.GCF_000014625.1	4	5	Q02SF0	PA14_12310		metalloprotease
WP_003103540.1	MULTISPECIES: O-succinylhomoserine sulfhydrylase	PA_EAA	PA_DMSO	12	WP_003103540.1	24275.1	137409	2.50093	2.50093	466.05	5.6605	0.00158423	0.000341696	4.45636	0.341637	Pseudomonas	0.122	43271	Pae_UCBPP-PA14_RefSeq.GCF_000014625.1	12	15	A0A0H2ZDH9	PA14_23930	metZ	O-succinylhomoserine sulfhydrylase	pau00270;pau00920;pau01100;pau01120	Cysteine and methionine metabolism;Sulfur metabolism;Metabolic pathways;Microbial metabolism in diverse environments
WP_003103450.1	MULTISPECIES: amino acid ABC transporter permease	PA_EAA	PA_DMSO	12	WP_003103450.1	3391.23	19158.8	2.49812	2.49812	464.95	5.6495	0.00430919	0.000551051	3.52557	0.437021	Pseudomonas	0.066	35368	Pae_UCBPP-PA14_RefSeq.GCF_000014625.1	4	4	A0A0H2ZIF9	PA14_67040		ABC transporter permease
WP_003113045.1	MULTISPECIES: dTDP-4-dehydrorhamnose reductase	PA_EAA	PA_DMSO	12	WP_003113045.1	17633.5	99485.3	2.49617	2.49617	464.184	5.64184	0.00549315	0.000629424	4.05679	0.460916	Pseudomonas	0.102	32939.6	Pae_UCBPP-PA14_RefSeq.GCF_000014625.1	5	6	A0A0H2ZFV6	PA14_11250		hypothetical protein	pau00521;pau00523;pau00541;pau01100;pau01110;pau01250	Streptomycin biosynthesis;Polyketide sugar unit biosynthesis;Biosynthesis of various nucleotide sugars;Metabolic pathways;Biosynthesis of secondary metabolites;Biosynthesis of nucleotide sugars
WP_003095207.1	MULTISPECIES: carbamoyl-phosphate synthase large subunit	PA_EAA	PA_DMSO	12	WP_003095207.1	14005.1	78850.8	2.49318	2.49318	463.017	5.63017	0.0018913	0.000365522	4.15238	0.373388	Pseudomonas	0.251	117332	Pae_UCBPP-PA14_RefSeq.GCF_000014625.1	44	54	A0A0H2ZHT6	PA14_62910	carB	carbamoyl phosphate synthase large subunit	pau00220;pau00240;pau00250;pau01100;pau01110;pau01240	Arginine biosynthesis;Pyrimidine metabolism;Alanine, aspartate and glutamate metabolism;Metabolic pathways;Biosynthesis of secondary metabolites;Biosynthesis of cofactors
WP_003091415.1	MULTISPECIES: TetR/AcrR family transcriptional regulator	PA_EAA	PA_DMSO	12	WP_003091415.1	1941.08	10887.1	2.48769	2.48769	460.881	5.60881	0.0179573	0.00138862	2.85512	0.560345	Pseudomonas	0.194	19145.1	Pae_UCBPP-PA14_RefSeq.GCF_000014625.1	4	4	A0A0H2ZDB8	PA14_23590	sawR	SawR
WP_003141908.1	MULTISPECIES: iron-containing alcohol dehydrogenase	PA_EAA	PA_DMSO	12	WP_003141908.1	4670.77	26192.4	2.48742	2.48742	460.773	5.60773	0.0104593	0.000935389	4.17291	0.530821	Pseudomonas	0.127	40386.7	Pae_UCBPP-PA14_RefSeq.GCF_000014625.1	6	6	A0A0H2ZHR8	PA14_68500		iron-containing alcohol dehydrogenase
WP_003084528.1	MULTISPECIES: DUF4426 domain-containing protein	PA_EAA	PA_DMSO	12	WP_003084528.1	4362.5	24443.2	2.48621	2.48621	460.303	5.60303	0.00768121	0.000771253	3.98233	0.588129	Gammaproteobacteria	0.309	15318.6	Pae_UCBPP-PA14_RefSeq.GCF_000014625.1	4	6	A0A0H2ZK38	PA14_05060		hypothetical protein
WP_003097132.1	MULTISPECIES: F0F1 ATP synthase subunit gamma	PA_EAA	PA_DMSO	12	WP_003097132.1	989.409	5542.69	2.48595	2.48595	460.202	5.60202	0.0109229	0.000960865	3.46604	0.454451	Pseudomonas	0.091	31553.3	Pae_UCBPP-PA14_RefSeq.GCF_000014625.1	6	6	Q02DF3	PA14_73250	atpG	F0F1 ATP synthase subunit gamma	pau00190;pau01100	Oxidative phosphorylation;Metabolic pathways
WP_003086719.1	MULTISPECIES: crotonase/enoyl-CoA hydratase family protein	PA_EAA	PA_DMSO	12	WP_003086719.1	1266.82	7090.54	2.48469	2.48469	459.713	5.59713	0.0064817	0.000694468	4.00757	0.493994	Pseudomonas	0.094	28602.6	Pae_UCBPP-PA14_RefSeq.GCF_000014625.1	5	5	A0A0H2Z8E7	PA14_48200		enoyl-CoA hydratase
WP_003094347.1	MULTISPECIES: arabinose-5-phosphate isomerase KdsD	PA_EAA	PA_DMSO	12	WP_003094347.1	2479.81	13866.3	2.48329	2.48329	459.171	5.59171	0.00877666	0.000842183	2.89457	0.377561	Pseudomonas	0.104	34211.7	Pae_UCBPP-PA14_RefSeq.GCF_000014625.1	4	4	Q02GY4	PA14_57890		hypothetical protein	pau00541;pau01100;pau01250	Biosynthesis of various nucleotide sugars;Metabolic pathways;Biosynthesis of nucleotide sugars
WP_003087079.1	MULTISPECIES: YbaN family protein	PA_EAA	PA_DMSO	12	WP_003087079.1	1601.31	8946.11	2.48201	2.48201	458.676	5.58676	0.00341407	0.000494476	5.00822	0.434372	Pseudomonas	0.081	15197.1	Pae_UCBPP-PA14_RefSeq.GCF_000014625.1	2	2	A0A0H2Z8E1	PA14_45850		hypothetical protein
WP_003142051.1	MULTISPECIES: choline dehydrogenase	PA_EAA	PA_DMSO	12	WP_003142051.1	7222.67	40338.8	2.48156	2.48156	458.502	5.58502	0.00128077	0.000311202	4.24221	0.331917	Pseudomonas	0.091	61807.7	Pae_UCBPP-PA14_RefSeq.GCF_000014625.1	9	10	Q02DZ0	PA14_70940	betA	choline dehydrogenase	pau00260;pau00670;pau01100	Glycine, serine and threonine metabolism;One carbon pool by folate;Metabolic pathways
WP_003083624.1	MULTISPECIES: YheV family putative zinc ribbon protein	PA_EAA	PA_DMSO	12	WP_003083624.1	16541.2	92374.5	2.48143	2.48143	458.45	5.5845	0.01073	0.000952493	3.92573	0.463899	Gammaproteobacteria	0.121	9978.45	Pae_UCBPP-PA14_RefSeq.GCF_000014625.1	2	3	A0A0H2ZJQ0	PA14_00800		hypothetical protein
WP_003087332.1	MULTISPECIES: aconitate hydratase AcnA	PA_EAA	PA_DMSO	12	WP_003087332.1	21316.1	119012	2.48109	2.48109	458.321	5.58321	0.00899758	0.000853832	4.11196	0.592774	Pseudomonas	0.257	99160.8	Pae_UCBPP-PA14_RefSeq.GCF_000014625.1	27	31	A0A0H2Z808	PA14_44290	acnA	aconitate hydratase	pau00020;pau00630;pau00640;pau00720;pau01100;pau01120;pau01200;pau01210;pau01230	Citrate cycle (TCA cycle);Glyoxylate and dicarboxylate metabolism;Propanoate metabolism;Other carbon fixation pathways;Metabolic pathways;Microbial metabolism in diverse environments;Carbon metabolism;2-Oxocarboxylic acid metabolism;Biosynthesis of amino acids
WP_003093938.1	MULTISPECIES: fumarate hydratase	PA_EAA	PA_DMSO	12	WP_003093938.1	21202.2	118368	2.48099	2.48099	458.281	5.58281	0.00459275	0.000563423	4.06403	0.466433	Pseudomonas	0.26	54763.2	Pae_UCBPP-PA14_RefSeq.GCF_000014625.1	16	16	A0A0H2ZFE6	PA14_56300		fumarase	pau00020;pau00620;pau00720;pau01100;pau01110;pau01120;pau01200	Citrate cycle (TCA cycle);Pyruvate metabolism;Other carbon fixation pathways;Metabolic pathways;Biosynthesis of secondary metabolites;Microbial metabolism in diverse environments;Carbon metabolism
WP_003124759.1	MULTISPECIES: endopeptidase La	PA_EAA	PA_DMSO	12	WP_003124759.1	3362.84	18764.2	2.48023	2.48023	457.986	5.57986	0.00679745	0.000717237	4.08103	0.480724	Pseudomonas	0.134	88663.2	Pae_UCBPP-PA14_RefSeq.GCF_000014625.1	18	18	A0A0H2Z9W7	PA14_41220	lon	Lon protease
WP_003092509.1	MULTISPECIES: hypothetical protein	PA_EAA	PA_DMSO	12	WP_003092509.1	16969.1	94584.8	2.4787	2.4787	457.393	5.57393	2.79e-05	4.21e-05	4.16861	0.13754	Pseudomonas	0.271	11731.7	Pae_UCBPP-PA14_RefSeq.GCF_000014625.1	6	7	A0A0H2ZEP5	PA14_16610		hypothetical protein
WP_003100943.1	MULTISPECIES: glutathione synthase	PA_EAA	PA_DMSO	12	WP_003100943.1	8398.88	46772.1	2.47738	2.47738	456.884	5.56884	0.00207241	0.000382598	4.09863	0.397623	Pseudomonas	0.177	35704.9	Pae_UCBPP-PA14_RefSeq.GCF_000014625.1	12	14	A0A0H2ZK52	PA14_05310	gshB	glutathione synthetase	pau00270;pau00480;pau01100;pau01240	Cysteine and methionine metabolism;Glutathione metabolism;Metabolic pathways;Biosynthesis of cofactors
WP_003102236.1	MULTISPECIES: two-component system response regulator PrmA	PA_EAA	PA_DMSO	12	WP_003102236.1	2584.2	14389.7	2.47725	2.47725	456.834	5.56834	0.0127656	0.00107878	3.91104	0.590163	Pseudomonas	0.072	24393.8	Pae_UCBPP-PA14_RefSeq.GCF_000014625.1	7	7	A0A0H2ZHQ0	PA14_63150	pmrA	two-component response regulator	pau02020;pau02024	Two-component system;Quorum sensing
WP_003094397.1	MULTISPECIES: Asp-tRNA(Asn)/Glu-tRNA(Gln) amidotransferase subunit GatC	PA_EAA	PA_DMSO	12	WP_003094397.1	1872.23	10420	2.47652	2.47652	456.554	5.56554	0.00922777	0.000866421	4.01249	0.569064	Pseudomonas	0.232	10442.8	Pae_UCBPP-PA14_RefSeq.GCF_000014625.1	2	2	Q02GV9	PA14_58170	gatC	aspartyl/glutamyl-tRNA amidotransferase subunit C	pau00970;pau01100	Aminoacyl-tRNA biosynthesis;Metabolic pathways
WP_003094746.1	MULTISPECIES: CreA family protein	PA_EAA	PA_DMSO	12	WP_003094746.1	1383.16	7653.57	2.46816	2.46816	453.339	5.53339	0.000854966	0.000256603	4.54393	0.305901	Pseudomonas	0.201	16724.4	Pae_UCBPP-PA14_RefSeq.GCF_000014625.1	5	5	A0A0H2ZHD0	PA14_60410		hypothetical protein
WP_003100350.1	MULTISPECIES: class I SAM-dependent methyltransferase	PA_EAA	PA_DMSO	12	WP_003100350.1	5109.24	28247	2.46692	2.46692	452.862	5.52862	0.0113537	0.000985593	3.70135	0.521872	Gammaproteobacteria	0.25	24525.4	Pae_UCBPP-PA14_RefSeq.GCF_000014625.1	6	8	A0A0H2ZAG1	PA14_38210		hypothetical protein
WP_003140917.1	MULTISPECIES: 2-methylaconitate cis-trans isomerase PrpF	PA_EAA	PA_DMSO	12	WP_003140917.1	5892.5	32540.6	2.46529	2.46529	452.238	5.52238	0.000325554	0.000167635	4.75006	0.275134	Pseudomonas	0.177	41700.4	Pae_UCBPP-PA14_RefSeq.GCF_000014625.1	7	7	A0A0H2Z720	PA14_53980		hypothetical protein	pau00640;pau01100;pau01120;pau01200	Propanoate metabolism;Metabolic pathways;Microbial metabolism in diverse environments;Carbon metabolism
WP_011666540.1	pyochelin non-ribosomal peptide synthetase PchF	PA_EAA	PA_DMSO	12	WP_011666540.1	4140.2	22857.6	2.4649	2.4649	452.09	5.5209	0.00310939	0.000470926	3.74725	0.393093	Pseudomonas aeruginosa	0.09	197109	Pae_UCBPP-PA14_RefSeq.GCF_000014625.1	35	39	A0A0H2ZGJ4	PA14_09280	pchF	pyochelin synthetase	pau01053	Biosynthesis of siderophore group nonribosomal peptides
WP_003110074.1	MULTISPECIES: DUF1302 domain-containing protein	PA_EAA	PA_DMSO	10	WP_003110074.1	393.673	2172.33	2.46417	2.46417	451.811	5.51811	0.0152799	0.00122313	2.43909	0.591551	Pseudomonas	0.015	71389.7	Pae_UCBPP-PA14_RefSeq.GCF_000014625.1	3	3	A0A0H2ZD55	PA14_24290	gbt	glycine betaine transmethylase
WP_011666535.1	16S rRNA (uracil(1498)-N(3))-methyltransferase	PA_EAA	PA_DMSO	11	WP_011666535.1	1030.32	5685.37	2.46416	2.46416	451.806	5.51806	0.00390625	0.000526685	3.74792	0.356171	Pseudomonas aeruginosa	0.05	26507.3	Pae_UCBPP-PA14_RefSeq.GCF_000014625.1	3	3	A0A0H2ZKX2	PA14_05450		16S ribosomal RNA methyltransferase RsmE
WP_003141226.1	MULTISPECIES: pyruvate kinase	PA_EAA	PA_DMSO	12	WP_003141226.1	6113.46	33687.7	2.46216	2.46216	451.042	5.51042	0.00070705	0.000243049	4.02092	0.264467	Pseudomonas	0.263	52252.9	Pae_UCBPP-PA14_RefSeq.GCF_000014625.1	21	22	A0A0H2ZGA7	PA14_56240	pykA	pyruvate kinase	pau00010;pau00620;pau01100;pau01110;pau01120;pau01200;pau01230	Glycolysis / Gluconeogenesis;Pyruvate metabolism;Metabolic pathways;Biosynthesis of secondary metabolites;Microbial metabolism in diverse environments;Carbon metabolism;Biosynthesis of amino acids
WP_003109294.1	MULTISPECIES: phosphonate metabolism protein PhnP	PA_EAA	PA_DMSO	12	WP_003109294.1	22080.9	121544	2.4606	2.4606	450.447	5.50447	0.000711987	0.00024411	4.77128	0.31244	Pseudomonas	0.199	27914	Pae_UCBPP-PA14_RefSeq.GCF_000014625.1	5	5	A0A0H2ZCW9	PA14_20450	phnP	carbon-phosphorus lyase complex accessory protein	pau00440;pau01100	Phosphonate and phosphinate metabolism;Metabolic pathways
WP_003139201.1	MULTISPECIES: aminomethyl-transferring glycine dehydrogenase	PA_EAA	PA_DMSO	12	WP_003139201.1	2724.57	14996.6	2.46053	2.46053	450.42	5.5042	0.00296547	0.000460155	3.54142	0.329764	Pseudomonas	0.091	103889	Pae_UCBPP-PA14_RefSeq.GCF_000014625.1	16	16	A0A0H2ZBD3	PA14_33000	gcvP2	glycine dehydrogenase	pau00260;pau00630;pau00670;pau00785;pau01100;pau01110;pau01200	Glycine, serine and threonine metabolism;Glyoxylate and dicarboxylate metabolism;One carbon pool by folate;Lipoic acid metabolism;Metabolic pathways;Biosynthesis of secondary metabolites;Carbon metabolism
WP_003136948.1	MULTISPECIES: T3SS effector bifunctional cytotoxin exoenzyme T	PA_EAA	PA_DMSO	12	WP_003136948.1	955.814	5256.28	2.45924	2.45924	449.927	5.49927	0.00559105	0.000635591	3.39784	0.382319	Pseudomonas	0.023	46806.5	Pae_UCBPP-PA14_RefSeq.GCF_000014625.1	5	5	A0A0H2ZK02	PA14_00560	exoT	exoenzyme T
WP_011666624.1	NADH-quinone oxidoreductase subunit NuoF	PA_EAA	PA_DMSO	12	WP_011666624.1	10810.1	59395.1	2.45797	2.45797	449.443	5.49443	0.00349209	0.000498655	4.1134	0.441378	Pseudomonas aeruginosa	0.116	48310.2	Pae_UCBPP-PA14_RefSeq.GCF_000014625.1	11	11		PA14_29970	nuoF	NADH dehydrogenase I subunit F	pau00190;pau01100	Oxidative phosphorylation;Metabolic pathways
WP_003096308.1	MULTISPECIES: Xaa-Pro aminopeptidase	PA_EAA	PA_DMSO	12	WP_003096308.1	1045.1	5742.2	2.45796	2.45796	449.438	5.49438	0.000585054	0.000224624	3.84463	0.28127	Pseudomonas	0.056	49696.5	Pae_UCBPP-PA14_RefSeq.GCF_000014625.1	5	5	A0A0H2ZJ38	PA14_69000	pepP	aminopeptidase
WP_003140346.1	MULTISPECIES: VOC family protein	PA_EAA	PA_DMSO	12	WP_003140346.1	2455.63	13471.4	2.45573	2.45573	448.591	5.48591	0.0332727	0.00230189	4.07543	0.736378	Pseudomonas	0.182	14701.6	Pae_UCBPP-PA14_RefSeq.GCF_000014625.1	3	3	A0A0H2Z8L5	PA14_46720		hypothetical protein
WP_004355294.1	MULTISPECIES: helix-turn-helix transcriptional regulator	PA_EAA	PA_DMSO	12	WP_004355294.1	2388.51	13060.7	2.45105	2.45105	446.814	5.46814	0.020669	0.0015493	3.7266	0.705175	Pseudomonas	0.01	101702	Pae_UCBPP-PA14_RefSeq.GCF_000014625.1	3	3	A0A0H2Z9D5	PA14_41800		transcriptional regulator
WP_003088627.1	MULTISPECIES: DUF3203 family protein	PA_EAA	PA_DMSO	12	WP_003088627.1	2934.37	16023.2	2.44904	2.44904	446.054	5.46054	0.00627956	0.000681663	4.03843	0.486217	Pseudomonas	0.135	8231.15	Pae_UCBPP-PA14_RefSeq.GCF_000014625.1	4	4	A0A0H2ZAH3	PA14_38370		hypothetical protein
WP_004365419.1	MULTISPECIES: pseudopaline transport outer membrane protein CntO	PA_EAA	PA_DMSO	12	WP_004365419.1	4657.75	25394.4	2.44681	2.44681	445.208	5.45208	0.0018376	0.000362509	4.23733	0.351878	Pseudomonas	0.134	79057.8	Pae_UCBPP-PA14_RefSeq.GCF_000014625.1	17	19	A0A0H2ZI93	PA14_63960	cntO	CntO
WP_003092640.1	MULTISPECIES: ribosome maturation factor RimM	PA_EAA	PA_DMSO	12	WP_003092640.1	3252.69	17695.7	2.44369	2.44369	444.031	5.44031	0.00104302	0.00028329	4.26632	0.332088	Pseudomonas	0.109	19690.4	Pae_UCBPP-PA14_RefSeq.GCF_000014625.1	2	2	Q02RL7	PA14_15980	rimM	16S rRNA-processing protein RimM
WP_003084592.1	MULTISPECIES: chemotaxis chemoreceptor PilJ	PA_EAA	PA_DMSO	12	WP_003084592.1	1021.53	5549.57	2.44165	2.44165	443.262	5.43262	0.00520762	0.000609943	3.66459	0.426667	Pseudomonas	0.084	72556.4	Pae_UCBPP-PA14_RefSeq.GCF_000014625.1	8	8	A0A0H2ZKI7	PA14_05360	pilJ	twitching motility protein PilJ	pau02020;pau02025	Two-component system;Biofilm formation - Pseudomonas aeruginosa
WP_003118563.1	MULTISPECIES: OsmC family protein	PA_EAA	PA_DMSO	12	WP_003118563.1	15170.1	82324.7	2.44009	2.44009	442.676	5.42676	0.000675948	0.000238147	4.69006	0.32649	Pseudomonas	0.305	15609.7	Pae_UCBPP-PA14_RefSeq.GCF_000014625.1	8	8	A0A0H2ZJ00	PA14_00710	osmC	osmotically inducible protein OsmC
WP_003141615.1	MULTISPECIES: malate dehydrogenase (quinone)	PA_EAA	PA_DMSO	12	WP_003141615.1	7995.53	43173.9	2.43289	2.43289	439.976	5.39976	0.00107908	0.000285409	4.18727	0.301387	Pseudomonas	0.205	55526.4	Pae_UCBPP-PA14_RefSeq.GCF_000014625.1	17	20	A0A0H2ZHI8	PA14_61400	mqoB	malate:quinone oxidoreductase	pau00020;pau00620;pau01100;pau01110;pau01120;pau01200	Citrate cycle (TCA cycle);Pyruvate metabolism;Metabolic pathways;Biosynthesis of secondary metabolites;Microbial metabolism in diverse environments;Carbon metabolism
WP_003142168.1	MULTISPECIES: TAXI family TRAP transporter solute-binding subunit	PA_EAA	PA_DMSO	12	WP_003142168.1	1324.37	7149.04	2.43244	2.43244	439.807	5.39807	0.00772017	0.000772842	4.16338	0.546306	Pseudomonas	0.185	33625.5	Pae_UCBPP-PA14_RefSeq.GCF_000014625.1	7	7	A0A0H2ZJJ5	PA14_73120		hypothetical protein
WP_003119123.1	MULTISPECIES: class I SAM-dependent methyltransferase	PA_EAA	PA_DMSO	12	WP_003119123.1	3039.04	16381	2.43033	2.43033	439.017	5.39017	0.0082692	0.000809162	4.10747	0.507101	Pseudomonas	0.132	24474.7	Pae_UCBPP-PA14_RefSeq.GCF_000014625.1	5	6	Q02SM6	PA14_11350		hypothetical protein
WP_011666596.1	6-phosphogluconolactonase	PA_EAA	PA_DMSO	12	WP_011666596.1	1892.13	10183.5	2.42815	2.42815	438.201	5.38201	0.0105719	0.000942259	4.04452	0.649483	Pseudomonas aeruginosa	0.084	25618.4	Pae_UCBPP-PA14_RefSeq.GCF_000014625.1	5	5	A0A0H2ZDE4	PA14_23080	pgl	6-phosphogluconolactonase	pau00030;pau01100;pau01110;pau01120;pau01200	Pentose phosphate pathway;Metabolic pathways;Biosynthesis of secondary metabolites;Microbial metabolism in diverse environments;Carbon metabolism
WP_003090818.1	MULTISPECIES: cupin domain-containing protein	PA_EAA	PA_DMSO	12	WP_003090818.1	19543.7	104943	2.42484	2.42484	436.969	5.36969	0.00508622	0.000601857	4.11418	0.476199	Pseudomonas	0.368	13024.9	Pae_UCBPP-PA14_RefSeq.GCF_000014625.1	7	9	A0A0H2ZBA1	PA14_28380		hypothetical protein
WP_003085962.1	MULTISPECIES: succinylglutamate desuccinylase	PA_EAA	PA_DMSO	12	WP_003085962.1	3622.89	19424.3	2.42265	2.42265	436.154	5.36154	0.000178107	0.000120565	4.60863	0.239621	Pseudomonas	0.048	36924	Pae_UCBPP-PA14_RefSeq.GCF_000014625.1	7	7	Q02I61	PA14_52630	aruE	succinylglutamate desuccinylase	pau00330;pau01100	Arginine and proline metabolism;Metabolic pathways
WP_003091320.1	MULTISPECIES: DUF1329 domain-containing protein	PA_EAA	PA_DMSO	12	WP_003091320.1	1081.12	5767.3	2.41537	2.41537	433.455	5.33455	0.0244058	0.00176331	4.00929	0.459607	Pseudomonas	0.059	50680	Pae_UCBPP-PA14_RefSeq.GCF_000014625.1	7	7	A0A0H2ZC15	PA14_24300		hypothetical protein
WP_003095519.1	MULTISPECIES: MFS transporter	PA_EAA	PA_DMSO	12	WP_003095519.1	15675.5	83548	2.4141	2.4141	432.985	5.32985	0.0315327	0.00219532	4.17654	0.768093	Pseudomonas	0.13	47454	Pae_UCBPP-PA14_RefSeq.GCF_000014625.1	4	4	A0A0H2ZI81	PA14_64590		MFS transporter
WP_003091728.1	MULTISPECIES: protein-glutamate O-methyltransferase CheR	PA_EAA	PA_DMSO	12	WP_003091728.1	43244.4	230286	2.41284	2.41284	432.521	5.32521	0.00776727	0.000773835	4.16865	0.527836	Pseudomonas	0.182	30647.5	Pae_UCBPP-PA14_RefSeq.GCF_000014625.1	10	12	A0A0H2ZCU0	PA14_20760		chemotaxis protein methyltransferase	pau02020;pau02030	Two-component system;Bacterial chemotaxis
WP_003092943.1	MULTISPECIES: transcriptional regulator DauR	PA_EAA	PA_DMSO	12	WP_003092943.1	1215.01	6466.63	2.41205	2.41205	432.23	5.3223	0.00446948	0.000559215	4.06684	0.489852	Pseudomonas	0.19	23550.7	Pae_UCBPP-PA14_RefSeq.GCF_000014625.1	7	7	A0A0H2ZF42	PA14_14000		hypothetical protein
WP_003141926.1	MULTISPECIES: glutamate--cysteine ligase	PA_EAA	PA_DMSO	12	WP_003141926.1	82802	440689	2.41202	2.41202	432.22	5.3222	0.0221866	0.00163485	2.25082	0.450339	Pseudomonas	0.247	59205.9	Pae_UCBPP-PA14_RefSeq.GCF_000014625.1	21	25	Q02EG1	PA14_68730	gshA	glutamate--cysteine ligase	pau00270;pau00480;pau01100;pau01240	Cysteine and methionine metabolism;Glutathione metabolism;Metabolic pathways;Biosynthesis of cofactors
WP_003141590.1	MULTISPECIES: two-partner secretion system transporter CdrB	PA_EAA	PA_DMSO	12	WP_003141590.1	2045.88	10871.7	2.40978	2.40978	431.392	5.31392	0.000199908	0.000127658	3.85926	0.167201	Pseudomonas	0.016	63279.2	Pae_UCBPP-PA14_RefSeq.GCF_000014625.1	14	16	A0A0H2ZHR0	PA14_61190		hypothetical protein
WP_003137700.1	MULTISPECIES: leucine--tRNA ligase	PA_EAA	PA_DMSO	12	WP_003137700.1	52307.9	277770	2.40879	2.40879	431.029	5.31029	0.00897645	0.000853671	4.51313	0.559356	Pseudomonas	0.347	97649.8	Pae_UCBPP-PA14_RefSeq.GCF_000014625.1	46	52	Q02SF5	PA14_12230	leuS	leucyl-tRNA synthetase	pau00970	Aminoacyl-tRNA biosynthesis
WP_003131123.1	MULTISPECIES: DNA translocase FtsK	PA_EAA	PA_DMSO	12	WP_003131123.1	2401.3	12750.2	2.40863	2.40863	430.972	5.30972	0.00254045	0.000420861	4.39829	0.361072	Pseudomonas	0.03	88913.7	Pae_UCBPP-PA14_RefSeq.GCF_000014625.1	8	8	A0A0H2ZC79	PA14_30290	ftsK	cell division protein FtsK
WP_003100631.1	MULTISPECIES: ubiquinol-cytochrome c reductase iron-sulfur subunit	PA_EAA	PA_DMSO	12	WP_003100631.1	71769.1	380553	2.40666	2.40666	430.246	5.30246	0.00298737	0.000460429	5.09148	0.46239	Pseudomonas	0.259	20827.8	Pae_UCBPP-PA14_RefSeq.GCF_000014625.1	7	8	A0A0H2ZGP4	PA14_57570		cytochrome c reductase, iron-sulfur subun	pau00190;pau01100;pau02020;pau04148	Oxidative phosphorylation;Metabolic pathways;Two-component system;Efferocytosis
WP_003098317.1	MULTISPECIES: guanylate kinase	PA_EAA	PA_DMSO	12	WP_003098317.1	3055.01	16187.9	2.40567	2.40567	429.881	5.29881	0.000551155	0.000215883	4.09438	0.234371	Pseudomonas	0.167	23102.1	Pae_UCBPP-PA14_RefSeq.GCF_000014625.1	8	9	A0A0H2ZJE1	PA14_70440	gmk	guanylate kinase	pau00230;pau01100;pau01232	Purine metabolism;Metabolic pathways;Nucleotide metabolism
WP_003109315.1	MULTISPECIES: oxygenase MpaB family protein	PA_EAA	PA_DMSO	12	WP_003109315.1	1643.37	8698.02	2.40403	2.40403	429.279	5.29279	0.0252095	0.00180949	4.14677	0.744551	Pseudomonas	0.116	32653.7	Pae_UCBPP-PA14_RefSeq.GCF_000014625.1	5	5	A0A0H2ZHN1	PA14_62640		hypothetical protein
WP_003091450.1	MULTISPECIES: TRZ/ATZ family hydrolase	PA_EAA	PA_DMSO	12	WP_003091450.1	1359.86	7185.98	2.40172	2.40172	428.434	5.28434	0.0337417	0.00232701	3.06971	0.653455	Pseudomonas	0.072	48494.4	Pae_UCBPP-PA14_RefSeq.GCF_000014625.1	6	6	A0A0H2ZDD8	PA14_23240		N-ethylammeline chlorohydrolase	pau00270;pau01100	Cysteine and methionine metabolism;Metabolic pathways
WP_003087967.1	MULTISPECIES: sodium/proton antiporter NhaB	PA_EAA	PA_DMSO	10	WP_003087967.1	1195.75	6314.82	2.40083	2.40083	428.106	5.28106	0.0113535	0.000985593	4.50059	0.532801	Pseudomonas	0.046	54204.3	Pae_UCBPP-PA14_RefSeq.GCF_000014625.1	3	3	Q02KW3	PA14_41000	nhaB	sodium/proton antiporter
WP_003090602.1	MULTISPECIES: GFA family protein	PA_EAA	PA_DMSO	12	WP_003090602.1	7160.58	37737.8	2.39786	2.39786	427.022	5.27022	0.000794229	0.000255703	4.7924	0.311113	Pseudomonas	0.069	14599.3	Pae_UCBPP-PA14_RefSeq.GCF_000014625.1	4	4	A0A0H2ZCF3	PA14_28950		hypothetical protein
WP_003110495.1	MULTISPECIES: acetyl-CoA carboxylase biotin carboxyl carrier protein	PA_EAA	PA_DMSO	12	WP_003110495.1	739.951	3896.67	2.39674	2.39674	426.612	5.26612	0.00126137	0.00030821	4.25398	0.306345	Pseudomonas	0.314	16454.9	Pae_UCBPP-PA14_RefSeq.GCF_000014625.1	6	8	A0A0H2ZIA1	PA14_64100	accB	acetyl-CoA carboxylase biotin carboxyl carrier protein subunit	pau00061;pau00620;pau00640;pau00720;pau01100;pau01110;pau01120;pau01200;pau01212	Fatty acid biosynthesis;Pyruvate metabolism;Propanoate metabolism;Other carbon fixation pathways;Metabolic pathways;Biosynthesis of secondary metabolites;Microbial metabolism in diverse environments;Carbon metabolism;Fatty acid metabolism
WP_003089909.1	MULTISPECIES: multidrug efflux RND transporter outer membrane subunit OpmB	PA_EAA	PA_DMSO	10	WP_003089909.1	799.878	4210.76	2.39623	2.39623	426.425	5.26425	0.00906599	0.000857243	3.71084	0.404715	Pseudomonas	0.016	53868.5	Pae_UCBPP-PA14_RefSeq.GCF_000014625.1	8	9	A0A0H2ZBS6	PA14_31920		outer membrane protein	pau01501;pau02024	beta-Lactam resistance;Quorum sensing
WP_196618107.1	MULTISPECIES: helix-turn-helix domain-containing protein	PA_EAA	PA_DMSO	12	WP_196618107.1	2118.26	11118	2.39194	2.39194	424.863	5.24863	0.00301093	0.000460429	3.86489	0.400164	Pseudomonas	0.203	7921.91	Pae_UCBPP-PA14_RefSeq.GCF_000014625.1	1	1		PA14_RS01410	PA14_RS01410
WP_003089383.1	MULTISPECIES: LysE family translocator	PA_EAA	PA_DMSO	12	WP_003089383.1	5546.88	29022.2	2.38741	2.38741	423.216	5.23216	0.00867756	0.000836086	3.98483	0.512942	Pseudomonas	0.068	22109	Pae_UCBPP-PA14_RefSeq.GCF_000014625.1	2	2	A0A0H2ZB61	PA14_34800		amino acid transporter LysE
WP_003089166.1	MULTISPECIES: aspartate aminotransferase family protein	PA_EAA	PA_DMSO	12	WP_003089166.1	2515.18	13138	2.38501	2.38501	422.348	5.22348	0.00379417	0.000521601	4.23446	0.428315	Pseudomonas	0.206	45285.3	Pae_UCBPP-PA14_RefSeq.GCF_000014625.1	9	9	A0A0H2ZAR0	PA14_35890		diaminobutyrate--2-oxoglutarate aminotransferase	pau00260;pau01100;pau01120;pau01210;pau01230	Glycine, serine and threonine metabolism;Metabolic pathways;Microbial metabolism in diverse environments;2-Oxocarboxylic acid metabolism;Biosynthesis of amino acids
WP_003091193.1	MULTISPECIES: S-methyl-5'-thioinosine phosphorylase	PA_EAA	PA_DMSO	12	WP_003091193.1	2763.43	14400.4	2.38158	2.38158	421.108	5.21108	0.0145512	0.001182	4.07175	0.626299	Pseudomonas	0.118	26266	Pae_UCBPP-PA14_RefSeq.GCF_000014625.1	4	4	A0A0H2ZBV8	PA14_25210		5'-methylthioadenosine phosphorylase	pau00270;pau01100	Cysteine and methionine metabolism;Metabolic pathways
WP_003142189.1	MULTISPECIES: ParB/RepB/Spo0J family partition protein	PA_EAA	PA_DMSO	12	WP_003142189.1	1441.29	7498.43	2.37923	2.37923	420.259	5.20259	0.00400286	0.0005305	4.0927	0.429444	Pseudomonas	0.169	31954.7	Pae_UCBPP-PA14_RefSeq.GCF_000014625.1	6	6	A0A0H2ZJW9	PA14_73330	parB	chromosome partitioning protein Spo0J
WP_003103044.1	MULTISPECIES: methylisocitrate lyase	PA_EAA	PA_DMSO	12	WP_003103044.1	19908.6	103414	2.37697	2.37697	419.443	5.19443	0.00444415	0.000558565	4.0468	0.441084	Pseudomonas	0.275	32137.8	Pae_UCBPP-PA14_RefSeq.GCF_000014625.1	9	10	A0A0H2Z7C9	PA14_53940	prpB	2-methylisocitrate lyase	pau00640;pau01100;pau01120;pau01200	Propanoate metabolism;Metabolic pathways;Microbial metabolism in diverse environments;Carbon metabolism
WP_023107584.1	MULTISPECIES: Panacea domain-containing protein	PA_EAA	PA_DMSO	12	WP_023107584.1	1306.26	6754.06	2.37031	2.37031	417.051	5.17051	0.00453154	0.000561648	5.16144	0.342	Pseudomonas	0.049	21409.2	Pae_UCBPP-PA14_RefSeq.GCF_000014625.1	2	2	A0A0H2ZLJ8	PA14_03163		hypothetical protein
WP_003109243.1	MULTISPECIES: SDR family NAD(P)-dependent oxidoreductase	PA_EAA	PA_DMSO	12	WP_003109243.1	5763.52	29780.6	2.36935	2.36935	416.708	5.16708	0.00141719	0.000326185	3.94755	0.299342	Pseudomonas	0.167	27413.1	Pae_UCBPP-PA14_RefSeq.GCF_000014625.1	7	7	A0A0H2Z8P8	PA14_46890		short-chain dehydrogenase
WP_003096156.1	MULTISPECIES: ABC transporter substrate-binding protein	PA_EAA	PA_DMSO	12	WP_003096156.1	4669.76	24125.4	2.36913	2.36913	416.629	5.16629	0.00781516	0.000776194	4.02198	0.482874	Pseudomonas	0.116	27561.5	Pae_UCBPP-PA14_RefSeq.GCF_000014625.1	12	12	A0A0H2ZIL8	PA14_68070		periplasmic binding protein	pau02010	ABC transporters
WP_003141655.1	MULTISPECIES: protein-methionine-sulfoxide reductase catalytic subunit MsrP	PA_EAA	PA_DMSO	12	WP_003141655.1	900.943	4654.42	2.36909	2.36909	416.616	5.16616	0.00457365	0.000563361	4.68448	0.329756	Pseudomonas	0.033	38184.6	Pae_UCBPP-PA14_RefSeq.GCF_000014625.1	3	3	A0A0H2ZHZ3	PA14_62110		sulfite oxidase subunit YedY
WP_003109680.1	MULTISPECIES: thiopurine S-methyltransferase	PA_EAA	PA_DMSO	12	WP_003109680.1	5941.66	30647	2.36681	2.36681	415.799	5.15799	0.0157336	0.0012496	4.48654	0.624765	Pseudomonas	0.142	24863.4	Pae_UCBPP-PA14_RefSeq.GCF_000014625.1	6	8	Q02NZ5	PA14_27460	tpm	thiopurine S-methyltransferase
WP_003095196.1	MULTISPECIES: phosphoglucosamine mutase	PA_EAA	PA_DMSO	12	WP_003095196.1	37623.2	193942	2.36593	2.36593	415.485	5.15485	0.000229294	0.000135629	4.95972	0.254983	Pseudomonas	0.166	47796.7	Pae_UCBPP-PA14_RefSeq.GCF_000014625.1	11	13	Q02FS3	PA14_62840	glmM	phosphoglucosamine mutase	pau00520;pau01100;pau01250	Amino sugar and nucleotide sugar metabolism;Metabolic pathways;Biosynthesis of nucleotide sugars
WP_003096769.1	MULTISPECIES: glycine-betaine demethylase subunit GbcB	PA_EAA	PA_DMSO	12	WP_003096769.1	9112.62	46836.8	2.36171	2.36171	413.978	5.13978	0.0059487	0.000661103	4.3898	0.554487	Pseudomonas	0.071	40535.4	Pae_UCBPP-PA14_RefSeq.GCF_000014625.1	3	4	A0A0H2ZJB2	PA14_71420		ferredoxin	pau00260;pau01100	Glycine, serine and threonine metabolism;Metabolic pathways
WP_003091446.1	MULTISPECIES: prephenate dehydratase	PA_EAA	PA_DMSO	12	WP_003091446.1	5425.91	27827.2	2.35856	2.35856	412.858	5.12858	0.00234859	0.000403664	4.01108	0.364894	Pseudomonas	0.118	40632.4	Pae_UCBPP-PA14_RefSeq.GCF_000014625.1	11	13	A0A0H2ZDL6	PA14_23280	pheA	chorismate mutase	pau00400;pau01100;pau01110;pau01230	Phenylalanine, tyrosine and tryptophan biosynthesis;Metabolic pathways;Biosynthesis of secondary metabolites;Biosynthesis of amino acids
WP_003095958.1	MULTISPECIES: urocanate hydratase	PA_EAA	PA_DMSO	12	WP_003095958.1	26948.3	137960	2.35599	2.35599	411.945	5.11945	0.00965357	0.000899274	4.10714	0.531433	Pseudomonas	0.263	61179.4	Pae_UCBPP-PA14_RefSeq.GCF_000014625.1	15	20	Q02ER6	PA14_67350	hutU	urocanate hydratase	pau00340;pau01100	Histidine metabolism;Metabolic pathways
WP_003087306.1	MULTISPECIES: cytochrome-c oxidase, cbb3-type subunit I	PA_EAA	PA_DMSO	12	WP_003087306.1	178276	912199	2.35524	2.35524	411.678	5.11678	0.0163249	0.0012865	4.27451	0.641431	Pseudomonas	0.076	53108.4	Pae_UCBPP-PA14_RefSeq.GCF_000014625.1	6	6	A0A0H2Z9C8	PA14_44370		cbb3-type cytochrome c oxidase subunit I	pau00190;pau01100;pau02020	Oxidative phosphorylation;Metabolic pathways;Two-component system
WP_003114509.1	MULTISPECIES: L-ornithine N(5)-monooxygenase PvdA	PA_EAA	PA_DMSO	12	WP_003114509.1	10685	54670.1	2.35517	2.35517	411.654	5.11654	0.00722746	0.00074301	4.01351	0.472716	Pseudomonas	0.122	49477.9	Pae_UCBPP-PA14_RefSeq.GCF_000014625.1	7	7	A0A0H2ZBF7	PA14_33810	pvdA	L-ornithine N5-oxygenase
WP_003110888.1	MULTISPECIES: type IV pilus assembly protein PilM	PA_EAA	PA_DMSO	12	WP_003110888.1	1804.46	9219.15	2.35307	2.35307	410.911	5.10911	0.00262885	0.000428305	4.22404	0.396525	Pseudomonas	0.147	37983.5	Pae_UCBPP-PA14_RefSeq.GCF_000014625.1	6	6	A0A0H2ZID6	PA14_66660	pilM	type 4 fimbrial biogenesis protein PilM
WP_003140040.1	MULTISPECIES: SctC family type III secretion system outer membrane ring subunit PscC	PA_EAA	PA_DMSO	12	WP_003140040.1	1925.27	9831.97	2.35242	2.35242	410.679	5.10679	0.0281471	0.00198792	3.58578	0.89329	Pseudomonas	0.088	65776.6	Pae_UCBPP-PA14_RefSeq.GCF_000014625.1	10	10	A0A0H2Z8H0	PA14_42350	pscC	Type III secretion outer membrane protein PscC precursor	pau03070	Bacterial secretion system
WP_003137312.1	MULTISPECIES: acyl-CoA dehydrogenase C-terminal domain-containing protein	PA_EAA	PA_DMSO	12	WP_003137312.1	9970.16	50787.8	2.3488	2.3488	409.399	5.09399	0.00132974	0.000316262	3.98205	0.29759	Pseudomonas	0.135	64365.6	Pae_UCBPP-PA14_RefSeq.GCF_000014625.1	12	12	A0A0H2ZKQ6	PA14_06620		acyl-CoA dehydrogenase	pau00920;pau01100;pau01120	Sulfur metabolism;Metabolic pathways;Microbial metabolism in diverse environments
WP_071536084.1	MULTISPECIES: Asp-tRNA(Asn)/Glu-tRNA(Gln) amidotransferase subunit GatB	PA_EAA	PA_DMSO	12	WP_071536084.1	21160.9	107702	2.34757	2.34757	408.967	5.08967	0.000340714	0.000171907	4.36797	0.23856	Pseudomonas	0.37	53745.2	Pae_UCBPP-PA14_RefSeq.GCF_000014625.1	30	35	Q02GV7	PA14_58190	gatB	aspartyl/glutamyl-tRNA amidotransferase subunit B	pau00970;pau01100	Aminoacyl-tRNA biosynthesis;Metabolic pathways
WP_003139587.1	MULTISPECIES: SRPBCC family protein	PA_EAA	PA_DMSO	12	WP_003139587.1	2057.54	10471.8	2.34751	2.34751	408.946	5.08946	0.00048085	0.000206933	5.45688	0.33855	Pseudomonas	0.069	43892.4	Pae_UCBPP-PA14_RefSeq.GCF_000014625.1	5	5	A0A0H2ZAJ6	PA14_37130		hypothetical protein
WP_003084974.1	MULTISPECIES: DUF805 domain-containing protein	PA_EAA	PA_DMSO	12	WP_003084974.1	6274.86	31912.4	2.34646	2.34646	408.576	5.08576	0.000249376	0.000139481	3.97925	0.183035	Pseudomonas	0.12	13293.8	Pae_UCBPP-PA14_RefSeq.GCF_000014625.1	2	2	A0A0H2ZLQ2	PA14_07330		hypothetical protein
WP_003140815.1	MULTISPECIES: alanine--tRNA ligase	PA_EAA	PA_DMSO	12	WP_003140815.1	54619.1	277246	2.34369	2.34369	407.599	5.07599	0.0140641	0.0011574	4.16506	0.614789	Pseudomonas	0.316	94714.8	Pae_UCBPP-PA14_RefSeq.GCF_000014625.1	28	34	Q02I63	PA14_52600	alaS	alanyl-tRNA synthetase	pau00970	Aminoacyl-tRNA biosynthesis
WP_003138195.1	MULTISPECIES: bifunctional tRNA (5-methylaminomethyl-2-thiouridine)(34)-methyltransferase MnmD/FAD-dependent 5-carboxymethylaminomethyl-2-thiouridine(34) oxidoreductase MnmC	PA_EAA	PA_DMSO	12	WP_003138195.1	5190.79	26313.4	2.34177	2.34177	406.924	5.06924	0.00323065	0.000481635	4.16259	0.365357	Pseudomonas	0.124	70445.5	Pae_UCBPP-PA14_RefSeq.GCF_000014625.1	13	14	Q02QU5	PA14_19400	mnmC	5-methylaminomethyl-2-thiouridine methyltransferase
WP_003134264.1	MULTISPECIES: succinylglutamate-semialdehyde dehydrogenase	PA_EAA	PA_DMSO	12	WP_003134264.1	4105.14	20775.7	2.3394	2.3394	406.091	5.06091	0.00747561	0.000759484	4.25124	0.494219	Pseudomonas	0.08	51536.8	Pae_UCBPP-PA14_RefSeq.GCF_000014625.1	9	9	A0A0H2Z7C1	PA14_52670	astD	succinylglutamic semialdehyde dehydrogenase	pau00330;pau01100	Arginine and proline metabolism;Metabolic pathways
WP_003140417.1	MULTISPECIES: GntR family transcriptional regulator	PA_EAA	PA_DMSO	12	WP_003140417.1	3596.33	18174.7	2.33733	2.33733	405.368	5.05368	0.00700261	0.000731371	4.17393	0.449224	Pseudomonas	0.189	24879.5	Pae_UCBPP-PA14_RefSeq.GCF_000014625.1	3	3	A0A0H2Z777	PA14_47820		transcriptional regulator
WP_003141822.1	MULTISPECIES: tetratricopeptide repeat protein	PA_EAA	PA_DMSO	10	WP_003141822.1	1171.24	5917.95	2.33706	2.33706	405.273	5.05273	0.0125331	0.0010639	3.54754	0.46764	Pseudomonas	0.151	32323	Pae_UCBPP-PA14_RefSeq.GCF_000014625.1	4	4	A0A0H2ZIS6	PA14_67210	tli5b1	type VI secretion lipase immunity protein, Tli5b1
WP_003084393.1	MULTISPECIES: DUF2269 family protein	PA_EAA	PA_DMSO	12	WP_003084393.1	15473.4	77943.3	2.33263	2.33263	403.723	5.03723	0.00014176	0.000107542	5.00802	0.270842	Pseudomonas	0.148	17608.1	Pae_UCBPP-PA14_RefSeq.GCF_000014625.1	3	3	A0A0H2ZKW5	PA14_04350		integral membrane protein
WP_003084318.1	MULTISPECIES: alpha/beta hydrolase	PA_EAA	PA_DMSO	12	WP_003084318.1	3900.38	19644.1	2.33241	2.33241	403.645	5.03645	0.00643075	0.000691816	4.1408	0.483793	Pseudomonas	0.093	35348.3	Pae_UCBPP-PA14_RefSeq.GCF_000014625.1	6	6	A0A0H2ZJV5	PA14_04030		hypothetical protein
WP_003140251.1	MULTISPECIES: P1 family peptidase	PA_EAA	PA_DMSO	12	WP_003140251.1	1520.22	7652.61	2.33167	2.33167	403.388	5.03388	0.00536831	0.000621593	3.91855	0.43643	Pseudomonas	0.139	38492.6	Pae_UCBPP-PA14_RefSeq.GCF_000014625.1	6	6	A0A0H2Z938	PA14_45210		hypothetical protein
WP_003142203.1	MULTISPECIES: 16S rRNA (cytosine(967)-C(5))-methyltransferase RsmB	PA_EAA	PA_DMSO	12	WP_003142203.1	1647.82	8293.82	2.33148	2.33148	403.321	5.03321	0.0010275	0.000281389	4.36786	0.283541	Pseudomonas	0.124	47128.2	Pae_UCBPP-PA14_RefSeq.GCF_000014625.1	10	10	A0A0H2ZJY3	PA14_00180		tRNA and rRNA cytosine-C5-methylases
WP_003092050.1	MULTISPECIES: endonuclease III	PA_EAA	PA_DMSO	12	WP_003092050.1	7030.33	35383.5	2.33141	2.33141	403.297	5.03297	0.0096768	0.000900247	3.86625	0.488886	Pseudomonas	0.142	23737.4	Pae_UCBPP-PA14_RefSeq.GCF_000014625.1	8	8	A0A0H2ZEF6	PA14_18880	nth	endonuclease III	pau03410	Base excision repair
WP_003091199.1	MULTISPECIES: DUF6586 family protein	PA_EAA	PA_DMSO	12	WP_003091199.1	12368	62140.9	2.32893	2.32893	402.434	5.02434	0.00387057	0.000524076	4.27677	0.419098	Pseudomonas	0.116	19056.9	Pae_UCBPP-PA14_RefSeq.GCF_000014625.1	5	5	A0A0H2ZD82	PA14_25130		hypothetical protein
WP_003138531.1	MULTISPECIES: rhomboid family intramembrane serine protease	PA_EAA	PA_DMSO	10	WP_003138531.1	771.626	3874.66	2.3281	2.3281	402.142	5.02142	0.00396644	0.000529664	4.218	0.441061	Pseudomonas	0.056	31692.3	Pae_UCBPP-PA14_RefSeq.GCF_000014625.1	2	3	A0A0H2ZDD9	PA14_24240		hypothetical protein
WP_003083593.1	MULTISPECIES: DUF1993 domain-containing protein	PA_EAA	PA_DMSO	12	WP_003083593.1	3221.44	16160	2.32665	2.32665	401.641	5.01641	0.00524832	0.000612536	2.84099	0.356698	Pseudomonas	0.25	18433	Pae_UCBPP-PA14_RefSeq.GCF_000014625.1	9	10	A0A0H2ZJX7	PA14_00670		hypothetical protein
WP_003090677.1	MULTISPECIES: threonine--tRNA ligase	PA_EAA	PA_DMSO	12	WP_003090677.1	35137.8	176096	2.32526	2.32526	401.156	5.01156	0.000685242	0.000239291	4.37068	0.277249	Pseudomonas	0.23	73080.2	Pae_UCBPP-PA14_RefSeq.GCF_000014625.1	32	36	Q02NP1	PA14_28650	thrS	threonyl-tRNA synthetase	pau00970	Aminoacyl-tRNA biosynthesis
WP_003140151.1	MULTISPECIES: (2Fe-2S)-binding protein	PA_EAA	PA_DMSO	10	WP_003140151.1	1821.7	9111.71	2.32243	2.32243	400.175	5.00175	0.0125496	0.00106462	4.06746	0.539839	Pseudomonas	0.215	17469	Pae_UCBPP-PA14_RefSeq.GCF_000014625.1	5	5	A0A0H2Z9E4	PA14_43780		oxidoreductase	pau00760;pau01100;pau01120	Nicotinate and nicotinamide metabolism;Metabolic pathways;Microbial metabolism in diverse environments
WP_003138639.1	MULTISPECIES: cobaltochelatase subunit CobN	PA_EAA	PA_DMSO	12	WP_003138639.1	1710.29	8520.09	2.31662	2.31662	398.165	4.98165	0.00199096	0.000374185	4.06563	0.364471	Pseudomonas	0.077	138457	Pae_UCBPP-PA14_RefSeq.GCF_000014625.1	22	22	A0A0H2ZD16	PA14_25970	cobN	cobaltochelatase subunit CobN	pau00860;pau01100;pau01240	Porphyrin metabolism;Metabolic pathways;Biosynthesis of cofactors
WP_003104388.1	MULTISPECIES: succinate dehydrogenase, cytochrome b556 subunit	PA_EAA	PA_DMSO	12	WP_003104388.1	1617.52	8056.53	2.31638	2.31638	398.079	4.98079	0.000902025	0.000263423	5.069	0.329367	Pseudomonas	0.281	13770.6	Pae_UCBPP-PA14_RefSeq.GCF_000014625.1	6	7	A0A0F6UFK6	PA14_44060	sdhC	succinate dehydrogenase, cytochrome b556 subunit	pau00020;pau00190;pau00650;pau00720;pau01100;pau01110;pau01120;pau01200	Citrate cycle (TCA cycle);Oxidative phosphorylation;Butanoate metabolism;Other carbon fixation pathways;Metabolic pathways;Biosynthesis of secondary metabolites;Microbial metabolism in diverse environments;Carbon metabolism
WP_003114600.1	MULTISPECIES: GFA family protein	PA_EAA	PA_DMSO	12	WP_003114600.1	8399.08	41674.7	2.31087	2.31087	396.182	4.96182	0.0738725	0.00465006	4.00789	0.960847	Pseudomonas	0.13	12759.4	Pae_UCBPP-PA14_RefSeq.GCF_000014625.1	2	4	A0A0H2Z9H6	PA14_43250		hypothetical protein
WP_003091137.1	MULTISPECIES: 3-oxoacyl-ACP reductase FabG	PA_EAA	PA_DMSO	12	WP_003091137.1	12935.6	64174.6	2.31065	2.31065	396.108	4.96108	0.00449316	0.000560584	4.42366	0.459923	Pseudomonas	0.462	25585.3	Pae_UCBPP-PA14_RefSeq.GCF_000014625.1	9	11	A0A0H2ZD54	PA14_25660	fabG	3-ketoacyl-ACP reductase	pau00061;pau00780;pau01100;pau01110;pau01212;pau01240	Fatty acid biosynthesis;Biotin metabolism;Metabolic pathways;Biosynthesis of secondary metabolites;Fatty acid metabolism;Biosynthesis of cofactors
WP_003093745.1	MULTISPECIES: DNA-directed RNA polymerase subunit beta'	PA_EAA	PA_DMSO	12	WP_003093745.1	4689.46	23240.1	2.30912	2.30912	395.581	4.95581	3.64e-05	4.9e-05	4.63801	0.153186	Pseudomonas	0.142	154383	Pae_UCBPP-PA14_RefSeq.GCF_000014625.1	33	37	Q02T86	PA14_08780	rpoC	DNA-directed RNA polymerase subunit beta'	pau03020	RNA polymerase
WP_003095622.1	MULTISPECIES: replicative DNA helicase	PA_EAA	PA_DMSO	12	WP_003095622.1	594.8	2947.37	2.30895	2.30895	395.524	4.95524	0.0342064	0.0023566	5.11966	0.437951	Pseudomonas	0.024	51589.5	Pae_UCBPP-PA14_RefSeq.GCF_000014625.1	2	2	A0A0H2ZIC2	PA14_65130	dnaB	replicative DNA helicase	pau03030	DNA replication
WP_003090437.1	MULTISPECIES: NADP-dependent isocitrate dehydrogenase	PA_EAA	PA_DMSO	12	WP_003090437.1	14771.8	73177.1	2.30855	2.30855	395.384	4.95384	0.00161577	0.00034192	4.04817	0.323192	Pseudomonas	0.209	81622	Pae_UCBPP-PA14_RefSeq.GCF_000014625.1	27	30	A0A0H2ZC63	PA14_30180	idh	monomeric isocitrate dehydrogenase	pau00020;pau00480;pau00720;pau01100;pau01110;pau01120;pau01200;pau01210;pau01230;pau04146	Citrate cycle (TCA cycle);Glutathione metabolism;Other carbon fixation pathways;Metabolic pathways;Biosynthesis of secondary metabolites;Microbial metabolism in diverse environments;Carbon metabolism;2-Oxocarboxylic acid metabolism;Biosynthesis of amino acids;Peroxisome
WP_003135667.1	MULTISPECIES: glycosyltransferase family 4 protein	PA_EAA	PA_DMSO	12	WP_003135667.1	4625.04	22907.6	2.30829	2.30829	395.296	4.95296	0.0038758	0.000524187	4.09202	0.377572	Pseudomonas	0.11	42096.3	Pae_UCBPP-PA14_RefSeq.GCF_000014625.1	11	14	A0A0H2ZIJ8	PA14_66230	waaG	UDP-glucose:(heptosyl) LPS alpha 1,3-glucosyltransferase WaaG	pau00540;pau01100	Lipopolysaccharide biosynthesis;Metabolic pathways
WP_003087422.1	MULTISPECIES: dihydrolipoyl dehydrogenase	PA_EAA	PA_DMSO	12	WP_003087422.1	24487.3	121180	2.30705	2.30705	394.869	4.94869	0.00163458	0.000343011	4.10322	0.328107	Pseudomonas	0.303	50164.9	Pae_UCBPP-PA14_RefSeq.GCF_000014625.1	13	18	A0A0H2Z9F5	PA14_43970	lpdG	dihydrolipoamide dehydrogenase	pau00010;pau00020;pau00260;pau00280;pau00310;pau00380;pau00620;pau00630;pau00640;pau00670;pau00785;pau01100;pau01110;pau01120;pau01200;pau01210;pau01240	Glycolysis / Gluconeogenesis;Citrate cycle (TCA cycle);Glycine, serine and threonine metabolism;Valine, leucine and isoleucine degradation;Lysine degradation;Tryptophan metabolism;Pyruvate metabolism;Glyoxylate and dicarboxylate metabolism;Propanoate metabolism;One carbon pool by folate;Lipoic acid metabolism;Metabolic pathways;Biosynthesis of secondary metabolites;Microbial metabolism in diverse…
WP_003085814.1	MULTISPECIES: acetate kinase	PA_EAA	PA_DMSO	12	WP_003085814.1	19650.6	97140.2	2.30549	2.30549	394.337	4.94337	0.00834961	0.000814596	4.03177	0.456885	Pseudomonas	0.048	42421.3	Pae_UCBPP-PA14_RefSeq.GCF_000014625.1	3	3	Q02HZ4	PA14_53470		acetate kinase	pau00430;pau00620;pau00640;pau00680;pau00720;pau01100;pau01120;pau01200	Taurine and hypotaurine metabolism;Pyruvate metabolism;Propanoate metabolism;Methane metabolism;Other carbon fixation pathways;Metabolic pathways;Microbial metabolism in diverse environments;Carbon metabolism
WP_003116910.1	MULTISPECIES: type I-F CRISPR-associated protein Csy2	PA_EAA	PA_DMSO	12	WP_003116910.1	1104.93	5459.46	2.3048	2.3048	394.1	4.941	0.000819443	0.000256603	5.14811	0.346987	Pseudomonas	0.122	36201.2	Pae_UCBPP-PA14_RefSeq.GCF_000014625.1	6	6	Q02MM0	PA14_33320		hypothetical protein
WP_003137474.1	MULTISPECIES: ABC transporter ATP-binding protein PchI	PA_EAA	PA_DMSO	12	WP_003137474.1	4298.19	21229.9	2.30429	2.30429	393.926	4.93926	0.006169	0.000672982	4.3221	0.487322	Pseudomonas	0.099	61333.5	Pae_UCBPP-PA14_RefSeq.GCF_000014625.1	14	15	A0A0H2ZGC6	PA14_09320		ABC transporter ATP-binding protein
WP_003122677.1	MULTISPECIES: pyoverdine-tailoring periplasmic protein PvdN	PA_EAA	PA_DMSO	12	WP_003122677.1	14664.9	72404.4	2.30371	2.30371	393.725	4.93725	0.0102977	0.000927055	4.3475	0.530887	Pseudomonas	0.15	47953.5	Pae_UCBPP-PA14_RefSeq.GCF_000014625.1	10	13	A0A0H2ZA71	PA14_33720	pvdN	protein PvdN
WP_003091113.1	MULTISPECIES: radical SAM protein	PA_EAA	PA_DMSO	12	WP_003091113.1	7902.93	38975.2	2.3021	2.3021	393.175	4.93175	0.00336611	0.000491929	4.60764	0.383119	Pseudomonas	0.376	33566.3	Pae_UCBPP-PA14_RefSeq.GCF_000014625.1	17	18	A0A0H2ZD46	PA14_25810		hypothetical protein
WP_003092622.1	MULTISPECIES: threonine synthase	PA_EAA	PA_DMSO	12	WP_003092622.1	1446.11	7130.1	2.30174	2.30174	393.053	4.93053	0.000539978	0.000215339	5.15926	0.239948	Pseudomonas	0.06	51811.2	Pae_UCBPP-PA14_RefSeq.GCF_000014625.1	7	8	A0A0H2ZET1	PA14_16090	thrC	threonine synthase	pau00260;pau00750;pau01100;pau01110;pau01120;pau01230	Glycine, serine and threonine metabolism;Vitamin B6 metabolism;Metabolic pathways;Biosynthesis of secondary metabolites;Microbial metabolism in diverse environments;Biosynthesis of amino acids
WP_003140063.1	MULTISPECIES: LTA synthase family protein	PA_EAA	PA_DMSO	12	WP_003140063.1	8082.52	39768	2.29873	2.29873	392.025	4.92025	0.00375725	0.000519326	4.4294	0.408876	Pseudomonas	0.093	77915.5	Pae_UCBPP-PA14_RefSeq.GCF_000014625.1	14	14	A0A0H2Z958	PA14_42670		hypothetical protein
WP_016254285.1	MULTISPECIES: DEAD/DEAH box helicase	PA_EAA	PA_DMSO	12	WP_016254285.1	6859.59	33593.5	2.29199	2.29199	389.73	4.8973	0.00118991	0.000300514	4.03374	0.288302	Pseudomonadota	0.169	76222	Pae_UCBPP-PA14_RefSeq.GCF_000014625.1	23	25		PA14_15590		hypothetical protein
WP_003123645.1	MULTISPECIES: murein hydrolase activator EnvC family protein	PA_EAA	PA_DMSO	12	WP_003123645.1	3112.32	15241.4	2.29193	2.29193	389.711	4.89711	0.0235995	0.00171444	3.9625	0.681717	Pseudomonas	0.065	47291.3	Pae_UCBPP-PA14_RefSeq.GCF_000014625.1	6	7	A0A0H2ZHM2	PA14_67790		membrane-bound metallopeptidase
WP_003087288.1	MULTISPECIES: cytochrome c oxidase accessory protein CcoG	PA_EAA	PA_DMSO	12	WP_003087288.1	2578.54	12609.8	2.28993	2.28993	389.031	4.89031	0.000719386	0.000245372	4.89574	0.270766	Pseudomonas	0.07	53620.5	Pae_UCBPP-PA14_RefSeq.GCF_000014625.1	4	4	A0A0H2Z7Z9	PA14_44420		ferredoxin
WP_003141342.1	MULTISPECIES: lipid A hydroxylase LpxO	PA_EAA	PA_DMSO	12	WP_003141342.1	1084.05	5300.57	2.28971	2.28971	388.959	4.88959	0.0102291	0.000923559	4.05267	0.53087	Pseudomonas	0.05	34600.9	Pae_UCBPP-PA14_RefSeq.GCF_000014625.1	2	2	A0A0H2ZH58	PA14_58550	lpxO1	lipopolysaccharide biosynthetic protein LpxO1	pau00540	Lipopolysaccharide biosynthesis
WP_003084201.1	MULTISPECIES: 4-aminobutyrate--2-oxoglutarate transaminase	PA_EAA	PA_DMSO	12	WP_003084201.1	67261.3	328450	2.28782	2.28782	388.319	4.88319	0.00285904	0.000451427	4.1289	0.399491	Pseudomonas	0.291	45234.3	Pae_UCBPP-PA14_RefSeq.GCF_000014625.1	19	27	A0A0H2ZKQ4	PA14_03450	gabT	4-aminobutyrate aminotransferase	pau00250;pau00310;pau00650;pau01100;pau01120	Alanine, aspartate and glutamate metabolism;Lysine degradation;Butanoate metabolism;Metabolic pathways;Microbial metabolism in diverse environments
WP_003137380.1	MULTISPECIES: transcriptional regulator PrtR	PA_EAA	PA_DMSO	12	WP_003137380.1	951.922	4648.27	2.28778	2.28778	388.304	4.88304	0.00480712	0.000578959	4.72954	0.363786	Pseudomonas	0.074	28141.9	Pae_UCBPP-PA14_RefSeq.GCF_000014625.1	3	3	A0A0H2ZLU5	PA14_07960	prtR	transcriptional regulator PrtR
WP_003111654.1	MULTISPECIES: START domain-containing protein	PA_EAA	PA_DMSO	12	WP_003111654.1	62276	303604	2.28544	2.28544	387.513	4.87513	0.0100583	0.000914794	4.30433	0.525831	Pseudomonas	0.198	22098.4	Pae_UCBPP-PA14_RefSeq.GCF_000014625.1	7	8	A0A0H2Z976	PA14_44080		hypothetical protein
WP_011666557.1	MULTISPECIES: hypothetical protein	PA_EAA	PA_DMSO	12	WP_011666557.1	1674.59	8157.28	2.28428	2.28428	387.12	4.8712	0.0105708	0.000942259	3.66466	0.563553	Bacteria	0.312	12333	Pae_UCBPP-PA14_RefSeq.GCF_000014625.1	7	7	A0A0H2ZE83	PA14_13950		hypothetical protein
WP_003114410.1	MULTISPECIES: alpha/beta fold hydrolase	PA_EAA	PA_DMSO	12	WP_003114410.1	1501.63	7313.93	2.28411	2.28411	387.065	4.87065	0.0126833	0.00107321	4.14341	0.603133	Pseudomonas	0.07	31258.3	Pae_UCBPP-PA14_RefSeq.GCF_000014625.1	4	4	A0A0H2ZCI2	PA14_28630		hydrolase
WP_003140924.1	MULTISPECIES: bifunctional proline dehydrogenase/L-glutamate gamma-semialdehyde dehydrogenase PutA	PA_EAA	PA_DMSO	12	WP_003140924.1	12075.1	58812.1	2.28408	2.28408	387.052	4.87052	0.00769864	0.000772204	4.1197	0.495384	Pseudomonas	0.192	115645	Pae_UCBPP-PA14_RefSeq.GCF_000014625.1	33	33	A0A0H2Z6N1	PA14_54170	putA	bifunctional proline dehydrogenase/pyrroline-5-carboxylate dehydrogenase	pau00250;pau00330;pau01100;pau01110	Alanine, aspartate and glutamate metabolism;Arginine and proline metabolism;Metabolic pathways;Biosynthesis of secondary metabolites
WP_003139792.1	MULTISPECIES: RimK family protein	PA_EAA	PA_DMSO	12	WP_003139792.1	3063.5	14905	2.28254	2.28254	386.535	4.86535	0.00300369	0.000460429	4.09119	0.356216	Pseudomonas	0.097	56995.1	Pae_UCBPP-PA14_RefSeq.GCF_000014625.1	10	10	A0A0H2Z907	PA14_39390		30S ribosomal protein S6 modification protein
WP_003124150.1	MULTISPECIES: S-(hydroxymethyl)glutathione dehydrogenase/class III alcohol dehydrogenase	PA_EAA	PA_DMSO	12	WP_003124150.1	162713	791507	2.28227	2.28227	386.443	4.86443	0.0610295	0.00391534	4.10064	0.957878	Pseudomonas	0.173	39194.1	Pae_UCBPP-PA14_RefSeq.GCF_000014625.1	12	17	A0A0H2ZDH3	PA14_17400	adhC	alcohol dehydrogenase	pau00010;pau00071;pau00350;pau00620;pau00625;pau00626;pau00680;pau01100;pau01110;pau01120;pau01200;pau01220	Glycolysis / Gluconeogenesis;Fatty acid degradation;Tyrosine metabolism;Pyruvate metabolism;Chloroalkane and chloroalkene degradation;Naphthalene degradation;Methane metabolism;Metabolic pathways;Biosynthesis of secondary metabolites;Microbial metabolism in diverse environments;Carbon metabolism;Degradation of aromatic compounds
WP_003084297.1	MULTISPECIES: putrescine--pyruvate aminotransferase	PA_EAA	PA_DMSO	12	WP_003084297.1	22127.6	107614	2.28194	2.28194	386.332	4.86332	0.00734469	0.000752415	4.1369	0.480303	Pseudomonas	0.154	50452.9	Pae_UCBPP-PA14_RefSeq.GCF_000014625.1	14	15	A0A0H2ZKM9	PA14_03900	spuC	aminotransferase	pau00330;pau01100	Arginine and proline metabolism;Metabolic pathways
WP_003131120.1	MULTISPECIES: leucyl/phenylalanyl-tRNA--protein transferase	PA_EAA	PA_DMSO	12	WP_003131120.1	3323.36	16130.9	2.27911	2.27911	385.378	4.85378	0.00212766	0.000386301	4.36453	0.360115	Pseudomonas	0.398	25808.4	Pae_UCBPP-PA14_RefSeq.GCF_000014625.1	11	12	Q02NA9	PA14_30270	aat	leucyl/phenylalanyl-tRNA--protein transferase
WP_003085214.1	MULTISPECIES: cAMP-activated global transcriptional regulator CRP	PA_EAA	PA_DMSO	12	WP_003085214.1	3992.23	19370.7	2.27861	2.27861	385.21	4.8521	0.000532042	0.00021362	4.16461	0.257154	Pseudomonas	0.252	24225	Pae_UCBPP-PA14_RefSeq.GCF_000014625.1	10	11	A0A0H2ZLY6	PA14_08370	vfr	cAMP-regulatory protein	pau02020;pau02024;pau02025	Two-component system;Quorum sensing;Biofilm formation - Pseudomonas aeruginosa
WP_124164556.1	MULTISPECIES: phospholipase D family protein	PA_EAA	PA_DMSO	12	WP_124164556.1	2427.71	11779.3	2.27858	2.27858	385.201	4.85201	0.00382169	0.000522218	4.08947	0.374868	Gammaproteobacteria	0.108	38472.3	Pae_UCBPP-PA14_RefSeq.GCF_000014625.1	6	6		PA14_RS06235	PA14_RS06235
WP_003121125.1	MULTISPECIES: isocitrate lyase/PEP mutase family protein	PA_EAA	PA_DMSO	12	WP_003121125.1	10047.2	48747	2.27852	2.27852	385.179	4.85179	0.000974494	0.000271952	4.0482	0.278925	Pseudomonas	0.22	31320.8	Pae_UCBPP-PA14_RefSeq.GCF_000014625.1	10	10	Q02FE6	PA14_64440		hypothetical protein	pau00620;pau01100	Pyruvate metabolism;Metabolic pathways
WP_003091195.1	MULTISPECIES: transcriptional regulator PsrA	PA_EAA	PA_DMSO	12	WP_003091195.1	4558.36	22055.9	2.27458	2.27458	383.856	4.83856	0.00397687	0.000529664	3.98159	0.40311	Pseudomonas	0.176	25784	Pae_UCBPP-PA14_RefSeq.GCF_000014625.1	7	7	A0A0H2ZCY8	PA14_25180	psrA	transcriptional regulator PsrA
WP_003119196.1	MULTISPECIES: lipoyl synthase	PA_EAA	PA_DMSO	12	WP_003119196.1	213747	1.03362e+06	2.27373	2.27373	383.573	4.83573	0.00990281	0.000911097	3.60855	0.461459	Pseudomonas	0.443	36733.2	Pae_UCBPP-PA14_RefSeq.GCF_000014625.1	24	33	Q02SG3	PA14_12130	lis	lipoyl synthase	pau00785;pau01100;pau01240	Lipoic acid metabolism;Metabolic pathways;Biosynthesis of cofactors
WP_003105525.1	MULTISPECIES: C4-dicarboxylate TRAP substrate-binding protein DctP	PA_EAA	PA_DMSO	12	WP_003105525.1	14654.2	70800.9	2.27245	2.27245	383.144	4.83144	0.0183165	0.00140651	4.14141	0.617313	Pseudomonas	0.154	37050.7	Pae_UCBPP-PA14_RefSeq.GCF_000014625.1	14	18	A0A0H2ZHP8	PA14_68260		c4-dicarboxylate-binding protein	pau02020	Two-component system
WP_003092021.1	MULTISPECIES: methionine--tRNA ligase	PA_EAA	PA_DMSO	12	WP_003092021.1	30958	149543	2.27218	2.27218	383.053	4.83053	0.00653716	0.000699842	3.99485	0.4663	Pseudomonas	0.168	75032.6	Pae_UCBPP-PA14_RefSeq.GCF_000014625.1	19	22	Q02QX1	PA14_19050	metG	methionyl-tRNA synthetase	pau00450;pau00970;pau01100	Selenocompound metabolism;Aminoacyl-tRNA biosynthesis;Metabolic pathways
WP_003096259.1	MULTISPECIES: two-component system response regulator AmgR	PA_EAA	PA_DMSO	12	WP_003096259.1	38373.1	185324	2.27189	2.27189	382.954	4.82954	0.0221157	0.00163088	4.26361	0.651983	Pseudomonas	0.255	27924.2	Pae_UCBPP-PA14_RefSeq.GCF_000014625.1	9	10	A0A0H2ZIR0	PA14_68700	ompR	osmolarity response regulator	pau02020	Two-component system
WP_003084842.1	MULTISPECIES: phenylacyl-CoA dehydrogenase	PA_EAA	PA_DMSO	12	WP_003084842.1	57662.2	278460	2.27177	2.27177	382.917	4.82917	0.00364993	0.000512257	4.2756	0.403511	Pseudomonas	0.25	65358.7	Pae_UCBPP-PA14_RefSeq.GCF_000014625.1	21	27	A0A0H2ZLI5	PA14_06600		acyl-CoA dehydrogenase	pau00920;pau01100;pau01120	Sulfur metabolism;Metabolic pathways;Microbial metabolism in diverse environments
WP_003082116.1	MULTISPECIES: hypothetical protein	PA_EAA	PA_DMSO	12	WP_003082116.1	2593.04	12513.1	2.27073	2.27073	382.566	4.82566	0.00316833	0.000476333	3.95637	0.408697	Pseudomonas	0.092	86082.6	Pae_UCBPP-PA14_RefSeq.GCF_000014625.1	14	14	A0A0H2Z7S6	PA14_50570		hypothetical protein
WP_003140159.1	MULTISPECIES: ADP-forming succinate--CoA ligase subunit beta	PA_EAA	PA_DMSO	12	WP_003140159.1	100991	487076	2.26992	2.26992	382.296	4.82296	0.0132788	0.00110936	3.88461	0.558597	Pseudomonas	0.363	41570.7	Pae_UCBPP-PA14_RefSeq.GCF_000014625.1	24	29	Q02K73	PA14_43950	sucC	succinyl-CoA synthetase subunit beta	pau00020;pau00640;pau00660;pau00720;pau01100;pau01110;pau01120;pau01200	Citrate cycle (TCA cycle);Propanoate metabolism;C5-Branched dibasic acid metabolism;Other carbon fixation pathways;Metabolic pathways;Biosynthesis of secondary metabolites;Microbial metabolism in diverse environments;Carbon metabolism
WP_003097046.1	MULTISPECIES: SDR family NAD(P)-dependent oxidoreductase	PA_EAA	PA_DMSO	12	WP_003097046.1	36509.5	176023	2.26942	2.26942	382.129	4.82129	0.00388038	0.000524268	4.06982	0.421907	Pseudomonas	0.401	26894.6	Pae_UCBPP-PA14_RefSeq.GCF_000014625.1	12	14	A0A0H2ZJN2	PA14_72840		short-chain dehydrogenase
WP_003139592.1	MULTISPECIES: 5-oxoprolinase subunit B family protein	PA_EAA	PA_DMSO	12	WP_003139592.1	3864.26	18619.6	2.26856	2.26856	381.842	4.81842	0.0101066	0.000916258	4.07278	0.495222	Pseudomonas	0.046	26232.1	Pae_UCBPP-PA14_RefSeq.GCF_000014625.1	3	3	A0A0H2ZAI8	PA14_37290		hypothetical protein	pau00480;pau01100	Glutathione metabolism;Metabolic pathways
WP_003137552.1	MULTISPECIES: cytochrome c oxidase accessory protein CcoG	PA_EAA	PA_DMSO	12	WP_003137552.1	1638.61	7870.66	2.26401	2.26401	380.324	4.80324	0.0218368	0.00161482	2.39845	0.498299	Pseudomonas	0.092	63904.8	Pae_UCBPP-PA14_RefSeq.GCF_000014625.1	7	8	A0A0H2ZG66	PA14_10540		iron-sulfur cluster-binding protein
WP_003091343.1	MULTISPECIES: NAD(+) kinase	PA_EAA	PA_DMSO	12	WP_003091343.1	7757.23	37166.3	2.26038	2.26038	379.118	4.79118	0.00182917	0.000362509	4.1618	0.323249	Pseudomonas	0.149	32140.3	Pae_UCBPP-PA14_RefSeq.GCF_000014625.1	4	4	Q02PQ1	PA14_24220	ppnK	inorganic polyphosphate/ATP-NAD kinase	pau00760;pau01100;pau01240	Nicotinate and nicotinamide metabolism;Metabolic pathways;Biosynthesis of cofactors
WP_011666538.1	MULTISPECIES: DUF805 domain-containing protein	PA_EAA	PA_DMSO	10	WP_011666538.1	585.12	2794.34	2.25571	2.25571	377.568	4.77568	0.000801135	0.000256053	4.29522	0.243294	Pseudomonas	0.025	37798.2	Pae_UCBPP-PA14_RefSeq.GCF_000014625.1	3	3	A0A0H2ZLZ4	PA14_08450		hypothetical protein
WP_003138791.1	MULTISPECIES: DUF2975 domain-containing protein	PA_EAA	PA_DMSO	10	WP_003138791.1	1856.32	8858.98	2.2547	2.2547	377.234	4.77234	0.13913	0.00842441	2.17998	0.558687	Pseudomonas	0.049	19847.5	Pae_UCBPP-PA14_RefSeq.GCF_000014625.1	2	2	A0A0H2ZCC9	PA14_28090		hypothetical protein
WP_003095766.1	MULTISPECIES: carbamoyltransferase	PA_EAA	PA_DMSO	12	WP_003095766.1	3648.45	17404.3	2.25409	2.25409	377.032	4.77032	0.00790483	0.000782187	4.40072	0.492897	Pseudomonas	0.109	66057.5	Pae_UCBPP-PA14_RefSeq.GCF_000014625.1	11	12	A0A0H2ZIJ0	PA14_66170		carbamoyl transferase
WP_003096098.1	MULTISPECIES: A/G-specific adenine glycosylase	PA_EAA	PA_DMSO	12	WP_003096098.1	1500.59	7156.23	2.25367	2.25367	376.893	4.76893	0.00446026	0.000559121	4.12814	0.395937	Pseudomonas	0.158	39316.2	Pae_UCBPP-PA14_RefSeq.GCF_000014625.1	7	7	A0A0H2ZIX4	PA14_67990	mutY	A/G-specific adenine glycosylase	pau03410	Base excision repair
WP_003137970.1	MULTISPECIES: heavy metal translocating P-type ATPase	PA_EAA	PA_DMSO	12	WP_003137970.1	4339.69	20690.9	2.25333	2.25333	376.782	4.76782	0.00399533	0.000530382	4.40907	0.421498	Pseudomonas	0.142	78942	Pae_UCBPP-PA14_RefSeq.GCF_000014625.1	13	15	A0A0H2ZF06	PA14_16660		metal-transporting P-type ATPase
WP_003092020.1	MULTISPECIES: iron-sulfur cluster carrier protein ApbC	PA_EAA	PA_DMSO	12	WP_003092020.1	2739.51	13051.5	2.25223	2.25223	376.417	4.76417	0.000118953	0.000100012	5.12053	0.221995	Pseudomonas	0.135	38888.8	Pae_UCBPP-PA14_RefSeq.GCF_000014625.1	7	8	A0A0H2ZL81	PA14_19065		hypothetical protein
WP_003107839.1	MULTISPECIES: 3-dehydroquinate synthase	PA_EAA	PA_DMSO	12	WP_003107839.1	4434.13	21122.7	2.25207	2.25207	376.366	4.76366	0.00445103	0.000558565	4.29579	0.416734	Pseudomonas	0.158	40139.1	Pae_UCBPP-PA14_RefSeq.GCF_000014625.1	9	9	Q02EX9	PA14_66600	aroB	3-dehydroquinate synthase	pau00400;pau01100;pau01110;pau01230	Phenylalanine, tyrosine and tryptophan biosynthesis;Metabolic pathways;Biosynthesis of secondary metabolites;Biosynthesis of amino acids
WP_003092512.1	MULTISPECIES: TIGR00266 family protein	PA_EAA	PA_DMSO	12	WP_003092512.1	738.624	3517.78	2.25176	2.25176	376.262	4.76262	0.0355348	0.00244048	3.01037	0.7346	Pseudomonas	0.093	26521.2	Pae_UCBPP-PA14_RefSeq.GCF_000014625.1	3	3	A0A0H2ZEW9	PA14_16590		hypothetical protein
WP_003140527.1	MULTISPECIES: ferredoxin-type protein NapF	PA_EAA	PA_DMSO	12	WP_003140527.1	3694.66	17579.6	2.25039	2.25039	375.812	4.75812	0.0155255	0.00123679	4.0508	0.569107	Pseudomonas	0.233	16956.4	Pae_UCBPP-PA14_RefSeq.GCF_000014625.1	4	5	A0A0H2Z6Z3	PA14_49220	napF	ferredoxin protein NapF
WP_003142135.1	MULTISPECIES: diguanylate cyclase DgcP	PA_EAA	PA_DMSO	12	WP_003142135.1	1965.25	9341.32	2.24891	2.24891	375.324	4.75324	0.00310892	0.000470926	4.15385	0.411126	Pseudomonas	0.07	73937	Pae_UCBPP-PA14_RefSeq.GCF_000014625.1	8	8	A0A0H2ZJS2	PA14_72420		diguanylate cyclase
WP_003084587.1	MULTISPECIES: twitching motility response regulator PilH	PA_EAA	PA_DMSO	12	WP_003084587.1	4468.03	21222.4	2.24788	2.24788	374.983	4.74983	0.00189019	0.000365522	4.42666	0.347402	Pseudomonas	0.355	13273.3	Pae_UCBPP-PA14_RefSeq.GCF_000014625.1	8	12	A0A0H2ZKW2	PA14_05330	pilH	twitching motility protein PilH	pau02020;pau02025	Two-component system;Biofilm formation - Pseudomonas aeruginosa
WP_003092797.1	MULTISPECIES: histidine--tRNA ligase	PA_EAA	PA_DMSO	12	WP_003092797.1	59662.8	283366	2.24776	2.24776	374.946	4.74946	0.00126463	0.00030821	3.95619	0.295793	Pseudomonas	0.249	47512.2	Pae_UCBPP-PA14_RefSeq.GCF_000014625.1	18	20	Q02RV6	PA14_14890	hisS	histidyl-tRNA synthetase	pau00970	Aminoacyl-tRNA biosynthesis
WP_003130049.1	MULTISPECIES: UDP-4-amino-4-deoxy-L-arabinose aminotransferase	PA_EAA	PA_DMSO	12	WP_003130049.1	17748.7	84197.7	2.24606	2.24606	374.387	4.74387	0.0239581	0.00173476	4.04968	0.668789	Pseudomonas	0.298	41824.9	Pae_UCBPP-PA14_RefSeq.GCF_000014625.1	16	18	Q02R23	PA14_18370		UDP-4-amino-4-deoxy-L-arabinose--oxoglutarate aminotransferase	pau00541;pau01100;pau01250;pau01503;pau02020	Biosynthesis of various nucleotide sugars;Metabolic pathways;Biosynthesis of nucleotide sugars;Cationic antimicrobial peptide (CAMP) resistance;Two-component system
WP_003085122.1	MULTISPECIES: ribulose-phosphate 3-epimerase	PA_EAA	PA_DMSO	12	WP_003085122.1	4370.68	20672.1	2.24176	2.24176	372.972	4.72972	0.000164531	0.000114911	4.73284	0.228204	Pseudomonas	0.147	24095.8	Pae_UCBPP-PA14_RefSeq.GCF_000014625.1	6	6	A0A0H2ZKY8	PA14_07910	rpe	ribulose-phosphate 3-epimerase	pau00030;pau00040;pau00710;pau01100;pau01110;pau01120;pau01200;pau01230	Pentose phosphate pathway;Pentose and glucuronate interconversions;Carbon fixation by Calvin cycle;Metabolic pathways;Biosynthesis of secondary metabolites;Microbial metabolism in diverse environments;Carbon metabolism;Biosynthesis of amino acids
WP_003097262.1	MULTISPECIES: DNA polymerase III subunit beta	PA_EAA	PA_DMSO	12	WP_003097262.1	102550	484689	2.24073	2.24073	372.636	4.72636	0.0121816	0.00104143	4.23005	0.570891	Pseudomonas	0.286	40694.5	Pae_UCBPP-PA14_RefSeq.GCF_000014625.1	20	27	A0A0H2ZIW1	PA14_00020	dnaN	DNA polymerase III subunit beta	pau03030;pau03430;pau03440	DNA replication;Mismatch repair;Homologous recombination
WP_003103107.1	MULTISPECIES: undecaprenyldiphospho-muramoylpentapeptide beta-N-acetylglucosaminyltransferase	PA_EAA	PA_DMSO	10	WP_003103107.1	1836.98	8681.28	2.24057	2.24057	372.583	4.72583	0.00150313	0.000333894	4.58712	0.422377	Pseudomonas	0.031	37798.9	Pae_UCBPP-PA14_RefSeq.GCF_000014625.1	3	3	Q02H28	PA14_57340	murG	UDPdiphospho-muramoylpentapeptide beta-N- acetylglucosaminyltransferase	pau00550;pau01100;pau01502	Peptidoglycan biosynthesis;Metabolic pathways;Vancomycin resistance
WP_003093663.1	MULTISPECIES: excinuclease ABC subunit UvrA	PA_EAA	PA_DMSO	12	WP_003093663.1	6001.4	28340.9	2.23951	2.23951	372.238	4.72238	0.00212647	0.000386301	4.46747	0.391311	Pseudomonas	0.083	104489	Pae_UCBPP-PA14_RefSeq.GCF_000014625.1	16	16	A0A0H2ZF88	PA14_09180	uvrA	excinuclease ABC subunit A	pau03420	Nucleotide excision repair
WP_003095210.1	MULTISPECIES: 4-hydroxy-tetrahydrodipicolinate reductase	PA_EAA	PA_DMSO	12	WP_003095210.1	72512.7	342356	2.23919	2.23919	372.132	4.72132	0.0141605	0.00116243	2.72383	0.418144	Pseudomonas	0.44	28324.4	Pae_UCBPP-PA14_RefSeq.GCF_000014625.1	13	18	Q02FR3	PA14_62940	dapB	dihydrodipicolinate reductase	pau00261;pau00300;pau01100;pau01110;pau01120;pau01230	Monobactam biosynthesis;Lysine biosynthesis;Metabolic pathways;Biosynthesis of secondary metabolites;Microbial metabolism in diverse environments;Biosynthesis of amino acids
WP_003138616.1	MULTISPECIES: electron transfer flavoprotein-ubiquinone oxidoreductase	PA_EAA	PA_DMSO	12	WP_003138616.1	18009.3	84991.9	2.23858	2.23858	371.932	4.71932	0.0031032	0.000470926	4.14526	0.393305	Pseudomonas	0.187	59955	Pae_UCBPP-PA14_RefSeq.GCF_000014625.1	16	17	A0A0H2ZCU5	PA14_25840		electron transfer flavoprotein-ubiquinone oxidoreductase
WP_003092346.1	MULTISPECIES: 2-C-methyl-D-erythritol 2,4-cyclodiphosphate synthase	PA_EAA	PA_DMSO	12	WP_003092346.1	1202.75	5674.54	2.23817	2.23817	371.797	4.71797	0.000770177	0.000251755	4.72739	0.284046	Pseudomonas	0.172	16636.1	Pae_UCBPP-PA14_RefSeq.GCF_000014625.1	3	3	Q02R99	PA14_17420	ispF	2-C-methyl-D-erythritol 2,4-cyclodiphosphate synthase	pau00900;pau01100;pau01110	Terpenoid backbone biosynthesis;Metabolic pathways;Biosynthesis of secondary metabolites
WP_003091644.1	MULTISPECIES: long-chain-fatty-acid--CoA ligase FadD2	PA_EAA	PA_DMSO	12	WP_003091644.1	9341.75	44005.5	2.23592	2.23592	371.063	4.71063	0.00222704	0.000393348	4.39777	0.351428	Pseudomonas	0.285	61736.7	Pae_UCBPP-PA14_RefSeq.GCF_000014625.1	21	24	A0A0H2ZDP4	PA14_21340	fadD2	long-chain-fatty-acid--CoA ligase	pau00061;pau00071;pau01100;pau01212;pau02024;pau04146	Fatty acid biosynthesis;Fatty acid degradation;Metabolic pathways;Fatty acid metabolism;Quorum sensing;Peroxisome
WP_003099207.1	MULTISPECIES: exopolyphosphatase	PA_EAA	PA_DMSO	12	WP_003099207.1	27161.3	127898	2.23537	2.23537	370.884	4.70884	0.0303021	0.0021197	4.06207	0.714738	Pseudomonas	0.379	55844.7	Pae_UCBPP-PA14_RefSeq.GCF_000014625.1	28	36	A0A0H2ZJ54	PA14_69220	ppx	exopolyphosphatase	pau00230;pau01100	Purine metabolism;Metabolic pathways
WP_003135230.1	MULTISPECIES: acetate--CoA ligase	PA_EAA	PA_DMSO	12	WP_003135230.1	51485.9	242027	2.23292	2.23292	370.084	4.70084	0.0180367	0.0013923	4.13712	0.613368	Pseudomonas	0.222	71640.1	Pae_UCBPP-PA14_RefSeq.GCF_000014625.1	27	33	A0A0H2ZGT3	PA14_62630	acsB	acetyl-CoA synthetase	pau00010;pau00620;pau00630;pau00640;pau00680;pau00720;pau01100;pau01110;pau01120;pau01200	Glycolysis / Gluconeogenesis;Pyruvate metabolism;Glyoxylate and dicarboxylate metabolism;Propanoate metabolism;Methane metabolism;Other carbon fixation pathways;Metabolic pathways;Biosynthesis of secondary metabolites;Microbial metabolism in diverse environments;Carbon metabolism
WP_003139346.1	MULTISPECIES: NAD(P)/FAD-dependent oxidoreductase	PA_EAA	PA_DMSO	12	WP_003139346.1	5272.86	24784.7	2.23279	2.23279	370.043	4.70043	0.00183988	0.000362509	3.97779	0.327001	Pseudomonas	0.195	44635.3	Pae_UCBPP-PA14_RefSeq.GCF_000014625.1	11	12	A0A0H2ZB97	PA14_34330		hypothetical protein	pau00920;pau01120	Sulfur metabolism;Microbial metabolism in diverse environments
WP_003085627.1	MULTISPECIES: Fe/S-dependent 2-methylisocitrate dehydratase AcnD	PA_EAA	PA_DMSO	12	WP_003085627.1	27643.7	129776	2.23101	2.23101	369.461	4.69461	0.000508282	0.000210985	4.48668	0.265338	Pseudomonas	0.175	94862.8	Pae_UCBPP-PA14_RefSeq.GCF_000014625.1	30	32	A0A0H2Z6W1	PA14_53970		aconitate hydratase	pau00640;pau01100;pau01120;pau01200	Propanoate metabolism;Metabolic pathways;Microbial metabolism in diverse environments;Carbon metabolism
WP_003086532.1	MULTISPECIES: UTRA domain-containing protein	PA_EAA	PA_DMSO	12	WP_003086532.1	2055.89	9642.88	2.2297	2.2297	369.036	4.69036	0.00745753	0.000759114	3.99047	0.480992	Pseudomonas	0.084	27406.5	Pae_UCBPP-PA14_RefSeq.GCF_000014625.1	4	4	A0A0H2Z7Q6	PA14_49630		transcriptional regulator
WP_003141319.1	MULTISPECIES: carboxymuconolactone decarboxylase family protein	PA_EAA	PA_DMSO	12	WP_003141319.1	1401.51	6571.69	2.22928	2.22928	368.9	4.689	0.0148406	0.00119814	3.07952	0.465321	Pseudomonas	0.297	13932.8	Pae_UCBPP-PA14_RefSeq.GCF_000014625.1	4	4	A0A0H2ZGU1	PA14_58220		hypothetical protein	pau00362;pau01100;pau01120;pau01220	Benzoate degradation;Metabolic pathways;Microbial metabolism in diverse environments;Degradation of aromatic compounds
WP_003137634.1	MULTISPECIES: bifunctional diaminohydroxyphosphoribosylaminopyrimidine deaminase/5-amino-6-(5-phosphoribosylamino)uracil reductase RibD	PA_EAA	PA_DMSO	12	WP_003137634.1	1976.88	9261.21	2.22798	2.22798	368.476	4.68476	0.00907727	0.000857695	3.67991	0.52001	Pseudomonas	0.15	39773.6	Pae_UCBPP-PA14_RefSeq.GCF_000014625.1	7	7	A0A0H2ZFZ9	PA14_11400	ribD	riboflavin-specific deaminase/reductase	pau00740;pau01100;pau01110;pau01240;pau02024	Riboflavin metabolism;Metabolic pathways;Biosynthesis of secondary metabolites;Biosynthesis of cofactors;Quorum sensing
WP_003091351.1	MULTISPECIES: NADPH-dependent 2,4-dienoyl-CoA reductase	PA_EAA	PA_DMSO	12	WP_003091351.1	8002.93	37426.7	2.22547	2.22547	367.663	4.67663	0.00524204	0.000612345	4.08014	0.453735	Pseudomonas	0.272	72853.5	Pae_UCBPP-PA14_RefSeq.GCF_000014625.1	19	19	A0A0H2ZDE2	PA14_24170	fadH1	2,4-dienoyl-CoA reductase
WP_003096424.1	MULTISPECIES: nucleoside diphosphate kinase regulator	PA_EAA	PA_DMSO	12	WP_003096424.1	13652.5	63819.1	2.22483	2.22483	367.454	4.67454	0.00207555	0.000382643	3.92272	0.326903	Pseudomonas	0.067	14405.4	Pae_UCBPP-PA14_RefSeq.GCF_000014625.1	7	7	A0A0H2ZJ97	PA14_69630	rnk	nucleoside diphosphate kinase regulator
WP_003135459.1	MULTISPECIES: HupE/UreJ family protein	PA_EAA	PA_DMSO	12	WP_003135459.1	3519.07	16434.3	2.22345	2.22345	367.008	4.67008	0.0723537	0.00456971	3.61793	1.10404	Pseudomonas	0.058	19008.7	Pae_UCBPP-PA14_RefSeq.GCF_000014625.1	1	1	A0A0H2ZID9	PA14_64680	ureJ	hypothetical protein
WP_003121701.1	MULTISPECIES: agmatine deiminase	PA_EAA	PA_DMSO	12	WP_003121701.1	2424.98	11318.3	2.22261	2.22261	366.738	4.66738	0.00355533	0.00050373	4.35343	0.408649	Pseudomonas	0.174	41219.1	Pae_UCBPP-PA14_RefSeq.GCF_000014625.1	6	6	Q02UC5	PA14_03810	aguA	agmatine deiminase	pau00330;pau01100;pau01110	Arginine and proline metabolism;Metabolic pathways;Biosynthesis of secondary metabolites
WP_003134054.1	MULTISPECIES: CesT family type III secretion system chaperone SpcU	PA_EAA	PA_DMSO	12	WP_003134054.1	5057.01	23595.1	2.22213	2.22213	366.582	4.66582	0.00252645	0.000420861	4.07298	0.343738	Pseudomonas	0.175	14919.2	Pae_UCBPP-PA14_RefSeq.GCF_000014625.1	2	2	A0A0H2Z7J4	PA14_51520	spcU	SpcU
WP_003117978.1	MULTISPECIES: aminodeoxychorismate/anthranilate synthase component II	PA_EAA	PA_DMSO	12	WP_003117978.1	2296.35	10673.4	2.2166	2.2166	364.798	4.64798	1.67e-05	3.23e-05	5.63661	0.193841	Pseudomonas	0.269	22059.2	Pae_UCBPP-PA14_RefSeq.GCF_000014625.1	3	3	A0A0H2ZLF8	PA14_08340	trpG	anthranilate synthase component II	pau00400;pau00405;pau01100;pau01110;pau01230;pau02024;pau02025	Phenylalanine, tyrosine and tryptophan biosynthesis;Phenazine biosynthesis;Metabolic pathways;Biosynthesis of secondary metabolites;Biosynthesis of amino acids;Quorum sensing;Biofilm formation - Pseudomonas aeruginosa
WP_003095630.1	MULTISPECIES: hypothetical protein	PA_EAA	PA_DMSO	12	WP_003095630.1	4231.83	19652.6	2.21537	2.21537	364.4	4.644	0.000103503	9.11e-05	4.01612	0.147332	Pseudomonas	0.028	30395.3	Pae_UCBPP-PA14_RefSeq.GCF_000014625.1	1	1	A0A0H2ZI75	PA14_65160		hypothetical protein
WP_003138949.1	MULTISPECIES: siroheme synthase CysG	PA_EAA	PA_DMSO	12	WP_003138949.1	6926.59	32116.2	2.21308	2.21308	363.666	4.63666	0.00184925	0.000363687	4.16587	0.335497	Pseudomonas	0.138	50409	Pae_UCBPP-PA14_RefSeq.GCF_000014625.1	14	17	Q02NA3	PA14_30340	cysG	siroheme synthase	pau00860;pau01100;pau01110;pau01120;pau01240	Porphyrin metabolism;Metabolic pathways;Biosynthesis of secondary metabolites;Microbial metabolism in diverse environments;Biosynthesis of cofactors
WP_011666751.1	cell division protein FtsZ	PA_EAA	PA_DMSO	12	WP_011666751.1	8112.39	37608.3	2.21285	2.21285	363.591	4.63591	0.00224415	0.000393919	4.52376	0.347446	Pseudomonas aeruginosa	0.198	41130.9	Pae_UCBPP-PA14_RefSeq.GCF_000014625.1	14	14	A0A0H2ZM25	PA14_57275	ftsZ	cell division protein FtsZ
WP_003091724.1	MULTISPECIES: DNA helicase RecQ	PA_EAA	PA_DMSO	12	WP_003091724.1	1263.8	5849.61	2.21057	2.21057	362.859	4.62859	0.00696015	0.000729738	3.93852	0.404327	Pseudomonas	0.104	79450.1	Pae_UCBPP-PA14_RefSeq.GCF_000014625.1	10	10	A0A0H2ZE69	PA14_20810	recQ	ATP-dependent DNA helicase RecQ	pau03018	RNA degradation
WP_003137807.1	MULTISPECIES: amino acid ABC transporter substrate-binding protein	PA_EAA	PA_DMSO	12	WP_003137807.1	3173.47	14677.4	2.20946	2.20946	362.503	4.62503	0.0181241	0.00139742	4.05626	0.610123	Pseudomonas	0.053	37038.9	Pae_UCBPP-PA14_RefSeq.GCF_000014625.1	6	6	A0A0H2ZF38	PA14_14100		amino acid-binding protein	pau02010	ABC transporters
WP_003096645.1	MULTISPECIES: chorismate lyase	PA_EAA	PA_DMSO	12	WP_003096645.1	1244.89	5753.32	2.20838	2.20838	362.156	4.62156	0.00431042	0.000551051	4.74157	0.417872	Pseudomonas	0.062	19453	Pae_UCBPP-PA14_RefSeq.GCF_000014625.1	3	3	Q02E05	PA14_70720	ubiC	hypothetical protein	pau00130;pau01100;pau01110;pau01240	Ubiquinone and other terpenoid-quinone biosynthesis;Metabolic pathways;Biosynthesis of secondary metabolites;Biosynthesis of cofactors
WP_003086042.1	MULTISPECIES: GTP diphosphokinase	PA_EAA	PA_DMSO	12	WP_003086042.1	1396.67	6442.87	2.20571	2.20571	361.301	4.61301	0.00571051	0.000642247	4.23761	0.444147	Pseudomonas	0.035	83815.9	Pae_UCBPP-PA14_RefSeq.GCF_000014625.1	7	7	A0A0H2Z7P3	PA14_52180	relA	GTP pyrophosphokinase	pau00230;pau01100	Purine metabolism;Metabolic pathways
WP_003140016.1	MULTISPECIES: hypothetical protein	PA_EAA	PA_DMSO	12	WP_003140016.1	2358.05	10870.9	2.2048	2.2048	361.009	4.61009	0.00141265	0.000325997	4.85582	0.361705	Pseudomonas	0.139	13135	Pae_UCBPP-PA14_RefSeq.GCF_000014625.1	4	4	A0A0H2Z9V9	PA14_41860		hypothetical protein
WP_003095213.1	MULTISPECIES: nucleotide exchange factor GrpE	PA_EAA	PA_DMSO	12	WP_003095213.1	3025.08	13928.1	2.20295	2.20295	360.419	4.60419	0.00236035	0.000404631	4.35462	0.331808	Pseudomonas	0.263	20702.3	Pae_UCBPP-PA14_RefSeq.GCF_000014625.1	7	8	Q02FR0	PA14_62990	grpE	heat shock protein GrpE
WP_003141964.1	MULTISPECIES: argininosuccinate lyase	PA_EAA	PA_DMSO	12	WP_003141964.1	1764.01	8120.6	2.20273	2.20273	360.349	4.60349	0.0101478	0.000919361	4.12717	0.443912	Pseudomonas	0.185	51640.6	Pae_UCBPP-PA14_RefSeq.GCF_000014625.1	13	13	Q02EA0	PA14_69500	argH	argininosuccinate lyase	pau00220;pau00250;pau01100;pau01110;pau01230	Arginine biosynthesis;Alanine, aspartate and glutamate metabolism;Metabolic pathways;Biosynthesis of secondary metabolites;Biosynthesis of amino acids
WP_003138076.1	MULTISPECIES: EamA family transporter	PA_EAA	PA_DMSO	10	WP_003138076.1	1758	8083.67	2.20108	2.20108	359.822	4.59822	0.00984093	0.000908394	3.21225	0.377887	Pseudomonas	0.078	12524.1	Pae_UCBPP-PA14_RefSeq.GCF_000014625.1	1	1	Q02R28	PA14_18320		hypothetical protein	pau01503	Cationic antimicrobial peptide (CAMP) resistance
WP_003093248.1	MULTISPECIES: inorganic diphosphatase	PA_EAA	PA_DMSO	12	WP_003093248.1	3318.09	15250.7	2.20045	2.20045	359.623	4.59623	0.0143217	0.00117347	2.83694	0.413672	Pseudomonas	0.16	19396.3	Pae_UCBPP-PA14_RefSeq.GCF_000014625.1	7	7	A0A0H2ZFK1	PA14_11690	ppa	inorganic pyrophosphatase	pau00190	Oxidative phosphorylation
WP_003092090.1	MULTISPECIES: ornithine carbamoyltransferase	PA_EAA	PA_DMSO	12	WP_003092090.1	34353.9	157848	2.19998	2.19998	359.474	4.59474	0.0502822	0.00328902	4.04476	0.859052	Pseudomonas	0.272	33924.7	Pae_UCBPP-PA14_RefSeq.GCF_000014625.1	13	15	A0A0H2ZEJ6	PA14_18610	argF	ornithine carbamoyltransferase	pau00220;pau01100;pau01110;pau01230	Arginine biosynthesis;Metabolic pathways;Biosynthesis of secondary metabolites;Biosynthesis of amino acids
WP_003087410.1	MULTISPECIES: succinate dehydrogenase iron-sulfur subunit	PA_EAA	PA_DMSO	12	WP_003087410.1	75253.4	345643	2.19945	2.19945	359.306	4.59306	0.00382135	0.000522218	4.33571	0.443079	Pseudomonas	0.545	26155.2	Pae_UCBPP-PA14_RefSeq.GCF_000014625.1	13	19	A0A0H2Z979	PA14_44020	sdhB	succinate dehydrogenase iron-sulfur subunit	pau00020;pau00190;pau00650;pau00720;pau01100;pau01110;pau01120;pau01200	Citrate cycle (TCA cycle);Oxidative phosphorylation;Butanoate metabolism;Other carbon fixation pathways;Metabolic pathways;Biosynthesis of secondary metabolites;Microbial metabolism in diverse environments;Carbon metabolism
WP_003137939.1	MULTISPECIES: PspA/IM30 family protein	PA_EAA	PA_DMSO	12	WP_003137939.1	10404.4	47648.3	2.19524	2.19524	357.965	4.57965	0.00425924	0.000549021	2.64015	0.233562	Pseudomonas	0.472	24907.1	Pae_UCBPP-PA14_RefSeq.GCF_000014625.1	13	15	A0A0H2ZES6	PA14_16150		hypothetical protein
WP_003095212.1	MULTISPECIES: molecular chaperone DnaK	PA_EAA	PA_DMSO	12	WP_003095212.1	6300.18	28846.2	2.19492	2.19492	357.863	4.57863	0.00906553	0.000857243	4.11757	0.498259	Pseudomonas	0.458	68403.2	Pae_UCBPP-PA14_RefSeq.GCF_000014625.1	43	58	Q02FR1	PA14_62970	dnaK	molecular chaperone DnaK	pau03018	RNA degradation
WP_003085078.1	MULTISPECIES: PrkA family serine protein kinase	PA_EAA	PA_DMSO	12	WP_003085078.1	176998	810208	2.19456	2.19456	357.749	4.57749	0.0312236	0.00217609	4.26258	0.72317	Pseudomonas	0.43	73722.6	Pae_UCBPP-PA14_RefSeq.GCF_000014625.1	43	49	A0A0H2ZKX3	PA14_07680		hypothetical protein
WP_003102426.1	MULTISPECIES: two-component system sensor histidine kinase GacS	PA_EAA	PA_DMSO	12	WP_003102426.1	532.379	2436.19	2.1941	2.1941	357.604	4.57604	0.0315219	0.00219532	3.07512	0.599377	Pseudomonas	0.029	101054	Pae_UCBPP-PA14_RefSeq.GCF_000014625.1	8	8	A0A0H2Z7P1	PA14_52260		sensor/response regulator hybrid	pau02020;pau02025	Two-component system;Biofilm formation - Pseudomonas aeruginosa
WP_003140847.1	MULTISPECIES: NAD(P)H-dependent oxidoreductase	PA_EAA	PA_DMSO	12	WP_003140847.1	48787.4	223069	2.19291	2.19291	357.227	4.57227	0.00846382	0.000822093	4.14945	0.462335	Pseudomonas	0.348	23442.9	Pae_UCBPP-PA14_RefSeq.GCF_000014625.1	11	11	A0A0H2Z6V6	PA14_53230		oxidoreductase	pau00130;pau01100;pau01110;pau01240	Ubiquinone and other terpenoid-quinone biosynthesis;Metabolic pathways;Biosynthesis of secondary metabolites;Biosynthesis of cofactors
WP_003090467.1	MULTISPECIES: NADH-quinone oxidoreductase subunit NuoI	PA_EAA	PA_DMSO	12	WP_003090467.1	5963.03	27240.7	2.19165	2.19165	356.827	4.56827	0.00323329	0.000481635	4.1529	0.361205	Pseudomonas	0.071	20609.8	Pae_UCBPP-PA14_RefSeq.GCF_000014625.1	4	4	Q02ND6	PA14_29920	nuoI	NADH dehydrogenase subunit I	pau00190;pau01100	Oxidative phosphorylation;Metabolic pathways
WP_003088038.1	MULTISPECIES: DUF1272 domain-containing protein	PA_EAA	PA_DMSO	12	WP_003088038.1	1869.97	8537.46	2.19079	2.19079	356.556	4.56556	0.0198287	0.00149908	4.0478	0.667581	Pseudomonas	0.112	8740	Pae_UCBPP-PA14_RefSeq.GCF_000014625.1	3	3	A0A0H2Z8S6	PA14_40610		hypothetical protein
WP_003109415.1	MULTISPECIES: BolA family protein	PA_EAA	PA_DMSO	10	WP_003109415.1	619.174	2826.62	2.19066	2.19066	356.515	4.56515	0.000729697	0.000245714	4.60122	0.278188	Pseudomonas	0.149	11194.8	Pae_UCBPP-PA14_RefSeq.GCF_000014625.1	2	3	A0A0H2Z769	PA14_53190	bolA	morphogene protein BolA
WP_003091873.1	MULTISPECIES: cupin domain-containing protein	PA_EAA	PA_DMSO	12	WP_003091873.1	1550.87	7078.29	2.19032	2.19032	356.407	4.56407	0.0061076	0.000671019	4.90884	0.445209	Pseudomonas	0.386	12594.3	Pae_UCBPP-PA14_RefSeq.GCF_000014625.1	3	3	A0A0H2ZEC3	PA14_19750		hypothetical protein
WP_003092832.1	MULTISPECIES: IscS subfamily cysteine desulfurase	PA_EAA	PA_DMSO	12	WP_003092832.1	26953.8	122628	2.18573	2.18573	354.957	4.54957	0.0145467	0.001182	4.17409	0.568252	Pseudomonas	0.376	44666.7	Pae_UCBPP-PA14_RefSeq.GCF_000014625.1	19	20	Q02RW8	PA14_14730	iscS	cysteine desulfurase	pau00730;pau01100;pau01240;pau04122	Thiamine metabolism;Metabolic pathways;Biosynthesis of cofactors;Sulfur relay system
WP_003137039.1	MULTISPECIES: IclR family transcriptional regulator domain-containing protein	PA_EAA	PA_DMSO	12	WP_003137039.1	1287.04	5855.06	2.18562	2.18562	354.923	4.54923	0.00441209	0.000556784	4.61559	0.423866	Pseudomonas	0.086	30570.3	Pae_UCBPP-PA14_RefSeq.GCF_000014625.1	4	4	A0A0H2ZK80	PA14_01930	pcaR	transcriptional regulator PcaR
WP_003104358.1	MULTISPECIES: putative quinol monooxygenase	PA_EAA	PA_DMSO	12	WP_003104358.1	6675.35	30342	2.1844	2.1844	354.538	4.54538	0.0192259	0.00146356	3.0447	0.389801	Bacteria	0.103	11167.6	Pae_UCBPP-PA14_RefSeq.GCF_000014625.1	1	1	A0A0H2ZEP0	PA14_18180		hypothetical protein
WP_003082765.1	MULTISPECIES: amino acid ABC transporter permease	PA_EAA	PA_DMSO	12	WP_003082765.1	8738.09	39660.4	2.18231	2.18231	353.88	4.5388	0.000834822	0.000256603	4.03804	0.28873	Pseudomonas	0.041	24596.5	Pae_UCBPP-PA14_RefSeq.GCF_000014625.1	1	1	A0A0H2Z872	PA14_46930		ABC transporter permease	pau02010;pau02020	ABC transporters;Two-component system
WP_003084517.1	MULTISPECIES: thiazole synthase	PA_EAA	PA_DMSO	12	WP_003084517.1	18975.9	86017.4	2.18046	2.18046	353.299	4.53299	7.43e-05	7.45e-05	5.18207	0.20689	Pseudomonas	0.426	28234.7	Pae_UCBPP-PA14_RefSeq.GCF_000014625.1	14	14	Q02U32	PA14_04980	thiG	thiazole synthase	pau00730;pau01100;pau01240	Thiamine metabolism;Metabolic pathways;Biosynthesis of cofactors
WP_003084626.1	MULTISPECIES: YceI family protein	PA_EAA	PA_DMSO	12	WP_003084626.1	86966.4	393914	2.17935	2.17935	352.949	4.52949	0.0238881	0.0017316	4.27867	0.684203	Pseudomonas	0.466	20776.4	Pae_UCBPP-PA14_RefSeq.GCF_000014625.1	16	19	Q02TY9	PA14_05510		hypothetical protein
WP_003140219.1	MULTISPECIES: NAD-dependent DNA ligase LigA	PA_EAA	PA_DMSO	12	WP_003140219.1	2511.07	11360.8	2.17769	2.17769	352.43	4.5243	0.000498223	0.000210064	4.10216	0.244248	Pseudomonas	0.128	86767.6	Pae_UCBPP-PA14_RefSeq.GCF_000014625.1	20	21	Q02K12	PA14_44660	ligA	NAD-dependent DNA ligase LigA	pau03030;pau03410;pau03420;pau03430	DNA replication;Base excision repair;Nucleotide excision repair;Mismatch repair
WP_003137464.1	MULTISPECIES: isochorismate lyase PchB	PA_EAA	PA_DMSO	12	WP_003137464.1	75724	342597	2.17769	2.17769	352.429	4.52429	0.00997228	0.000911593	4.15503	0.516827	Pseudomonas	0.406	11431	Pae_UCBPP-PA14_RefSeq.GCF_000014625.1	4	5	A0A0H2ZGJ9	PA14_09220	pchB	isochorismate-pyruvate lyase	pau01053;pau01110	Biosynthesis of siderophore group nonribosomal peptides;Biosynthesis of secondary metabolites
WP_004365410.1	MULTISPECIES: formate dehydrogenase subunit beta	PA_EAA	PA_DMSO	12	WP_004365410.1	7540.73	34111.2	2.17747	2.17747	352.359	4.52359	0.00876044	0.000842183	4.18217	0.519887	Pseudomonas	0.172	33799.2	Pae_UCBPP-PA14_RefSeq.GCF_000014625.1	6	7	A0A0H2ZHT2	PA14_63580	fdnH	nitrate-inducible formate dehydrogenase subunit beta	pau00630;pau00680;pau01100;pau01120;pau01200	Glyoxylate and dicarboxylate metabolism;Methane metabolism;Metabolic pathways;Microbial metabolism in diverse environments;Carbon metabolism
WP_004365398.1	MULTISPECIES: MaoC family dehydratase	PA_EAA	PA_DMSO	12	WP_004365398.1	2866.86	12964.9	2.17707	2.17707	352.234	4.52234	0.0196986	0.00149181	4.00551	0.701755	Pseudomonas	0.032	31164.3	Pae_UCBPP-PA14_RefSeq.GCF_000014625.1	2	2	A0A0H2ZHY8	PA14_63290	phaJ3	hypothetical protein
WP_003090903.1	MULTISPECIES: hypothetical protein	PA_EAA	PA_DMSO	12	WP_003090903.1	2101.26	9496.92	2.17621	2.17621	351.963	4.51963	0.00442856	0.000558329	4.03235	0.425468	Pseudomonas	0.074	28996.4	Pae_UCBPP-PA14_RefSeq.GCF_000014625.1	7	7	A0A0H2ZCT3	PA14_27590		hypothetical protein
WP_003093633.1	MULTISPECIES: pyocyanin biosynthetic protein PhzM	PA_EAA	PA_DMSO	12	WP_003093633.1	67659	305311	2.17393	2.17393	351.25	4.5125	0.0179844	0.00138989	4.35236	0.565692	Pseudomonas	0.147	43529.5	Pae_UCBPP-PA14_RefSeq.GCF_000014625.1	14	18	A0A0H2ZGC1	PA14_09400	phzS	hypothetical protein	pau00405;pau01100;pau01110	Phenazine biosynthesis;Metabolic pathways;Biosynthesis of secondary metabolites
WP_003123184.1	MULTISPECIES: YchJ family protein	PA_EAA	PA_DMSO	12	WP_003123184.1	11632.9	52453.1	2.17282	2.17282	350.903	4.50903	1.8e-05	3.39e-05	6.8997	0.224707	Pseudomonas	0.408	17217.3	Pae_UCBPP-PA14_RefSeq.GCF_000014625.1	7	11	Q02IK5	PA14_50900		hypothetical protein
WP_003141556.1	MULTISPECIES: isoleucine--tRNA ligase	PA_EAA	PA_DMSO	12	WP_003141556.1	28481.6	128221	2.17053	2.17053	350.187	4.50187	0.00223318	0.000393348	3.42265	0.289797	Pseudomonas	0.138	105398	Pae_UCBPP-PA14_RefSeq.GCF_000014625.1	37	48	Q02GB7	PA14_60370	ileS	isoleucyl-tRNA synthetase	pau00970	Aminoacyl-tRNA biosynthesis
WP_003141624.1	MULTISPECIES: deoxyribodipyrimidine photo-lyase	PA_EAA	PA_DMSO	10	WP_003141624.1	786.897	3540.15	2.16957	2.16957	349.888	4.49888	0.0470439	0.003108	2.63577	0.577168	Pseudomonas	0.046	54720.3	Pae_UCBPP-PA14_RefSeq.GCF_000014625.1	8	8	A0A0H2ZHU8	PA14_61640	phr	deoxyribodipyrimidine photolyase
WP_003138271.1	MULTISPECIES: amino acid adenylation domain-containing protein	PA_EAA	PA_DMSO	12	WP_003138271.1	4710.04	21167.9	2.16807	2.16807	349.421	4.49421	0.000667547	0.000238101	4.35034	0.27351	Pseudomonas	0.104	259389	Pae_UCBPP-PA14_RefSeq.GCF_000014625.1	41	41	A0A0H2ZE56	PA14_21020		non-ribosomal peptide synthetase
WP_003123218.1	MULTISPECIES: aspartate--tRNA ligase	PA_EAA	PA_DMSO	12	WP_003123218.1	16962.7	76211.9	2.16765	2.16765	349.291	4.49291	0.00276331	0.00044248	4.09141	0.359019	Pseudomonas	0.255	66207.6	Pae_UCBPP-PA14_RefSeq.GCF_000014625.1	25	26	Q02IC5	PA14_51820	aspS	aspartyl-tRNA synthetase	pau00970	Aminoacyl-tRNA biosynthesis
WP_003091582.1	MULTISPECIES: RluA family pseudouridine synthase	PA_EAA	PA_DMSO	12	WP_003091582.1	4050.83	18198	2.16749	2.16749	349.242	4.49242	0.0130126	0.00109475	4.14762	0.511613	Pseudomonas	0.242	24324.7	Pae_UCBPP-PA14_RefSeq.GCF_000014625.1	6	8	A0A0H2ZCJ1	PA14_22000	rluA	pseudouridine synthase
WP_003095216.1	MULTISPECIES: ferric iron uptake transcriptional regulator	PA_EAA	PA_DMSO	12	WP_003095216.1	14289	63965.4	2.16238	2.16238	347.654	4.47654	0.0220649	0.00162804	3.9994	0.660993	Pseudomonas	0.299	15234.5	Pae_UCBPP-PA14_RefSeq.GCF_000014625.1	5	8	A0A0H2ZHX0	PA14_63020	fur	ferric uptake regulation protein
WP_003137924.1	MULTISPECIES: N-acetylglucosamine-6-phosphate deacetylase	PA_EAA	PA_DMSO	12	WP_003137924.1	8210.5	36710.8	2.16066	2.16066	347.121	4.47121	0.00300661	0.000460429	4.34469	0.36175	Pseudomonas	0.099	38918.5	Pae_UCBPP-PA14_RefSeq.GCF_000014625.1	7	9	A0A0H2ZF20	PA14_15820		N-acetylglucosamine-6-phosphate deacetylase	pau00520;pau01100	Amino sugar and nucleotide sugar metabolism;Metabolic pathways
WP_003090442.1	MULTISPECIES: adenylosuccinate lyase	PA_EAA	PA_DMSO	12	WP_003090442.1	3931.4	17528.9	2.15662	2.15662	345.87	4.4587	0.00305636	0.000465328	4.10357	0.395305	Pseudomonas	0.092	50520.7	Pae_UCBPP-PA14_RefSeq.GCF_000014625.1	10	12	A0A0H2ZAX4	PA14_30110	purB	adenylosuccinate lyase	pau00230;pau00250;pau01100;pau01110;pau01232;pau01240	Purine metabolism;Alanine, aspartate and glutamate metabolism;Metabolic pathways;Biosynthesis of secondary metabolites;Nucleotide metabolism;Biosynthesis of cofactors
WP_009314344.1	MULTISPECIES: diguanylate cyclase	PA_EAA	PA_DMSO	12	WP_009314344.1	5845.82	26061.3	2.15643	2.15643	345.81	4.4581	0.0667186	0.00424018	4.35275	0.883332	Pseudomonas	0.079	70079.4	Pae_UCBPP-PA14_RefSeq.GCF_000014625.1	8	8		PA14_65090		hypothetical protein
WP_003137827.1	MULTISPECIES: valine--tRNA ligase	PA_EAA	PA_DMSO	12	WP_003137827.1	11268	50172.7	2.15468	2.15468	345.268	4.45268	0.00230912	0.000399983	4.57582	0.34166	Pseudomonas	0.183	107783	Pae_UCBPP-PA14_RefSeq.GCF_000014625.1	33	37	A0A0H2ZF14	PA14_14440	valS	valyl-tRNA synthetase	pau00970	Aminoacyl-tRNA biosynthesis
WP_003086095.1	MULTISPECIES: HIT family protein	PA_EAA	PA_DMSO	12	WP_003086095.1	2333.4	10365.1	2.15123	2.15123	344.206	4.44206	0.00393839	0.000528321	4.26878	0.419254	Pseudomonas	0.162	16372.8	Pae_UCBPP-PA14_RefSeq.GCF_000014625.1	5	5	Q02IC1	PA14_51860		hypothetical protein
WP_003138228.1	MULTISPECIES: TAT-dependent nitrous-oxide reductase	PA_EAA	PA_DMSO	12	WP_003138228.1	6291.39	27827.1	2.14504	2.14504	342.305	4.42305	0.00710021	0.000737394	4.39864	0.44585	Pseudomonas	0.212	70630.2	Pae_UCBPP-PA14_RefSeq.GCF_000014625.1	23	29	A0A0H2ZE88	PA14_20200	nosZ	nitrous-oxide reductase	pau00910;pau01100;pau01120;pau01310	Nitrogen metabolism;Metabolic pathways;Microbial metabolism in diverse environments;Nitrogen cycle
WP_011666578.1	MULTISPECIES: GIY-YIG nuclease family protein	PA_EAA	PA_DMSO	12	WP_011666578.1	2919.38	12900.5	2.14369	2.14369	341.892	4.41892	0.0299973	0.00210061	3.64412	0.68343	Pseudomonadota	0.046	43809.3	Pae_UCBPP-PA14_RefSeq.GCF_000014625.1	4	4	A0A0H2ZDX8	PA14_15600		hypothetical protein
WP_003111886.1	MULTISPECIES: 3-methyl-2-oxobutanoate dehydrogenase (2-methylpropanoyl-transferring) subunit alpha	PA_EAA	PA_DMSO	12	WP_003111886.1	2042.99	9018.61	2.14222	2.14222	341.441	4.41441	0.00260072	0.00042746	4.91635	0.423159	Pseudomonas	0.068	45256.2	Pae_UCBPP-PA14_RefSeq.GCF_000014625.1	5	5	A0A0H2ZAU0	PA14_35530	bkdA1	2-oxoisovalerate dehydrogenase subunit alpha	pau00280;pau00640;pau00785;pau01100;pau01110;pau01210	Valine, leucine and isoleucine degradation;Propanoate metabolism;Lipoic acid metabolism;Metabolic pathways;Biosynthesis of secondary metabolites;2-Oxocarboxylic acid metabolism
WP_016254111.1	MULTISPECIES: hypothetical protein	PA_EAA	PA_DMSO	12	WP_016254111.1	2515.85	11102.7	2.1418	2.1418	341.311	4.41311	0.00828014	0.000809162	3.9847	0.423433	Pseudomonas	0.082	46691.8	Pae_UCBPP-PA14_RefSeq.GCF_000014625.1	11	14	A0A0H2Z750	PA14_53590		hypothetical protein
WP_003141247.1	MULTISPECIES: saccharopine dehydrogenase family protein	PA_EAA	PA_DMSO	12	WP_003141247.1	4672.69	20586.7	2.13939	2.13939	340.575	4.40575	0.00197951	0.000374185	4.28513	0.33693	Pseudomonas	0.108	37809.3	Pae_UCBPP-PA14_RefSeq.GCF_000014625.1	7	7	A0A0H2ZGK9	PA14_56730		hypothetical protein
WP_003092958.1	MULTISPECIES: nitrate reductase subunit beta	PA_EAA	PA_DMSO	12	WP_003092958.1	876.409	3858.64	2.13842	2.13842	340.278	4.40278	0.0202129	0.00152028	4.35909	0.332348	Pseudomonas	0.045	58105.4	Pae_UCBPP-PA14_RefSeq.GCF_000014625.1	5	6	A0A0H2ZF54	PA14_13800	narH	respiratory nitrate reductase beta subuni	pau00910;pau01100;pau01120;pau01310;pau02020	Nitrogen metabolism;Metabolic pathways;Microbial metabolism in diverse environments;Nitrogen cycle;Two-component system
WP_003139935.1	MULTISPECIES: enoyl-ACP reductase FabI	PA_EAA	PA_DMSO	12	WP_003139935.1	2571.6	11305.5	2.13629	2.13629	339.629	4.39629	0.00997165	0.000911593	2.23516	0.282705	Pseudomonas	0.132	28004.8	Pae_UCBPP-PA14_RefSeq.GCF_000014625.1	7	7	A0A0H2Z8P5	PA14_41170	fabI	NADH-dependent enoyl-ACP reductase	pau00061;pau00780;pau01100;pau01110;pau01212;pau01240	Fatty acid biosynthesis;Biotin metabolism;Metabolic pathways;Biosynthesis of secondary metabolites;Fatty acid metabolism;Biosynthesis of cofactors
WP_003084488.1	MULTISPECIES: TetR/AcrR family transcriptional regulator	PA_EAA	PA_DMSO	12	WP_003084488.1	2720.39	11916.7	2.1311	2.1311	338.05	4.3805	0.00194315	0.000372273	4.27086	0.333205	Pseudomonas	0.042	24540	Pae_UCBPP-PA14_RefSeq.GCF_000014625.1	1	1	A0A0H2ZK17	PA14_04820	laoR	LaoR
WP_003092253.1	MULTISPECIES: MBL fold metallo-hydrolase RNA specificity domain-containing protein	PA_EAA	PA_DMSO	12	WP_003092253.1	6787.26	29719	2.13049	2.13049	337.865	4.37865	0.00147009	0.00033228	4.73133	0.327812	Pseudomonas	0.227	51962	Pae_UCBPP-PA14_RefSeq.GCF_000014625.1	13	14	A0A0H2ZET8	PA14_17570		hypothetical protein
WP_003138489.1	MULTISPECIES: excinuclease ABC subunit UvrB	PA_EAA	PA_DMSO	12	WP_003138489.1	711.307	3111.21	2.12893	2.12893	337.394	4.37394	0.00771304	0.000772842	3.87859	0.420825	Pseudomonas	0.051	76081.3	Pae_UCBPP-PA14_RefSeq.GCF_000014625.1	6	6	A0A0H2ZC86	PA14_23510	uvrB	excinuclease ABC subunit B	pau03420	Nucleotide excision repair
WP_003137633.1	MULTISPECIES: thioredoxin	PA_EAA	PA_DMSO	12	WP_003137633.1	6507.03	28367	2.12414	2.12414	335.944	4.35944	0.000485855	0.00020755	4.27367	0.210425	Pseudomonas	0.36	31920.3	Pae_UCBPP-PA14_RefSeq.GCF_000014625.1	15	16	A0A0H2ZEP3	PA14_11340		thioredoxin
WP_003092839.1	MULTISPECIES: serine O-acetyltransferase	PA_EAA	PA_DMSO	12	WP_003092839.1	62575.5	272479	2.12248	2.12248	335.441	4.35441	0.00189084	0.000365522	4.52723	0.343675	Pseudomonas	0.364	27904.8	Pae_UCBPP-PA14_RefSeq.GCF_000014625.1	13	14	A0A0H2ZF79	PA14_14700	cysE	serine O-acetyltransferase	pau00270;pau00543;pau00920;pau01100;pau01110;pau01120;pau01200;pau01230	Cysteine and methionine metabolism;Exopolysaccharide biosynthesis;Sulfur metabolism;Metabolic pathways;Biosynthesis of secondary metabolites;Microbial metabolism in diverse environments;Carbon metabolism;Biosynthesis of amino acids
WP_003095918.1	MULTISPECIES: prolyl aminopeptidase	PA_EAA	PA_DMSO	12	WP_003095918.1	10034.2	43691.1	2.12241	2.12241	335.422	4.35422	0.00613393	0.000671019	4.30714	0.446787	Pseudomonas	0.111	36515.3	Pae_UCBPP-PA14_RefSeq.GCF_000014625.1	12	14	A0A0H2ZIR6	PA14_67110		prolyl aminopeptidase	pau00330;pau01100	Arginine and proline metabolism;Metabolic pathways
WP_003140115.1	MULTISPECIES: SDR family oxidoreductase	PA_EAA	PA_DMSO	12	WP_003140115.1	2091.24	9096.71	2.12099	2.12099	334.992	4.34992	0.0180991	0.0013963	3.65883	0.583282	Pseudomonas	0.123	25772.7	Pae_UCBPP-PA14_RefSeq.GCF_000014625.1	4	4	A0A0H2Z924	PA14_43180		short chain dehydrogenase
WP_003162506.1	MULTISPECIES: serine hydroxymethyltransferase	PA_EAA	PA_DMSO	12	WP_003162506.1	18612.4	80928.2	2.12038	2.12038	334.809	4.34809	0.0198691	0.00150066	3.98988	0.576264	Pseudomonas	0.278	45004	Pae_UCBPP-PA14_RefSeq.GCF_000014625.1	14	16	A0A0H2ZAB7	PA14_33010	glyA2	serine hydroxymethyltransferase	pau00260;pau00460;pau00630;pau00670;pau00680;pau01100;pau01110;pau01120;pau01200;pau01230;pau01240;pau04981	Glycine, serine and threonine metabolism;Cyanoamino acid metabolism;Glyoxylate and dicarboxylate metabolism;One carbon pool by folate;Methane metabolism;Metabolic pathways;Biosynthesis of secondary metabolites;Microbial metabolism in diverse environments;Carbon metabolism;Biosynthesis of amino acids;Biosynthesis of cofactors;Folate transport and metabolism
WP_003138480.1	MULTISPECIES: UDP-glucose 4-epimerase family protein	PA_EAA	PA_DMSO	12	WP_003138480.1	275671	1.19847e+06	2.12017	2.12017	334.745	4.34745	0.0277594	0.0019679	4.69746	0.718593	Pseudomonas	0.476	34950.7	Pae_UCBPP-PA14_RefSeq.GCF_000014625.1	29	41	A0A0H2ZC92	PA14_23450	orfM	NAD dependent epimerase/dehydratase	pau00541;pau01100;pau01250	Biosynthesis of various nucleotide sugars;Metabolic pathways;Biosynthesis of nucleotide sugars
WP_003087753.1	MULTISPECIES: amidotransferase	PA_EAA	PA_DMSO	12	WP_003087753.1	3062.28	13268.5	2.11532	2.11532	333.287	4.33287	0.00713232	0.000738405	4.6111	0.443684	Pseudomonas	0.175	27414.2	Pae_UCBPP-PA14_RefSeq.GCF_000014625.1	6	6	A0A0H2Z9J7	PA14_42010		amidotransferase
WP_003109334.1	MULTISPECIES: lipid-A-disaccharide synthase	PA_EAA	PA_DMSO	12	WP_003109334.1	6487.05	28068.1	2.1133	2.1133	332.679	4.32679	0.00572927	0.000643629	3.54377	0.344657	Pseudomonas	0.175	41280.3	Pae_UCBPP-PA14_RefSeq.GCF_000014625.1	5	7	Q02RB5	PA14_17220	lpxB	lipid-A-disaccharide synthase	pau00540;pau01100	Lipopolysaccharide biosynthesis;Metabolic pathways
WP_003099290.1	MULTISPECIES: peptide chain release factor 1	PA_EAA	PA_DMSO	12	WP_003099290.1	1522.13	6581.64	2.11235	2.11235	332.396	4.32396	0.00175782	0.000354432	4.09796	0.321579	Pseudomonas	0.25	40026.7	Pae_UCBPP-PA14_RefSeq.GCF_000014625.1	11	12	Q02G09	PA14_61700	prfA	peptide chain release factor 1
WP_003086458.1	MULTISPECIES: flagellar protein export ATPase FliI	PA_EAA	PA_DMSO	12	WP_003086458.1	2761.85	11931.1	2.11102	2.11102	331.996	4.31996	0.00324009	0.000481635	4.30028	0.353614	Pseudomonas	0.175	48600.8	Pae_UCBPP-PA14_RefSeq.GCF_000014625.1	11	11	A0A0H2Z7L4	PA14_50100	fliI	flagellum-specific ATP synthase	pau02040	Flagellar assembly
WP_003087998.1	MULTISPECIES: YhdH/YhfP family quinone oxidoreductase	PA_EAA	PA_DMSO	12	WP_003087998.1	37799.1	163256	2.11071	2.11071	331.905	4.31905	0.00223791	0.000393348	4.52097	0.348995	Pseudomonas	0.255	34551.8	Pae_UCBPP-PA14_RefSeq.GCF_000014625.1	14	16	A0A0H2ZA23	PA14_40830		oxidoreductase	pau00640;pau01100;pau01120	Propanoate metabolism;Metabolic pathways;Microbial metabolism in diverse environments
WP_003137420.1	MULTISPECIES: N-acetyl-gamma-glutamyl-phosphate reductase	PA_EAA	PA_DMSO	12	WP_003137420.1	7487.55	32329.6	2.11029	2.11029	331.778	4.31778	0.00159774	0.00034192	4.25791	0.31751	Pseudomonas	0.183	36659.1	Pae_UCBPP-PA14_RefSeq.GCF_000014625.1	10	12	Q02TA4	PA14_08480	argC	N-acetyl-gamma-glutamyl-phosphate reductase	pau00220;pau01100;pau01110;pau01210;pau01230	Arginine biosynthesis;Metabolic pathways;Biosynthesis of secondary metabolites;2-Oxocarboxylic acid metabolism;Biosynthesis of amino acids
WP_003139732.1	MULTISPECIES: acetyl-CoA C-acetyltransferase	PA_EAA	PA_DMSO	12	WP_003139732.1	16296.4	70356.1	2.11012	2.11012	331.727	4.31727	0.00533691	0.000619044	4.1436	0.429656	Pseudomonas	0.361	40451.4	Pae_UCBPP-PA14_RefSeq.GCF_000014625.1	22	30	A0A0H2ZA83	PA14_38630	atoB	acetyl-CoA acetyltransferase	pau00071;pau00280;pau00310;pau00362;pau00380;pau00620;pau00630;pau00650;pau00720;pau00900;pau01100;pau01110;pau01120;pau01200;pau01212;pau02020	Fatty acid degradation;Valine, leucine and isoleucine degradation;Lysine degradation;Benzoate degradation;Tryptophan metabolism;Pyruvate metabolism;Glyoxylate and dicarboxylate metabolism;Butanoate metabolism;Other carbon fixation pathways;Terpenoid backbone biosynthesis;Metabolic pathways;Biosynthesis of secondary metabolites;Microbial metabolism in diverse environments;Carbon metabolism;Fatty a…
WP_003095680.1	MULTISPECIES: cyclic di-GMP-binding protein FimX	PA_EAA	PA_DMSO	12	WP_003095680.1	3136.52	13539.9	2.10998	2.10998	331.685	4.31685	0.00373025	0.000516988	4.22947	0.382232	Pseudomonas	0.071	75993.1	Pae_UCBPP-PA14_RefSeq.GCF_000014625.1	7	8	A0A0H2ZHA6	PA14_65540		hypothetical protein	pau02025	Biofilm formation - Pseudomonas aeruginosa
WP_003141244.1	MULTISPECIES: NAD-dependent epimerase/dehydratase family protein	PA_EAA	PA_DMSO	12	WP_003141244.1	814.43	3512.29	2.10855	2.10855	331.257	4.31257	0.00761602	0.000768589	2.91683	0.278751	Pseudomonas	0.024	36380.9	Pae_UCBPP-PA14_RefSeq.GCF_000014625.1	4	5	A0A0H2ZGJ8	PA14_56720		oxidoreductase
WP_003091987.1	MULTISPECIES: NAD-dependent malic enzyme	PA_EAA	PA_DMSO	12	WP_003091987.1	9572.03	41276	2.1084	2.1084	331.214	4.31214	0.00109981	0.000288209	4.55152	0.319845	Pseudomonas	0.156	62448.3	Pae_UCBPP-PA14_RefSeq.GCF_000014625.1	12	13	Q02QW0	PA14_19190		malate dehydrogenase	pau00620;pau01200;pau02020	Pyruvate metabolism;Carbon metabolism;Two-component system
WP_003137963.1	MULTISPECIES: GMC family oxidoreductase	PA_EAA	PA_DMSO	10	WP_003137963.1	624.975	2693.41	2.10756	2.10756	330.963	4.30963	0.00529197	0.00061654	4.66623	0.45901	Pseudomonas	0.013	60622.9	Pae_UCBPP-PA14_RefSeq.GCF_000014625.1	5	5	A0A0H2ZEQ9	PA14_16390		GMC-type oxidoreductase
WP_003094326.1	MULTISPECIES: histidinol dehydrogenase	PA_EAA	PA_DMSO	12	WP_003094326.1	9204.61	39662.1	2.10733	2.10733	330.894	4.30894	0.00105526	0.000283969	4.16968	0.282249	Pseudomonas	0.234	47179.5	Pae_UCBPP-PA14_RefSeq.GCF_000014625.1	11	15	A0A0H2ZGJ2	PA14_57780	hisD	histidinol dehydrogenase	pau00340;pau01100;pau01110;pau01230	Histidine metabolism;Metabolic pathways;Biosynthesis of secondary metabolites;Biosynthesis of amino acids
WP_003137855.1	MULTISPECIES: YfgM family protein	PA_EAA	PA_DMSO	12	WP_003137855.1	986.655	4250.34	2.10696	2.10696	330.783	4.30783	0.0212302	0.00158059	5.13594	0.430936	Pseudomonas	0.089	23112.1	Pae_UCBPP-PA14_RefSeq.GCF_000014625.1	5	5	A0A0H2ZE27	PA14_14900		hypothetical protein
WP_003137506.1	MULTISPECIES: FAD-dependent monooxygenase PqsL	PA_EAA	PA_DMSO	12	WP_003137506.1	9491.51	40866.1	2.1062	2.1062	330.554	4.30554	0.00318834	0.000478794	4.18315	0.347278	Pseudomonas	0.237	44342.4	Pae_UCBPP-PA14_RefSeq.GCF_000014625.1	11	12	A0A0H2ZGC7	PA14_09700		monooxygenase
WP_003141754.1	MULTISPECIES: lipopolysaccharide heptosyltransferase I	PA_EAA	PA_DMSO	12	WP_003141754.1	3266.64	14064.6	2.10619	2.10619	330.553	4.30553	0.00245427	0.000414972	4.22358	0.278088	Pseudomonas	0.09	39590.5	Pae_UCBPP-PA14_RefSeq.GCF_000014625.1	7	8	A0A0H2ZID3	PA14_66240	waaC	lipopolysaccharide heptosyltransferase I	pau00540;pau01100	Lipopolysaccharide biosynthesis;Metabolic pathways
WP_003095674.1	MULTISPECIES: flagellar motor stator protein MotA	PA_EAA	PA_DMSO	10	WP_003095674.1	1378.48	5906.61	2.09925	2.09925	328.488	4.28488	0.00466369	0.000568953	2.86803	0.276747	Pseudomonas	0.035	30138.4	Pae_UCBPP-PA14_RefSeq.GCF_000014625.1	3	3	A0A0H2ZI46	PA14_65450	motA	flagellar motor protein MotA	pau02020;pau02030;pau02040	Two-component system;Bacterial chemotaxis;Flagellar assembly
WP_003106675.1	MULTISPECIES: EcsC family protein	PA_EAA	PA_DMSO	12	WP_003106675.1	5797.87	24833.9	2.09872	2.09872	328.328	4.28328	0.00733048	0.000751844	4.44436	0.413226	Pseudomonas	0.198	27755.2	Pae_UCBPP-PA14_RefSeq.GCF_000014625.1	6	6	A0A0H2ZA60	PA14_40280		hypothetical protein
WP_003115051.1	MULTISPECIES: DotU family type VI secretion system protein	PA_EAA	PA_DMSO	5	WP_003115051.1	320.711	1373.66	2.09868	2.09868	328.316	4.28316	0.061326	0.00393153	2.19461	0.333689	Pseudomonas	0.033	48971	Pae_UCBPP-PA14_RefSeq.GCF_000014625.1	4	4	A0A0H2ZKR2	PA14_00925	tssL1	TssL1	pau03070	Bacterial secretion system
WP_011666750.1	MULTISPECIES: methyl-accepting chemotaxis protein PctA	PA_EAA	PA_DMSO	12	WP_011666750.1	19233.5	82297.7	2.09723	2.09723	327.888	4.27888	0.0112764	0.000981318	3.9463	0.477139	Pseudomonas	0.141	67942.1	Pae_UCBPP-PA14_RefSeq.GCF_000014625.1	12	12	A0A0H2ZG92	PA14_56000	pctA	chemotactic transducer PctA	pau02020;pau02030	Two-component system;Bacterial chemotaxis
WP_003094380.1	MULTISPECIES: metalloprotease TldD	PA_EAA	PA_DMSO	12	WP_003094380.1	11850.8	50640.4	2.09531	2.09531	327.318	4.27318	0.00261066	0.000427552	4.28794	0.350517	Pseudomonas	0.219	50238.7	Pae_UCBPP-PA14_RefSeq.GCF_000014625.1	12	15	A0A0H2ZGU5	PA14_58070		hypothetical protein
WP_003114182.1	MULTISPECIES: L-aspartate oxidase	PA_EAA	PA_DMSO	12	WP_003114182.1	25649	108971	2.08697	2.08697	324.856	4.24856	0.0130065	0.00109475	2.86645	0.427543	Pseudomonas	0.141	60004.9	Pae_UCBPP-PA14_RefSeq.GCF_000014625.1	12	14	A0A0H2Z7B0	PA14_54450	nadB	L-aspartate oxidase	pau00250;pau00760;pau01100;pau01240	Alanine, aspartate and glutamate metabolism;Nicotinate and nicotinamide metabolism;Metabolic pathways;Biosynthesis of cofactors
WP_003084436.1	MULTISPECIES: dihydroxy-acid dehydratase	PA_EAA	PA_DMSO	12	WP_003084436.1	45065	191270	2.08553	2.08553	324.431	4.24431	0.00228473	0.000396985	2.63851	0.183511	Pseudomonas	0.258	65160.2	Pae_UCBPP-PA14_RefSeq.GCF_000014625.1	23	28	Q02U62	PA14_04630	ilvD	dihydroxy-acid dehydratase	pau00290;pau00770;pau01100;pau01110;pau01210;pau01230	Valine, leucine and isoleucine biosynthesis;Pantothenate and CoA biosynthesis;Metabolic pathways;Biosynthesis of secondary metabolites;2-Oxocarboxylic acid metabolism;Biosynthesis of amino acids
WP_003098065.1	MULTISPECIES: phosphoenolpyruvate synthase	PA_EAA	PA_DMSO	12	WP_003098065.1	24882.2	105581	2.08516	2.08516	324.322	4.24322	0.00371094	0.000516988	4.12905	0.372408	Pseudomonas	0.33	85816.7	Pae_UCBPP-PA14_RefSeq.GCF_000014625.1	39	49	Q02KR1	PA14_41670	ppsA	phosphoenolpyruvate synthase	pau00010;pau00620;pau00680;pau00720;pau01100;pau01110;pau01120;pau01200	Glycolysis / Gluconeogenesis;Pyruvate metabolism;Methane metabolism;Other carbon fixation pathways;Metabolic pathways;Biosynthesis of secondary metabolites;Microbial metabolism in diverse environments;Carbon metabolism
WP_003133334.1	MULTISPECIES: TetR/AcrR family transcriptional regulator	PA_EAA	PA_DMSO	5	WP_003133334.1	1359.32	5763.5	2.08406	2.08406	323.998	4.23998	0.172244	0.0102739	2.05285	0.622484	Pseudomonas	0.059	23213.7	Pae_UCBPP-PA14_RefSeq.GCF_000014625.1	3	3	A0A0H2Z7H7	PA14_46570		transcriptional regulator
WP_003096690.1	MULTISPECIES: choline ABC transporter ATP-binding protein	PA_EAA	PA_DMSO	10	WP_003096690.1	2538.5	10754.1	2.08284	2.08284	323.642	4.23642	0.0103418	0.000928809	1.89969	0.0997499	Pseudomonas	0.02	43721.7	Pae_UCBPP-PA14_RefSeq.GCF_000014625.1	5	5	A0A0H2ZJ80	PA14_71000		lycine betaine/L-proline ABC transporter, ATP-binding subunit	pau02010	ABC transporters
WP_003087875.1	MULTISPECIES: bifunctional aconitate hydratase 2/2-methylisocitrate dehydratase	PA_EAA	PA_DMSO	12	WP_003087875.1	139369	590101	2.08206	2.08206	323.41	4.2341	0.000742143	0.000246758	5.06978	0.309155	Pseudomonas	0.336	93628.3	Pae_UCBPP-PA14_RefSeq.GCF_000014625.1	33	43	A0A0H2Z8N2	PA14_41470	acnB	bifunctional aconitate hydratase 2/2-methylisocitrate dehydratase	pau00020;pau00630;pau00640;pau00720;pau01100;pau01110;pau01120;pau01200;pau01210;pau01230	Citrate cycle (TCA cycle);Glyoxylate and dicarboxylate metabolism;Propanoate metabolism;Other carbon fixation pathways;Metabolic pathways;Biosynthesis of secondary metabolites;Microbial metabolism in diverse environments;Carbon metabolism;2-Oxocarboxylic acid metabolism;Biosynthesis of amino acids
WP_003083075.1	MULTISPECIES: protein phosphatase CheZ	PA_EAA	PA_DMSO	12	WP_003083075.1	22748.1	96281.4	2.08151	2.08151	323.25	4.2325	0.00285437	0.00045123	4.09362	0.333857	Pseudomonas	0.385	29622	Pae_UCBPP-PA14_RefSeq.GCF_000014625.1	12	12	Q02JU1	PA14_45610	cheZ	chemotaxis protein CheZ	pau02030	Bacterial chemotaxis
WP_003141633.1	MULTISPECIES: hypothetical protein	PA_EAA	PA_DMSO	12	WP_003141633.1	2108.96	8922.92	2.08098	2.08098	323.096	4.23096	0.0113567	0.000985593	4.24686	0.499654	Pseudomonas	0.09	24883.7	Pae_UCBPP-PA14_RefSeq.GCF_000014625.1	2	2	A0A0H2ZHN6	PA14_61890		hypothetical protein
WP_003103620.1	MULTISPECIES: pyoverdine signaling pathway sigma factor FpvI	PA_EAA	PA_DMSO	12	WP_003103620.1	2618.11	11073.1	2.08046	2.08046	322.942	4.22942	0.0554678	0.00359261	3.42741	0.941894	Pseudomonas	0.132	18318.8	Pae_UCBPP-PA14_RefSeq.GCF_000014625.1	3	3	A0A0H2ZBF6	PA14_33800		RNA polymerase sigma factor
WP_003099122.1	MULTISPECIES: OprD family porin	PA_EAA	PA_DMSO	12	WP_003099122.1	1453.41	6130.97	2.07667	2.07667	321.833	4.21833	0.0158818	0.00125759	3.93052	0.555777	Pseudomonas	0.08	46850.7	Pae_UCBPP-PA14_RefSeq.GCF_000014625.1	4	4	A0A0H2ZCK2	PA14_28400		outer membrane OprD family porin
WP_011666655.1	MULTISPECIES: gamma-aminobutyraldehyde dehydrogenase	PA_EAA	PA_DMSO	10	WP_011666655.1	613.761	2584.41	2.07408	2.07408	321.077	4.21077	0.022546	0.00165245	3.64271	0.355294	Pseudomonas	0.017	50868.9	Pae_UCBPP-PA14_RefSeq.GCF_000014625.1	5	5		PA14_35880		gamma-aminobutyraldehyde dehydrogenase	pau00310;pau00330;pau00410;pau01100;pau01120	Lysine degradation;Arginine and proline metabolism;beta-Alanine metabolism;Metabolic pathways;Microbial metabolism in diverse environments
WP_003141992.1	MULTISPECIES: acetyl-CoA hydrolase/transferase C-terminal domain-containing protein	PA_EAA	PA_DMSO	10	WP_003141992.1	303.092	1276.15	2.07397	2.07397	321.042	4.21042	0.0246934	0.00178019	2.91502	0.705511	Pseudomonas	0.013	68690.1	Pae_UCBPP-PA14_RefSeq.GCF_000014625.1	7	7	A0A0H2ZJB4	PA14_69950		hypothetical protein
WP_003138263.1	MULTISPECIES: D-serine ammonia-lyase	PA_EAA	PA_DMSO	12	WP_003138263.1	15335.6	64533.8	2.07317	2.07317	320.809	4.20809	0.0188267	0.00143815	4.09277	0.559729	Pseudomonas	0.114	48197.7	Pae_UCBPP-PA14_RefSeq.GCF_000014625.1	11	12	Q02QJ1	PA14_20650	dsdA	D-serine dehydratase	pau00260;pau00470;pau01100	Glycine, serine and threonine metabolism;D-Amino acid metabolism;Metabolic pathways
WP_003140185.1	MULTISPECIES: alpha/beta family hydrolase	PA_EAA	PA_DMSO	12	WP_003140185.1	4283.65	18001	2.07117	2.07117	320.226	4.20226	0.00776766	0.000773835	4.07871	0.412193	Pseudomonas	0.21	22649.1	Pae_UCBPP-PA14_RefSeq.GCF_000014625.1	6	7	A0A0H2Z8U1	PA14_44320		hypothetical protein
WP_003094157.1	MULTISPECIES: cytochrome c1	PA_EAA	PA_DMSO	12	WP_003094157.1	2948.25	12382.1	2.07033	2.07033	319.983	4.19983	0.0251569	0.00180768	3.69858	0.574414	Pseudomonas	0.046	28993.5	Pae_UCBPP-PA14_RefSeq.GCF_000014625.1	4	5	A0A0H2ZGH7	PA14_57540		cytochrome c1	pau00190;pau01100;pau02020	Oxidative phosphorylation;Metabolic pathways;Two-component system
WP_003141255.1	MULTISPECIES: DUF1513 domain-containing protein	PA_EAA	PA_DMSO	12	WP_003141255.1	11628.8	48742.2	2.06747	2.06747	319.152	4.19152	0.00468284	0.000570053	4.64459	0.408462	Pseudomonas	0.343	40031.2	Pae_UCBPP-PA14_RefSeq.GCF_000014625.1	14	15	A0A0H2ZGL7	PA14_56870		hypothetical protein
WP_003093448.1	MULTISPECIES: 5-carboxymethyl-2-hydroxymuconate semialdehyde dehydrogenase	PA_EAA	PA_DMSO	12	WP_003093448.1	7491.24	31374.9	2.06633	2.06633	318.821	4.18821	0.00233016	0.000402067	4.26684	0.325952	Pseudomonas	0.132	53027.5	Pae_UCBPP-PA14_RefSeq.GCF_000014625.1	11	11	A0A0H2ZG15	PA14_10630	hpcC	5-carboxy-2-hydroxymuconate semialdehyde dehydrogenase	pau00350;pau01100;pau01120;pau01220	Tyrosine metabolism;Metabolic pathways;Microbial metabolism in diverse environments;Degradation of aromatic compounds
WP_003083666.1	MULTISPECIES: type VI secretion system contractile sheath small subunit	PA_EAA	PA_DMSO	10	WP_003083666.1	1273.37	5331.95	2.06601	2.06601	318.727	4.18727	5.68e-05	6.41e-05	4.78738	0.151815	Pseudomonas	0.134	18785.6	Pae_UCBPP-PA14_RefSeq.GCF_000014625.1	5	5	A0A0H2ZK88	PA14_01010	hsiB1	HsiB1	pau02025	Biofilm formation - Pseudomonas aeruginosa
WP_003091583.1	MULTISPECIES: M18 family aminopeptidase	PA_EAA	PA_DMSO	12	WP_003091583.1	1906.16	7979.65	2.06566	2.06566	318.624	4.18624	0.00397742	0.000529664	3.72385	0.310265	Pseudomonas	0.072	46600.5	Pae_UCBPP-PA14_RefSeq.GCF_000014625.1	5	5	Q02Q78	PA14_21990		aminopeptidase 2
WP_003094149.1	MULTISPECIES: phosphoheptose isomerase	PA_EAA	PA_DMSO	12	WP_003094149.1	8468.23	35446.4	2.06551	2.06551	318.581	4.18581	0.00105554	0.000283969	4.50893	0.313011	Pseudomonas	0.137	21413.3	Pae_UCBPP-PA14_RefSeq.GCF_000014625.1	5	7	Q02H15	PA14_57500	gmhA	phosphoheptose isomerase	pau00541;pau01100;pau01250	Biosynthesis of various nucleotide sugars;Metabolic pathways;Biosynthesis of nucleotide sugars
WP_003109051.1	MULTISPECIES: phage tail sheath family protein	PA_EAA	PA_DMSO	12	WP_003109051.1	3776.99	15796	2.06425	2.06425	318.215	4.18215	0.00628913	0.000682141	4.41946	0.448941	Pseudomonas	0.127	41193.6	Pae_UCBPP-PA14_RefSeq.GCF_000014625.1	7	7	Q02TE1	PA14_08070		phage tail sheath protein
WP_003137596.1	MULTISPECIES: 4-hydroxyphenylacetate 3-monooxygenase, oxygenase component	PA_EAA	PA_DMSO	12	WP_003137596.1	1638.37	6851.67	2.0642	2.0642	318.201	4.18201	0.0089164	0.000850608	4.07339	0.483794	Pseudomonas	0.11	58506.2	Pae_UCBPP-PA14_RefSeq.GCF_000014625.1	11	12	A0A0H2ZES4	PA14_11000	hpaA	4-hydroxyphenylacetate 3-monooxygenase large chain	pau00350;pau01100;pau01120;pau01220	Tyrosine metabolism;Metabolic pathways;Microbial metabolism in diverse environments;Degradation of aromatic compounds
WP_003092007.1	MULTISPECIES: glycosyltransferase	PA_EAA	PA_DMSO	12	WP_003092007.1	7499.24	31250.4	2.05906	2.05906	316.713	4.16713	0.00609937	0.000671019	4.4555	0.408745	Pseudomonas	0.108	47072.8	Pae_UCBPP-PA14_RefSeq.GCF_000014625.1	10	11	A0A0H2ZD76	PA14_19110	rhlB	rhamnosyltransferase chain B	pau02024;pau02025	Quorum sensing;Biofilm formation - Pseudomonas aeruginosa
WP_003139704.1	MULTISPECIES: liu genes transcriptional regulator LiuR	PA_EAA	PA_DMSO	12	WP_003139704.1	6531.42	27216.6	2.05902	2.05902	316.702	4.16702	0.00813548	0.000800211	4.22431	0.484886	Pseudomonas	0.231	15565.8	Pae_UCBPP-PA14_RefSeq.GCF_000014625.1	6	6	A0A0H2Z961	PA14_38430	gnyR	regulatory gene of gnyRDBHAL cluster, GnyR
WP_003138951.1	MULTISPECIES: glutathione S-transferase family protein	PA_EAA	PA_DMSO	12	WP_003138951.1	2897.39	12062.7	2.05773	2.05773	316.331	4.16331	0.00275668	0.000442141	4.46467	0.372592	Pseudomonas	0.114	37390	Pae_UCBPP-PA14_RefSeq.GCF_000014625.1	5	6	A0A0H2ZC02	PA14_30350		hypothetical protein
WP_003137730.1	MULTISPECIES: OPT family oligopeptide transporter	PA_EAA	PA_DMSO	12	WP_003137730.1	1262.27	5246.9	2.05544	2.05544	315.67	4.1567	0.000339598	0.000171907	4.7492	0.237019	Pseudomonas	0.043	70344.1	Pae_UCBPP-PA14_RefSeq.GCF_000014625.1	6	6	A0A0H2ZFK3	PA14_12980		hypothetical protein
WP_003110324.1	MULTISPECIES: tRNA epoxyqueuosine(34) reductase QueG	PA_EAA	PA_DMSO	12	WP_003110324.1	2937.45	12200.2	2.05427	2.05427	315.332	4.15332	0.0112777	0.000981318	4.06644	0.434291	Pseudomonas	0.122	40509.3	Pae_UCBPP-PA14_RefSeq.GCF_000014625.1	8	9	A0A0H2ZI85	PA14_65400		iron-sulfur cluster-binding protein
WP_003094133.1	MULTISPECIES: UDP-N-acetylmuramoyl-L-alanyl-D-glutamate--2,6-diaminopimelate ligase	PA_EAA	PA_DMSO	12	WP_003094133.1	28302.3	117333	2.05162	2.05162	314.571	4.14571	0.017734	0.00137456	3.60311	0.454275	Pseudomonas	0.294	51191.2	Pae_UCBPP-PA14_RefSeq.GCF_000014625.1	17	18	A0A0H2ZGP8	PA14_57410	murE	UDP-N-acetylmuramoylalanyl-D-glutamate--2, 6-diaminopimelate ligase	pau00300;pau00550;pau01100	Lysine biosynthesis;Peptidoglycan biosynthesis;Metabolic pathways
WP_003084544.1	MULTISPECIES: YggT family protein	PA_EAA	PA_DMSO	12	WP_003084544.1	4723.65	19570.9	2.05074	2.05074	314.317	4.14317	0.00176834	0.000354432	4.09959	0.288749	Pseudomonas	0.117	21744.8	Pae_UCBPP-PA14_RefSeq.GCF_000014625.1	3	3	A0A0H2ZKH5	PA14_05130		hypothetical protein
WP_003088773.1	MULTISPECIES: kynureninase	PA_EAA	PA_DMSO	12	WP_003088773.1	8686.98	35940.5	2.04868	2.04868	313.728	4.13728	0.000779328	0.00025326	5.04035	0.287576	Pseudomonas	0.06	46264.7	Pae_UCBPP-PA14_RefSeq.GCF_000014625.1	9	10	A0A0H2ZAC8	PA14_37610		kynureninase	pau00380;pau01100;pau01240	Tryptophan metabolism;Metabolic pathways;Biosynthesis of cofactors
WP_003092260.1	MULTISPECIES: recombinase RecA	PA_EAA	PA_DMSO	12	WP_003092260.1	6991.3	28881.7	2.04652	2.04652	313.109	4.13109	0.00877021	0.000842183	4.27119	0.492356	Pseudomonas	0.139	36879.1	Pae_UCBPP-PA14_RefSeq.GCF_000014625.1	7	7	Q02R89	PA14_17530	recA	recombinase A	pau03440	Homologous recombination
WP_003087407.1	MULTISPECIES: succinate dehydrogenase flavoprotein subunit	PA_EAA	PA_DMSO	12	WP_003087407.1	15056	62155.4	2.04554	2.04554	312.827	4.12827	0.00242572	0.000413155	4.73678	0.370055	Pseudomonas	0.197	63531.9	Pae_UCBPP-PA14_RefSeq.GCF_000014625.1	20	21	A0A0H2Z823	PA14_44030	sdhA	succinate dehydrogenase flavoprotein subunit	pau00020;pau00190;pau00650;pau00720;pau01100;pau01110;pau01120;pau01200	Citrate cycle (TCA cycle);Oxidative phosphorylation;Butanoate metabolism;Other carbon fixation pathways;Metabolic pathways;Biosynthesis of secondary metabolites;Microbial metabolism in diverse environments;Carbon metabolism
WP_003110964.1	MULTISPECIES: NAD(P)-dependent oxidoreductase	PA_EAA	PA_DMSO	12	WP_003110964.1	1991.56	8221.5	2.0455	2.0455	312.816	4.12816	0.00593411	0.000660458	4.28015	0.396607	Pseudomonas	0.038	30778	Pae_UCBPP-PA14_RefSeq.GCF_000014625.1	4	4	A0A0H2Z9C3	PA14_44120		3-hydroxyisobutyrate dehydrogenase
WP_003098346.1	MULTISPECIES: NAD(P)-dependent oxidoreductase	PA_EAA	PA_DMSO	12	WP_003098346.1	830.455	3427.83	2.04532	2.04532	312.765	4.12765	0.00188036	0.000365522	4.46162	0.375072	Pseudomonas	0.117	22640.6	Pae_UCBPP-PA14_RefSeq.GCF_000014625.1	5	5	A0A0H2Z791	PA14_54690		hypothetical protein
WP_003140951.1	MULTISPECIES: enoyl-CoA hydratase/isomerase family protein	PA_EAA	PA_DMSO	12	WP_003140951.1	42592.9	175699	2.04442	2.04442	312.508	4.12508	0.000548203	0.000215883	4.66677	0.256605	Pseudomonas	0.281	40619.6	Pae_UCBPP-PA14_RefSeq.GCF_000014625.1	14	15	A0A0H2Z6R7	PA14_54660		enoyl-CoA hydratase/isomerase
WP_003082273.1	MULTISPECIES: aldo/keto reductase	PA_EAA	PA_DMSO	12	WP_003082273.1	33731	139023	2.04318	2.04318	312.152	4.12152	0.00898295	0.000853671	4.28277	0.486861	Pseudomonas	0.116	36474.4	Pae_UCBPP-PA14_RefSeq.GCF_000014625.1	11	12	A0A0H2Z884	PA14_49800		oxidoreductase
WP_003085813.1	MULTISPECIES: phosphate acetyltransferase	PA_EAA	PA_DMSO	12	WP_003085813.1	1897.68	7812.84	2.04161	2.04161	311.706	4.11706	0.0123272	0.00105115	3.64984	0.464844	Pseudomonas	0.038	75682.9	Pae_UCBPP-PA14_RefSeq.GCF_000014625.1	10	10	A0A0H2Z6Z4	PA14_53480	pta	phosphate acetyltransferase	pau00430;pau00620;pau00640;pau00680;pau00720;pau01100;pau01120;pau01200	Taurine and hypotaurine metabolism;Pyruvate metabolism;Propanoate metabolism;Methane metabolism;Other carbon fixation pathways;Metabolic pathways;Microbial metabolism in diverse environments;Carbon metabolism
WP_003100496.1	MULTISPECIES: SsrA-binding protein SmpB	PA_EAA	PA_DMSO	12	WP_003100496.1	2477.84	10190	2.04	2.04	311.245	4.11245	0.00338025	0.000492047	5.47755	0.446898	Pseudomonas	0.119	18031.9	Pae_UCBPP-PA14_RefSeq.GCF_000014625.1	4	4	Q02FQ4	PA14_63060	smpB	SsrA-binding protein
WP_003109905.1	MULTISPECIES: lipopolysaccharide heptosyltransferase II	PA_EAA	PA_DMSO	12	WP_003109905.1	5479.49	22501.1	2.03789	2.03789	310.643	4.10643	0.00082636	0.000256603	4.41661	0.276721	Pseudomonas	0.18	38409.6	Pae_UCBPP-PA14_RefSeq.GCF_000014625.1	9	10	A0A0H2ZHE9	PA14_66250	waaF	heptosyltransferase II	pau00540;pau01100	Lipopolysaccharide biosynthesis;Metabolic pathways
WP_011666646.1	pyoverdine non-ribosomal peptide synthetase PvdD	PA_EAA	PA_DMSO	12	WP_011666646.1	8264.91	33856.3	2.03435	2.03435	309.639	4.09639	0.00509755	0.000601857	4.16425	0.400558	Pseudomonas aeruginosa	0.126	273772	Pae_UCBPP-PA14_RefSeq.GCF_000014625.1	27	27	A0A0H2ZA75	PA14_33650	pvdD	pyoverdine synthetase D
WP_003092272.1	MULTISPECIES: ferredoxin FdxA	PA_EAA	PA_DMSO	12	WP_003092272.1	615995	2521337	2.0332	2.0332	309.311	4.09311	0.0152467	0.0012227	4.51985	0.55003	Pseudomonas	0.243	12158.7	Pae_UCBPP-PA14_RefSeq.GCF_000014625.1	3	4	A0A0H2ZEH4	PA14_17490	fdxA	ferredoxin I
WP_003084404.1	MULTISPECIES: phosphoenolpyruvate--protein phosphotransferase	PA_EAA	PA_DMSO	12	WP_003084404.1	3291.17	13459.3	2.03193	2.03193	308.951	4.08951	0.00686226	0.000722343	4.4444	0.408686	Pseudomonas	0.113	83606.5	Pae_UCBPP-PA14_RefSeq.GCF_000014625.1	11	11	A0A0H2ZKE1	PA14_04410	ptsP	phosphoenolpyruvate-protein phosphotransferase PtsP	pau02060	Phosphotransferase system (PTS)
WP_003135824.1	MULTISPECIES: glucans biosynthesis glucosyltransferase MdoH	PA_EAA	PA_DMSO	12	WP_003135824.1	1497.26	6106.04	2.02791	2.02791	307.813	4.07813	0.00297009	0.000460155	4.56894	0.397555	Pseudomonas	0.019	97009.4	Pae_UCBPP-PA14_RefSeq.GCF_000014625.1	11	11	Q02EU0	PA14_67065	mdoH	glucosyltransferase MdoH
WP_003110330.1	MULTISPECIES: peptide ABC transporter ATP-binding protein	PA_EAA	PA_DMSO	12	WP_003110330.1	1090.22	4435	2.02432	2.02432	306.8	4.068	0.00112611	0.000288322	4.4346	0.286443	Pseudomonas	0.043	36362.9	Pae_UCBPP-PA14_RefSeq.GCF_000014625.1	2	2	A0A0H2ZH52	PA14_58490	dppF	dipeptide ABC transporter ATP-binding protein DppF	pau02010	ABC transporters
WP_003139945.1	MULTISPECIES: glutamine--tRNA ligase/YqeY domain fusion protein	PA_EAA	PA_DMSO	12	WP_003139945.1	40226.8	163568	2.02367	2.02367	306.616	4.06616	0.00892494	0.000850608	4.28452	0.470053	Pseudomonas	0.354	62956.9	Pae_UCBPP-PA14_RefSeq.GCF_000014625.1	39	51	Q02KT5	PA14_41380	glnS	glutaminyl-tRNA synthetase	pau00970;pau01100	Aminoacyl-tRNA biosynthesis;Metabolic pathways
WP_011666749.1	helicase HerA-like domain-containing protein	PA_EAA	PA_DMSO	12	WP_011666749.1	10172.5	41351	2.02325	2.02325	306.498	4.06498	0.000539332	0.000215339	4.85504	0.257308	Pseudomonas aeruginosa	0.145	53257	Pae_UCBPP-PA14_RefSeq.GCF_000014625.1	10	10	A0A0H2ZFC2	PA14_55980		hypothetical protein
WP_003109229.1	MULTISPECIES: hypothetical protein	PA_EAA	PA_DMSO	12	WP_003109229.1	1938.25	7866.92	2.02105	2.02105	305.878	4.05878	0.0126251	0.00106965	4.18529	0.573748	Pseudomonas	0.06	46695.2	Pae_UCBPP-PA14_RefSeq.GCF_000014625.1	3	3	A0A0H2Z8A4	PA14_48540		hypothetical protein
WP_003088221.1	MULTISPECIES: class I SAM-dependent methyltransferase	PA_EAA	PA_DMSO	12	WP_003088221.1	1699.36	6893.45	2.02024	2.02024	305.65	4.0565	0.0137306	0.00113704	3.28489	0.505148	Pseudomonas	0.033	30271.3	Pae_UCBPP-PA14_RefSeq.GCF_000014625.1	3	3	A0A0H2ZA11	PA14_39660		hypothetical protein
WP_003137920.1	MULTISPECIES: phosphoenolpyruvate--protein phosphotransferase	PA_EAA	PA_DMSO	12	WP_003137920.1	3590.51	14562.8	2.02002	2.02002	305.591	4.05591	0.00750112	0.000759899	4.22507	0.443337	Pseudomonas	0.107	89103.8	Pae_UCBPP-PA14_RefSeq.GCF_000014625.1	16	17	A0A0H2ZEU5	PA14_15790		phosphoenolpyruvate-protein phosphotransferase	pau02060	Phosphotransferase system (PTS)
WP_003117352.1	MULTISPECIES: class II 3-deoxy-7-phosphoheptulonate synthase	PA_EAA	PA_DMSO	12	WP_003117352.1	3605.67	14619.4	2.01955	2.01955	305.457	4.05457	0.00166718	0.000344299	4.28978	0.300469	Pseudomonas	0.179	49851.3	Pae_UCBPP-PA14_RefSeq.GCF_000014625.1	11	12	A0A0H2ZCV0	PA14_27330		phospho-2-dehydro-3-deoxyheptonate aldolase	pau00400;pau01100;pau01110;pau01230;pau02024	Phenylalanine, tyrosine and tryptophan biosynthesis;Metabolic pathways;Biosynthesis of secondary metabolites;Biosynthesis of amino acids;Quorum sensing
WP_003140816.1	MULTISPECIES: N-succinylarginine dihydrolase	PA_EAA	PA_DMSO	12	WP_003140816.1	19819.7	80249.5	2.01756	2.01756	304.897	4.04897	0.00380136	0.000521601	4.03242	0.355398	Pseudomonas	0.223	48901.1	Pae_UCBPP-PA14_RefSeq.GCF_000014625.1	12	15	Q02I59	PA14_52660	aruB	succinylarginine dihydrolase	pau00330;pau01100	Arginine and proline metabolism;Metabolic pathways
WP_003091465.1	MULTISPECIES: glucose-6-phosphate dehydrogenase	PA_EAA	PA_DMSO	12	WP_003091465.1	1013.2	4097.65	2.01588	2.01588	304.428	4.04428	0.00252797	0.000420861	4.14841	0.328434	Pseudomonas	0.072	55592.4	Pae_UCBPP-PA14_RefSeq.GCF_000014625.1	5	5	A0A0H2ZDP9	PA14_23070	zwf	glucose-6-phosphate 1-dehydrogenase	pau00030;pau00480;pau01100;pau01110;pau01120;pau01200	Pentose phosphate pathway;Glutathione metabolism;Metabolic pathways;Biosynthesis of secondary metabolites;Microbial metabolism in diverse environments;Carbon metabolism
WP_003100751.1	MULTISPECIES: YscE family type III secretion system co-chaperone PscE	PA_EAA	PA_DMSO	12	WP_003100751.1	13124.3	53025.1	2.01443	2.01443	304.022	4.04022	0.00700997	0.000731371	4.27821	0.41646	Pseudomonadati	0.687	7294.31	Pae_UCBPP-PA14_RefSeq.GCF_000014625.1	4	4	A0A0H2Z9P3	PA14_42320	pscE	type III export protein PscE
WP_003139051.1	MULTISPECIES: acyl-CoA synthetase	PA_EAA	PA_DMSO	12	WP_003139051.1	2788.94	11267.8	2.01441	2.01441	304.016	4.04016	0.00720506	0.000741862	4.10576	0.41608	Pseudomonas	0.108	60217.6	Pae_UCBPP-PA14_RefSeq.GCF_000014625.1	11	11	A0A0H2ZBV3	PA14_31500		AMP-binding protein	pau00010;pau00620;pau00630;pau00640;pau00680;pau00720;pau01100;pau01110;pau01120;pau01200	Glycolysis / Gluconeogenesis;Pyruvate metabolism;Glyoxylate and dicarboxylate metabolism;Propanoate metabolism;Methane metabolism;Other carbon fixation pathways;Metabolic pathways;Biosynthesis of secondary metabolites;Microbial metabolism in diverse environments;Carbon metabolism
WP_003138923.1	MULTISPECIES: methyl-accepting chemotaxis protein	PA_EAA	PA_DMSO	12	WP_003138923.1	2223.23	8965.09	2.01166	2.01166	303.246	4.03246	0.00261911	0.000428305	4.98784	0.348487	Pseudomonas	0.02	60262.2	Pae_UCBPP-PA14_RefSeq.GCF_000014625.1	4	4	A0A0H2ZC84	PA14_29800		chemotaxis transducer	pau02020;pau02030	Two-component system;Bacterial chemotaxis
WP_003111526.1	MULTISPECIES: asparagine synthase (glutamine-hydrolyzing)	PA_EAA	PA_DMSO	12	WP_003111526.1	4846.91	19477.9	2.0067	2.0067	301.863	4.01863	0.000757217	0.000250045	4.88117	0.282759	Pseudomonas	0.126	69491.8	Pae_UCBPP-PA14_RefSeq.GCF_000014625.1	14	15	A0A0H2ZJN6	PA14_00640	phzH	potential phenazine-modifying enzyme	pau00250;pau01100;pau01110;pau01230	Alanine, aspartate and glutamate metabolism;Metabolic pathways;Biosynthesis of secondary metabolites;Biosynthesis of amino acids
WP_003095644.1	MULTISPECIES: ATP phosphoribosyltransferase regulatory subunit	PA_EAA	PA_DMSO	12	WP_003095644.1	13534.3	54384.9	2.00658	2.00658	301.829	4.01829	0.0136307	0.0011316	3.90092	0.446769	Pseudomonas	0.114	42546.2	Pae_UCBPP-PA14_RefSeq.GCF_000014625.1	9	9	Q02F79	PA14_65250	hisZ	ATP phosphoribosyltransferase	pau00340;pau01100;pau01110;pau01230	Histidine metabolism;Metabolic pathways;Biosynthesis of secondary metabolites;Biosynthesis of amino acids
WP_016254110.1	MULTISPECIES: DUF3649 domain-containing protein	PA_EAA	PA_DMSO	12	WP_016254110.1	4823.34	19371.2	2.00581	2.00581	301.613	4.01613	0.00584462	0.000653251	4.12758	0.374385	Pseudomonas	0.143	10174.1	Pae_UCBPP-PA14_RefSeq.GCF_000014625.1	2	2	A0A0H2Z6Q0	PA14_53890		hypothetical protein
WP_011666748.1	MULTISPECIES: methyl-accepting chemotaxis protein PctC	PA_EAA	PA_DMSO	12	WP_011666748.1	415.653	1665.97	2.00291	2.00291	300.808	4.00808	0.021015	0.0015681	4.02566	0.445867	Pseudomonas	0.016	68375.4	Pae_UCBPP-PA14_RefSeq.GCF_000014625.1	4	4	A0A0H2ZGG1	PA14_55960	pctC	chemotactic transducer PctC	pau02020;pau02030	Two-component system;Bacterial chemotaxis
WP_003082372.1	MULTISPECIES: cold-shock protein	PA_EAA	PA_DMSO	12	WP_003082372.1	231902	929186	2.00245	2.00245	300.68	4.0068	0.0034504	0.000496855	4.52331	0.381987	Pseudomonas	0.507	7724.65	Pae_UCBPP-PA14_RefSeq.GCF_000014625.1	7	9	A0A0H2Z6Y0	PA14_49410		cold-shock protein
WP_003139685.1	MULTISPECIES: DUF3857 domain-containing transglutaminase family protein	PA_EAA	PA_DMSO	12	WP_003139685.1	20371.9	81581	2.00165	2.00165	300.458	4.00458	0.00200754	0.00037588	4.91453	0.358656	Pseudomonas	0.159	70098	Pae_UCBPP-PA14_RefSeq.GCF_000014625.1	15	17	A0A0H2ZAC4	PA14_38080		hypothetical protein
WP_003092822.1	MULTISPECIES: Fe-S protein assembly chaperone HscA	PA_EAA	PA_DMSO	12	WP_003092822.1	7252.68	29040.6	2.00148	2.00148	300.412	4.00412	0.00230108	0.000399136	4.30901	0.350303	Pseudomonas	0.212	66459.6	Pae_UCBPP-PA14_RefSeq.GCF_000014625.1	19	22	Q02RW4	PA14_14780	hscA	chaperone protein HscA
WP_003116998.1	MULTISPECIES: SDR family NAD(P)-dependent oxidoreductase	PA_EAA	PA_DMSO	12	WP_003116998.1	13051.2	52219.3	2.0004	2.0004	300.112	4.00112	0.0149779	0.00120628	3.8137	0.514443	Pseudomonas	0.226	32840.2	Pae_UCBPP-PA14_RefSeq.GCF_000014625.1	8	8	A0A0H2Z7M3	PA14_51090		short-chain dehydrogenase
