# Supplementary material for: Bioorthogonal Click Chemistry for Antibody-Free Profiling of Acetylation, Propionylation, and Butyrylation in Pseudomonas aeruginosa and Methicillin-Resistant Staphylococcus aureus
Source: ACS Infect Dis. 2026 Feb 16;12(3):1142–54. doi: 10.1021/acsinfecdis.5c00985 (PMC12993845; doi:10.1021/acsinfecdis.5c00985)
Supplement: Supplementary file 5 [file id5c00985_si_005.xlsx]

## Sheet: TableS5_UniquePropionylomePA14
Table S5. Unique propionylated proteins in Pseudomonas aeruginosa compared to acetylated and butyrylated proteins
ProteinGroups	ProteinDescriptions	Condition Numerator	Condition Denominator	# of Ratios	Group	AVG Group Quantity Denominator	AVG Group Quantity Numerator	AVG Log2 Ratio	Absolute AVG Log2 Ratio	% Change	Ratio	Pvalue	Qvalue	Degrees Of Freedom	Standard Error	Organisms	Protein Coverage	Molecular Weight	FASTAName	# Unique Total Peptides	# Unique Total EG.Id	UniProt	Locus Tag	Gene Name	Gene Description	KEGG Pathway(s)	KEGG Pathway Descriptions
WP_003092205.1	MULTISPECIES: carbon-nitrogen hydrolase family protein	PA_AP	PA_DMSO	12	WP_003092205.1	2357.71	62681.1	4.73258	4.73258	2558.56	26.5856	0.00134269	0.00032953	3.9678	0.605789	Pseudomonas	0.232	29590.6	Pae_UCBPP-PA14_RefSeq.GCF_000014625.1	9	13	A0A0H2ZDF4	PA14_17730		hypothetical protein
WP_003099212.1	MULTISPECIES: isoprenoid biosynthesis glyoxalase ElbB	PA_AP	PA_DMSO	12	WP_003099212.1	83161.5	1767619	4.40975	4.40975	2025.53	21.2553	0.00712556	0.00119108	3.67798	0.844683	Pseudomonas	0.64	23425.7	Pae_UCBPP-PA14_RefSeq.GCF_000014625.1	12	18	A0A0H2ZIU8	PA14_69260		isoprenoid biosynthesis protein with amidotransferase-like domain
WP_003137501.1	MULTISPECIES: nitronate monooxygenase	PA_AP	PA_DMSO	12	WP_003137501.1	5559.19	78454.5	3.81891	3.81891	1311.26	14.1126	0.00910093	0.00144701	3.90055	0.769758	Pseudomonas	0.151	36726.2	Pae_UCBPP-PA14_RefSeq.GCF_000014625.1	8	9	A0A0H2ZGA8	PA14_09580		hypothetical protein	pau00910;pau01100	Nitrogen metabolism;Metabolic pathways
WP_003087890.1	MULTISPECIES: peptidylprolyl isomerase	PA_AP	PA_DMSO	12	WP_003087890.1	2412.05	32296.2	3.74303	3.74303	1238.95	13.3895	0.00221633	0.000490606	4.02817	0.532085	Pseudomonas	0.139	18126.5	Pae_UCBPP-PA14_RefSeq.GCF_000014625.1	11	13	A0A0H2Z8N6	PA14_41390	ppiB	peptidyl-prolyl cis-trans isomerase B
WP_003141315.1	MULTISPECIES: carbon-nitrogen hydrolase family protein	PA_AP	PA_DMSO	12	WP_003141315.1	2617.68	31566.3	3.59203	3.59203	1105.89	12.0589	0.0025128	0.00053311	4.0078	0.535446	Pseudomonas	0.277	30685.9	Pae_UCBPP-PA14_RefSeq.GCF_000014625.1	15	15	A0A0H2ZFR8	PA14_58080		hypothetical protein
WP_003141230.1	MULTISPECIES: DJ-1/PfpI family protein	PA_AP	PA_DMSO	12	WP_003141230.1	29792.3	250375	3.07108	3.07108	740.401	8.40401	0.000536767	0.00016719	3.84845	0.295687	Pseudomonas	0.227	21057	Pae_UCBPP-PA14_RefSeq.GCF_000014625.1	5	7	A0A0H2ZGH5	PA14_56370		hypothetical protein
WP_003092781.1	MULTISPECIES: amidohydrolase	PA_AP	PA_DMSO	12	WP_003092781.1	20006	166596	3.05785	3.05785	732.729	8.32729	0.000507168	0.00016038	4.33289	0.331721	Pseudomonas	0.182	29967.8	Pae_UCBPP-PA14_RefSeq.GCF_000014625.1	11	13	A0A0H2ZFB9	PA14_14960		hypothetical protein	pau00250;pau01100	Alanine, aspartate and glutamate metabolism;Metabolic pathways
WP_003086772.1	MULTISPECIES: cobyrinate a,c-diamide synthase	PA_AP	PA_DMSO	12	WP_003086772.1	1363.31	8080	2.56724	2.56724	492.675	5.92675	0.0126702	0.00189058	4.20146	0.6567	Pseudomonas	0.092	46536.4	Pae_UCBPP-PA14_RefSeq.GCF_000014625.1	3	4	A0A0H2Z8M4	PA14_47760	cobB	cobyrinic acid a,c-diamide synthase	pau00860;pau01100;pau01240	Porphyrin metabolism;Metabolic pathways;Biosynthesis of cofactors
WP_003096515.1	MULTISPECIES: alanine racemase	PA_AP	PA_DMSO	12	WP_003096515.1	7602.66	34777.3	2.19357	2.19357	357.436	4.57436	0.000667979	0.000197023	4.48939	0.270864	Pseudomonas	0.23	38983.9	Pae_UCBPP-PA14_RefSeq.GCF_000014625.1	9	9	A0A0H2ZJ23	PA14_69990	dadX	alanine racemase	pau00470;pau01100;pau01502	D-Amino acid metabolism;Metabolic pathways;Vancomycin resistance
WP_004365048.1	MULTISPECIES: chemotaxis protein CheB	PA_AP	PA_DMSO	12	WP_004365048.1	19823.2	89419	2.17339	2.17339	351.083	4.51083	0.00384363	0.000745194	3.99051	0.344528	Pseudomonas	0.108	37166	Pae_UCBPP-PA14_RefSeq.GCF_000014625.1	6	8	A0A0H2ZKW7	PA14_05400		methylesterase	pau02020	Two-component system
WP_003138749.1	MULTISPECIES: universal stress protein	PA_AP	PA_DMSO	12	WP_003138749.1	8797.13	37958.7	2.10933	2.10933	331.49	4.3149	0.00032034	0.000114479	4.28271	0.206369	Pseudomonas	0.223	16004.4	Pae_UCBPP-PA14_RefSeq.GCF_000014625.1	5	6	A0A0H2ZCU2	PA14_27450		hypothetical protein
