# Supplementary material for: Bioorthogonal Click Chemistry for Antibody-Free Profiling of Acetylation, Propionylation, and Butyrylation in Pseudomonas aeruginosa and Methicillin-Resistant Staphylococcus aureus
Source: ACS Infect Dis. 2026 Feb 16;12(3):1142–54. doi: 10.1021/acsinfecdis.5c00985 (PMC12993845; doi:10.1021/acsinfecdis.5c00985)
Supplement: Supplementary file 6 [file id5c00985_si_006.xlsx]

## Sheet: unique_full_rows_to_PA_AB
Table S6. Unique butyrylated proteins in Pseudomonas aeruginosa compared to acetylated and propionylated proteins
ProteinGroups	ProteinDescriptions	Condition Numerator	Condition Denominator	# of Ratios	Group	AVG Group Quantity Denominator	AVG Group Quantity Numerator	AVG Log2 Ratio	Absolute AVG Log2 Ratio	% Change	Ratio	Pvalue	Qvalue	Degrees Of Freedom	Standard Error	Organisms	Protein Coverage	Molecular Weight	FASTAName	# Unique Total Peptides	# Unique Total EG.Id	UniProt	Locus Tag	Gene Name	Gene Description	KEGG Pathways	KEGG Pathway Descriptions
WP_003139698.1	MULTISPECIES: glutathione-disulfide reductase	PA_AB	PA_DMSO	14	WP_003139698.1	5517.35	290026	5.71606	5.71606	5156.62	52.5662	5.07e-07	2.47e-07	5.99164	0.256551	Pseudomonas	0.131	49237.2	Pae_UCBPP-PA14_RefSeq.GCF_000014625.1	16	21	A0A0H2ZA70	PA14_38330	gor	glutathione reductase	pau00480;pau01100	Glutathione metabolism;Metabolic pathways
WP_003086245.1	MULTISPECIES: anthraniloyl-CoA anthraniloyltransferase	PA_AB	PA_DMSO	14	WP_003086245.1	101310	4887704	5.5923	5.5923	4724.48	48.2448	6.56e-06	1.87e-06	5.97039	0.38878	Pseudomonas	0.234	36406.9	Pae_UCBPP-PA14_RefSeq.GCF_000014625.1	22	38	A0A0H2Z7U1	PA14_51390	pqsD	3-oxoacyl-ACP synthase	pau00405;pau01110;pau02024;pau02025	Phenazine biosynthesis;Biosynthesis of secondary metabolites;Quorum sensing;Biofilm formation - Pseudomonas aeruginosa
WP_003139455.1	MULTISPECIES: dihydrolipoamide acetyltransferase family protein	PA_AB	PA_DMSO	12	WP_003139455.1	1004.2	40464.3	5.33253	5.33253	3929.5	40.295	3.41e-06	1.1e-06	6.02636	0.342579	Pseudomonas	0.07	45763.1	Pae_UCBPP-PA14_RefSeq.GCF_000014625.1	11	13	A0A0H2ZB21	PA14_35500	bkdB	branched-chain alpha-keto acid dehydrogenase subunit E2	pau00280;pau00640;pau00785;pau01100;pau01110;pau01210	Valine, leucine and isoleucine degradation;Propanoate metabolism;Lipoic acid metabolism;Metabolic pathways;Biosynthesis of secondary metabolites;2-Oxocarboxylic acid metabolism
WP_003109509.1	MULTISPECIES: T3SS regulon anti-activator ExsD	PA_AB	PA_DMSO	14	WP_003109509.1	17155.1	575305	5.06762	5.06762	3253.56	33.5356	4.18e-06	1.3e-06	5.73964	0.300586	Pseudomonadati	0.156	31363.6	Pae_UCBPP-PA14_RefSeq.GCF_000014625.1	15	15	A0A0H2Z989	PA14_42380		hypothetical protein
WP_003092013.1	MULTISPECIES: 3-(3-hydroxydecanoyloxy)decanoate synthase	PA_AB	PA_DMSO	14	WP_003092013.1	2678.96	88931.9	5.05295	5.05295	3219.64	33.1964	9.11e-05	1.77e-05	4.68592	0.370229	Pseudomonas	0.102	32931.6	Pae_UCBPP-PA14_RefSeq.GCF_000014625.1	14	17	A0A0H2ZE72	PA14_19100	rhlA	rhamnosyltransferase chain A	pau02024;pau02025	Quorum sensing;Biofilm formation - Pseudomonas aeruginosa
WP_003102243.1	MULTISPECIES: hypothetical protein	PA_AB	PA_DMSO	14	WP_003102243.1	10303.8	339594	5.04256	5.04256	3195.8	32.958	2.23e-05	5.2e-06	5.97692	0.404401	Pseudomonas	0.333	8690.98	Pae_UCBPP-PA14_RefSeq.GCF_000014625.1	4	4	A0A0H2ZI44	PA14_63220		hypothetical protein
WP_003090505.1	MULTISPECIES: 6-carboxytetrahydropterin synthase QueD	PA_AB	PA_DMSO	14	WP_003090505.1	1527.58	43293.6	4.82483	4.82483	2734.12	28.3412	0.000685891	0.000111323	5.93624	0.757431	Pseudomonas	0.076	13788.6	Pae_UCBPP-PA14_RefSeq.GCF_000014625.1	5	5	A0A0H2ZC22	PA14_29600		6-pyruvoyl-tetrahydropterin synthase	pau00790;pau01100;pau01240	Folate biosynthesis;Metabolic pathways;Biosynthesis of cofactors
WP_003110233.1	MULTISPECIES: 3-oxoadipyl-CoA thiolase	PA_AB	PA_DMSO	14	WP_003110233.1	1122.75	30424.8	4.76014	4.76014	2609.85	27.0985	1.39e-06	5.36e-07	6.0409	0.237664	Pseudomonas	0.055	42074.2	Pae_UCBPP-PA14_RefSeq.GCF_000014625.1	14	16	A0A0H2ZK25	PA14_02790	pcaF	beta-ketoadipyl CoA thiolase	pau00362;pau01120	Benzoate degradation;Microbial metabolism in diverse environments
WP_003136094.1	MULTISPECIES: YaiI/YqxD family protein	PA_AB	PA_DMSO	14	WP_003136094.1	2042.57	53727.9	4.71721	4.71721	2530.41	26.3041	4.99e-06	1.5e-06	5.62976	0.268855	Pseudomonas	0.15	17846.6	Pae_UCBPP-PA14_RefSeq.GCF_000014625.1	4	5	Q02EB7	PA14_69280		hypothetical protein
WP_003138213.1	MULTISPECIES: dihydrolipoamide acetyltransferase family protein	PA_AB	PA_DMSO	14	WP_003138213.1	1244.83	29698.9	4.57639	4.57639	2285.79	23.8579	8.95e-06	2.4e-06	4.61143	0.185245	Pseudomonas	0.086	39490.9	Pae_UCBPP-PA14_RefSeq.GCF_000014625.1	7	7	A0A0H2ZEB3	PA14_19920		branched-chain alpha-keto acid dehydrogenase subunit E2	pau00280;pau00640;pau00785;pau01100;pau01110;pau01210	Valine, leucine and isoleucine degradation;Propanoate metabolism;Lipoic acid metabolism;Metabolic pathways;Biosynthesis of secondary metabolites;2-Oxocarboxylic acid metabolism
WP_003140365.1	MULTISPECIES: palmitoyltransferase PagP	PA_AB	PA_DMSO	12	WP_003140365.1	2862.34	66425.8	4.53647	4.53647	2220.68	23.2068	2.62e-05	6.02e-06	6.17926	0.393972	Pseudomonas	0.046	16782.1	Pae_UCBPP-PA14_RefSeq.GCF_000014625.1	6	7	A0A0H2Z8K3	PA14_46900		hypothetical protein
WP_003138289.1	MULTISPECIES: alpha-ketoglutarate-dependent dioxygenase AlkB family protein	PA_AB	PA_DMSO	12	WP_003138289.1	813.688	16926.2	4.37864	4.37864	1980.19	20.8019	1.24e-05	3.12e-06	4.21409	0.190686	Pseudomonas	0.05	23247.4	Pae_UCBPP-PA14_RefSeq.GCF_000014625.1	5	6	A0A0H2ZDY4	PA14_21250	alkB	hypothetical protein
WP_003099587.1	MULTISPECIES: dihydroneopterin aldolase	PA_AB	PA_DMSO	14	WP_003099587.1	3901.16	76959.4	4.30212	4.30212	1872.73	19.7273	8.52e-05	1.66e-05	3.51025	0.210417	Pseudomonas	0.145	13140	Pae_UCBPP-PA14_RefSeq.GCF_000014625.1	3	5	A0A0H2ZKJ2	PA14_07590	folB	dihydroneopterin aldolase	pau00790;pau01100;pau01240	Folate biosynthesis;Metabolic pathways;Biosynthesis of cofactors
WP_003091389.1	MULTISPECIES: phosphoribosylanthranilate isomerase	PA_AB	PA_DMSO	14	WP_003091389.1	2359.59	45331.1	4.26389	4.26389	1821.14	19.2114	2.27e-06	7.9e-07	4.18541	0.146707	Pseudomonas	0.071	22268.5	Pae_UCBPP-PA14_RefSeq.GCF_000014625.1	4	5	Q02PS6	PA14_23850	trpF	N-(5'-phosphoribosyl)anthranilate isomerase	pau00400;pau01100;pau01110;pau01230	Phenylalanine, tyrosine and tryptophan biosynthesis;Metabolic pathways;Biosynthesis of secondary metabolites;Biosynthesis of amino acids
WP_003109902.1	MULTISPECIES: lipopolysaccharide kinase InaA family protein	PA_AB	PA_DMSO	12	WP_003109902.1	719.888	13447.6	4.22343	4.22343	1768.01	18.6801	1.51e-05	3.71e-06	3.50113	0.103989	Pseudomonas	0.029	29001.4	Pae_UCBPP-PA14_RefSeq.GCF_000014625.1	8	9	A0A0H2ZIA4	PA14_66210		hypothetical protein
WP_003141910.1	MULTISPECIES: acyl-CoA dehydrogenase C-terminal domain-containing protein	PA_AB	PA_DMSO	14	WP_003141910.1	1319.43	22802.7	4.11122	4.11122	1628.22	17.2822	0.00203082	0.000301041	3.69291	0.536698	Pseudomonas	0.23	64562.7	Pae_UCBPP-PA14_RefSeq.GCF_000014625.1	19	21	A0A0H2ZIQ1	PA14_68510		acyl-CoA dehydrogenase	pau00920;pau01100;pau01120	Sulfur metabolism;Metabolic pathways;Microbial metabolism in diverse environments
WP_003097330.1	MULTISPECIES: Hpt domain-containing protein	PA_AB	PA_DMSO	12	WP_003097330.1	591.25	9715.32	4.03842	4.03842	1543.18	16.4318	0.000153888	2.83e-05	4.60292	0.361621	Bacteria	0.091	13422.2	Pae_UCBPP-PA14_RefSeq.GCF_000014625.1	2	2	A0A0H2ZJV3	PA14_00420		histidine phosphotransfer domain-containing protein
WP_003092809.1	MULTISPECIES: 23S rRNA (adenine(2503)-C(2))-methyltransferase RlmN	PA_AB	PA_DMSO	14	WP_003092809.1	9871.66	160018	4.0188	4.0188	1520.99	16.2099	9.84e-06	2.59e-06	5.81898	0.300788	Pseudomonas	0.066	41699.9	Pae_UCBPP-PA14_RefSeq.GCF_000014625.1	12	13	Q02RW0	PA14_14830		hypothetical protein
WP_003123186.1	MULTISPECIES: LEA type 2 family protein	PA_AB	PA_DMSO	14	WP_003123186.1	1804.97	28784.8	3.99526	3.99526	1494.75	15.9475	9.34e-05	1.81e-05	5.9885	0.419229	Pseudomonas	0.189	19012	Pae_UCBPP-PA14_RefSeq.GCF_000014625.1	6	7	A0A0H2Z7F9	PA14_50940		hypothetical protein
WP_003137714.1	MULTISPECIES: VOC family protein	PA_AB	PA_DMSO	14	WP_003137714.1	1990.23	30638.5	3.94434	3.94434	1439.44	15.3944	1.31e-05	3.26e-06	6.06784	0.311297	Pseudomonas	0.09	15378	Pae_UCBPP-PA14_RefSeq.GCF_000014625.1	4	4	A0A0H2ZFN4	PA14_12690		hypothetical protein
WP_003108612.1	MULTISPECIES: 2-heptyl-4(1H)-quinolone synthase subunit PqsC	PA_AB	PA_DMSO	14	WP_003108612.1	180721	2.76314e+06	3.93447	3.93447	1428.95	15.2895	0.000133042	2.49e-05	5.50207	0.417319	Pseudomonas	0.239	38238.7	Pae_UCBPP-PA14_RefSeq.GCF_000014625.1	18	31	A0A0H2Z7A3	PA14_51410	pqsC	PqsC	pau00405;pau01110;pau02024;pau02025	Phenazine biosynthesis;Biosynthesis of secondary metabolites;Quorum sensing;Biofilm formation - Pseudomonas aeruginosa
WP_003135262.1	MULTISPECIES: GNAT family N-acetyltransferase	PA_AB	PA_DMSO	14	WP_003135262.1	2120.6	30903.5	3.86523	3.86523	1357.3	14.573	1.82e-05	4.34e-06	6.21775	0.331257	Pseudomonas	0.144	17771.4	Pae_UCBPP-PA14_RefSeq.GCF_000014625.1	3	3	A0A0H2ZHW4	PA14_63350		GNAT family acetyltransferase
WP_003087915.1	MULTISPECIES: response regulator transcription factor ParR	PA_AB	PA_DMSO	14	WP_003087915.1	1851.62	23411.6	3.66037	3.66037	1164.39	12.6439	2.14e-05	5.02e-06	6.27793	0.327078	Pseudomonas	0.077	26575.9	Pae_UCBPP-PA14_RefSeq.GCF_000014625.1	5	5	A0A0H2Z8P1	PA14_41260		two-component response regulator	pau01501;pau01503;pau02020	beta-Lactam resistance;Cationic antimicrobial peptide (CAMP) resistance;Two-component system
WP_003141773.1	MULTISPECIES: uroporphyrinogen decarboxylase	PA_AB	PA_DMSO	14	WP_003141773.1	5166.28	61566.6	3.57495	3.57495	1091.7	11.917	8.62e-06	2.33e-06	5.81028	0.26988	Pseudomonas	0.059	38839.5	Pae_UCBPP-PA14_RefSeq.GCF_000014625.1	10	11	Q02EY3	PA14_66550	hemE	uroporphyrinogen decarboxylase	pau00860;pau01100;pau01110;pau01240	Porphyrin metabolism;Metabolic pathways;Biosynthesis of secondary metabolites;Biosynthesis of cofactors
WP_003109458.1	MULTISPECIES: ammonia-dependent NAD(+) synthetase	PA_AB	PA_DMSO	14	WP_003109458.1	39169.8	456921	3.54413	3.54413	1066.51	11.6651	8.99e-06	2.41e-06	5.88401	0.255761	Pseudomonas	0.429	29680.7	Pae_UCBPP-PA14_RefSeq.GCF_000014625.1	16	20	Q02F98	PA14_64980	nadE	NAD synthetase	pau00760;pau01100;pau01240	Nicotinate and nicotinamide metabolism;Metabolic pathways;Biosynthesis of cofactors
WP_003109893.1	MULTISPECIES: hypothetical protein	PA_AB	PA_DMSO	14	WP_003109893.1	2426.37	26709.9	3.4605	3.4605	1000.81	11.0081	1.72e-06	6.31e-07	6.31141	0.21207	Pseudomonas	0.269	25015.8	Pae_UCBPP-PA14_RefSeq.GCF_000014625.1	8	11	A0A0H2ZI91	PA14_66090		hypothetical protein
WP_003088985.1	MULTISPECIES: hypothetical protein	PA_AB	PA_DMSO	14	WP_003088985.1	13671.3	145659	3.41336	3.41336	965.43	10.6543	1.52e-05	3.73e-06	6.8319	0.305071	Pseudomonas	0.153	20943.1	Pae_UCBPP-PA14_RefSeq.GCF_000014625.1	4	6	A0A0H2ZAS6	PA14_36450		hypothetical protein
WP_003102299.1	MULTISPECIES: thiolase family protein	PA_AB	PA_DMSO	14	WP_003102299.1	3111.29	32148	3.36915	3.36915	933.271	10.3327	2.92e-08	2.8e-08	6.60899	0.112835	Pseudomonas	0.079	42069	Pae_UCBPP-PA14_RefSeq.GCF_000014625.1	9	11	A0A0H2ZD56	PA14_19430		acyl-CoA thiolase	pau00071;pau00280;pau00362;pau00592;pau00907;pau00984;pau01100;pau01110;pau01120;pau01212	Fatty acid degradation;Valine, leucine and isoleucine degradation;Benzoate degradation;alpha-Linolenic acid metabolism;Pinene, camphor and geraniol degradation;Steroid degradation;Metabolic pathways;Biosynthesis of secondary metabolites;Microbial metabolism in diverse environments;Fatty acid metabolism
WP_003095286.1	MULTISPECIES: DsrE family protein	PA_AB	PA_DMSO	14	WP_003095286.1	25251.9	250549	3.31063	3.31063	892.196	9.92196	7.79e-06	2.15e-06	6.27566	0.248351	Pseudomonas	0.168	13545.5	Pae_UCBPP-PA14_RefSeq.GCF_000014625.1	2	2	A0A0H2ZGX5	PA14_63360		hypothetical protein
WP_003113213.1	MULTISPECIES: symmetrical bis(5'-nucleosyl)-tetraphosphatase	PA_AB	PA_DMSO	14	WP_003113213.1	7582.58	74914	3.30447	3.30447	887.974	9.87974	3.34e-06	1.08e-06	6.28115	0.227328	Pseudomonas	0.205	32018.8	Pae_UCBPP-PA14_RefSeq.GCF_000014625.1	11	13	Q02TH3	PA14_07700	apaH	diadenosine tetraphosphatase	pau00230;pau01100	Purine metabolism;Metabolic pathways
WP_016254125.1	MULTISPECIES: DUF488 domain-containing protein	PA_AB	PA_DMSO	14	WP_016254125.1	9153.92	88835.3	3.27867	3.27867	870.462	9.70462	1.27e-05	3.17e-06	6.23094	0.263359	Pseudomonas	0.25	15248.1	Pae_UCBPP-PA14_RefSeq.GCF_000014625.1	10	11	A0A0H2Z7U4	PA14_50620		hypothetical protein
WP_003110588.1	MULTISPECIES: thymidylate synthase	PA_AB	PA_DMSO	14	WP_003110588.1	26771	259082	3.27467	3.27467	867.773	9.67773	4.48e-05	9.48e-06	6.14832	0.32594	Pseudomonas	0.152	30016.5	Pae_UCBPP-PA14_RefSeq.GCF_000014625.1	7	11	Q02U73	PA14_04480	thyA	thymidylate synthase	pau00240;pau00670;pau01100;pau01232;pau04981	Pyrimidine metabolism;One carbon pool by folate;Metabolic pathways;Nucleotide metabolism;Folate transport and metabolism
WP_003092365.1	MULTISPECIES: 3-deoxy-8-phosphooctulonate synthase	PA_AB	PA_DMSO	14	WP_003092365.1	12842.2	120310	3.22779	3.22779	836.831	9.36831	2.04e-06	7.22e-07	6.27722	0.212253	Pseudomonas	0.359	31143.2	Pae_UCBPP-PA14_RefSeq.GCF_000014625.1	16	19	Q02RA8	PA14_17310	kdsA	2-dehydro-3-deoxyphosphooctonate aldolase	pau00541;pau01100;pau01250	Biosynthesis of various nucleotide sugars;Metabolic pathways;Biosynthesis of nucleotide sugars
WP_003134313.1	MULTISPECIES: thioredoxin-disulfide reductase	PA_AB	PA_DMSO	14	WP_003134313.1	2004.88	18620	3.21526	3.21526	828.733	9.28733	1.31e-05	3.26e-06	6.25135	0.230786	Pseudomonas	0.225	33493.9	Pae_UCBPP-PA14_RefSeq.GCF_000014625.1	7	7	A0A0H2Z624	PA14_53290	trxB2	thioredoxin reductase 2	pau00030;pau01100	Pentose phosphate pathway;Metabolic pathways
WP_003110703.1	MULTISPECIES: GTP 3',8-cyclase MoaA	PA_AB	PA_DMSO	14	WP_003110703.1	1817.1	16695.5	3.19975	3.19975	818.799	9.18799	6.46e-06	1.86e-06	6.40184	0.220761	Pseudomonas	0.13	37184.4	Pae_UCBPP-PA14_RefSeq.GCF_000014625.1	8	8	A0A0H2Z8Z3	PA14_44970	moaA2	molybdenum cofactor biosynthesis protein A	pau00790;pau01100;pau01240;pau04122	Folate biosynthesis;Metabolic pathways;Biosynthesis of cofactors;Sulfur relay system
WP_003090065.1	MULTISPECIES: Lrp/AsnC family transcriptional regulator	PA_AB	PA_DMSO	14	WP_003090065.1	696.821	6317.12	3.18041	3.18041	806.563	9.06563	8.19e-07	3.55e-07	6.38492	0.155094	Pseudomonas	0.186	16431	Pae_UCBPP-PA14_RefSeq.GCF_000014625.1	4	4	A0A0H2ZAT5	PA14_30770		AsnC family transcriptional regulator
WP_003133501.1	MULTISPECIES: threonine-phosphate decarboxylase CobD	PA_AB	PA_DMSO	14	WP_003133501.1	2096.06	18880.7	3.17116	3.17116	800.77	9.0077	3.26e-05	7.27e-06	6.64517	0.323308	Pseudomonas	0.036	36648.9	Pae_UCBPP-PA14_RefSeq.GCF_000014625.1	4	4	A0A0H2Z8I3	PA14_47720	cobC	threonine-phosphate decarboxylase	pau00860;pau01100;pau01240	Porphyrin metabolism;Metabolic pathways;Biosynthesis of cofactors
WP_003129937.1	MULTISPECIES: polyprenyl diphosphate synthase	PA_AB	PA_DMSO	14	WP_003129937.1	3656.3	32697.4	3.16072	3.16072	794.277	8.94277	2.43e-06	8.34e-07	6.42655	0.175614	Pseudomonas	0.159	28070.1	Pae_UCBPP-PA14_RefSeq.GCF_000014625.1	7	8	A0A0H2ZEV2	PA14_17110	uppS	UDP pyrophosphate synthetase	pau00550;pau00900;pau01110	Peptidoglycan biosynthesis;Terpenoid backbone biosynthesis;Biosynthesis of secondary metabolites
WP_003100303.1	MULTISPECIES: glutamate-5-semialdehyde dehydrogenase	PA_AB	PA_DMSO	14	WP_003100303.1	4986.54	41038.3	3.04086	3.04086	722.981	8.22981	1.51e-09	2.73e-09	7.51104	0.0908901	Pseudomonas	0.271	45016.2	Pae_UCBPP-PA14_RefSeq.GCF_000014625.1	15	16	Q02SH4	PA14_12010	proA	gamma-glutamyl phosphate reductase	pau00330;pau00332;pau01100;pau01110;pau01230	Arginine and proline metabolism;Carbapenem biosynthesis;Metabolic pathways;Biosynthesis of secondary metabolites;Biosynthesis of amino acids
WP_003084400.1	MULTISPECIES: RNA pyrophosphohydrolase	PA_AB	PA_DMSO	14	WP_003084400.1	5357.8	41930.1	2.96827	2.96827	682.599	7.82599	0.000247872	4.42e-05	6.5831	0.37915	Pseudomonas	0.088	18758.5	Pae_UCBPP-PA14_RefSeq.GCF_000014625.1	3	3	Q02U79	PA14_04390	ygdP	dinucleoside polyphosphate hydrolase	pau03018	RNA degradation
WP_003091210.1	MULTISPECIES: universal stress protein	PA_AB	PA_DMSO	14	WP_003091210.1	35589	270143	2.92422	2.92422	659.064	7.59064	0.000415334	7.03e-05	6.14604	0.427481	Pseudomonas	0.255	15844.2	Pae_UCBPP-PA14_RefSeq.GCF_000014625.1	7	8	A0A0H2ZD86	PA14_25040		hypothetical protein
WP_003084819.1	MULTISPECIES: biotin-dependent carboxyltransferase family protein	PA_AB	PA_DMSO	14	WP_003084819.1	1421.15	10692.2	2.91144	2.91144	652.366	7.52366	6.6e-08	5.26e-08	7.84284	0.148018	Pseudomonas	0.191	34649.6	Pae_UCBPP-PA14_RefSeq.GCF_000014625.1	10	11	A0A0H2ZKQ0	PA14_06480		hydrolase
WP_003092343.1	MULTISPECIES: tRNA pseudouridine(13) synthase TruD	PA_AB	PA_DMSO	14	WP_003092343.1	3320.26	24969.4	2.91079	2.91079	652.032	7.52032	7.71e-08	5.92e-08	7.75404	0.149021	Pseudomonas	0.141	38768.1	Pae_UCBPP-PA14_RefSeq.GCF_000014625.1	9	9	Q02R98	PA14_17440	truD	tRNA pseudouridine synthase D
WP_011666551.1	MULTISPECIES: nitroreductase family protein	PA_AB	PA_DMSO	14	WP_011666551.1	3160.61	23744.2	2.9093	2.9093	651.254	7.51254	9.7e-08	7.05e-08	7.75592	0.141023	Pseudomonas	0.045	58894.5	Pae_UCBPP-PA14_RefSeq.GCF_000014625.1	8	9	A0A0H2ZFC7	PA14_12860		hypothetical protein
WP_003139362.1	MULTISPECIES: gluconokinase, GntK/IdnK-type	PA_AB	PA_DMSO	14	WP_003139362.1	1501.22	10791	2.84562	2.84562	618.815	7.18815	1.59e-07	1.03e-07	7.43127	0.126434	Pseudomonas	0.173	18476.3	Pae_UCBPP-PA14_RefSeq.GCF_000014625.1	6	6	A0A0H2ZB13	PA14_34640		gluconokinase	pau00030;pau01100;pau01110;pau01120;pau01200	Pentose phosphate pathway;Metabolic pathways;Biosynthesis of secondary metabolites;Microbial metabolism in diverse environments;Carbon metabolism
WP_003086262.1	MULTISPECIES: peroxiredoxin	PA_AB	PA_DMSO	14	WP_003086262.1	26560.9	189088	2.83168	2.83168	611.905	7.11905	2.44e-07	1.41e-07	7.16315	0.15645	Pseudomonas	0.338	17351.8	Pae_UCBPP-PA14_RefSeq.GCF_000014625.1	7	7	A0A0H2Z7L7	PA14_51290	bcp	bacterioferritin comigratory protein
WP_003117290.1	MULTISPECIES: hypothetical protein	PA_AB	PA_DMSO	14	WP_003117290.1	2838.67	19846.4	2.80559	2.80559	599.143	6.99143	6.61e-07	3.01e-07	7.17413	0.179463	Pseudomonas	0.195	18270.9	Pae_UCBPP-PA14_RefSeq.GCF_000014625.1	4	4	A0A0H2ZB06	PA14_35850		hypothetical protein
WP_003093313.1	MULTISPECIES: bifunctional 3,4-dihydroxy-2-butanone-4-phosphate synthase/GTP cyclohydrolase II	PA_AB	PA_DMSO	14	WP_003093313.1	9964.59	69347.4	2.79896	2.79896	595.939	6.95939	2.12e-07	1.29e-07	6.90001	0.141672	Pseudomonas	0.312	39438.2	Pae_UCBPP-PA14_RefSeq.GCF_000014625.1	13	16	A0A0H2ZEN7	PA14_11420	ribB	bifunctional 3,4-dihydroxy-2-butanone 4-phosphate synthase/GTP cyclohydrolase II-like protein	pau00740;pau00790;pau01100;pau01110;pau01240	Riboflavin metabolism;Folate biosynthesis;Metabolic pathways;Biosynthesis of secondary metabolites;Biosynthesis of cofactors
WP_003105217.1	MULTISPECIES: malate synthase G	PA_AB	PA_DMSO	14	WP_003105217.1	107473	732211	2.76829	2.76829	581.299	6.81299	0.000985527	0.00015469	6.10197	0.457386	Pseudomonas	0.288	78632	Pae_UCBPP-PA14_RefSeq.GCF_000014625.1	31	43	Q02TT1	PA14_06290	glcB	malate synthase G	pau00620;pau00630;pau01100;pau01110;pau01120;pau01200	Pyruvate metabolism;Glyoxylate and dicarboxylate metabolism;Metabolic pathways;Biosynthesis of secondary metabolites;Microbial metabolism in diverse environments;Carbon metabolism
WP_003102573.1	MULTISPECIES: glycosyltransferase family 4 protein	PA_AB	PA_DMSO	14	WP_003102573.1	2797.62	18967	2.76122	2.76122	577.97	6.7797	0.000148038	2.74e-05	6.39261	0.324703	Pseudomonas	0.043	42016.3	Pae_UCBPP-PA14_RefSeq.GCF_000014625.1	3	3	A0A0H2ZJB5	PA14_71920	wbpY	glycosyltransferase WbpY
WP_003140841.1	MULTISPECIES: quinone oxidoreductase family protein	PA_AB	PA_DMSO	14	WP_003140841.1	7864.38	52721.3	2.74498	2.74498	570.38	6.7038	1.81e-08	1.91e-08	8.26459	0.134858	Pseudomonas	0.207	33337.4	Pae_UCBPP-PA14_RefSeq.GCF_000014625.1	10	10	A0A0H2Z774	PA14_53110		oxidoreductase
WP_003137937.1	MULTISPECIES: CaiB/BaiF CoA transferase family protein	PA_AB	PA_DMSO	14	WP_003137937.1	1336.28	8951.75	2.74395	2.74395	569.9	6.699	2.39e-07	1.39e-07	8.16158	0.166739	Pseudomonas	0.064	44881.4	Pae_UCBPP-PA14_RefSeq.GCF_000014625.1	12	15	A0A0H2ZEZ5	PA14_16130		hypothetical protein
WP_003139739.1	MULTISPECIES: acetoacetate--CoA ligase	PA_AB	PA_DMSO	14	WP_003139739.1	16980.3	113058	2.73513	2.73513	565.821	6.65821	5.59e-05	1.15e-05	4.16538	0.170908	Pseudomonas	0.184	71885.9	Pae_UCBPP-PA14_RefSeq.GCF_000014625.1	22	25	A0A0H2ZAD4	PA14_38690		acetoacetyl-CoA synthetase	pau00280;pau00650;pau01100	Valine, leucine and isoleucine degradation;Butanoate metabolism;Metabolic pathways
WP_003138114.1	MULTISPECIES: dihydroorotase	PA_AB	PA_DMSO	14	WP_003138114.1	14515.6	96129	2.72737	2.72737	562.245	6.62245	1.72e-06	6.31e-07	6.67197	0.18346	Pseudomonas	0.25	38406.7	Pae_UCBPP-PA14_RefSeq.GCF_000014625.1	13	19	Q02QZ8	PA14_18710	pyrC	dihydroorotase	pau00240;pau01100;pau01240	Pyrimidine metabolism;Metabolic pathways;Biosynthesis of cofactors
WP_016254196.1	MULTISPECIES: type I-F CRISPR-associated endoribonuclease Cas6/Csy4	PA_AB	PA_DMSO	14	WP_016254196.1	16680.2	107884	2.69328	2.69328	546.781	6.46781	1.09e-07	7.7e-08	8.40852	0.178637	Pseudomonas	0.225	21391.5	Pae_UCBPP-PA14_RefSeq.GCF_000014625.1	5	5	Q02MM2	PA14_33300		hypothetical protein
WP_003095916.1	MULTISPECIES: D-aminoacyl-tRNA deacylase	PA_AB	PA_DMSO	14	WP_003095916.1	4438.42	28600.3	2.68791	2.68791	544.381	6.44381	0.00106649	0.00016572	6.34222	0.407181	Pseudomonas	0.09	15559.9	Pae_UCBPP-PA14_RefSeq.GCF_000014625.1	3	3	Q02ET8	PA14_67100		D-tyrosyl-tRNA(Tyr) deacylase
WP_003146131.1	MULTISPECIES: tRNA glutamyl-Q(34) synthetase GluQRS	PA_AB	PA_DMSO	14	WP_003146131.1	7835.86	50184.4	2.67908	2.67908	540.446	6.40446	2.73e-08	2.64e-08	7.72737	0.131715	Pseudomonas	0.116	32540.9	Pae_UCBPP-PA14_RefSeq.GCF_000014625.1	9	10	Q02FU9	PA14_62510		glutamyl-Q tRNA(Asp) synthetase
WP_003102591.1	MULTISPECIES: PP0621 family protein	PA_AB	PA_DMSO	12	WP_003102591.1	1887.08	12081.3	2.67855	2.67855	540.212	6.40212	0.288335	0.0322831	2.02139	0.650265	Pseudomonas	0.148	9581.03	Pae_UCBPP-PA14_RefSeq.GCF_000014625.1	1	1	Q02GC9	PA14_60240		hypothetical protein
WP_003110596.1	MULTISPECIES: MarR family winged helix-turn-helix transcriptional regulator	PA_AB	PA_DMSO	14	WP_003110596.1	865.632	5479.94	2.66233	2.66233	533.056	6.33056	3.59e-06	1.15e-06	6.45578	0.171754	Pseudomonas	0.071	17040.9	Pae_UCBPP-PA14_RefSeq.GCF_000014625.1	5	6	A0A0H2ZHN9	PA14_68110		transcriptional regulator
WP_011666524.1	hypothetical protein	PA_AB	PA_DMSO	14	WP_011666524.1	3367.48	21048.2	2.64396	2.64396	525.043	6.25043	4.67e-05	9.82e-06	6.77482	0.295341	Pseudomonas aeruginosa	0.13	15726.9	Pae_UCBPP-PA14_RefSeq.GCF_000014625.1	5	5	A0A0H2ZK65	PA14_00740		lipoprotein
WP_003086981.1	MULTISPECIES: hypothetical protein	PA_AB	PA_DMSO	12	WP_003086981.1	545.345	3371.46	2.62813	2.62813	518.226	6.18226	0.000588015	9.68e-05	4.70957	0.224527	Pseudomonas	0.08	12214.9	Pae_UCBPP-PA14_RefSeq.GCF_000014625.1	2	2	A0A0H2Z8B3	PA14_46340		hypothetical protein
WP_003138209.1	MULTISPECIES: SirB1 family protein	PA_AB	PA_DMSO	14	WP_003138209.1	4099.37	25304.7	2.62593	2.62593	517.282	6.17282	7.47e-06	2.08e-06	6.52704	0.221824	Pseudomonas	0.304	29933.3	Pae_UCBPP-PA14_RefSeq.GCF_000014625.1	12	13	A0A0H2ZE96	PA14_19860		hypothetical protein
WP_003096763.1	MULTISPECIES: hypothetical protein	PA_AB	PA_DMSO	6	WP_003096763.1	637.428	3927.02	2.6231	2.6231	516.072	6.16072	0.00239052	0.000350591	3.64297	0.212437	Pseudomonas	0.19	6868.68	Pae_UCBPP-PA14_RefSeq.GCF_000014625.1	4	4	A0A0H2ZJL0	PA14_71380		hypothetical protein
WP_003093235.1	MULTISPECIES: GNAT family N-acetyltransferase	PA_AB	PA_DMSO	14	WP_003093235.1	87975.3	537464	2.611	2.611	510.926	6.10926	0.000400749	6.8e-05	6.35712	0.401573	Pseudomonas	0.366	18048.7	Pae_UCBPP-PA14_RefSeq.GCF_000014625.1	11	12	A0A0H2ZFJ6	PA14_11750		acetyltransferase
WP_003094362.1	MULTISPECIES: HPr family phosphocarrier protein	PA_AB	PA_DMSO	14	WP_003094362.1	3154.92	18770.6	2.5728	2.5728	494.961	5.94961	2.41e-05	5.58e-06	5.70301	0.206646	Pseudomonas	0.133	9702.15	Pae_UCBPP-PA14_RefSeq.GCF_000014625.1	2	2	A0A0H2ZGK7	PA14_57980		phosphoryl carrier protein	pau02060	Phosphotransferase system (PTS)
WP_003084817.1	MULTISPECIES: 5-oxoprolinase subunit B family protein	PA_AB	PA_DMSO	14	WP_003084817.1	1540.46	9025	2.55056	2.55056	485.863	5.85863	9.2e-10	1.89e-09	9.28801	0.101892	Pseudomonas	0.082	33000.6	Pae_UCBPP-PA14_RefSeq.GCF_000014625.1	4	4	A0A0H2ZLI0	PA14_06460		hypothetical protein
WP_016254376.1	MULTISPECIES: cyclic-di-GMP receptor FimW	PA_AB	PA_DMSO	14	WP_016254376.1	52297	302612	2.53267	2.53267	478.641	5.78641	1.18e-05	3e-06	7.10892	0.232592	Pseudomonas	0.221	67885.7	Pae_UCBPP-PA14_RefSeq.GCF_000014625.1	21	28	Q02F60	PA14_65520		hypothetical protein	pau02025	Biofilm formation - Pseudomonas aeruginosa
WP_003082462.1	MULTISPECIES: tRNA 2-thiocytidine(32) synthetase TtcA	PA_AB	PA_DMSO	14	WP_003082462.1	1830.37	10583	2.53154	2.53154	478.189	5.78189	0.000280396	4.94e-05	4.51927	0.213533	Pseudomonas	0.073	31260.2	Pae_UCBPP-PA14_RefSeq.GCF_000014625.1	9	10	Q02J28	PA14_48870		C32 tRNA thiolase
WP_003093223.1	MULTISPECIES: oxidoreductase	PA_AB	PA_DMSO	14	WP_003093223.1	21409.1	123492	2.52812	2.52812	476.821	5.76821	8.58e-06	2.32e-06	6.91182	0.223738	Pseudomonas	0.141	23128.9	Pae_UCBPP-PA14_RefSeq.GCF_000014625.1	9	9	A0A0H2ZFS5	PA14_11890		hypothetical protein
WP_003092824.1	MULTISPECIES: co-chaperone HscB	PA_AB	PA_DMSO	14	WP_003092824.1	9198.7	52380.5	2.50953	2.50953	469.434	5.69434	6.07e-08	4.95e-08	7.97616	0.134545	Pseudomonas	0.225	20234.8	Pae_UCBPP-PA14_RefSeq.GCF_000014625.1	8	8	Q02RW5	PA14_14770	hscB	co-chaperone HscB
WP_003090351.1	MULTISPECIES: UvrY/SirA/GacA family response regulator transcription factor	PA_AB	PA_DMSO	14	WP_003090351.1	2440.4	13516.2	2.4695	2.4695	453.85	5.5385	7.72e-06	2.14e-06	7.88039	0.228977	Pseudomonas	0.276	23608.5	Pae_UCBPP-PA14_RefSeq.GCF_000014625.1	7	7	A0A0H2ZC55	PA14_30650	gacA	response regulator GacA	pau02020;pau02025	Two-component system;Biofilm formation - Pseudomonas aeruginosa
WP_003093570.1	MULTISPECIES: B3/4 domain-containing protein	PA_AB	PA_DMSO	14	WP_003093570.1	7033.48	38348.5	2.44686	2.44686	445.227	5.45227	1.78e-05	4.26e-06	6.3472	0.217737	Pseudomonas	0.142	25862.7	Pae_UCBPP-PA14_RefSeq.GCF_000014625.1	4	5	A0A0H2ZG65	PA14_09810		hypothetical protein
WP_003096329.1	MULTISPECIES: NADPH:quinone oxidoreductase family protein	PA_AB	PA_DMSO	14	WP_003096329.1	5948.26	31845.9	2.42057	2.42057	435.382	5.35382	3.97e-06	1.25e-06	8.09283	0.213155	Pseudomonas	0.138	33983.1	Pae_UCBPP-PA14_RefSeq.GCF_000014625.1	8	8	A0A0H2ZIT8	PA14_69110		oxidoreductase
WP_003141626.1	MULTISPECIES: molybdopterin-synthase adenylyltransferase MoeB	PA_AB	PA_DMSO	14	WP_003141626.1	5699.48	30220	2.4066	2.4066	430.223	5.30223	2.11e-05	4.95e-06	6.8321	0.237289	Pseudomonas	0.254	26575.5	Pae_UCBPP-PA14_RefSeq.GCF_000014625.1	7	7	A0A0H2ZHK9	PA14_61670	moeB	molybdopterin biosynthesis protein MoeB	pau04122	Sulfur relay system
WP_003092439.1	MULTISPECIES: SufE family protein	PA_AB	PA_DMSO	14	WP_003092439.1	3510.35	18546.7	2.40148	2.40148	428.344	5.28344	0.000309884	5.4e-05	6.74963	0.391875	Pseudomonas	0.143	15927	Pae_UCBPP-PA14_RefSeq.GCF_000014625.1	6	7	A0A0H2ZES2	PA14_16920		hypothetical protein
WP_004365041.1	MULTISPECIES: dihydroorotase	PA_AB	PA_DMSO	14	WP_004365041.1	1537.85	8074.29	2.39242	2.39242	425.039	5.25039	1.02e-06	4.23e-07	9.88378	0.189745	Pseudomonas	0.083	44064.1	Pae_UCBPP-PA14_RefSeq.GCF_000014625.1	5	6	A0A0H2ZL93	PA14_05250	pyrC	dihydroorotase	pau00240;pau01100;pau01240	Pyrimidine metabolism;Metabolic pathways;Biosynthesis of cofactors
WP_003096316.1	MULTISPECIES: cell division protein ZapA	PA_AB	PA_DMSO	14	WP_003096316.1	1175.88	6106.86	2.37669	2.37669	419.342	5.19342	4.71e-05	9.9e-06	6.75747	0.239451	Pseudomonas	0.212	11655.1	Pae_UCBPP-PA14_RefSeq.GCF_000014625.1	6	6	A0A0H2ZIU1	PA14_69030		hypothetical protein
WP_003102657.1	MULTISPECIES: nicotinate phosphoribosyltransferase	PA_AB	PA_DMSO	12	WP_003102657.1	707.468	3672.17	2.3759	2.3759	419.059	5.19059	4.46e-05	9.46e-06	4.15711	0.156479	Pseudomonas	0.03	45690.7	Pae_UCBPP-PA14_RefSeq.GCF_000014625.1	7	8	A0A0H2ZGU3	PA14_56900	pncB2	nicotinate phosphoribosyltransferase	pau00760;pau01100;pau01240	Nicotinate and nicotinamide metabolism;Metabolic pathways;Biosynthesis of cofactors
WP_003095356.1	MULTISPECIES: pseudopaline biosynthesis dehydrogenase CntM	PA_AB	PA_DMSO	14	WP_003095356.1	16679.6	85483.9	2.35757	2.35757	412.507	5.12507	4.88e-06	1.48e-06	7.808	0.217568	Pseudomonas	0.171	47698.7	Pae_UCBPP-PA14_RefSeq.GCF_000014625.1	11	12	A0A0H2ZH12	PA14_63920	cntM	CntM	pau00470;pau01100	D-Amino acid metabolism;Metabolic pathways
WP_003094297.1	MULTISPECIES: cell division protein ZapE	PA_AB	PA_DMSO	14	WP_003094297.1	9127.12	46599.4	2.35208	2.35208	410.56	5.1056	1.18e-06	4.73e-07	9.32029	0.213128	Pseudomonas	0.137	41993.1	Pae_UCBPP-PA14_RefSeq.GCF_000014625.1	12	13	A0A0H2ZGZ2	PA14_57650		hypothetical protein
WP_003082056.1	MULTISPECIES: glycine zipper 2TM domain-containing protein	PA_AB	PA_DMSO	14	WP_003082056.1	1300.3	6532.52	2.32879	2.32879	402.384	5.02384	0.000126938	2.39e-05	6.63606	0.315989	Pseudomonas	0.234	15648.8	Pae_UCBPP-PA14_RefSeq.GCF_000014625.1	5	6	A0A0H2Z6N8	PA14_50740		hypothetical protein
WP_003141580.1	MULTISPECIES: hypothetical protein	PA_AB	PA_DMSO	12	WP_003141580.1	2842.62	14232.3	2.32388	2.32388	400.676	5.00676	0.000725436	0.000117357	6.69408	0.451668	Pseudomonas	0.063	13784.6	Pae_UCBPP-PA14_RefSeq.GCF_000014625.1	4	5	A0A0H2ZHP3	PA14_60900		hypothetical protein
WP_003140013.1	MULTISPECIES: aminodeoxychorismate synthase component I	PA_AB	PA_DMSO	14	WP_003140013.1	7281.2	36334.4	2.31909	2.31909	399.017	4.99017	3.55e-07	1.88e-07	8.96391	0.178058	Pseudomonas	0.148	49634.5	Pae_UCBPP-PA14_RefSeq.GCF_000014625.1	12	13	A0A0H2Z9L0	PA14_41820	pabB	para-aminobenzoate synthase component I	pau00790;pau01240	Folate biosynthesis;Biosynthesis of cofactors
WP_003086023.1	MULTISPECIES: hypothetical protein	PA_AB	PA_DMSO	14	WP_003086023.1	7976.98	39647.4	2.31331	2.31331	397.023	4.97023	9.08e-06	2.42e-06	6.86976	0.204988	Pseudomonas	0.213	15760	Pae_UCBPP-PA14_RefSeq.GCF_000014625.1	5	5	A0A0H2Z7E0	PA14_52280		hypothetical protein
WP_003132242.1	MULTISPECIES: putative glycolipid-binding domain-containing protein	PA_AB	PA_DMSO	14	WP_003132242.1	3843.55	19040	2.30852	2.30852	395.375	4.95375	2.5e-06	8.53e-07	6.51435	0.16447	Pseudomonas	0.176	21561.1	Pae_UCBPP-PA14_RefSeq.GCF_000014625.1	5	6	A0A0H2ZAF7	PA14_38720		hypothetical protein
WP_003137690.1	MULTISPECIES: 23S rRNA (pseudouridine(1915)-N(3))-methyltransferase RlmH	PA_AB	PA_DMSO	14	WP_003137690.1	6715.31	32982.3	2.29617	2.29617	391.151	4.91151	8.63e-07	3.7e-07	8.78836	0.189816	Pseudomonas	0.116	17806.6	Pae_UCBPP-PA14_RefSeq.GCF_000014625.1	3	3	Q02SH1	PA14_12050		rRNA large subunit methyltransferase
WP_003141130.1	MULTISPECIES: toxA transcriptional regulator ToxR	PA_AB	PA_DMSO	14	WP_003141130.1	5286.44	24831.2	2.23178	2.23178	369.715	4.69715	8e-05	1.57e-05	7.33314	0.299356	Pseudomonas	0.066	28791	Pae_UCBPP-PA14_RefSeq.GCF_000014625.1	2	2	A0A0H2Z6M1	PA14_55160	toxR	transcriptional regulator ToxR
WP_003087448.1	MULTISPECIES: dienelactone hydrolase family protein	PA_AB	PA_DMSO	14	WP_003087448.1	78197.1	365356	2.22412	2.22412	367.225	4.67225	8.21e-07	3.55e-07	7.76452	0.167234	Pseudomonas	0.232	25777.3	Pae_UCBPP-PA14_RefSeq.GCF_000014625.1	9	14	A0A0H2Z8X9	PA14_43840		hypothetical protein
WP_003087500.1	MULTISPECIES: glutathione S-transferase family protein	PA_AB	PA_DMSO	14	WP_003087500.1	2319.23	10732.4	2.21025	2.21025	362.756	4.62756	3.3e-05	7.36e-06	5.17548	0.202073	Pseudomonas	0.105	24894.4	Pae_UCBPP-PA14_RefSeq.GCF_000014625.1	3	4	A0A0H2Z874	PA14_43530		hypothetical protein
WP_003121341.1	MULTISPECIES: methyltransferase	PA_AB	PA_DMSO	12	WP_003121341.1	2091.22	9669.01	2.20903	2.20903	362.363	4.62363	0.000199515	3.61e-05	6.07678	0.248081	Pseudomonas	0.021	40505.8	Pae_UCBPP-PA14_RefSeq.GCF_000014625.1	6	6	Q02G60	PA14_61090		hypothetical protein
WP_003140184.1	MULTISPECIES: cationic peptide resistance protein CprA	PA_AB	PA_DMSO	14	WP_003140184.1	1555.37	7178.05	2.20633	2.20633	361.5	4.615	1.28e-07	8.72e-08	9.16555	0.188177	Pseudomonas	0.065	42357.4	Pae_UCBPP-PA14_RefSeq.GCF_000014625.1	6	6	A0A0H2ZLT3	PA14_44311	cprA	CprA
WP_003096191.1	MULTISPECIES: C4-dicarboxylate TRAP transporter small permease protein DctQ	PA_AB	PA_DMSO	14	WP_003096191.1	43317.3	199228	2.20141	2.20141	359.929	4.59929	4.97e-06	1.5e-06	7.2414	0.199907	Pseudomonas	0.11	23011.1	Pae_UCBPP-PA14_RefSeq.GCF_000014625.1	8	10	A0A0H2ZIN2	PA14_68280		dicarboxylate transporter	pau02020	Two-component system
WP_003110659.1	MULTISPECIES: aegerolysin family protein	PA_AB	PA_DMSO	14	WP_003110659.1	2438.2	11083.4	2.18451	2.18451	354.574	4.54574	0.000322566	5.61e-05	5.91988	0.296069	Pseudomonas	0.184	14548.9	Pae_UCBPP-PA14_RefSeq.GCF_000014625.1	5	5	A0A0H2ZK55	PA14_01490		hemolysin
WP_004365021.1	MULTISPECIES: lysophospholipid acyltransferase family protein	PA_AB	PA_DMSO	7	WP_004365021.1	588.754	2632.04	2.16044	2.16044	347.052	4.47052	0.000942784	0.000148734	3.14887	0.115989	Pseudomonas	0.146	21878.5	Pae_UCBPP-PA14_RefSeq.GCF_000014625.1	5	5	A0A0H2ZKY5	PA14_04680		hypothetical protein
WP_003115119.1	MULTISPECIES: phenazine biosynthesis protein PhzB	PA_AB	PA_DMSO	14	WP_003115119.1	216958	963275	2.15053	2.15053	343.991	4.43991	0.000104366	2e-05	7.45931	0.293091	Pseudomonas	0.167	19027.5	Pae_UCBPP-PA14_RefSeq.GCF_000014625.1	7	11	Q02L47	PA14_39960	phzB2	phenazine biosynthesis protein	pau00405;pau01100;pau01110;pau02024	Phenazine biosynthesis;Metabolic pathways;Biosynthesis of secondary metabolites;Quorum sensing
WP_003093384.1	MULTISPECIES: aspartate aminotransferase family protein	PA_AB	PA_DMSO	12	WP_003093384.1	535.777	2350.81	2.13346	2.13346	338.767	4.38767	0.0924852	0.0109325	1.52579	0.289096	Pseudomonas	0.028	50991	Pae_UCBPP-PA14_RefSeq.GCF_000014625.1	3	3	A0A0H2ZG26	PA14_11030		aminotransferase	pau00860;pau01100;pau01110;pau01120;pau01240	Porphyrin metabolism;Metabolic pathways;Biosynthesis of secondary metabolites;Microbial metabolism in diverse environments;Biosynthesis of cofactors
WP_003083612.1	MULTISPECIES: hypothetical protein	PA_AB	PA_DMSO	14	WP_003083612.1	4208.9	18453.8	2.1324	2.1324	338.446	4.38446	6.5e-05	1.31e-05	8.54345	0.255932	Pseudomonas	0.193	16119.4	Pae_UCBPP-PA14_RefSeq.GCF_000014625.1	4	4	A0A0H2ZK13	PA14_00730		hypothetical protein
WP_003096326.1	MULTISPECIES: EVE domain-containing protein	PA_AB	PA_DMSO	12	WP_003096326.1	608.678	2645.38	2.11972	2.11972	334.61	4.3461	0.000985381	0.00015469	4.96608	0.256995	Pseudomonas	0.145	16943.3	Pae_UCBPP-PA14_RefSeq.GCF_000014625.1	3	3	A0A0H2ZIT4	PA14_69050		hypothetical protein
WP_003137737.1	MULTISPECIES: acetyl-CoA C-acyltransferase	PA_AB	PA_DMSO	14	WP_003137737.1	9132.31	39209.1	2.10214	2.10214	329.345	4.29345	4.61e-05	9.73e-06	5.54379	0.197056	Pseudomonas	0.253	40596.6	Pae_UCBPP-PA14_RefSeq.GCF_000014625.1	15	19	A0A0H2ZFK4	PA14_13090		acyl-CoA thiolase	pau00071;pau00280;pau00310;pau00362;pau00380;pau00620;pau00630;pau00650;pau00720;pau00900;pau01100;pau01110;pau01120;pau01200;pau01212;pau02020	Fatty acid degradation;Valine, leucine and isoleucine degradation;Lysine degradation;Benzoate degradation;Tryptophan metabolism;Pyruvate metabolism;Glyoxylate and dicarboxylate metabolism;Butanoate metabolism;Other carbon fixation pathways;Terpenoid backbone biosynthesis;Metabolic pathways;Biosynthesis of secondary metabolites;Microbial metabolism in diverse environments;Carbon metabolism;Fatty a…
WP_003095738.1	MULTISPECIES: aldo/keto reductase	PA_AB	PA_DMSO	14	WP_003095738.1	2227.54	9453.46	2.08539	2.08539	324.391	4.24391	4.09e-07	2.08e-07	7.11947	0.127033	Pseudomonas	0.148	29074.1	Pae_UCBPP-PA14_RefSeq.GCF_000014625.1	5	5	A0A0H2ZI86	PA14_66010		hypothetical protein
WP_003093617.1	MULTISPECIES: phenazine-1-carboxylate N-methyltransferase PhzM	PA_AB	PA_DMSO	14	WP_003093617.1	20879.6	87205.6	2.06233	2.06233	317.66	4.1766	2.08e-05	4.88e-06	7.49283	0.23062	Pseudomonas	0.311	36357.4	Pae_UCBPP-PA14_RefSeq.GCF_000014625.1	9	13	A0A0H2ZG51	PA14_09490	phzM	phenazine-specific methyltransferase	pau00405;pau01100;pau01110	Phenazine biosynthesis;Metabolic pathways;Biosynthesis of secondary metabolites
WP_003096618.1	MULTISPECIES: SDR family oxidoreductase	PA_AB	PA_DMSO	14	WP_003096618.1	18445.1	76923.9	2.06019	2.06019	317.042	4.17042	2.25e-07	1.33e-07	8.89003	0.154271	Pseudomonas	0.244	30778.6	Pae_UCBPP-PA14_RefSeq.GCF_000014625.1	8	9	A0A0H2ZJ47	PA14_70550		hypothetical protein
WP_003119716.1	MULTISPECIES: N-acetylmuramic acid 6-phosphate phosphatase MupP	PA_AB	PA_DMSO	14	WP_003119716.1	92019.5	379686	2.0448	2.0448	312.615	4.12615	4.72e-05	9.91e-06	7.42361	0.242679	Pseudomonas	0.208	24990.7	Pae_UCBPP-PA14_RefSeq.GCF_000014625.1	11	14	A0A0H2ZDP1	PA14_23210		phosphoglycolate phosphatase	pau00520;pau01100;pau01250	Amino sugar and nucleotide sugar metabolism;Metabolic pathways;Biosynthesis of nucleotide sugars
WP_003094331.1	MULTISPECIES: ATP phosphoribosyltransferase	PA_AB	PA_DMSO	14	WP_003094331.1	1898.13	7788.82	2.03682	2.03682	310.341	4.10341	1.19e-08	1.41e-08	7.86128	0.0866931	Pseudomonas	0.152	22854.7	Pae_UCBPP-PA14_RefSeq.GCF_000014625.1	5	6	Q02GZ2	PA14_57800	hisG	ATP phosphoribosyltransferase	pau00340;pau01100;pau01110;pau01230	Histidine metabolism;Metabolic pathways;Biosynthesis of secondary metabolites;Biosynthesis of amino acids
WP_003140894.1	MULTISPECIES: RidA family protein	PA_AB	PA_DMSO	14	WP_003140894.1	3902.67	16002.6	2.03577	2.03577	310.042	4.10042	2.05e-07	1.26e-07	8.75747	0.142276	Pseudomonas	0.146	14911.1	Pae_UCBPP-PA14_RefSeq.GCF_000014625.1	2	2	A0A0H2Z6X3	PA14_53740		hypothetical protein
WP_003094919.1	MULTISPECIES: 2-hydroxyacid dehydrogenase	PA_AB	PA_DMSO	14	WP_003094919.1	4326.81	17718.8	2.03391	2.03391	309.512	4.09512	4.62e-06	1.41e-06	7.19675	0.16999	Pseudomonas	0.211	34169.3	Pae_UCBPP-PA14_RefSeq.GCF_000014625.1	9	11	A0A0H2ZHH6	PA14_61210	hprA	glycerate dehydrogenase	pau00260;pau00630;pau00680;pau01100;pau01110;pau01120;pau01200	Glycine, serine and threonine metabolism;Glyoxylate and dicarboxylate metabolism;Methane metabolism;Metabolic pathways;Biosynthesis of secondary metabolites;Microbial metabolism in diverse environments;Carbon metabolism
WP_003452544.1	MULTISPECIES: 1-aminocyclopropane-1-carboxylate deaminase/D-cysteine desulfhydrase	PA_AB	PA_DMSO	12	WP_003452544.1	722.754	2900.02	2.00449	2.00449	301.246	4.01246	5.43e-06	1.61e-06	5.63634	0.0891903	Pseudomonas	0.067	31730.4	Pae_UCBPP-PA14_RefSeq.GCF_000014625.1	3	3	Q02PQ3	PA14_24190		1-aminocyclopropane-1-carboxylate deaminase
WP_003085869.1	MULTISPECIES: TenA family transcriptional regulator	PA_AB	PA_DMSO	14	WP_003085869.1	1988.98	7961	2.00092	2.00092	300.255	4.00255	1.75e-07	1.11e-07	7.8539	0.115133	Pseudomonas	0.038	29903.1	Pae_UCBPP-PA14_RefSeq.GCF_000014625.1	3	3	A0A0H2Z784	PA14_53120		hypothetical protein
