# Supplementary material for: Bioorthogonal Click Chemistry for Antibody-Free Profiling of Acetylation, Propionylation, and Butyrylation in Pseudomonas aeruginosa and Methicillin-Resistant Staphylococcus aureus
Source: ACS Infect Dis. 2026 Feb 16;12(3):1142–54. doi: 10.1021/acsinfecdis.5c00985 (PMC12993845; doi:10.1021/acsinfecdis.5c00985)
Supplement: Supplementary file 7 [file id5c00985_si_007.xlsx]

## Sheet: TableS7_KEGG_UniqAcPA14
Table S7. KEGG enrichment of uniquely acetylated proteins in Pseudomonas aeruginosa UCBPP-PA14
Background of Pathway not found in our data set	Protein Hits in our data set	P-value	minus_log10_p	Pathway	Description
14	21	0.000122711	3.91112	pau00720	Other carbon fixation pathways - Pseudomonas aeruginosa UCBPP-PA14
15	14	0.0217943	1.66166	pau00020	Citrate cycle (TCA cycle) - Pseudomonas aeruginosa UCBPP-PA14
24	19	0.0240033	1.61973	pau00640	Propanoate metabolism - Pseudomonas aeruginosa UCBPP-PA14
84	45	0.0836583	1.07749	pau01200	Carbon metabolism - Pseudomonas aeruginosa UCBPP-PA14
0	2	0.0845037	1.07312	pau04980	Cobalamin transport and metabolism - Pseudomonas aeruginosa UCBPP-PA14
0	2	0.0845037	1.07312	pau00626	Naphthalene degradation - Pseudomonas aeruginosa UCBPP-PA14
4	5	0.0875838	1.05758	pau03420	Nucleotide excision repair - Pseudomonas aeruginosa UCBPP-PA14
4	5	0.0875838	1.05758	pau00450	Selenocompound metabolism - Pseudomonas aeruginosa UCBPP-PA14
40	24	0.0885095	1.05301	pau00620	Pyruvate metabolism - Pseudomonas aeruginosa UCBPP-PA14
3	4	0.114155	0.942505	pau00430	Taurine and hypotaurine metabolism - Pseudomonas aeruginosa UCBPP-PA14
16	10	0.197618	0.704173	pau00680	Methane metabolism - Pseudomonas aeruginosa UCBPP-PA14
0	1	0.290842	0.536343	pau03250	Viral life cycle - HIV-1 - Pseudomonas aeruginosa UCBPP-PA14
24	12	0.344006	0.463433	pau00010	Glycolysis / Gluconeogenesis - Pseudomonas aeruginosa UCBPP-PA14
13	7	0.356791	0.447586	pau00540	Lipopolysaccharide biosynthesis - Pseudomonas aeruginosa UCBPP-PA14
34	15	0.460074	0.337172	pau02030	Bacterial chemotaxis - Pseudomonas aeruginosa UCBPP-PA14
1	1	0.497179	0.303487	pau04148	Efferocytosis - Pseudomonas aeruginosa UCBPP-PA14
27	11	0.569251	0.244696	pau00250	Alanine, aspartate and glutamate metabolism - Pseudomonas aeruginosa UCBPP-PA14
22	9	0.570767	0.243541	pau00670	One carbon pool by folate - Pseudomonas aeruginosa UCBPP-PA14
40	16	0.585116	0.232758	pau00260	Glycine, serine and threonine metabolism - Pseudomonas aeruginosa UCBPP-PA14
7	3	0.592767	0.227116	pau01320	Sulfur cycle - Pseudomonas aeruginosa UCBPP-PA14
20	8	0.595359	0.225221	pau00030	Pentose phosphate pathway - Pseudomonas aeruginosa UCBPP-PA14
34	13	0.640477	0.193496	pau01210	2-Oxocarboxylic acid metabolism - Pseudomonas aeruginosa UCBPP-PA14
5	2	0.651189	0.186293	pau00625	Chloroalkane and chloroalkene degradation - Pseudomonas aeruginosa UCBPP-PA14
5	2	0.651189	0.186293	pau04981	Folate transport and metabolism - Pseudomonas aeruginosa UCBPP-PA14
24	9	0.655646	0.183331	pau00220	Arginine biosynthesis - Pseudomonas aeruginosa UCBPP-PA14
9	3	0.725239	0.139519	pau01310	Nitrogen cycle - Pseudomonas aeruginosa UCBPP-PA14
6	2	0.726608	0.1387	pau02060	Phosphotransferase system (PTS) - Pseudomonas aeruginosa UCBPP-PA14
6	2	0.726608	0.1387	pau00521	Streptomycin biosynthesis - Pseudomonas aeruginosa UCBPP-PA14
18	6	0.74193	0.129637	pau00785	Lipoic acid metabolism - Pseudomonas aeruginosa UCBPP-PA14
3	1	0.747343	0.12648	pau03020	RNA polymerase - Pseudomonas aeruginosa UCBPP-PA14
3	1	0.747343	0.12648	pau00052	Galactose metabolism - Pseudomonas aeruginosa UCBPP-PA14
32	11	0.747428	0.126431	pau00270	Cysteine and methionine metabolism - Pseudomonas aeruginosa UCBPP-PA14
27	9	0.762884	0.117542	pau00480	Glutathione metabolism - Pseudomonas aeruginosa UCBPP-PA14
13	4	0.775305	0.110527	pau03030	DNA replication - Pseudomonas aeruginosa UCBPP-PA14
10	3	0.777563	0.109264	pau00730	Thiamine metabolism - Pseudomonas aeruginosa UCBPP-PA14
10	3	0.777563	0.109264	pau03410	Base excision repair - Pseudomonas aeruginosa UCBPP-PA14
7	2	0.787721	0.103627	pau00261	Monobactam biosynthesis - Pseudomonas aeruginosa UCBPP-PA14
7	2	0.787721	0.103627	pau00440	Phosphonate and phosphinate metabolism - Pseudomonas aeruginosa UCBPP-PA14
7	2	0.787721	0.103627	pau01053	Biosynthesis of siderophore group nonribosomal peptides - Pseudomonas aeruginosa UCBPP-PA14
17	5	0.812771	0.0900321	pau00340	Histidine metabolism - Pseudomonas aeruginosa UCBPP-PA14
17	5	0.812771	0.0900321	pau00310	Lysine degradation - Pseudomonas aeruginosa UCBPP-PA14
23	7	0.814495	0.0891114	pau01220	Degradation of aromatic compounds - Pseudomonas aeruginosa UCBPP-PA14
4	1	0.820947	0.0856846	pau00523	Polyketide sugar unit biosynthesis - Pseudomonas aeruginosa UCBPP-PA14
21	6	0.842192	0.0745886	pau00350	Tyrosine metabolism - Pseudomonas aeruginosa UCBPP-PA14
21	6	0.842192	0.0745886	pau00061	Fatty acid biosynthesis - Pseudomonas aeruginosa UCBPP-PA14
107	37	0.845839	0.072712	pau01230	Biosynthesis of amino acids - Pseudomonas aeruginosa UCBPP-PA14
25	7	0.865954	0.0625051	pau00400	Phenylalanine, tyrosine and tryptophan biosynthesis - Pseudomonas aeruginosa UCBPP-PA14
5	1	0.873131	0.0589206	pau00401	Novobiocin biosynthesis - Pseudomonas aeruginosa UCBPP-PA14
46	14	0.873714	0.0586309	pau00920	Sulfur metabolism - Pseudomonas aeruginosa UCBPP-PA14
9	2	0.874844	0.0580696	pau00460	Cyanoamino acid metabolism - Pseudomonas aeruginosa UCBPP-PA14
13	3	0.887271	0.0519438	pau00500	Starch and sucrose metabolism - Pseudomonas aeruginosa UCBPP-PA14
13	3	0.887271	0.0519438	pau00900	Terpenoid backbone biosynthesis - Pseudomonas aeruginosa UCBPP-PA14
13	3	0.887271	0.0519438	pau00300	Lysine biosynthesis - Pseudomonas aeruginosa UCBPP-PA14
45	13	0.902117	0.0447372	pau00190	Oxidative phosphorylation - Pseudomonas aeruginosa UCBPP-PA14
24	6	0.908325	0.0417588	pau01503	Cationic antimicrobial peptide (CAMP) resistance - Pseudomonas aeruginosa UCBPP-PA14
14	3	0.911263	0.0403561	pau03060	Protein export - Pseudomonas aeruginosa UCBPP-PA14
49	14	0.9154	0.0383893	pau00630	Glyoxylate and dicarboxylate metabolism - Pseudomonas aeruginosa UCBPP-PA14
25	6	0.924269	0.0342017	pau00071	Fatty acid degradation - Pseudomonas aeruginosa UCBPP-PA14
11	2	0.927892	0.0325025	pau00710	Carbon fixation by Calvin cycle - Pseudomonas aeruginosa UCBPP-PA14
7	1	0.936338	0.0285676	pau00040	Pentose and glucuronate interconversions - Pseudomonas aeruginosa UCBPP-PA14
12	2	0.945641	0.0242735	pau04146	Peroxisome - Pseudomonas aeruginosa UCBPP-PA14
16	3	0.945871	0.0241681	pau03018	RNA degradation - Pseudomonas aeruginosa UCBPP-PA14
37	9	0.949891	0.022326	pau02040	Flagellar assembly - Pseudomonas aeruginosa UCBPP-PA14
31	7	0.954892	0.0200457	pau00650	Butanoate metabolism - Pseudomonas aeruginosa UCBPP-PA14
8	1	0.954915	0.0200355	pau00750	Vitamin B6 metabolism - Pseudomonas aeruginosa UCBPP-PA14
8	1	0.954915	0.0200355	pau01502	Vancomycin resistance - Pseudomonas aeruginosa UCBPP-PA14
17	3	0.958016	0.018627	pau03430	Mismatch repair - Pseudomonas aeruginosa UCBPP-PA14
25	5	0.962853	0.0164399	pau00541	Biosynthesis of various nucleotide sugars - Pseudomonas aeruginosa UCBPP-PA14
18	3	0.967571	0.0143173	pau00130	Ubiquinone and other terpenoid-quinone biosynthesis - Pseudomonas aeruginosa UCBPP-PA14
22	4	0.968336	0.0139737	pau00380	Tryptophan metabolism - Pseudomonas aeruginosa UCBPP-PA14
19	3	0.975046	0.010975	pau00550	Peptidoglycan biosynthesis - Pseudomonas aeruginosa UCBPP-PA14
15	2	0.977212	0.0100114	pau00290	Valine, leucine and isoleucine biosynthesis - Pseudomonas aeruginosa UCBPP-PA14
10	1	0.977399	0.00992794	pau00543	Exopolysaccharide biosynthesis - Pseudomonas aeruginosa UCBPP-PA14
42	9	0.980069	0.0087434	pau01212	Fatty acid metabolism - Pseudomonas aeruginosa UCBPP-PA14
20	3	0.980865	0.00839068	pau00470	D-Amino acid metabolism - Pseudomonas aeruginosa UCBPP-PA14
36	7	0.983667	0.00715168	pau01250	Biosynthesis of nucleotide sugars - Pseudomonas aeruginosa UCBPP-PA14
29	5	0.985094	0.00652211	pau00910	Nitrogen metabolism - Pseudomonas aeruginosa UCBPP-PA14
40	8	0.9851	0.00651986	pau00330	Arginine and proline metabolism - Pseudomonas aeruginosa UCBPP-PA14
21	3	0.985375	0.00639831	pau00760	Nicotinate and nicotinamide metabolism - Pseudomonas aeruginosa UCBPP-PA14
21	3	0.985375	0.00639831	pau00405	Phenazine biosynthesis - Pseudomonas aeruginosa UCBPP-PA14
17	2	0.987421	0.00549752	pau00410	beta-Alanine metabolism - Pseudomonas aeruginosa UCBPP-PA14
12	1	0.988678	0.00494495	pau00660	C5-Branched dibasic acid metabolism - Pseudomonas aeruginosa UCBPP-PA14
38	7	0.989368	0.00464215	pau00280	Valine, leucine and isoleucine degradation - Pseudomonas aeruginosa UCBPP-PA14
18	2	0.990688	0.0040629	pau00780	Biotin metabolism - Pseudomonas aeruginosa UCBPP-PA14
31	5	0.990745	0.00403793	pau00240	Pyrimidine metabolism - Pseudomonas aeruginosa UCBPP-PA14
70	16	0.99151	0.00370311	pau00970	Aminoacyl-tRNA biosynthesis - Pseudomonas aeruginosa UCBPP-PA14
13	1	0.991989	0.00349316	pau00740	Riboflavin metabolism - Pseudomonas aeruginosa UCBPP-PA14
24	3	0.993584	0.00279559	pau00520	Amino sugar and nucleotide sugar metabolism - Pseudomonas aeruginosa UCBPP-PA14
14	1	0.994332	0.00246839	pau00561	Glycerolipid metabolism - Pseudomonas aeruginosa UCBPP-PA14
247	75	0.994843	0.0022456	pau01120	Microbial metabolism in diverse environments - Pseudomonas aeruginosa UCBPP-PA14
20	2	0.99493	0.00220768	pau04122	Sulfur relay system - Pseudomonas aeruginosa UCBPP-PA14
23	2	0.99799	0.000873807	pau03440	Homologous recombination - Pseudomonas aeruginosa UCBPP-PA14
17	1	0.997995	0.000871547	pau00051	Fructose and mannose metabolism - Pseudomonas aeruginosa UCBPP-PA14
44	6	0.998974	0.000445836	pau01232	Nucleotide metabolism - Pseudomonas aeruginosa UCBPP-PA14
92	19	0.998996	0.000436322	pau02024	Quorum sensing - Pseudomonas aeruginosa UCBPP-PA14
31	3	0.999135	0.000375889	pau00362	Benzoate degradation - Pseudomonas aeruginosa UCBPP-PA14
20	1	0.999292	0.000307617	pau00360	Phenylalanine metabolism - Pseudomonas aeruginosa UCBPP-PA14
46	6	0.999382	0.000268411	pau00860	Porphyrin metabolism - Pseudomonas aeruginosa UCBPP-PA14
60	9	0.999588	0.000178975	pau00230	Purine metabolism - Pseudomonas aeruginosa UCBPP-PA14
24	1	0.999824	7.65913e-05	pau00770	Pantothenate and CoA biosynthesis - Pseudomonas aeruginosa UCBPP-PA14
32	2	0.999884	5.05506e-05	pau01501	beta-Lactam resistance - Pseudomonas aeruginosa UCBPP-PA14
26	1	0.999912	3.81814e-05	pau00564	Glycerophospholipid metabolism - Pseudomonas aeruginosa UCBPP-PA14
166	36	0.999956	1.89043e-05	pau02010	ABC transporters - Pseudomonas aeruginosa UCBPP-PA14
61	6	0.999989	4.81864e-06	pau03010	Ribosome - Pseudomonas aeruginosa UCBPP-PA14
32	1	0.999989	4.71079e-06	pau00790	Folate biosynthesis - Pseudomonas aeruginosa UCBPP-PA14
347	87	0.999999	4.05764e-07	pau01110	Biosynthesis of secondary metabolites - Pseudomonas aeruginosa UCBPP-PA14
100	12	1	1.99404e-07	pau02025	Biofilm formation - Pseudomonas aeruginosa - Pseudomonas aeruginosa UCBPP-PA14
159	27	1	1.80129e-07	pau01240	Biosynthesis of cofactors - Pseudomonas aeruginosa UCBPP-PA14
89	8	1	2.7831e-08	pau03070	Bacterial secretion system - Pseudomonas aeruginosa UCBPP-PA14
228	40	1	1.42302e-09	pau02020	Two-component system - Pseudomonas aeruginosa UCBPP-PA14
6	0	1	0	pau01040	Biosynthesis of unsaturated fatty acids - Pseudomonas aeruginosa UCBPP-PA14
2	0	1	0	pau00074	Mycolic acid biosynthesis - Pseudomonas aeruginosa UCBPP-PA14
7	0	1	0	pau00364	Fluorobenzoate degradation - Pseudomonas aeruginosa UCBPP-PA14
3	0	1	0	pau00565	Ether lipid metabolism - Pseudomonas aeruginosa UCBPP-PA14
2	0	1	0	pau00633	Nitrotoluene degradation - Pseudomonas aeruginosa UCBPP-PA14
2	0	1	0	pau00903	Limonene degradation - Pseudomonas aeruginosa UCBPP-PA14
2	0	1	0	pau00525	Acarbose and validamycin biosynthesis - Pseudomonas aeruginosa UCBPP-PA14
15	0	1	0	pau00627	Aminobenzoate degradation - Pseudomonas aeruginosa UCBPP-PA14
2	0	1	0	pau00552	Teichoic acid biosynthesis - Pseudomonas aeruginosa UCBPP-PA14
3	0	1	0	pau00999	Biosynthesis of various plant secondary metabolites - Pseudomonas aeruginosa UCBPP-PA14
4	0	1	0	pau00984	Steroid degradation - Pseudomonas aeruginosa UCBPP-PA14
8	0	1	0	pau00930	Caprolactam degradation - Pseudomonas aeruginosa UCBPP-PA14
6	0	1	0	pau00053	Ascorbate and aldarate metabolism - Pseudomonas aeruginosa UCBPP-PA14
3	0	1	0	pau00623	Toluene degradation - Pseudomonas aeruginosa UCBPP-PA14
4	0	1	0	pau00997	Biosynthesis of various other secondary metabolites - Pseudomonas aeruginosa UCBPP-PA14
3	0	1	0	pau00592	alpha-Linolenic acid metabolism - Pseudomonas aeruginosa UCBPP-PA14
1	0	1	0	pau00946	Degradation of flavonoids - Pseudomonas aeruginosa UCBPP-PA14
7	0	1	0	pau00562	Inositol phosphate metabolism - Pseudomonas aeruginosa UCBPP-PA14
15	0	1	0	pau00907	Pinene, camphor and geraniol degradation - Pseudomonas aeruginosa UCBPP-PA14
2	0	1	0	pau00600	Sphingolipid metabolism - Pseudomonas aeruginosa UCBPP-PA14
6	0	1	0	pau00622	Xylene degradation - Pseudomonas aeruginosa UCBPP-PA14
5	0	1	0	pau00361	Chlorocyclohexane and chlorobenzene degradation - Pseudomonas aeruginosa UCBPP-PA14
2	0	1	0	pau00332	Carbapenem biosynthesis - Pseudomonas aeruginosa UCBPP-PA14
847	196	1	0	pau01100	Metabolic pathways - Pseudomonas aeruginosa UCBPP-PA14
3	0	1	0	pau03008	Ribosome biogenesis in eukaryotes - Pseudomonas aeruginosa UCBPP-PA14
2	0	1	0	pau03450	Non-homologous end-joining - Pseudomonas aeruginosa UCBPP-PA14
11	0	1	0	pau00643	Styrene degradation - Pseudomonas aeruginosa UCBPP-PA14
