# Supplementary material for: Bioorthogonal Click Chemistry for Antibody-Free Profiling of Acetylation, Propionylation, and Butyrylation in Pseudomonas aeruginosa and Methicillin-Resistant Staphylococcus aureus
Source: ACS Infect Dis. 2026 Feb 16;12(3):1142–54. doi: 10.1021/acsinfecdis.5c00985 (PMC12993845; doi:10.1021/acsinfecdis.5c00985)
Supplement: Supplementary file 8 [file id5c00985_si_008.xlsx]

## Sheet: TableS8_KEGG_UniqPropPA14
Table S8. KEGG enrichment of uniquely propionylated proteins in Pseudomonas aeruginosa UCBPP-PA14
Background of Pathway not found in our data set	Protein Hits in our data set	P-value	minus_log10_p	Pathway	Description
8	1	0.0472917	1.32522	pau01502	Vancomycin resistance - Pseudomonas aeruginosa UCBPP-PA14
22	1	0.116827	0.932456	pau00470	D-Amino acid metabolism - Pseudomonas aeruginosa UCBPP-PA14
33	1	0.168189	0.774201	pau00910	Nitrogen metabolism - Pseudomonas aeruginosa UCBPP-PA14
37	1	0.186183	0.730061	pau00250	Alanine, aspartate and glutamate metabolism - Pseudomonas aeruginosa UCBPP-PA14
51	1	0.246408	0.608345	pau00860	Porphyrin metabolism - Pseudomonas aeruginosa UCBPP-PA14
185	1	0.64913	0.187668	pau01240	Biosynthesis of cofactors - Pseudomonas aeruginosa UCBPP-PA14
267	1	0.786209	0.104462	pau02020	Two-component system - Pseudomonas aeruginosa UCBPP-PA14
1039	4	0.897361	0.0470326	pau01100	Metabolic pathways - Pseudomonas aeruginosa UCBPP-PA14
2	0	1	0	pau00525	Acarbose and validamycin biosynthesis - Pseudomonas aeruginosa UCBPP-PA14
8	0	1	0	pau00521	Streptomycin biosynthesis - Pseudomonas aeruginosa UCBPP-PA14
16	0	1	0	pau00900	Terpenoid backbone biosynthesis - Pseudomonas aeruginosa UCBPP-PA14
97	0	1	0	pau03070	Bacterial secretion system - Pseudomonas aeruginosa UCBPP-PA14
6	0	1	0	pau00053	Ascorbate and aldarate metabolism - Pseudomonas aeruginosa UCBPP-PA14
17	0	1	0	pau03030	DNA replication - Pseudomonas aeruginosa UCBPP-PA14
33	0	1	0	pau00220	Arginine biosynthesis - Pseudomonas aeruginosa UCBPP-PA14
2	0	1	0	pau00903	Limonene degradation - Pseudomonas aeruginosa UCBPP-PA14
11	0	1	0	pau00543	Exopolysaccharide biosynthesis - Pseudomonas aeruginosa UCBPP-PA14
36	0	1	0	pau00010	Glycolysis / Gluconeogenesis - Pseudomonas aeruginosa UCBPP-PA14
25	0	1	0	pau00770	Pantothenate and CoA biosynthesis - Pseudomonas aeruginosa UCBPP-PA14
12	0	1	0	pau01310	Nitrogen cycle - Pseudomonas aeruginosa UCBPP-PA14
58	0	1	0	pau00190	Oxidative phosphorylation - Pseudomonas aeruginosa UCBPP-PA14
36	0	1	0	pau00240	Pyrimidine metabolism - Pseudomonas aeruginosa UCBPP-PA14
21	0	1	0	pau00130	Ubiquinone and other terpenoid-quinone biosynthesis - Pseudomonas aeruginosa UCBPP-PA14
50	0	1	0	pau01232	Nucleotide metabolism - Pseudomonas aeruginosa UCBPP-PA14
322	0	1	0	pau01120	Microbial metabolism in diverse environments - Pseudomonas aeruginosa UCBPP-PA14
7	0	1	0	pau00625	Chloroalkane and chloroalkene degradation - Pseudomonas aeruginosa UCBPP-PA14
2	0	1	0	pau00600	Sphingolipid metabolism - Pseudomonas aeruginosa UCBPP-PA14
56	0	1	0	pau00260	Glycine, serine and threonine metabolism - Pseudomonas aeruginosa UCBPP-PA14
27	0	1	0	pau00061	Fatty acid biosynthesis - Pseudomonas aeruginosa UCBPP-PA14
7	0	1	0	pau00562	Inositol phosphate metabolism - Pseudomonas aeruginosa UCBPP-PA14
48	0	1	0	pau00330	Arginine and proline metabolism - Pseudomonas aeruginosa UCBPP-PA14
14	0	1	0	pau00740	Riboflavin metabolism - Pseudomonas aeruginosa UCBPP-PA14
9	0	1	0	pau00750	Vitamin B6 metabolism - Pseudomonas aeruginosa UCBPP-PA14
2	0	1	0	pau04980	Cobalamin transport and metabolism - Pseudomonas aeruginosa UCBPP-PA14
3	0	1	0	pau00999	Biosynthesis of various plant secondary metabolites - Pseudomonas aeruginosa UCBPP-PA14
18	0	1	0	pau00051	Fructose and mannose metabolism - Pseudomonas aeruginosa UCBPP-PA14
3	0	1	0	pau00623	Toluene degradation - Pseudomonas aeruginosa UCBPP-PA14
1	0	1	0	pau03250	Viral life cycle - HIV-1 - Pseudomonas aeruginosa UCBPP-PA14
9	0	1	0	pau00440	Phosphonate and phosphinate metabolism - Pseudomonas aeruginosa UCBPP-PA14
21	0	1	0	pau00360	Phenylalanine metabolism - Pseudomonas aeruginosa UCBPP-PA14
45	0	1	0	pau00280	Valine, leucine and isoleucine degradation - Pseudomonas aeruginosa UCBPP-PA14
112	0	1	0	pau02025	Biofilm formation - Pseudomonas aeruginosa - Pseudomonas aeruginosa UCBPP-PA14
22	0	1	0	pau00340	Histidine metabolism - Pseudomonas aeruginosa UCBPP-PA14
15	0	1	0	pau00627	Aminobenzoate degradation - Pseudomonas aeruginosa UCBPP-PA14
7	0	1	0	pau00430	Taurine and hypotaurine metabolism - Pseudomonas aeruginosa UCBPP-PA14
4	0	1	0	pau00052	Galactose metabolism - Pseudomonas aeruginosa UCBPP-PA14
27	0	1	0	pau00520	Amino sugar and nucleotide sugar metabolism - Pseudomonas aeruginosa UCBPP-PA14
24	0	1	0	pau00760	Nicotinate and nicotinamide metabolism - Pseudomonas aeruginosa UCBPP-PA14
24	0	1	0	pau00405	Phenazine biosynthesis - Pseudomonas aeruginosa UCBPP-PA14
10	0	1	0	pau01320	Sulfur cycle - Pseudomonas aeruginosa UCBPP-PA14
6	0	1	0	pau01040	Biosynthesis of unsaturated fatty acids - Pseudomonas aeruginosa UCBPP-PA14
36	0	1	0	pau00480	Glutathione metabolism - Pseudomonas aeruginosa UCBPP-PA14
2	0	1	0	pau00633	Nitrotoluene degradation - Pseudomonas aeruginosa UCBPP-PA14
20	0	1	0	pau00540	Lipopolysaccharide biosynthesis - Pseudomonas aeruginosa UCBPP-PA14
28	0	1	0	pau00030	Pentose phosphate pathway - Pseudomonas aeruginosa UCBPP-PA14
9	0	1	0	pau01053	Biosynthesis of siderophore group nonribosomal peptides - Pseudomonas aeruginosa UCBPP-PA14
43	0	1	0	pau00640	Propanoate metabolism - Pseudomonas aeruginosa UCBPP-PA14
2	0	1	0	pau00626	Naphthalene degradation - Pseudomonas aeruginosa UCBPP-PA14
22	0	1	0	pau04122	Sulfur relay system - Pseudomonas aeruginosa UCBPP-PA14
8	0	1	0	pau00040	Pentose and glucuronate interconversions - Pseudomonas aeruginosa UCBPP-PA14
22	0	1	0	pau00310	Lysine degradation - Pseudomonas aeruginosa UCBPP-PA14
14	0	1	0	pau04146	Peroxisome - Pseudomonas aeruginosa UCBPP-PA14
16	0	1	0	pau00500	Starch and sucrose metabolism - Pseudomonas aeruginosa UCBPP-PA14
129	0	1	0	pau01200	Carbon metabolism - Pseudomonas aeruginosa UCBPP-PA14
30	0	1	0	pau01220	Degradation of aromatic compounds - Pseudomonas aeruginosa UCBPP-PA14
27	0	1	0	pau00350	Tyrosine metabolism - Pseudomonas aeruginosa UCBPP-PA14
11	0	1	0	pau00460	Cyanoamino acid metabolism - Pseudomonas aeruginosa UCBPP-PA14
1	0	1	0	pau00946	Degradation of flavonoids - Pseudomonas aeruginosa UCBPP-PA14
3	0	1	0	pau03008	Ribosome biogenesis in eukaryotes - Pseudomonas aeruginosa UCBPP-PA14
8	0	1	0	pau00930	Caprolactam degradation - Pseudomonas aeruginosa UCBPP-PA14
34	0	1	0	pau00362	Benzoate degradation - Pseudomonas aeruginosa UCBPP-PA14
60	0	1	0	pau00920	Sulfur metabolism - Pseudomonas aeruginosa UCBPP-PA14
26	0	1	0	pau00380	Tryptophan metabolism - Pseudomonas aeruginosa UCBPP-PA14
2	0	1	0	pau04148	Efferocytosis - Pseudomonas aeruginosa UCBPP-PA14
9	0	1	0	pau00450	Selenocompound metabolism - Pseudomonas aeruginosa UCBPP-PA14
19	0	1	0	pau00410	beta-Alanine metabolism - Pseudomonas aeruginosa UCBPP-PA14
2	0	1	0	pau00332	Carbapenem biosynthesis - Pseudomonas aeruginosa UCBPP-PA14
17	0	1	0	pau03060	Protein export - Pseudomonas aeruginosa UCBPP-PA14
5	0	1	0	pau00361	Chlorocyclohexane and chlorobenzene degradation - Pseudomonas aeruginosa UCBPP-PA14
24	0	1	0	pau00785	Lipoic acid metabolism - Pseudomonas aeruginosa UCBPP-PA14
49	0	1	0	pau02030	Bacterial chemotaxis - Pseudomonas aeruginosa UCBPP-PA14
434	0	1	0	pau01110	Biosynthesis of secondary metabolites - Pseudomonas aeruginosa UCBPP-PA14
46	0	1	0	pau02040	Flagellar assembly - Pseudomonas aeruginosa UCBPP-PA14
26	0	1	0	pau00680	Methane metabolism - Pseudomonas aeruginosa UCBPP-PA14
15	0	1	0	pau00907	Pinene, camphor and geraniol degradation - Pseudomonas aeruginosa UCBPP-PA14
17	0	1	0	pau00290	Valine, leucine and isoleucine biosynthesis - Pseudomonas aeruginosa UCBPP-PA14
9	0	1	0	pau00261	Monobactam biosynthesis - Pseudomonas aeruginosa UCBPP-PA14
20	0	1	0	pau00780	Biotin metabolism - Pseudomonas aeruginosa UCBPP-PA14
7	0	1	0	pau04981	Folate transport and metabolism - Pseudomonas aeruginosa UCBPP-PA14
25	0	1	0	pau03440	Homologous recombination - Pseudomonas aeruginosa UCBPP-PA14
32	0	1	0	pau00400	Phenylalanine, tyrosine and tryptophan biosynthesis - Pseudomonas aeruginosa UCBPP-PA14
13	0	1	0	pau03410	Base excision repair - Pseudomonas aeruginosa UCBPP-PA14
38	0	1	0	pau00650	Butanoate metabolism - Pseudomonas aeruginosa UCBPP-PA14
43	0	1	0	pau01250	Biosynthesis of nucleotide sugars - Pseudomonas aeruginosa UCBPP-PA14
19	0	1	0	pau03018	RNA degradation - Pseudomonas aeruginosa UCBPP-PA14
7	0	1	0	pau00364	Fluorobenzoate degradation - Pseudomonas aeruginosa UCBPP-PA14
51	0	1	0	pau01212	Fatty acid metabolism - Pseudomonas aeruginosa UCBPP-PA14
31	0	1	0	pau00670	One carbon pool by folate - Pseudomonas aeruginosa UCBPP-PA14
47	0	1	0	pau01210	2-Oxocarboxylic acid metabolism - Pseudomonas aeruginosa UCBPP-PA14
13	0	1	0	pau00730	Thiamine metabolism - Pseudomonas aeruginosa UCBPP-PA14
43	0	1	0	pau00270	Cysteine and methionine metabolism - Pseudomonas aeruginosa UCBPP-PA14
8	0	1	0	pau02060	Phosphotransferase system (PTS) - Pseudomonas aeruginosa UCBPP-PA14
13	0	1	0	pau00710	Carbon fixation by Calvin cycle - Pseudomonas aeruginosa UCBPP-PA14
13	0	1	0	pau00660	C5-Branched dibasic acid metabolism - Pseudomonas aeruginosa UCBPP-PA14
2	0	1	0	pau00074	Mycolic acid biosynthesis - Pseudomonas aeruginosa UCBPP-PA14
3	0	1	0	pau00565	Ether lipid metabolism - Pseudomonas aeruginosa UCBPP-PA14
64	0	1	0	pau00620	Pyruvate metabolism - Pseudomonas aeruginosa UCBPP-PA14
27	0	1	0	pau00564	Glycerophospholipid metabolism - Pseudomonas aeruginosa UCBPP-PA14
11	0	1	0	pau00643	Styrene degradation - Pseudomonas aeruginosa UCBPP-PA14
6	0	1	0	pau00401	Novobiocin biosynthesis - Pseudomonas aeruginosa UCBPP-PA14
202	0	1	0	pau02010	ABC transporters - Pseudomonas aeruginosa UCBPP-PA14
9	0	1	0	pau03420	Nucleotide excision repair - Pseudomonas aeruginosa UCBPP-PA14
15	0	1	0	pau00561	Glycerolipid metabolism - Pseudomonas aeruginosa UCBPP-PA14
5	0	1	0	pau00523	Polyketide sugar unit biosynthesis - Pseudomonas aeruginosa UCBPP-PA14
3	0	1	0	pau00592	alpha-Linolenic acid metabolism - Pseudomonas aeruginosa UCBPP-PA14
86	0	1	0	pau00970	Aminoacyl-tRNA biosynthesis - Pseudomonas aeruginosa UCBPP-PA14
29	0	1	0	pau00020	Citrate cycle (TCA cycle) - Pseudomonas aeruginosa UCBPP-PA14
2	0	1	0	pau00552	Teichoic acid biosynthesis - Pseudomonas aeruginosa UCBPP-PA14
22	0	1	0	pau00550	Peptidoglycan biosynthesis - Pseudomonas aeruginosa UCBPP-PA14
4	0	1	0	pau00984	Steroid degradation - Pseudomonas aeruginosa UCBPP-PA14
33	0	1	0	pau00790	Folate biosynthesis - Pseudomonas aeruginosa UCBPP-PA14
35	0	1	0	pau00720	Other carbon fixation pathways - Pseudomonas aeruginosa UCBPP-PA14
2	0	1	0	pau03450	Non-homologous end-joining - Pseudomonas aeruginosa UCBPP-PA14
34	0	1	0	pau01501	beta-Lactam resistance - Pseudomonas aeruginosa UCBPP-PA14
144	0	1	0	pau01230	Biosynthesis of amino acids - Pseudomonas aeruginosa UCBPP-PA14
69	0	1	0	pau00230	Purine metabolism - Pseudomonas aeruginosa UCBPP-PA14
6	0	1	0	pau00622	Xylene degradation - Pseudomonas aeruginosa UCBPP-PA14
4	0	1	0	pau03020	RNA polymerase - Pseudomonas aeruginosa UCBPP-PA14
30	0	1	0	pau01503	Cationic antimicrobial peptide (CAMP) resistance - Pseudomonas aeruginosa UCBPP-PA14
67	0	1	0	pau03010	Ribosome - Pseudomonas aeruginosa UCBPP-PA14
63	0	1	0	pau00630	Glyoxylate and dicarboxylate metabolism - Pseudomonas aeruginosa UCBPP-PA14
31	0	1	0	pau00071	Fatty acid degradation - Pseudomonas aeruginosa UCBPP-PA14
111	0	1	0	pau02024	Quorum sensing - Pseudomonas aeruginosa UCBPP-PA14
4	0	1	0	pau00997	Biosynthesis of various other secondary metabolites - Pseudomonas aeruginosa UCBPP-PA14
16	0	1	0	pau00300	Lysine biosynthesis - Pseudomonas aeruginosa UCBPP-PA14
20	0	1	0	pau03430	Mismatch repair - Pseudomonas aeruginosa UCBPP-PA14
30	0	1	0	pau00541	Biosynthesis of various nucleotide sugars - Pseudomonas aeruginosa UCBPP-PA14
