# Supplementary material for: Bioorthogonal Click Chemistry for Antibody-Free Profiling of Acetylation, Propionylation, and Butyrylation in Pseudomonas aeruginosa and Methicillin-Resistant Staphylococcus aureus
Source: ACS Infect Dis. 2026 Feb 16;12(3):1142–54. doi: 10.1021/acsinfecdis.5c00985 (PMC12993845; doi:10.1021/acsinfecdis.5c00985)
Supplement: Supplementary file 9 [file id5c00985_si_009.xlsx]

## Sheet: TableS9_KEGG_UniqButPA14
Table S9. KEGG enrichment of uniquely butyrylated proteins in Pseudomonas aeruginosa UCBPP-PA14
Background of Pathway not found in our data set	Protein Hits in our data set	P-value	minus_log10_p	Pathway	Description
28	5	0.0241304	1.61744	pau00790	Folate biosynthesis - Pseudomonas aeruginosa UCBPP-PA14
20	4	0.0312273	1.50547	pau00405	Phenazine biosynthesis - Pseudomonas aeruginosa UCBPP-PA14
40	5	0.0767205	1.11509	pau00280	Valine, leucine and isoleucine degradation - Pseudomonas aeruginosa UCBPP-PA14
1	1	0.0997728	1.00099	pau00332	Carbapenem biosynthesis - Pseudomonas aeruginosa UCBPP-PA14
2	1	0.145895	0.835961	pau00592	alpha-Linolenic acid metabolism - Pseudomonas aeruginosa UCBPP-PA14
3	1	0.189674	0.721992	pau00984	Steroid degradation - Pseudomonas aeruginosa UCBPP-PA14
14	2	0.195867	0.708038	pau00900	Terpenoid backbone biosynthesis - Pseudomonas aeruginosa UCBPP-PA14
174	12	0.238058	0.623318	pau01240	Biosynthesis of cofactors - Pseudomonas aeruginosa UCBPP-PA14
31	3	0.250845	0.600594	pau00362	Benzoate degradation - Pseudomonas aeruginosa UCBPP-PA14
33	3	0.27913	0.554194	pau00240	Pyrimidine metabolism - Pseudomonas aeruginosa UCBPP-PA14
6	1	0.308109	0.511296	pau04981	Folate transport and metabolism - Pseudomonas aeruginosa UCBPP-PA14
20	2	0.311798	0.506126	pau04122	Sulfur relay system - Pseudomonas aeruginosa UCBPP-PA14
7	1	0.343641	0.463895	pau02060	Phosphotransferase system (PTS) - Pseudomonas aeruginosa UCBPP-PA14
22	2	0.350116	0.455789	pau00760	Nicotinate and nicotinamide metabolism - Pseudomonas aeruginosa UCBPP-PA14
22	2	0.350116	0.455789	pau00785	Lipoic acid metabolism - Pseudomonas aeruginosa UCBPP-PA14
26	2	0.42434	0.372286	pau00030	Pentose phosphate pathway - Pseudomonas aeruginosa UCBPP-PA14
29	2	0.477098	0.321392	pau00071	Fatty acid degradation - Pseudomonas aeruginosa UCBPP-PA14
49	3	0.503164	0.298291	pau00860	Porphyrin metabolism - Pseudomonas aeruginosa UCBPP-PA14
13	1	0.52189	0.282421	pau00740	Riboflavin metabolism - Pseudomonas aeruginosa UCBPP-PA14
14	1	0.546525	0.26239	pau00907	Pinene, camphor and geraniol degradation - Pseudomonas aeruginosa UCBPP-PA14
36	2	0.588136	0.230522	pau00650	Butanoate metabolism - Pseudomonas aeruginosa UCBPP-PA14
18	1	0.633106	0.198524	pau03018	RNA degradation - Pseudomonas aeruginosa UCBPP-PA14
60	3	0.635643	0.196787	pau00630	Glyoxylate and dicarboxylate metabolism - Pseudomonas aeruginosa UCBPP-PA14
41	2	0.656289	0.182905	pau00640	Propanoate metabolism - Pseudomonas aeruginosa UCBPP-PA14
41	2	0.656289	0.182905	pau01250	Biosynthesis of nucleotide sugars - Pseudomonas aeruginosa UCBPP-PA14
21	1	0.687095	0.162983	pau00550	Peptidoglycan biosynthesis - Pseudomonas aeruginosa UCBPP-PA14
21	1	0.687095	0.162983	pau00310	Lysine degradation - Pseudomonas aeruginosa UCBPP-PA14
21	1	0.687095	0.162983	pau00340	Histidine metabolism - Pseudomonas aeruginosa UCBPP-PA14
107	5	0.691047	0.160492	pau02025	Biofilm formation - Pseudomonas aeruginosa - Pseudomonas aeruginosa UCBPP-PA14
22	1	0.70328	0.152872	pau00470	D-Amino acid metabolism - Pseudomonas aeruginosa UCBPP-PA14
45	2	0.704159	0.152329	pau01210	2-Oxocarboxylic acid metabolism - Pseudomonas aeruginosa UCBPP-PA14
49	2	0.746412	0.127021	pau01212	Fatty acid metabolism - Pseudomonas aeruginosa UCBPP-PA14
25	1	0.747022	0.126667	pau00380	Tryptophan metabolism - Pseudomonas aeruginosa UCBPP-PA14
25	1	0.747022	0.126667	pau00680	Methane metabolism - Pseudomonas aeruginosa UCBPP-PA14
26	1	0.760132	0.119111	pau00520	Amino sugar and nucleotide sugar metabolism - Pseudomonas aeruginosa UCBPP-PA14
29	1	0.795557	0.0993286	pau01503	Cationic antimicrobial peptide (CAMP) resistance - Pseudomonas aeruginosa UCBPP-PA14
29	1	0.795557	0.0993286	pau00541	Biosynthesis of various nucleotide sugars - Pseudomonas aeruginosa UCBPP-PA14
30	1	0.806173	0.093572	pau00670	One carbon pool by folate - Pseudomonas aeruginosa UCBPP-PA14
31	1	0.816241	0.0881813	pau00400	Phenylalanine, tyrosine and tryptophan biosynthesis - Pseudomonas aeruginosa UCBPP-PA14
107	4	0.832703	0.0795101	pau02024	Quorum sensing - Pseudomonas aeruginosa UCBPP-PA14
33	1	0.83485	0.0783913	pau01501	beta-Lactam resistance - Pseudomonas aeruginosa UCBPP-PA14
34	1	0.843442	0.0739447	pau00720	Other carbon fixation pathways - Pseudomonas aeruginosa UCBPP-PA14
62	2	0.849969	0.0705969	pau00620	Pyruvate metabolism - Pseudomonas aeruginosa UCBPP-PA14
35	1	0.851591	0.0697691	pau00480	Glutathione metabolism - Pseudomonas aeruginosa UCBPP-PA14
416	18	0.877135	0.0569336	pau01110	Biosynthesis of secondary metabolites - Pseudomonas aeruginosa UCBPP-PA14
125	4	0.908154	0.0418405	pau01200	Carbon metabolism - Pseudomonas aeruginosa UCBPP-PA14
47	1	0.922018	0.0352608	pau00330	Arginine and proline metabolism - Pseudomonas aeruginosa UCBPP-PA14
49	1	0.929974	0.031529	pau01232	Nucleotide metabolism - Pseudomonas aeruginosa UCBPP-PA14
55	1	0.949329	0.0225831	pau00260	Glycine, serine and threonine metabolism - Pseudomonas aeruginosa UCBPP-PA14
59	1	0.959182	0.0180992	pau00920	Sulfur metabolism - Pseudomonas aeruginosa UCBPP-PA14
68	1	0.974945	0.0110197	pau00230	Purine metabolism - Pseudomonas aeruginosa UCBPP-PA14
141	3	0.982803	0.0075334	pau01230	Biosynthesis of amino acids - Pseudomonas aeruginosa UCBPP-PA14
314	8	0.996209	0.00164948	pau01120	Microbial metabolism in diverse environments - Pseudomonas aeruginosa UCBPP-PA14
264	4	0.999747	0.000109683	pau02020	Two-component system - Pseudomonas aeruginosa UCBPP-PA14
1011	32	0.999994	2.4896e-06	pau01100	Metabolic pathways - Pseudomonas aeruginosa UCBPP-PA14
2	0	1	0	pau00552	Teichoic acid biosynthesis - Pseudomonas aeruginosa UCBPP-PA14
7	0	1	0	pau00364	Fluorobenzoate degradation - Pseudomonas aeruginosa UCBPP-PA14
33	0	1	0	pau00220	Arginine biosynthesis - Pseudomonas aeruginosa UCBPP-PA14
7	0	1	0	pau00430	Taurine and hypotaurine metabolism - Pseudomonas aeruginosa UCBPP-PA14
9	0	1	0	pau00440	Phosphonate and phosphinate metabolism - Pseudomonas aeruginosa UCBPP-PA14
202	0	1	0	pau02010	ABC transporters - Pseudomonas aeruginosa UCBPP-PA14
13	0	1	0	pau00730	Thiamine metabolism - Pseudomonas aeruginosa UCBPP-PA14
11	0	1	0	pau00543	Exopolysaccharide biosynthesis - Pseudomonas aeruginosa UCBPP-PA14
2	0	1	0	pau04980	Cobalamin transport and metabolism - Pseudomonas aeruginosa UCBPP-PA14
12	0	1	0	pau01310	Nitrogen cycle - Pseudomonas aeruginosa UCBPP-PA14
21	0	1	0	pau00360	Phenylalanine metabolism - Pseudomonas aeruginosa UCBPP-PA14
1	0	1	0	pau03250	Viral life cycle - HIV-1 - Pseudomonas aeruginosa UCBPP-PA14
36	0	1	0	pau00010	Glycolysis / Gluconeogenesis - Pseudomonas aeruginosa UCBPP-PA14
29	0	1	0	pau00020	Citrate cycle (TCA cycle) - Pseudomonas aeruginosa UCBPP-PA14
18	0	1	0	pau00051	Fructose and mannose metabolism - Pseudomonas aeruginosa UCBPP-PA14
16	0	1	0	pau00300	Lysine biosynthesis - Pseudomonas aeruginosa UCBPP-PA14
2	0	1	0	pau00525	Acarbose and validamycin biosynthesis - Pseudomonas aeruginosa UCBPP-PA14
27	0	1	0	pau00350	Tyrosine metabolism - Pseudomonas aeruginosa UCBPP-PA14
15	0	1	0	pau00561	Glycerolipid metabolism - Pseudomonas aeruginosa UCBPP-PA14
13	0	1	0	pau00660	C5-Branched dibasic acid metabolism - Pseudomonas aeruginosa UCBPP-PA14
17	0	1	0	pau00290	Valine, leucine and isoleucine biosynthesis - Pseudomonas aeruginosa UCBPP-PA14
11	0	1	0	pau00460	Cyanoamino acid metabolism - Pseudomonas aeruginosa UCBPP-PA14
6	0	1	0	pau00053	Ascorbate and aldarate metabolism - Pseudomonas aeruginosa UCBPP-PA14
19	0	1	0	pau00410	beta-Alanine metabolism - Pseudomonas aeruginosa UCBPP-PA14
4	0	1	0	pau00997	Biosynthesis of various other secondary metabolites - Pseudomonas aeruginosa UCBPP-PA14
1	0	1	0	pau00946	Degradation of flavonoids - Pseudomonas aeruginosa UCBPP-PA14
67	0	1	0	pau03010	Ribosome - Pseudomonas aeruginosa UCBPP-PA14
3	0	1	0	pau00999	Biosynthesis of various plant secondary metabolites - Pseudomonas aeruginosa UCBPP-PA14
13	0	1	0	pau00710	Carbon fixation by Calvin cycle - Pseudomonas aeruginosa UCBPP-PA14
2	0	1	0	pau04148	Efferocytosis - Pseudomonas aeruginosa UCBPP-PA14
38	0	1	0	pau00250	Alanine, aspartate and glutamate metabolism - Pseudomonas aeruginosa UCBPP-PA14
5	0	1	0	pau00523	Polyketide sugar unit biosynthesis - Pseudomonas aeruginosa UCBPP-PA14
6	0	1	0	pau00622	Xylene degradation - Pseudomonas aeruginosa UCBPP-PA14
2	0	1	0	pau00600	Sphingolipid metabolism - Pseudomonas aeruginosa UCBPP-PA14
14	0	1	0	pau04146	Peroxisome - Pseudomonas aeruginosa UCBPP-PA14
6	0	1	0	pau00401	Novobiocin biosynthesis - Pseudomonas aeruginosa UCBPP-PA14
3	0	1	0	pau00623	Toluene degradation - Pseudomonas aeruginosa UCBPP-PA14
30	0	1	0	pau01220	Degradation of aromatic compounds - Pseudomonas aeruginosa UCBPP-PA14
13	0	1	0	pau03410	Base excision repair - Pseudomonas aeruginosa UCBPP-PA14
2	0	1	0	pau00633	Nitrotoluene degradation - Pseudomonas aeruginosa UCBPP-PA14
27	0	1	0	pau00061	Fatty acid biosynthesis - Pseudomonas aeruginosa UCBPP-PA14
25	0	1	0	pau03440	Homologous recombination - Pseudomonas aeruginosa UCBPP-PA14
25	0	1	0	pau00770	Pantothenate and CoA biosynthesis - Pseudomonas aeruginosa UCBPP-PA14
2	0	1	0	pau00626	Naphthalene degradation - Pseudomonas aeruginosa UCBPP-PA14
17	0	1	0	pau03060	Protein export - Pseudomonas aeruginosa UCBPP-PA14
9	0	1	0	pau01053	Biosynthesis of siderophore group nonribosomal peptides - Pseudomonas aeruginosa UCBPP-PA14
3	0	1	0	pau00565	Ether lipid metabolism - Pseudomonas aeruginosa UCBPP-PA14
9	0	1	0	pau00261	Monobactam biosynthesis - Pseudomonas aeruginosa UCBPP-PA14
58	0	1	0	pau00190	Oxidative phosphorylation - Pseudomonas aeruginosa UCBPP-PA14
20	0	1	0	pau00780	Biotin metabolism - Pseudomonas aeruginosa UCBPP-PA14
10	0	1	0	pau01320	Sulfur cycle - Pseudomonas aeruginosa UCBPP-PA14
20	0	1	0	pau03430	Mismatch repair - Pseudomonas aeruginosa UCBPP-PA14
86	0	1	0	pau00970	Aminoacyl-tRNA biosynthesis - Pseudomonas aeruginosa UCBPP-PA14
2	0	1	0	pau00074	Mycolic acid biosynthesis - Pseudomonas aeruginosa UCBPP-PA14
34	0	1	0	pau00910	Nitrogen metabolism - Pseudomonas aeruginosa UCBPP-PA14
4	0	1	0	pau00052	Galactose metabolism - Pseudomonas aeruginosa UCBPP-PA14
4	0	1	0	pau03020	RNA polymerase - Pseudomonas aeruginosa UCBPP-PA14
9	0	1	0	pau00450	Selenocompound metabolism - Pseudomonas aeruginosa UCBPP-PA14
11	0	1	0	pau00643	Styrene degradation - Pseudomonas aeruginosa UCBPP-PA14
8	0	1	0	pau00040	Pentose and glucuronate interconversions - Pseudomonas aeruginosa UCBPP-PA14
3	0	1	0	pau03008	Ribosome biogenesis in eukaryotes - Pseudomonas aeruginosa UCBPP-PA14
49	0	1	0	pau02030	Bacterial chemotaxis - Pseudomonas aeruginosa UCBPP-PA14
6	0	1	0	pau01040	Biosynthesis of unsaturated fatty acids - Pseudomonas aeruginosa UCBPP-PA14
21	0	1	0	pau00130	Ubiquinone and other terpenoid-quinone biosynthesis - Pseudomonas aeruginosa UCBPP-PA14
20	0	1	0	pau00540	Lipopolysaccharide biosynthesis - Pseudomonas aeruginosa UCBPP-PA14
15	0	1	0	pau00627	Aminobenzoate degradation - Pseudomonas aeruginosa UCBPP-PA14
27	0	1	0	pau00564	Glycerophospholipid metabolism - Pseudomonas aeruginosa UCBPP-PA14
8	0	1	0	pau00521	Streptomycin biosynthesis - Pseudomonas aeruginosa UCBPP-PA14
9	0	1	0	pau01502	Vancomycin resistance - Pseudomonas aeruginosa UCBPP-PA14
9	0	1	0	pau00750	Vitamin B6 metabolism - Pseudomonas aeruginosa UCBPP-PA14
5	0	1	0	pau00361	Chlorocyclohexane and chlorobenzene degradation - Pseudomonas aeruginosa UCBPP-PA14
2	0	1	0	pau03450	Non-homologous end-joining - Pseudomonas aeruginosa UCBPP-PA14
43	0	1	0	pau00270	Cysteine and methionine metabolism - Pseudomonas aeruginosa UCBPP-PA14
2	0	1	0	pau00903	Limonene degradation - Pseudomonas aeruginosa UCBPP-PA14
9	0	1	0	pau03420	Nucleotide excision repair - Pseudomonas aeruginosa UCBPP-PA14
8	0	1	0	pau00930	Caprolactam degradation - Pseudomonas aeruginosa UCBPP-PA14
46	0	1	0	pau02040	Flagellar assembly - Pseudomonas aeruginosa UCBPP-PA14
7	0	1	0	pau00562	Inositol phosphate metabolism - Pseudomonas aeruginosa UCBPP-PA14
97	0	1	0	pau03070	Bacterial secretion system - Pseudomonas aeruginosa UCBPP-PA14
7	0	1	0	pau00625	Chloroalkane and chloroalkene degradation - Pseudomonas aeruginosa UCBPP-PA14
17	0	1	0	pau03030	DNA replication - Pseudomonas aeruginosa UCBPP-PA14
16	0	1	0	pau00500	Starch and sucrose metabolism - Pseudomonas aeruginosa UCBPP-PA14
