# Supplementary material for: Bioorthogonal Click Chemistry for Antibody-Free Profiling of Acetylation, Propionylation, and Butyrylation in Pseudomonas aeruginosa and Methicillin-Resistant Staphylococcus aureus
Source: ACS Infect Dis. 2026 Feb 16;12(3):1142–54. doi: 10.1021/acsinfecdis.5c00985 (PMC12993845; doi:10.1021/acsinfecdis.5c00985)
Supplement: Supplementary file 10 [file id5c00985_si_010.xlsx]

## Sheet: TableS10_PublishedAcetylomeComp
Table S10. Comparing published anti-acetyl-lysine antibody acetylome data sets to our study. X in column designates presence of protein
UniProt	Gaviard et al	Ouidir et al	This Study
A0A0F6UFK6			X
A0A0H2Z5W5	X		X
A0A0H2Z5X0			X
A0A0H2Z5X2		X
A0A0H2Z5X4			X
A0A0H2Z5Y3		X
A0A0H2Z601	X	X
A0A0H2Z614			X
A0A0H2Z616			X
A0A0H2Z633	X	X
A0A0H2Z669			X
A0A0H2Z685			X
A0A0H2Z6A9			X
A0A0H2Z6B9	X
A0A0H2Z6C4			X
A0A0H2Z6D9			X
A0A0H2Z6G9			X
A0A0H2Z6K8	X		X
A0A0H2Z6M1		X
A0A0H2Z6N0			X
A0A0H2Z6N1	X	X	X
A0A0H2Z6N3			X
A0A0H2Z6P5	X	X
A0A0H2Z6Q0			X
A0A0H2Z6R7	X		X
A0A0H2Z6R8		X
A0A0H2Z6S5		X
A0A0H2Z6T1			X
A0A0H2Z6T8	X
A0A0H2Z6U8			X
A0A0H2Z6V5			X
A0A0H2Z6V6	X		X
A0A0H2Z6V7		X
A0A0H2Z6W1	X		X
A0A0H2Z6W9		X	X
A0A0H2Z6X8			X
A0A0H2Z6Y0	X		X
A0A0H2Z6Z0	X
A0A0H2Z6Z3			X
A0A0H2Z6Z4	X		X
A0A0H2Z6Z9			X
A0A0H2Z700			X
A0A0H2Z720			X
A0A0H2Z722			X
A0A0H2Z724			X
A0A0H2Z737			X
A0A0H2Z744	X
A0A0H2Z748		X
A0A0H2Z750	X		X
A0A0H2Z753			X
A0A0H2Z755			X
A0A0H2Z761			X
A0A0H2Z769	X		X
A0A0H2Z774	X
A0A0H2Z777			X
A0A0H2Z785	X	X
A0A0H2Z791			X
A0A0H2Z792	X		X
A0A0H2Z795			X
A0A0H2Z7A1	X		X
A0A0H2Z7A9			X
A0A0H2Z7B0			X
A0A0H2Z7B1			X
A0A0H2Z7B2		X	X
A0A0H2Z7B5	X
A0A0H2Z7B6			X
A0A0H2Z7B9		X	X
A0A0H2Z7C1	X		X
A0A0H2Z7C8			X
A0A0H2Z7C9	X		X
A0A0H2Z7D3		X
A0A0H2Z7E1			X
A0A0H2Z7E2			X
A0A0H2Z7E7	X	X	X
A0A0H2Z7E9			X
A0A0H2Z7F3			X
A0A0H2Z7G0			X
A0A0H2Z7G7			X
A0A0H2Z7G9			X
A0A0H2Z7H7			X
A0A0H2Z7H8	X		X
A0A0H2Z7H9			X
A0A0H2Z7I1			X
A0A0H2Z7I2			X
A0A0H2Z7I6			X
A0A0H2Z7J1			X
A0A0H2Z7J4			X
A0A0H2Z7J5	X
A0A0H2Z7L4			X
A0A0H2Z7L5			X
A0A0H2Z7L7	X	X
A0A0H2Z7M3			X
A0A0H2Z7M7		X
A0A0H2Z7N2			X
A0A0H2Z7N9			X
A0A0H2Z7P1			X
A0A0H2Z7P3	X		X
A0A0H2Z7P6	X
A0A0H2Z7P7	X		X
A0A0H2Z7P9	X		X
A0A0H2Z7Q5			X
A0A0H2Z7Q6			X
A0A0H2Z7R1	X	X
A0A0H2Z7R5	X
A0A0H2Z7S0	X
A0A0H2Z7S2			X
A0A0H2Z7S6			X
A0A0H2Z7T0	X		X
A0A0H2Z7U0	X
A0A0H2Z7U6			X
A0A0H2Z7U7			X
A0A0H2Z7V1	X
A0A0H2Z7V2			X
A0A0H2Z7V3			X
A0A0H2Z7W6			X
A0A0H2Z7X1		X	X
A0A0H2Z7X2	X
A0A0H2Z7X4	X
A0A0H2Z7Y2	X	X
A0A0H2Z7Y4			X
A0A0H2Z7Z0	X	X	X
A0A0H2Z7Z1			X
A0A0H2Z7Z7		X	X
A0A0H2Z7Z9			X
A0A0H2Z808	X	X	X
A0A0H2Z813		X
A0A0H2Z823	X		X
A0A0H2Z826		X
A0A0H2Z828	X	X
A0A0H2Z833			X
A0A0H2Z834			X
A0A0H2Z839		X
A0A0H2Z845			X
A0A0H2Z848		X
A0A0H2Z855	X		X
A0A0H2Z872			X
A0A0H2Z879			X
A0A0H2Z884			X
A0A0H2Z886	X
A0A0H2Z890			X
A0A0H2Z891			X
A0A0H2Z892			X
A0A0H2Z8A4			X
A0A0H2Z8A6	X
A0A0H2Z8A8			X
A0A0H2Z8B0		X
A0A0H2Z8B5		X	X
A0A0H2Z8B6			X
A0A0H2Z8B8		X
A0A0H2Z8C4	X
A0A0H2Z8C5	X
A0A0H2Z8D1			X
A0A0H2Z8E1			X
A0A0H2Z8E7			X
A0A0H2Z8G0	X
A0A0H2Z8G6			X
A0A0H2Z8G9			X
A0A0H2Z8H0			X
A0A0H2Z8H6	X
A0A0H2Z8I7			X
A0A0H2Z8I8			X
A0A0H2Z8J7			X
A0A0H2Z8J8	X
A0A0H2Z8K8	X
A0A0H2Z8L5			X
A0A0H2Z8M1			X
A0A0H2Z8M6			X
A0A0H2Z8N2	X	X	X
A0A0H2Z8N3			X
A0A0H2Z8N6	X
A0A0H2Z8P5			X
A0A0H2Z8P8			X
A0A0H2Z8R0			X
A0A0H2Z8R2			X
A0A0H2Z8S1			X
A0A0H2Z8S4			X
A0A0H2Z8S5			X
A0A0H2Z8S6			X
A0A0H2Z8U0	X
A0A0H2Z8U1			X
A0A0H2Z8U8			X
A0A0H2Z8V6			X
A0A0H2Z8W8	X	X
A0A0H2Z8X6			X
A0A0H2Z8X9	X
A0A0H2Z8Y7			X
A0A0H2Z8Z6			X
A0A0H2Z907			X
A0A0H2Z910	X
A0A0H2Z914			X
A0A0H2Z917		X	X
A0A0H2Z924			X
A0A0H2Z925			X
A0A0H2Z933			X
A0A0H2Z938			X
A0A0H2Z946	X	X	X
A0A0H2Z949			X
A0A0H2Z953			X
A0A0H2Z955			X
A0A0H2Z956	X
A0A0H2Z958			X
A0A0H2Z961			X
A0A0H2Z962			X
A0A0H2Z976	X		X
A0A0H2Z978			X
A0A0H2Z979			X
A0A0H2Z985			X
A0A0H2Z9A2	X		X
A0A0H2Z9A3			X
A0A0H2Z9A9	X		X
A0A0H2Z9B4			X
A0A0H2Z9B6		X
A0A0H2Z9B8		X
A0A0H2Z9C0			X
A0A0H2Z9C3			X
A0A0H2Z9C4			X
A0A0H2Z9C6	X	X
A0A0H2Z9C7			X
A0A0H2Z9C8			X
A0A0H2Z9D0	X	X
A0A0H2Z9D1	X
A0A0H2Z9D3	X
A0A0H2Z9D5			X
A0A0H2Z9D9	X	X	X
A0A0H2Z9E4			X
A0A0H2Z9E7		X
A0A0H2Z9E9			X
A0A0H2Z9F0			X
A0A0H2Z9F2			X
A0A0H2Z9F5	X	X	X
A0A0H2Z9G6			X
A0A0H2Z9H6			X
A0A0H2Z9H8	X	X	X
A0A0H2Z9H9			X
A0A0H2Z9I1	X
A0A0H2Z9I4			X
A0A0H2Z9I5			X
A0A0H2Z9J2	X
A0A0H2Z9J3			X
A0A0H2Z9J4			X
A0A0H2Z9J7			X
A0A0H2Z9K7			X
A0A0H2Z9L3	X
A0A0H2Z9M5	X		X
A0A0H2Z9N2			X
A0A0H2Z9N3			X
A0A0H2Z9N4			X
A0A0H2Z9N7	X	X	X
A0A0H2Z9N9			X
A0A0H2Z9P0	X
A0A0H2Z9P3			X
A0A0H2Z9P5	X		X
A0A0H2Z9Q2	X
A0A0H2Z9R3			X
A0A0H2Z9S0	X	X
A0A0H2Z9T9	X
A0A0H2Z9U7			X
A0A0H2Z9U9			X
A0A0H2Z9V8	X
A0A0H2Z9V9			X
A0A0H2Z9W3		X
A0A0H2Z9W7			X
A0A0H2Z9Y3			X
A0A0H2ZA05			X
A0A0H2ZA11			X
A0A0H2ZA15		X
A0A0H2ZA18			X
A0A0H2ZA23	X		X
A0A0H2ZA28	X
A0A0H2ZA47	X
A0A0H2ZA54	X
A0A0H2ZA56			X
A0A0H2ZA60			X
A0A0H2ZA65			X
A0A0H2ZA70	X	X
A0A0H2ZA71			X
A0A0H2ZA75			X
A0A0H2ZA80			X
A0A0H2ZA83	X	X	X
A0A0H2ZA85			X
A0A0H2ZA91	X
A0A0H2ZAA4	X
A0A0H2ZAA7		X
A0A0H2ZAB0	X
A0A0H2ZAB4			X
A0A0H2ZAB7	X		X
A0A0H2ZAC4			X
A0A0H2ZAC8			X
A0A0H2ZAE2	X
A0A0H2ZAE4			X
A0A0H2ZAE6			X
A0A0H2ZAG0			X
A0A0H2ZAG1			X
A0A0H2ZAG9	X		X
A0A0H2ZAH3	X		X
A0A0H2ZAI8			X
A0A0H2ZAJ1			X
A0A0H2ZAJ4		X
A0A0H2ZAJ6			X
A0A0H2ZAK2	X		X
A0A0H2ZAM8			X
A0A0H2ZAN4			X
A0A0H2ZAP2	X
A0A0H2ZAP4			X
A0A0H2ZAQ2			X
A0A0H2ZAQ3			X
A0A0H2ZAR0			X
A0A0H2ZAR3	X
A0A0H2ZAT6			X
A0A0H2ZAU0			X
A0A0H2ZAU2			X
A0A0H2ZAU8			X
A0A0H2ZAU9			X
A0A0H2ZAV6	X	X
A0A0H2ZAV7			X
A0A0H2ZAW3		X
A0A0H2ZAW8			X
A0A0H2ZAX4	X	X	X
A0A0H2ZAX9	X		X
A0A0H2ZAY1	X		X
A0A0H2ZAY4	X		X
A0A0H2ZAZ1	X	X
A0A0H2ZB21	X
A0A0H2ZB23			X
A0A0H2ZB29			X
A0A0H2ZB32	X	X	X
A0A0H2ZB46			X
A0A0H2ZB47			X
A0A0H2ZB55			X
A0A0H2ZB61			X
A0A0H2ZB67			X
A0A0H2ZB70			X
A0A0H2ZB77			X
A0A0H2ZB80			X
A0A0H2ZB95			X
A0A0H2ZB97			X
A0A0H2ZBA0			X
A0A0H2ZBA1			X
A0A0H2ZBA5			X
A0A0H2ZBC7		X
A0A0H2ZBD0			X
A0A0H2ZBD3			X
A0A0H2ZBD4			X
A0A0H2ZBD6			X
A0A0H2ZBD8			X
A0A0H2ZBF0			X
A0A0H2ZBF2			X
A0A0H2ZBF4			X
A0A0H2ZBF6			X
A0A0H2ZBF7			X
A0A0H2ZBF9			X
A0A0H2ZBG8			X
A0A0H2ZBI1			X
A0A0H2ZBI6			X
A0A0H2ZBI8		X	X
A0A0H2ZBJ1			X
A0A0H2ZBK9	X
A0A0H2ZBL3	X		X
A0A0H2ZBL4	X
A0A0H2ZBN4			X
A0A0H2ZBN6			X
A0A0H2ZBN7			X
A0A0H2ZBQ3	X	X	X
A0A0H2ZBQ5		X
A0A0H2ZBR4		X
A0A0H2ZBS5	X	X
A0A0H2ZBS6			X
A0A0H2ZBT9	X
A0A0H2ZBU5			X
A0A0H2ZBU9	X		X
A0A0H2ZBV3			X
A0A0H2ZBV8			X
A0A0H2ZBW1	X		X
A0A0H2ZBW4			X
A0A0H2ZBW5			X
A0A0H2ZBW6		X
A0A0H2ZBW9			X
A0A0H2ZBX1			X
A0A0H2ZBX7	X	X	X
A0A0H2ZBY5	X	X
A0A0H2ZBZ5			X
A0A0H2ZC01		X
A0A0H2ZC02			X
A0A0H2ZC05		X
A0A0H2ZC08			X
A0A0H2ZC12			X
A0A0H2ZC15			X
A0A0H2ZC25			X
A0A0H2ZC29	X
A0A0H2ZC37			X
A0A0H2ZC45		X
A0A0H2ZC47	X	X	X
A0A0H2ZC51			X
A0A0H2ZC56			X
A0A0H2ZC59			X
A0A0H2ZC61	X	X	X
A0A0H2ZC62			X
A0A0H2ZC63	X		X
A0A0H2ZC69			X
A0A0H2ZC71			X
A0A0H2ZC76		X
A0A0H2ZC79			X
A0A0H2ZC84			X
A0A0H2ZC86			X
A0A0H2ZC91	X		X
A0A0H2ZC92		X	X
A0A0H2ZC93			X
A0A0H2ZC94			X
A0A0H2ZC98	X		X
A0A0H2ZC99	X
A0A0H2ZCA6	X	X
A0A0H2ZCB4	X
A0A0H2ZCB8			X
A0A0H2ZCB9			X
A0A0H2ZCC1		X
A0A0H2ZCC5	X	X	X
A0A0H2ZCC9			X
A0A0H2ZCD0	X
A0A0H2ZCD2	X		X
A0A0H2ZCD5			X
A0A0H2ZCD7	X		X
A0A0H2ZCF0			X
A0A0H2ZCF1			X
A0A0H2ZCF3			X
A0A0H2ZCF7	X
A0A0H2ZCF9			X
A0A0H2ZCG8			X
A0A0H2ZCH3	X
A0A0H2ZCH4			X
A0A0H2ZCI1		X
A0A0H2ZCI2			X
A0A0H2ZCJ1	X		X
A0A0H2ZCK1			X
A0A0H2ZCK2			X
A0A0H2ZCL7		X
A0A0H2ZCL9			X
A0A0H2ZCN9			X
A0A0H2ZCP1			X
A0A0H2ZCP3			X
A0A0H2ZCR0	X
A0A0H2ZCS3			X
A0A0H2ZCS9			X
A0A0H2ZCT3			X
A0A0H2ZCT9			X
A0A0H2ZCU0	X		X
A0A0H2ZCU4			X
A0A0H2ZCU5	X		X
A0A0H2ZCV0	X		X
A0A0H2ZCW7	X
A0A0H2ZCW9			X
A0A0H2ZCY0			X
A0A0H2ZCY1			X
A0A0H2ZCY8			X
A0A0H2ZCZ6			X
A0A0H2ZCZ9			X
A0A0H2ZD02	X		X
A0A0H2ZD16			X
A0A0H2ZD21			X
A0A0H2ZD23		X
A0A0H2ZD25			X
A0A0H2ZD28			X
A0A0H2ZD34	X	X
A0A0H2ZD42	X
A0A0H2ZD44	X
A0A0H2ZD46			X
A0A0H2ZD47			X
A0A0H2ZD49	X
A0A0H2ZD54			X
A0A0H2ZD55			X
A0A0H2ZD58			X
A0A0H2ZD66	X
A0A0H2ZD69	X
A0A0H2ZD74			X
A0A0H2ZD76			X
A0A0H2ZD78			X
A0A0H2ZD82			X
A0A0H2ZD83		X	X
A0A0H2ZD84			X
A0A0H2ZD85			X
A0A0H2ZD86	X
A0A0H2ZD90	X		X
A0A0H2ZD91			X
A0A0H2ZD92			X
A0A0H2ZD93			X
A0A0H2ZDA8			X
A0A0H2ZDB3			X
A0A0H2ZDB8			X
A0A0H2ZDC2			X
A0A0H2ZDC3	X	X
A0A0H2ZDC7			X
A0A0H2ZDC8			X
A0A0H2ZDD3			X
A0A0H2ZDD4			X
A0A0H2ZDD5	X		X
A0A0H2ZDD8			X
A0A0H2ZDD9			X
A0A0H2ZDE2			X
A0A0H2ZDE4			X
A0A0H2ZDE8			X
A0A0H2ZDF6			X
A0A0H2ZDF7		X	X
A0A0H2ZDF8	X
A0A0H2ZDF9			X
A0A0H2ZDH3	X	X	X
A0A0H2ZDH5			X
A0A0H2ZDH6		X	X
A0A0H2ZDH9			X
A0A0H2ZDI5	X	X
A0A0H2ZDI9			X
A0A0H2ZDJ2			X
A0A0H2ZDJ4	X
A0A0H2ZDJ8			X
A0A0H2ZDK5			X
A0A0H2ZDK8	X	X	X
A0A0H2ZDK9		X
A0A0H2ZDL5			X
A0A0H2ZDL6	X		X
A0A0H2ZDL8	X
A0A0H2ZDM3			X
A0A0H2ZDN1	X	X	X
A0A0H2ZDN3			X
A0A0H2ZDN6			X
A0A0H2ZDN7	X
A0A0H2ZDP4			X
A0A0H2ZDP6			X
A0A0H2ZDP7			X
A0A0H2ZDP9	X	X	X
A0A0H2ZDQ2	X		X
A0A0H2ZDQ9	X	X	X
A0A0H2ZDR0		X
A0A0H2ZDR1			X
A0A0H2ZDR8	X	X	X
A0A0H2ZDS4			X
A0A0H2ZDS6	X		X
A0A0H2ZDS9			X
A0A0H2ZDT8			X
A0A0H2ZDT9			X
A0A0H2ZDU2		X
A0A0H2ZDU7			X
A0A0H2ZDU8	X
A0A0H2ZDV5		X
A0A0H2ZDW6			X
A0A0H2ZDW7		X
A0A0H2ZDW9			X
A0A0H2ZDX1			X
A0A0H2ZDX5	X	X
A0A0H2ZDX8			X
A0A0H2ZDX9	X		X
A0A0H2ZE08			X
A0A0H2ZE14	X	X
A0A0H2ZE18			X
A0A0H2ZE25			X
A0A0H2ZE27			X
A0A0H2ZE32	X		X
A0A0H2ZE34			X
A0A0H2ZE38	X
A0A0H2ZE39			X
A0A0H2ZE41			X
A0A0H2ZE52	X		X
A0A0H2ZE55	X		X
A0A0H2ZE56			X
A0A0H2ZE63			X
A0A0H2ZE65			X
A0A0H2ZE66		X
A0A0H2ZE69			X
A0A0H2ZE83			X
A0A0H2ZE88			X
A0A0H2ZE93	X		X
A0A0H2ZE94	X	X	X
A0A0H2ZE97			X
A0A0H2ZEA0		X
A0A0H2ZEA1		X
A0A0H2ZEA2			X
A0A0H2ZEB7	X		X
A0A0H2ZEC2		X	X
A0A0H2ZEC3			X
A0A0H2ZEC6	X	X	X
A0A0H2ZEC8	X		X
A0A0H2ZED1			X
A0A0H2ZED8			X
A0A0H2ZEE8	X		X
A0A0H2ZEF2			X
A0A0H2ZEF6			X
A0A0H2ZEF9			X
A0A0H2ZEG5	X
A0A0H2ZEH0	X		X
A0A0H2ZEH2		X
A0A0H2ZEH4	X		X
A0A0H2ZEH5			X
A0A0H2ZEI1	X
A0A0H2ZEI7			X
A0A0H2ZEJ4			X
A0A0H2ZEJ6			X
A0A0H2ZEJ8	X		X
A0A0H2ZEK0	X	X	X
A0A0H2ZEK4	X		X
A0A0H2ZEL0			X
A0A0H2ZEL6			X
A0A0H2ZEM2		X
A0A0H2ZEM3			X
A0A0H2ZEM7		X
A0A0H2ZEN4			X
A0A0H2ZEP0			X
A0A0H2ZEP1			X
A0A0H2ZEP3	X	X	X
A0A0H2ZEP5			X
A0A0H2ZEP9			X
A0A0H2ZEQ2			X
A0A0H2ZEQ6	X		X
A0A0H2ZEQ9			X
A0A0H2ZER3	X
A0A0H2ZES0			X
A0A0H2ZES4			X
A0A0H2ZES6			X
A0A0H2ZES8			X
A0A0H2ZET1		X	X
A0A0H2ZET5			X
A0A0H2ZET8			X
A0A0H2ZEU0			X
A0A0H2ZEU1			X
A0A0H2ZEU5			X
A0A0H2ZEU6			X
A0A0H2ZEU8			X
A0A0H2ZEV2	X
A0A0H2ZEV3	X
A0A0H2ZEV9			X
A0A0H2ZEW0		X
A0A0H2ZEW4			X
A0A0H2ZEW6		X
A0A0H2ZEW7	X
A0A0H2ZEW8	X	X	X
A0A0H2ZEW9			X
A0A0H2ZEX2			X
A0A0H2ZEY0	X
A0A0H2ZEY1			X
A0A0H2ZEY3		X
A0A0H2ZEY4			X
A0A0H2ZEY8		X
A0A0H2ZEZ2			X
A0A0H2ZEZ4			X
A0A0H2ZEZ6	X	X
A0A0H2ZEZ8	X	X	X
A0A0H2ZEZ9			X
A0A0H2ZF00	X		X
A0A0H2ZF03			X
A0A0H2ZF06			X
A0A0H2ZF10			X
A0A0H2ZF12	X		X
A0A0H2ZF14	X		X
A0A0H2ZF15	X
A0A0H2ZF16	X
A0A0H2ZF20			X
A0A0H2ZF22	X	X
A0A0H2ZF29			X
A0A0H2ZF32			X
A0A0H2ZF37			X
A0A0H2ZF38			X
A0A0H2ZF42			X
A0A0H2ZF44			X
A0A0H2ZF49			X
A0A0H2ZF54			X
A0A0H2ZF56			X
A0A0H2ZF57			X
A0A0H2ZF59	X
A0A0H2ZF63			X
A0A0H2ZF64			X
A0A0H2ZF69			X
A0A0H2ZF74			X
A0A0H2ZF76			X
A0A0H2ZF77			X
A0A0H2ZF79			X
A0A0H2ZF85			X
A0A0H2ZF88			X
A0A0H2ZF92			X
A0A0H2ZFA6			X
A0A0H2ZFB6			X
A0A0H2ZFC1			X
A0A0H2ZFC2	X		X
A0A0H2ZFC3			X
A0A0H2ZFC5			X
A0A0H2ZFC9			X
A0A0H2ZFD5			X
A0A0H2ZFE6	X		X
A0A0H2ZFH3			X
A0A0H2ZFH5			X
A0A0H2ZFH8			X
A0A0H2ZFI0			X
A0A0H2ZFJ1		X
A0A0H2ZFJ2			X
A0A0H2ZFJ6	X
A0A0H2ZFK1	X	X	X
A0A0H2ZFK3			X
A0A0H2ZFK5			X
A0A0H2ZFK6			X
A0A0H2ZFK7	X
A0A0H2ZFL0	X
A0A0H2ZFL3		X
A0A0H2ZFL5			X
A0A0H2ZFM9			X
A0A0H2ZFN1			X
A0A0H2ZFN3			X
A0A0H2ZFN6	X		X
A0A0H2ZFP0		X
A0A0H2ZFP1			X
A0A0H2ZFP2			X
A0A0H2ZFQ5	X
A0A0H2ZFQ7			X
A0A0H2ZFR1			X
A0A0H2ZFR2			X
A0A0H2ZFS1	X		X
A0A0H2ZFS5	X
A0A0H2ZFT2		X
A0A0H2ZFU3			X
A0A0H2ZFU7			X
A0A0H2ZFU8			X
A0A0H2ZFV1			X
A0A0H2ZFV5			X
A0A0H2ZFV6			X
A0A0H2ZFW1	X
A0A0H2ZFW5			X
A0A0H2ZFW8			X
A0A0H2ZFX9			X
A0A0H2ZFY7	X	X
A0A0H2ZFY9	X
A0A0H2ZFZ5		X	X
A0A0H2ZFZ9			X
A0A0H2ZG02			X
A0A0H2ZG14		X	X
A0A0H2ZG15			X
A0A0H2ZG26		X
A0A0H2ZG42	X		X
A0A0H2ZG47			X
A0A0H2ZG57			X
A0A0H2ZG63			X
A0A0H2ZG66			X
A0A0H2ZG74			X
A0A0H2ZG75			X
A0A0H2ZG89			X
A0A0H2ZG92			X
A0A0H2ZG94		X
A0A0H2ZG97		X
A0A0H2ZGA0			X
A0A0H2ZGA2			X
A0A0H2ZGA4	X		X
A0A0H2ZGA6	X	X
A0A0H2ZGA7	X	X	X
A0A0H2ZGB1	X		X
A0A0H2ZGB5			X
A0A0H2ZGB9			X
A0A0H2ZGC1	X		X
A0A0H2ZGC6			X
A0A0H2ZGC7			X
A0A0H2ZGD2		X
A0A0H2ZGD3			X
A0A0H2ZGD4			X
A0A0H2ZGD8	X	X
A0A0H2ZGD9			X
A0A0H2ZGE0			X
A0A0H2ZGE5			X
A0A0H2ZGE8		X
A0A0H2ZGG1			X
A0A0H2ZGH2			X
A0A0H2ZGH4			X
A0A0H2ZGH6			X
A0A0H2ZGH7			X
A0A0H2ZGH8	X
A0A0H2ZGI7		X	X
A0A0H2ZGJ2			X
A0A0H2ZGJ4			X
A0A0H2ZGJ8			X
A0A0H2ZGJ9			X
A0A0H2ZGK0	X	X
A0A0H2ZGK2			X
A0A0H2ZGK4	X	X
A0A0H2ZGK5			X
A0A0H2ZGK8			X
A0A0H2ZGK9			X
A0A0H2ZGL7			X
A0A0H2ZGL8	X
A0A0H2ZGM0	X
A0A0H2ZGM1			X
A0A0H2ZGM7	X
A0A0H2ZGN2			X
A0A0H2ZGN7	X	X	X
A0A0H2ZGN9			X
A0A0H2ZGP4			X
A0A0H2ZGP8			X
A0A0H2ZGQ0			X
A0A0H2ZGQ2			X
A0A0H2ZGQ6			X
A0A0H2ZGQ7	X
A0A0H2ZGR2	X
A0A0H2ZGR3	X
A0A0H2ZGR6			X
A0A0H2ZGR9			X
A0A0H2ZGS4	X		X
A0A0H2ZGS6		X
A0A0H2ZGT3			X
A0A0H2ZGT4	X	X
A0A0H2ZGT5	X	X
A0A0H2ZGT7	X
A0A0H2ZGU1			X
A0A0H2ZGU5			X
A0A0H2ZGV2			X
A0A0H2ZGW2		X
A0A0H2ZGW5			X
A0A0H2ZGW6			X
A0A0H2ZGW8			X
A0A0H2ZGX3	X	X
A0A0H2ZGX6	X		X
A0A0H2ZGX7			X
A0A0H2ZGX8	X
A0A0H2ZGY2			X
A0A0H2ZGY3		X
A0A0H2ZGY4	X
A0A0H2ZGZ1			X
A0A0H2ZH23	X		X
A0A0H2ZH28	X
A0A0H2ZH42			X
A0A0H2ZH44	X
A0A0H2ZH48			X
A0A0H2ZH52			X
A0A0H2ZH58			X
A0A0H2ZH63			X
A0A0H2ZH64			X
A0A0H2ZH69		X	X
A0A0H2ZH77	X
A0A0H2ZH91	X
A0A0H2ZH93	X
A0A0H2ZH96			X
A0A0H2ZHA6			X
A0A0H2ZHA8	X
A0A0H2ZHA9			X
A0A0H2ZHB4	X	X	X
A0A0H2ZHC7			X
A0A0H2ZHD0			X
A0A0H2ZHD3			X
A0A0H2ZHE0			X
A0A0H2ZHE1			X
A0A0H2ZHE9			X
A0A0H2ZHF6			X
A0A0H2ZHG5			X
A0A0H2ZHG9			X
A0A0H2ZHH2		X
A0A0H2ZHH3			X
A0A0H2ZHH9			X
A0A0H2ZHI0			X
A0A0H2ZHI1	X
A0A0H2ZHI4			X
A0A0H2ZHI8		X	X
A0A0H2ZHJ2		X
A0A0H2ZHJ3		X
A0A0H2ZHJ4	X
A0A0H2ZHK3	X	X
A0A0H2ZHK4			X
A0A0H2ZHK5			X
A0A0H2ZHK6			X
A0A0H2ZHK7			X
A0A0H2ZHL0			X
A0A0H2ZHL6			X
A0A0H2ZHM2		X	X
A0A0H2ZHM4			X
A0A0H2ZHM9			X
A0A0H2ZHN0		X
A0A0H2ZHN1			X
A0A0H2ZHN3	X		X
A0A0H2ZHN6			X
A0A0H2ZHP2			X
A0A0H2ZHP8	X		X
A0A0H2ZHQ0			X
A0A0H2ZHQ2	X	X
A0A0H2ZHQ4			X
A0A0H2ZHQ7	X	X
A0A0H2ZHQ9			X
A0A0H2ZHR0			X
A0A0H2ZHR3			X
A0A0H2ZHR6			X
A0A0H2ZHR8			X
A0A0H2ZHT0			X
A0A0H2ZHT2			X
A0A0H2ZHT6	X		X
A0A0H2ZHU0			X
A0A0H2ZHU8			X
A0A0H2ZHU9			X
A0A0H2ZHV3			X
A0A0H2ZHV4	X	X
A0A0H2ZHV7			X
A0A0H2ZHV9			X
A0A0H2ZHW2			X
A0A0H2ZHW6	X		X
A0A0H2ZHW8	X
A0A0H2ZHX0	X		X
A0A0H2ZHX9	X		X
A0A0H2ZHY0			X
A0A0H2ZHY7			X
A0A0H2ZHY8			X
A0A0H2ZHY9			X
A0A0H2ZHZ2			X
A0A0H2ZHZ3			X
A0A0H2ZHZ4			X
A0A0H2ZI03			X
A0A0H2ZI14			X
A0A0H2ZI18			X
A0A0H2ZI20	X		X
A0A0H2ZI23	X		X
A0A0H2ZI28			X
A0A0H2ZI34	X	X
A0A0H2ZI37			X
A0A0H2ZI38		X
A0A0H2ZI43	X	X	X
A0A0H2ZI46			X
A0A0H2ZI47			X
A0A0H2ZI56			X
A0A0H2ZI65	X	X	X
A0A0H2ZI72			X
A0A0H2ZI75			X
A0A0H2ZI81			X
A0A0H2ZI82	X
A0A0H2ZI85			X
A0A0H2ZI86	X
A0A0H2ZI92			X
A0A0H2ZI93			X
A0A0H2ZI94			X
A0A0H2ZI98			X
A0A0H2ZI99			X
A0A0H2ZIA1	X		X
A0A0H2ZIA4		X
A0A0H2ZIA9	X	X	X
A0A0H2ZIC0	X
A0A0H2ZIC2			X
A0A0H2ZIC4			X
A0A0H2ZIC6		X	X
A0A0H2ZID1			X
A0A0H2ZID3		X	X
A0A0H2ZID4			X
A0A0H2ZID6			X
A0A0H2ZID7			X
A0A0H2ZID8	X	X
A0A0H2ZID9			X
A0A0H2ZIE0			X
A0A0H2ZIE1			X
A0A0H2ZIE2			X
A0A0H2ZIE8		X
A0A0H2ZIF0			X
A0A0H2ZIF1	X		X
A0A0H2ZIF3			X
A0A0H2ZIF8	X
A0A0H2ZIF9			X
A0A0H2ZIG1			X
A0A0H2ZIG3			X
A0A0H2ZIG5			X
A0A0H2ZIG9			X
A0A0H2ZIH0	X
A0A0H2ZIH5			X
A0A0H2ZIH9		X
A0A0H2ZII0		X
A0A0H2ZII2			X
A0A0H2ZIJ0			X
A0A0H2ZIJ2	X
A0A0H2ZIJ5			X
A0A0H2ZIJ6			X
A0A0H2ZIJ8	X		X
A0A0H2ZIJ9		X	X
A0A0H2ZIK7		X	X
A0A0H2ZIL4	X	X
A0A0H2ZIL7			X
A0A0H2ZIL8			X
A0A0H2ZIL9			X
A0A0H2ZIM7	X	X	X
A0A0H2ZIN3			X
A0A0H2ZIN7	X	X
A0A0H2ZIN8			X
A0A0H2ZIP2		X
A0A0H2ZIP3	X	X	X
A0A0H2ZIP4	X
A0A0H2ZIP5			X
A0A0H2ZIP6			X
A0A0H2ZIP7			X
A0A0H2ZIP8			X
A0A0H2ZIP9			X
A0A0H2ZIQ3			X
A0A0H2ZIQ5			X
A0A0H2ZIQ9			X
A0A0H2ZIR0	X		X
A0A0H2ZIR3			X
A0A0H2ZIR4	X		X
A0A0H2ZIR6			X
A0A0H2ZIS4			X
A0A0H2ZIS6			X
A0A0H2ZIS7		X
A0A0H2ZIU0			X
A0A0H2ZIU2			X
A0A0H2ZIU3	X	X
A0A0H2ZIU4			X
A0A0H2ZIU7			X
A0A0H2ZIU8	X	X
A0A0H2ZIV2	X	X	X
A0A0H2ZIV3			X
A0A0H2ZIV4	X
A0A0H2ZIV6			X
A0A0H2ZIV9	X
A0A0H2ZIW1	X	X	X
A0A0H2ZIW2	X
A0A0H2ZIW7	X
A0A0H2ZIW8			X
A0A0H2ZIX3			X
A0A0H2ZIX4			X
A0A0H2ZIX5			X
A0A0H2ZIY2	X	X
A0A0H2ZIY9			X
A0A0H2ZIZ0			X
A0A0H2ZJ00	X		X
A0A0H2ZJ01			X
A0A0H2ZJ04			X
A0A0H2ZJ10	X	X
A0A0H2ZJ22	X		X
A0A0H2ZJ25	X
A0A0H2ZJ26		X
A0A0H2ZJ29			X
A0A0H2ZJ30		X	X
A0A0H2ZJ32	X	X	X
A0A0H2ZJ38	X		X
A0A0H2ZJ39		X
A0A0H2ZJ40			X
A0A0H2ZJ49			X
A0A0H2ZJ52	X
A0A0H2ZJ54	X		X
A0A0H2ZJ61	X
A0A0H2ZJ65			X
A0A0H2ZJ80			X
A0A0H2ZJ81		X
A0A0H2ZJ88			X
A0A0H2ZJ90		X	X
A0A0H2ZJ91		X
A0A0H2ZJ97			X
A0A0H2ZJ98			X
A0A0H2ZJA2		X	X
A0A0H2ZJA7		X	X
A0A0H2ZJB0			X
A0A0H2ZJB2			X
A0A0H2ZJB4			X
A0A0H2ZJB7			X
A0A0H2ZJB9			X
A0A0H2ZJC0		X	X
A0A0H2ZJC1	X
A0A0H2ZJC2			X
A0A0H2ZJC3			X
A0A0H2ZJC7	X
A0A0H2ZJC8			X
A0A0H2ZJC9			X
A0A0H2ZJD3	X
A0A0H2ZJE1	X		X
A0A0H2ZJE2			X
A0A0H2ZJE6			X
A0A0H2ZJE9	X
A0A0H2ZJF7			X
A0A0H2ZJF8			X
A0A0H2ZJH0			X
A0A0H2ZJH7			X
A0A0H2ZJH8	X
A0A0H2ZJI6			X
A0A0H2ZJJ1			X
A0A0H2ZJJ5	X		X
A0A0H2ZJK3			X
A0A0H2ZJK4		X
A0A0H2ZJK9		X
A0A0H2ZJL1		X
A0A0H2ZJL6			X
A0A0H2ZJL9	X
A0A0H2ZJM2	X		X
A0A0H2ZJM5			X
A0A0H2ZJN1			X
A0A0H2ZJN2			X
A0A0H2ZJN6			X
A0A0H2ZJP0			X
A0A0H2ZJP3			X
A0A0H2ZJP4			X
A0A0H2ZJQ0		X	X
A0A0H2ZJQ7			X
A0A0H2ZJQ9			X
A0A0H2ZJR3	X	X	X
A0A0H2ZJR7		X	X
A0A0H2ZJS1	X		X
A0A0H2ZJS2			X
A0A0H2ZJS5	X		X
A0A0H2ZJT2			X
A0A0H2ZJT4			X
A0A0H2ZJU0			X
A0A0H2ZJU1	X
A0A0H2ZJU3			X
A0A0H2ZJV2	X		X
A0A0H2ZJV5			X
A0A0H2ZJV9	X
A0A0H2ZJW3		X
A0A0H2ZJW8			X
A0A0H2ZJW9			X
A0A0H2ZJX3			X
A0A0H2ZJX7	X		X
A0A0H2ZJY3			X
A0A0H2ZJY4		X
A0A0H2ZJY6	X
A0A0H2ZJZ2			X
A0A0H2ZJZ3			X
A0A0H2ZJZ5			X
A0A0H2ZK01	X
A0A0H2ZK02			X
A0A0H2ZK17			X
A0A0H2ZK22			X
A0A0H2ZK38			X
A0A0H2ZK39		X	X
A0A0H2ZK44		X
A0A0H2ZK50		X	X
A0A0H2ZK52			X
A0A0H2ZK55	X	X
A0A0H2ZK57	X		X
A0A0H2ZK59	X
A0A0H2ZK64	X		X
A0A0H2ZK67	X		X
A0A0H2ZK80			X
A0A0H2ZK81	X	X	X
A0A0H2ZK83			X
A0A0H2ZK86			X
A0A0H2ZK88			X
A0A0H2ZK92	X		X
A0A0H2ZK98			X
A0A0H2ZKA8	X
A0A0H2ZKB2	X		X
A0A0H2ZKB4	X		X
A0A0H2ZKC4	X		X
A0A0H2ZKC5			X
A0A0H2ZKD3	X	X
A0A0H2ZKD5			X
A0A0H2ZKD6	X
A0A0H2ZKE1	X		X
A0A0H2ZKE4			X
A0A0H2ZKF2	X
A0A0H2ZKF3			X
A0A0H2ZKF5		X
A0A0H2ZKG5			X
A0A0H2ZKH1		X
A0A0H2ZKH3	X		X
A0A0H2ZKH4	X
A0A0H2ZKH5			X
A0A0H2ZKI7			X
A0A0H2ZKJ8			X
A0A0H2ZKJ9		X
A0A0H2ZKK8	X
A0A0H2ZKM0			X
A0A0H2ZKM9	X		X
A0A0H2ZKN8			X
A0A0H2ZKP1			X
A0A0H2ZKP3			X
A0A0H2ZKQ1	X	X	X
A0A0H2ZKQ4	X		X
A0A0H2ZKQ5	X		X
A0A0H2ZKQ6		X	X
A0A0H2ZKR2			X
A0A0H2ZKR9			X
A0A0H2ZKS7			X
A0A0H2ZKT4	X		X
A0A0H2ZKT5			X
A0A0H2ZKT8	X	X	X
A0A0H2ZKV4	X		X
A0A0H2ZKV7			X
A0A0H2ZKW1			X
A0A0H2ZKW2			X
A0A0H2ZKW5			X
A0A0H2ZKW8			X
A0A0H2ZKX2			X
A0A0H2ZKX3	X	X	X
A0A0H2ZKY2	X
A0A0H2ZKY3			X
A0A0H2ZKY4	X
A0A0H2ZKY8			X
A0A0H2ZL00			X
A0A0H2ZL11			X
A0A0H2ZL12			X
A0A0H2ZL17			X
A0A0H2ZL26	X
A0A0H2ZL28	X
A0A0H2ZL36			X
A0A0H2ZL39			X
A0A0H2ZL55	X
A0A0H2ZL63	X		X
A0A0H2ZL70			X
A0A0H2ZL77			X
A0A0H2ZL81			X
A0A0H2ZL84			X
A0A0H2ZLA2			X
A0A0H2ZLA3			X
A0A0H2ZLA4	X		X
A0A0H2ZLB3	X		X
A0A0H2ZLB9	X
A0A0H2ZLE4	X		X
A0A0H2ZLF8			X
A0A0H2ZLH8	X
A0A0H2ZLI5	X		X
A0A0H2ZLJ3		X
A0A0H2ZLJ8			X
A0A0H2ZLK7		X	X
A0A0H2ZLL2	X
A0A0H2ZLL6			X
A0A0H2ZLL7			X
A0A0H2ZLM1			X
A0A0H2ZLM2	X
A0A0H2ZLM3			X
A0A0H2ZLQ2			X
A0A0H2ZLR9			X
A0A0H2ZLS6	X		X
A0A0H2ZLU5			X
A0A0H2ZLY6			X
A0A0H2ZLZ4			X
A0A0H2ZLZ9			X
A0A0H2ZM12			X
A0A0H2ZM14			X
A0A0H2ZM25			X
A0A0H2ZM32	X
A0A0H2ZM75		X
A0A0H2ZM84			X
A0A0Q3RTC7			X
A0A221KY86			X
A0A222DHL8			X
A0A241WYE3			X
PA14_21175			X
PA14_21900			X
Q02DE0			X
Q02DE1			X
Q02DE3			X
Q02DF0	X		X
Q02DF1		X
Q02DF2	X	X
Q02DF3	X		X
Q02DF4	X	X
Q02DF6	X
Q02DG9			X
Q02DL7	X
Q02DM0	X
Q02DY1			X
Q02DY9	X
Q02DZ0			X
Q02DZ3	X	X	X
Q02E05			X
Q02E25		X
Q02E28			X
Q02E39			X
Q02E40	X	X	X
Q02EA0			X
Q02EG1			X
Q02EH2	X
Q02EL6	X	X
Q02EM2	X		X
Q02EM5	X	X
Q02EN8	X	X
Q02ER6		X	X
Q02ER8	X
Q02ET9		X
Q02EU0			X
Q02EV0	X
Q02EV2		X
Q02EW3	X	X	X
Q02EW4	X
Q02EW6	X
Q02EX9			X
Q02EZ9			X
Q02F21		X	X
Q02F45			X
Q02F61			X
Q02F72			X
Q02F73			X
Q02F74			X
Q02F79			X
Q02F80	X	X
Q02F83	X
Q02F84	X
Q02F98	X
Q02FE3			X
Q02FE6	X		X
Q02FG6	X	X
Q02FK9			X
Q02FQ4			X
Q02FR0			X
Q02FR1	X	X	X
Q02FR2	X
Q02FR3	X	X	X
Q02FS3	X		X
Q02FS8	X		X
Q02FT1	X		X
Q02FT2	X	X
Q02FU2	X
Q02FV3			X
Q02FX9	X	X
Q02G03	X
Q02G06			X
Q02G09			X
Q02GB1			X
Q02GB2		X
Q02GB4	X
Q02GB7			X
Q02GC2			X
Q02GS6	X
Q02GV7	X	X	X
Q02GV8			X
Q02GV9			X
Q02GW1			X
Q02GX6			X
Q02GY4			X
Q02GZ1	X
Q02GZ2	X
Q02H08			X
Q02H15	X		X
Q02H19	X
Q02H20	X		X
Q02H28			X
Q02H29	X
Q02H37	X		X
Q02H45	X	X
Q02H54	X
Q02H55	X	X
Q02HN3			X
Q02HS2			X
Q02HZ4			X
Q02I11	X	X	X
Q02I31	X		X
Q02I59	X		X
Q02I61	X		X
Q02I63	X	X	X
Q02I76	X
Q02I93			X
Q02IA6	X	X
Q02IB8			X
Q02IC1			X
Q02IC5	X	X	X
Q02IC6	X
Q02IC8			X
Q02IC9		X
Q02IG9		X
Q02IH8	X	X
Q02IJ5			X
Q02IK5	X		X
Q02IL5	X
Q02IQ0			X
Q02IV5		X
Q02JB8	X
Q02JF1			X
Q02JM4			X
Q02JU1			X
Q02JW1			X
Q02JW6			X
Q02K12	X	X	X
Q02K46		X
Q02K73	X	X	X
Q02K94	X	X
Q02K95	X
Q02K99	X
Q02KH1			X
Q02KH5			X
Q02KP7			X
Q02KR1	X		X
Q02KR3	X	X
Q02KT5	X		X
Q02KT6	X	X
Q02KT7	X
Q02KU3	X	X	X
Q02KU5			X
Q02KW3			X
Q02KZ2		X	X
Q02L76	X		X
Q02LD5			X
Q02LF6			X
Q02LK0		X	X
Q02LQ6			X
Q02ML9			X
Q02MM0	X		X
Q02MN4	X
Q02N70			X
Q02N77		X
Q02N79			X
Q02NA3			X
Q02NA4	X
Q02NA6			X
Q02NA9			X
Q02NB0			X
Q02NB1	X		X
Q02NB3			X
Q02NB5	X	X
Q02NB8		X	X
Q02ND6			X
Q02NI1			X
Q02NN8	X
Q02NP1	X		X
Q02NQ8	X		X
Q02NQ9			X
Q02NV3	X	X
Q02NZ0			X
Q02NZ5			X
Q02P14	X	X
Q02PA2			X
Q02PB3	X
Q02PC5			X
Q02PD2			X
Q02PE3	X
Q02PF5		X	X
Q02PG5	X	X
Q02PH7	X	X
Q02PH8	X		X
Q02PI9			X
Q02PL5			X
Q02PQ1	X		X
Q02PS5	X		X
Q02PT4		X
Q02PU7			X
Q02PW7	X
Q02PX3	X	X
Q02PX7			X
Q02PY1			X
Q02Q76			X
Q02Q78			X
Q02QE2			X
Q02QG7			X
Q02QJ1			X
Q02QU5			X
Q02QV2			X
Q02QW0			X
Q02QW9		X
Q02QX1	X		X
Q02QZ6	X	X
Q02R23	X		X
Q02R25	X
Q02R28			X
Q02R29			X
Q02R89		X	X
Q02R99			X
Q02RA7	X	X
Q02RA9	X		X
Q02RB5			X
Q02RB6	X
Q02RB7	X
Q02RB8			X
Q02RC5	X	X
Q02RC6	X		X
Q02RC7	X	X
Q02RC8	X	X	X
Q02RD0	X
Q02RF8	X	X
Q02RH2	X	X	X
Q02RJ6			X
Q02RL7			X
Q02RS2	X	X
Q02RV3	X		X
Q02RV6	X	X	X
Q02RV7	X	X
Q02RW1	X	X
Q02RW4	X		X
Q02RW8	X		X
Q02RX7			X
Q02RY8	X
Q02S69	X
Q02S84			X
Q02SF0			X
Q02SF2			X
Q02SF5	X	X	X
Q02SG3			X
Q02SH7			X
Q02SJ2			X
Q02SM0	X
Q02SM4		X
Q02SM6			X
Q02SS7			X
Q02T55	X	X
Q02T56	X
Q02T57		X
Q02T58	X	X
Q02T63	X	X
Q02T64	X
Q02T65	X		X
Q02T66	X
Q02T68	X	X
Q02T71	X
Q02T72		X
Q02T74		X
Q02T76	X
Q02T79	X
Q02T81	X
Q02T82	X	X
Q02T84	X
Q02T85	X
Q02T86	X	X	X
Q02T87	X	X
Q02T88	X	X	X
Q02T89		X	X
Q02T96		X
Q02TA1			X
Q02TA4			X
Q02TE1			X
Q02TG8			X
Q02TH6	X		X
Q02TL3	X	X
Q02TL9	X	X
Q02TT1	X
Q02TV1			X
Q02TY0	X	X	X
Q02TY7			X
Q02TY9	X		X
Q02U32	X	X	X
Q02U51		X	X
Q02U62	X		X
Q02U74			X
Q02U86	X
Q02UB7	X		X
Q02UC5	X		X
Q02UF7			X
Q02UU0	X	X	X
Q02V57	X
Q02V72			X
Q02V73			X
Q02V80			X
Q7WZP0			X
Q7WZP2			X
