# Supplementary material for: Bioorthogonal Click Chemistry for Antibody-Free Profiling of Acetylation, Propionylation, and Butyrylation in Pseudomonas aeruginosa and Methicillin-Resistant Staphylococcus aureus
Source: ACS Infect Dis. 2026 Feb 16;12(3):1142–54. doi: 10.1021/acsinfecdis.5c00985 (PMC12993845; doi:10.1021/acsinfecdis.5c00985)
Supplement: Supplementary file 12 [file id5c00985_si_012.xlsx]

## Sheet: TableS12_TotaAcetylome_MRSA
Table S12. Total and unique acetylated proteins in Methicillin Resistant Staphylococcus aureus JE2
ProteinGroups	ProteinDescriptions	Condition Numerator	Condition Denominator	# of Ratios	Group	AVG Group Quantity Denominator	AVG Group Quantity Numerator	AVG Log2 Ratio	Absolute AVG Log2 Ratio	% Change	Ratio	Pvalue	Qvalue	Degrees Of Freedom	Standard Error	Organisms	Protein Coverage	Molecular Weight	FASTAName	# Unique Total Peptides	Locus Tag	GeneDescription	KEGG Pathway	KEGG Pathway Description
WP_000009238.1	MULTISPECIES: SAS049 family protein	SA_EAA	SA_DMSO	12	WP_000009238.1	21839.5	195328	3.16089	3.16089	794.38	8.9438	2.08e-05	0.00014922	4.3563	0.158586	Staphylococcus	0.25	5655.17	Sau_JE2_RefSeq_GCF002085525.1	6	B7H15_08885	hypothetical protein
WP_000825929.1	MULTISPECIES: transporter substrate-binding domain-containing protein	SA_EAA	SA_DMSO	8	WP_003140367.1	1351.29	10538	2.9632	2.9632	679.85	7.7985	0.00659092	0.00634681	1.21716	0.0481921	Staphylococcus	0.434	33026.2	Sau_JE2_RefSeq_GCF002085525.1	18	B7H15_13375	amino acid ABC transporter substrate-binding protein	sax02010,sax02040	ABC transporters,Flagellar assembly
WP_000447678.1	MULTISPECIES: 3-hydroxyacyl-ACP dehydratase FabZ	SA_EAA	SA_DMSO	10	WP_003092375.1	31286.1	223806	2.83865	2.83865	615.353	7.15353	0.0141724	0.0108377	1.56543	0.347144	Staphylococcus	0.411	16773.6	Sau_JE2_RefSeq_GCF002085525.1	11	B7H15_11660	beta-hydroxyacyl-ACP dehydratase	sax00061,sax00780,sax01100,sax01212,sax01240	Biosynthesis of cofactors,Biotin metabolism,Fatty acid biosynthesis,Fatty acid metabolism,Metabolic pathways
WP_000081237.1	MULTISPECIES: beta-ketoacyl-ACP synthase II	SA_EAA	SA_DMSO	10	WP_003087471.1	8526.75	45630.1	2.41992	2.41992	435.141	5.35141	1.33e-06	1.73e-05	4.2514	0.0497876	Staphylococcus	0.333	42878.5	Sau_JE2_RefSeq_GCF002085525.1	14	B7H15_05075	beta-ketoacyl-[acyl-carrier-protein] synthase II	sax00061,sax00780,sax01100,sax01212,sax01240	Biosynthesis of cofactors,Biotin metabolism,Fatty acid biosynthesis,Fatty acid metabolism,Metabolic pathways
WP_001011598.1	MULTISPECIES: glutamate-1-semialdehyde 2,1-aminomutase	SA_EAA	SA_DMSO	8	WP_001011598.1	4297.92	17923.3	2.06012	2.06012	317.022	4.17022	0.00122648	0.00221011	2.09527	0.0640364	Bacilli	0.056	46756.1	Sau_JE2_RefSeq_GCF002085525.1	6	B7H15_10385	glutamate-1-semialdehyde 2,1-aminomutase	sax00860,sax01100,sax01110,sax01120,sax01240	Biosynthesis of cofactors,Biosynthesis of secondary metabolites,Metabolic pathways,Microbial metabolism in diverse environments,Porphyrin metabolism
WP_000095327.1	MULTISPECIES: adenylosuccinate synthase	SA_EAA	SA_DMSO	8	WP_003095642.1	1484.27	5342.51	1.84777	1.84777	259.943	3.59943	0.00245636	0.00331769	1.19635	0.0160258	Staphylococcus	0.253	46814.4	Sau_JE2_RefSeq_GCF002085525.1	24	B7H15_00095	adenylosuccinate synthetase	sax00230,sax00250,sax01100,sax01232,sax01240	Alanine, aspartate and glutamate metabolism,Biosynthesis of cofactors,Metabolic pathways,Nucleotide metabolism,Purine metabolism
WP_001283055.1	MULTISPECIES: RNA polymerase sigma factor RpoD	SA_EAA	SA_DMSO	10	WP_001283055.1	1257.36	4391.43	1.8043	1.8043	249.259	3.49259	0.0025246	0.00337867	2.91645	0.185416	Staphylococcus	0.071	42170.8	Sau_JE2_RefSeq_GCF002085525.1	6	B7H15_08570	RNA polymerase sigma factor SigA	sax02040	Flagellar assembly
WP_000792564.1	MULTISPECIES: immunoglobulin-binding protein Sbi	SA_EAA	SA_DMSO	10	WP_000792564.1	511.533	1615.48	1.65907	1.65907	215.812	3.15812	9.23e-06	7.11e-05	4.97099	0.0764557	Staphylococcus	0.044	50070.3	Sau_JE2_RefSeq_GCF002085525.1	16	B7H15_13410	immunoglobulin-binding protein sbi	sax05150	Staphylococcus aureus infection
WP_000290400.1	MULTISPECIES: aldehyde dehydrogenase family protein	SA_EAA	SA_DMSO	10	WP_000290400.1	873.376	2523.34	1.53066	1.53066	188.918	2.88918	0.0543771	0.0279961	1.14995	0.130079	Staphylococcus	0.016	53658.6	Sau_JE2_RefSeq_GCF002085525.1	18	B7H15_00945	aldehyde dehydrogenase	sax00010,sax00053,sax00071,sax00280,sax00310,sax00330,sax00340,sax00380,sax00410,sax00561,sax00620,sax00625,sax00770,sax01100,sax01110,sax01120,sax01240	Arginine and proline metabolism,Ascorbate and aldarate metabolism,Biosynthesis of cofactors,Biosynthesis of secondary metabolites,Chloroalkane and chloroalkene degradation,Fatty acid degradation,Glycerolipid metabolism,Glycolysis / Gluconeogenesis,Histidine metabolism,Lysine degradation,Metabolic pathways,Microbial metabolism in diverse environments,Pantothenate and CoA biosynthesis,Pyruvate meta…
WP_000930014.1	MULTISPECIES: preQ(1) synthase	SA_EAA	SA_DMSO	8	WP_000930014.1	4264.41	12036.8	1.49704	1.49704	182.263	2.82263	0.0337858	0.0206647	2.03414	0.204706	Staphylococcus	0.078	19645.1	Sau_JE2_RefSeq_GCF002085525.1	3	B7H15_04065	NADPH-dependent 7-cyano-7-deazaguanine reductase QueF	sax00790,sax01100	Folate biosynthesis,Metabolic pathways
WP_000075703.1	MULTISPECIES: hydrogen peroxide-dependent heme synthase	SA_EAA	SA_DMSO	12	WP_000075703.1	11907.9	29981.5	1.33216	1.33216	151.779	2.51779	0.00137912	0.00237072	7.55579	0.219435	Staphylococcus	0.028	29390.2	Sau_JE2_RefSeq_GCF002085525.1	4	B7H15_03205	heme-binding protein	sax00860,sax01100,sax01110,sax01240	Biosynthesis of cofactors,Biosynthesis of secondary metabolites,Metabolic pathways,Porphyrin metabolism
WP_001114452.1	MULTISPECIES: bifunctional DNA-formamidopyrimidine glycosylase/DNA-(apurinic or apyrimidinic site) lyase	SA_EAA	SA_DMSO	8	WP_001114452.1	2142.78	4965.01	1.21232	1.21232	131.709	2.31709	0.0585433	0.0296277	1.22669	0.229846	Staphylococcus	0.034	33411.4	Sau_JE2_RefSeq_GCF002085525.1	6	B7H15_09200	DNA-formamidopyrimidine glycosylase	sax03410	Base excision repair
WP_001059082.1	MULTISPECIES: cold-shock protein	SA_EAA	SA_DMSO	10	WP_001059082.1	17933.6	39778.6	1.14933	1.14933	121.811	2.21811	0.00301438	0.00385616	4.95619	0.195594	Staphylococcus	0.106	7374.1	Sau_JE2_RefSeq_GCF002085525.1	4	B7H15_04460	cold-shock protein
WP_000448222.1	MULTISPECIES: nitrite reductase small subunit NirD	SA_EAA	SA_DMSO	10	WP_000448222.1	5842.05	12735.9	1.12435	1.12435	118.003	2.18003	0.0110875	0.00911537	4.13455	0.259241	Staphylococcus	0.125	11437.2	Sau_JE2_RefSeq_GCF002085525.1	2	B7H15_13295	nitrite reductase (NAD(P)H) small subunit	sax00910,sax01100,sax01120,sax01310	Metabolic pathways,Microbial metabolism in diverse environments,Nitrogen cycle,Nitrogen metabolism
WP_000142189.1	MULTISPECIES: acyl-CoA dehydrogenase FadE	SA_EAA	SA_DMSO	8	WP_003141910.1	3815.94	8235.45	1.10981	1.10981	115.817	2.15817	0.0391186	0.022611	1.10156	0.206426	Staphylococcus	0.23	64562.7	Sau_JE2_RefSeq_GCF002085525.1	19	B7H15_01250	glutaryl-CoA dehydrogenase	sax00071,sax00310,sax00362,sax00380,sax01100,sax01110,sax01120	Benzoate degradation,Biosynthesis of secondary metabolites,Fatty acid degradation,Lysine degradation,Metabolic pathways,Microbial metabolism in diverse environments,Tryptophan metabolism
WP_000863556.1	MULTISPECIES: superoxide dismutase	SA_EAA	SA_DMSO	12	WP_003094005.1	5043.18	10797.1	1.09825	1.09825	114.094	2.14094	2.72e-06	2.46e-05	2.66597	0.00163831	Staphylococcus	0.13	21350.8	Sau_JE2_RefSeq_GCF002085525.1	6	B7H15_08530	superoxide dismutase	sax04146	Peroxisome
WP_000691766.1	MULTISPECIES: RidA family protein	SA_EAA	SA_DMSO	10	WP_000691766.1	3611.42	7671.51	1.08694	1.08694	112.424	2.12424	0.00269544	0.00352611	5.15311	0.164469	Staphylococcus	0.119	13996.1	Sau_JE2_RefSeq_GCF002085525.1	3	B7H15_02635	RidA family protein
WP_000109906.1	MULTISPECIES: phosphoenolpyruvate carboxykinase	SA_EAA	SA_DMSO	10	WP_003141918.1	1863.77	3904.09	1.06677	1.06677	109.473	2.09473	0.0013345	0.00231396	2.08649	0.061056	Staphylococcus	0.265	55746.1	Sau_JE2_RefSeq_GCF002085525.1	30	B7H15_09750	phosphoenolpyruvate carboxykinase (ATP)	sax00010,sax00020,sax00620,sax00710,sax01100,sax01110,sax01120,sax01200	Biosynthesis of secondary metabolites,Carbon fixation by Calvin cycle,Carbon metabolism,Citrate cycle (TCA cycle),Glycolysis / Gluconeogenesis,Metabolic pathways,Microbial metabolism in diverse environments,Pyruvate metabolism
WP_000031108.1	MULTISPECIES: SAS053 family DNA gyrase inhibitor	SA_EAA	SA_DMSO	12	WP_000031108.1	1457.49	2974.31	1.02907	1.02907	104.07	2.0407	0.000165	0.00054477	4.88899	0.0870535	Staphylococcus	0.26	5936.27	Sau_JE2_RefSeq_GCF002085525.1	1	B7H15_10180	hypothetical protein
WP_001155264.1	MULTISPECIES: formate dehydrogenase subunit alpha	SA_EAA	SA_DMSO	8	WP_003138932.1	10959.4	21804.2	0.992439	0.992439	98.9546	1.98955	0.0370985	0.0219843	1.78627	0.111506	Staphylococcus	0.22	98981.7	Sau_JE2_RefSeq_GCF002085525.1	22	B7H15_12810	formate dehydrogenase subunit alpha	sax00630,sax00680,sax01100,sax01120,sax01200	Carbon metabolism,Glyoxylate and dicarboxylate metabolism,Metabolic pathways,Methane metabolism,Microbial metabolism in diverse environments
WP_001095260.1	MULTISPECIES: Fur family transcriptional regulator	SA_EAA	SA_DMSO	12	WP_001095260.1	24006.6	45760.8	0.93068	0.93068	90.6175	1.90617	0.0860991	0.0399746	2.28674	0.169603	Staphylococcus	0.11	15922.2	Sau_JE2_RefSeq_GCF002085525.1	8	B7H15_08535	transcriptional repressor
WP_000046602.1	MULTISPECIES: UDP-N-acetylglucosamine 1-carboxyvinyltransferase	SA_EAA	SA_DMSO	12	WP_000046602.1	3184.62	6033.53	0.921883	0.921883	89.4587	1.89459	0.0390199	0.022611	5.82235	0.286298	Staphylococcus	0.026	45074.9	Sau_JE2_RefSeq_GCF002085525.1	9	B7H15_11795	UDP-N-acetylglucosamine 1-carboxyvinyltransferase	sax00520,sax00550,sax01100,sax01250	Amino sugar and nucleotide sugar metabolism,Biosynthesis of nucleotide sugars,Metabolic pathways,Peptidoglycan biosynthesis
WP_000120549.1	MULTISPECIES: DUF2750 domain-containing protein	SA_EAA	SA_DMSO	12	WP_000120549.1	6412.71	12074.5	0.912955	0.912955	88.2898	1.8829	0.0206974	0.0146626	4.6775	0.253745	Staphylococcus	0.076	25855.5	Sau_JE2_RefSeq_GCF002085525.1	4	B7H15_11830	hypothetical protein
WP_000731972.1	MULTISPECIES: SE2200 family small protein	SA_EAA	SA_DMSO	12	WP_000731972.1	41255.5	77665.6	0.91269	0.91269	88.2553	1.88255	0.00652694	0.00631443	4.9384	0.234036	Staphylococcus	0.273	3846.58	Sau_JE2_RefSeq_GCF002085525.1	1	B7H15_14635	DUF2648 domain-containing protein
WP_000064214.1	MULTISPECIES: glycopeptide resistance-associated protein GraF	SA_EAA	SA_DMSO	12	WP_000064214.1	4461.16	8376.39	0.908909	0.908909	87.7626	1.87763	0.0366949	0.0219326	4.09581	0.305372	Staphylococcus	0.182	5162.66	Sau_JE2_RefSeq_GCF002085525.1	1	B7H15_05590	hypothetical protein
WP_000267247.1	MULTISPECIES: NAD(P)H-dependent flavin oxidoreductase	SA_EAA	SA_DMSO	8	WP_003137419.1	6616.07	12371.3	0.902955	0.902955	86.9892	1.86989	0.00430741	0.00481689	2.13003	0.0279898	Staphylococcus	0.326	34883.9	Sau_JE2_RefSeq_GCF002085525.1	12	B7H15_04745	nitronate monooxygenase	sax00910,sax01100	Metabolic pathways,Nitrogen metabolism
WP_000164421.1	MULTISPECIES: S-ribosylhomocysteine lyase	SA_EAA	SA_DMSO	10	WP_000164421.1	8898.37	16374.6	0.87985	0.87985	84.0185	1.84018	0.00823721	0.00743209	3.41842	0.131879	Staphylococcus	0.045	17513.8	Sau_JE2_RefSeq_GCF002085525.1	4	B7H15_11845	S-ribosylhomocysteine lyase	sax00270,sax01100,sax01230,sax02024	Biosynthesis of amino acids,Cysteine and methionine metabolism,Metabolic pathways,Quorum sensing
WP_000167314.1	MULTISPECIES: ornithine--oxo-acid transaminase	SA_EAA	SA_DMSO	12	WP_000167314.1	35129.5	64364.2	0.873575	0.873575	83.2197	1.8322	0.00867171	0.00767539	6.75118	0.20376	Staphylococcus	0.025	43417.5	Sau_JE2_RefSeq_GCF002085525.1	17	B7H15_04935	Ornithine aminotransferase 2	sax00330,sax01100,sax01110	Arginine and proline metabolism,Biosynthesis of secondary metabolites,Metabolic pathways
WP_000449218.1	MULTISPECIES: NAD(P)H-hydrate dehydratase	SA_EAA	SA_DMSO	12	WP_000449218.1	10952.2	19821.5	0.855849	0.855849	80.9823	1.80982	0.00049966	0.00120847	5.68148	0.122534	Staphylococcus	0.037	29549.2	Sau_JE2_RefSeq_GCF002085525.1	7	B7H15_00035	NAD(P)H-hydrate dehydratase
WP_001009516.1	MULTISPECIES: acetyl-CoA carboxylase biotin carboxyl carrier protein	SA_EAA	SA_DMSO	12	WP_001009516.1	16878.2	29487.2	0.804923	0.804923	74.7053	1.74705	0.00195078	0.00289831	5.8354	0.12313	Staphylococcus	0.078	17121.5	Sau_JE2_RefSeq_GCF002085525.1	2	B7H15_08400	acetyl-CoA carboxylase biotin carboxyl carrier protein subunit	sax00061,sax00620,sax00640,sax00720,sax01100,sax01110,sax01120,sax01200,sax01212	Biosynthesis of secondary metabolites,Carbon metabolism,Fatty acid biosynthesis,Fatty acid metabolism,Metabolic pathways,Microbial metabolism in diverse environments,Other carbon fixation pathways,Propanoate metabolism,Pyruvate metabolism
WP_000933822.1	MULTISPECIES: methionine adenosyltransferase	SA_EAA	SA_DMSO	8	WP_000933822.1	2216.19	3748.49	0.758226	0.758226	69.141	1.69141	0.116501	0.0513395	2.78637	0.0882639	Staphylococcus	0.038	43641.2	Sau_JE2_RefSeq_GCF002085525.1	11	B7H15_09745	S-adenosylmethionine synthase	sax00270,sax00670,sax00999,sax01100,sax01110,sax01230,sax01240	Biosynthesis of amino acids,Biosynthesis of cofactors,Biosynthesis of secondary metabolites,Biosynthesis of various plant secondary metabolites,Cysteine and methionine metabolism,Metabolic pathways,One carbon pool by folate
WP_001229077.1	MULTISPECIES: staphylopine-dependent metal ABC transporter substrate-binding lipoprotein CntA	SA_EAA	SA_DMSO	10	WP_001229077.1	2366.18	3939.32	0.735386	0.735386	66.4843	1.66484	0.0742974	0.0355261	5.34599	0.194938	Staphylococcus	0.039	60019.1	Sau_JE2_RefSeq_GCF002085525.1	15	B7H15_13720	nickel ABC transporter, nickel/metallophore periplasmic binding protein	sax02010	ABC transporters
WP_000605282.1	MULTISPECIES: pyoverdine non-ribosomal peptide synthetase/polyketide synthase	SA_EAA	SA_DMSO	10	WP_003139218.1	131604	218411	0.730836	0.730836	65.9601	1.6596	0.0244824	0.0166962	3.49074	1.07401	Staphylococcus	0.082	480254	Sau_JE2_RefSeq_GCF002085525.1	63	B7H15_01000	non-ribosomal peptide synthetase
WP_000449655.1	MULTISPECIES: hypothetical protein	SA_EAA	SA_DMSO	12	WP_000449655.1	11084.6	17802	0.683485	0.683485	60.6015	1.60601	0.00302535	0.00385616	5.2624	0.131417	Staphylococcus	0.099	15370.4	Sau_JE2_RefSeq_GCF002085525.1	2	B7H15_08180	hypothetical protein
WP_000447710.1	MULTISPECIES: DUF4176 domain-containing protein	SA_EAA	SA_DMSO	10	WP_000447710.1	4178.41	6518.18	0.641513	0.641513	55.9965	1.55996	0.00307347	0.00385616	2.23228	0.454979	Staphylococcus	0.194	11578	Sau_JE2_RefSeq_GCF002085525.1	4	B7H15_14375	type II secretion protein
WP_000028628.1	MULTISPECIES: type I restriction-modification system subunit M	SA_EAA	SA_DMSO	10	WP_000028628.1;WP_000028659.1	2408.41	3724.43	0.628943	0.628943	54.6432	1.54643	0.0124428	0.00991609	3.2621	0.148889	Staphylococcus	4.1%;4.1%	59444.58;59443.59	Sau_JE2_RefSeq_GCF002085525.1	7	B7H15_02260	type I restriction-modification system subunit M
WP_001270834.1	MULTISPECIES: NAD kinase	SA_EAA	SA_DMSO	12	WP_001270834.1	3729.68	5755.71	0.625943	0.625943	54.3219	1.54322	0.0869767	0.0401134	3.84828	0.261834	Staphylococcus	0.037	30769.2	Sau_JE2_RefSeq_GCF002085525.1	6	B7H15_05190	NAD(+) kinase	sax00760,sax01100,sax01240	Biosynthesis of cofactors,Metabolic pathways,Nicotinate and nicotinamide metabolism
WP_000136253.1	MULTISPECIES: thiol peroxidase	SA_EAA	SA_DMSO	10	WP_000136253.1	6994.68	10767.9	0.622404	0.622404	53.9439	1.53944	0.00124319	0.00221011	4.84902	0.0629283	Staphylococcus	0.061	18005.3	Sau_JE2_RefSeq_GCF002085525.1	3	B7H15_09330	2-Cys peroxiredoxin
WP_000182842.1	MULTISPECIES: thioredoxin family protein	SA_EAA	SA_DMSO	12	WP_000182842.1	1134	1733.25	0.612053	0.612053	52.8433	1.52843	0.0253007	0.0171418	3.7817	0.0961669	Staphylococcus	0.059	21915.8	Sau_JE2_RefSeq_GCF002085525.1	8	B7H15_10765	thioredoxin
WP_000070866.1	MULTISPECIES: Dps family protein	SA_EAA	SA_DMSO	12	WP_000070866.1	3687.6	5623.39	0.60876	0.60876	52.4948	1.52495	0.00808892	0.00741188	4.91945	0.176454	Staphylococcus	0.054	16691.6	Sau_JE2_RefSeq_GCF002085525.1	4	B7H15_11875	DNA starvation/stationary phase protection protein
WP_001206093.1	MULTISPECIES: aldehyde dehydrogenase family protein	SA_EAA	SA_DMSO	12	WP_001206093.1	5966.37	9078.25	0.605561	0.605561	52.1571	1.52157	0.0162362	0.012148	5.07261	0.123476	Staphylococcus	0.025	51968.8	Sau_JE2_RefSeq_GCF002085525.1	12	B7H15_11785	aldehyde dehydrogenase family protein	sax00010,sax00053,sax00071,sax00280,sax00310,sax00330,sax00340,sax00380,sax00410,sax00561,sax00620,sax00625,sax00770,sax01100,sax01110,sax01120,sax01240	Arginine and proline metabolism,Ascorbate and aldarate metabolism,Biosynthesis of cofactors,Biosynthesis of secondary metabolites,Chloroalkane and chloroalkene degradation,Fatty acid degradation,Glycerolipid metabolism,Glycolysis / Gluconeogenesis,Histidine metabolism,Lysine degradation,Metabolic pathways,Microbial metabolism in diverse environments,Pantothenate and CoA biosynthesis,Pyruvate meta…
WP_000277602.1	MULTISPECIES: universal stress protein	SA_EAA	SA_DMSO	10	WP_000277602.1	11150.7	16867.1	0.597087	0.597087	51.2659	1.51266	0.0483545	0.0257133	2.97667	0.302503	Bacillales	0.175	15225.7	Sau_JE2_RefSeq_GCF002085525.1	6	B7H15_09290	universal stress protein UspA
WP_001018677.1	MULTISPECIES: global transcriptional regulator SarA	SA_EAA	SA_DMSO	12	WP_001018677.1	39569.4	59772.4	0.595096	0.595096	51.0573	1.51057	0.00097042	0.0019439	4.94025	0.0808931	Staphylococcus	0.081	14718	Sau_JE2_RefSeq_GCF002085525.1	9	B7H15_03430	transcriptional regulator
WP_000201875.1	MULTISPECIES: lipoyl synthase	SA_EAA	SA_DMSO	10	WP_003119196.1	62636.8	93922	0.584452	0.584452	49.9469	1.49947	0.0432957	0.0240414	3.58153	0.0573112	Staphylococcus	0.443	36733.2	Sau_JE2_RefSeq_GCF002085525.1	24	B7H15_04770	lipoyl synthase	sax00785,sax01100,sax01240	Biosynthesis of cofactors,Lipoic acid metabolism,Metabolic pathways
WP_000368227.1	MULTISPECIES: guanylate kinase	SA_EAA	SA_DMSO	12	WP_000368227.1	4701.23	6948.1	0.563579	0.563579	47.7931	1.47793	0.0528164	0.0272727	5.02615	0.274065	Staphylococcus	0.039	24037.4	Sau_JE2_RefSeq_GCF002085525.1	4	B7H15_06300	guanylate kinase	sax00230,sax01100,sax01232	Metabolic pathways,Nucleotide metabolism,Purine metabolism
WP_001130051.1	MULTISPECIES: L-lactate dehydrogenase (quinone)	SA_EAA	SA_DMSO	12	WP_001130051.1	31972.8	46578.2	0.542812	0.542812	45.6809	1.45681	0.065196	0.0323646	2.75805	0.190081	Staphylococcus	0.088	55998.9	Sau_JE2_RefSeq_GCF002085525.1	21	B7H15_14485	malate:quinone oxidoreductase	sax00020,sax00620,sax01100,sax01110,sax01120,sax01200	Biosynthesis of secondary metabolites,Carbon metabolism,Citrate cycle (TCA cycle),Metabolic pathways,Microbial metabolism in diverse environments,Pyruvate metabolism
WP_000163283.1	MULTISPECIES: type 1 glutamine amidotransferase domain-containing protein	SA_EAA	SA_DMSO	10	WP_004365019.1	5283.66	7676.37	0.538888	0.538888	45.2853	1.45285	0.00025178	0.00073761	3.61786	0.0753117	Bacilli	0.257	19187.7	Sau_JE2_RefSeq_GCF002085525.1	11	B7H15_10450	glutamine amidotransferase
WP_000139712.1	MULTISPECIES: succinate dehydrogenase iron-sulfur subunit	SA_EAA	SA_DMSO	12	WP_000139712.1	69510.2	100774	0.535831	0.535831	44.9777	1.44978	0.0437406	0.0241328	3.80369	0.193937	Staphylococcus	0.07	30583.2	Sau_JE2_RefSeq_GCF002085525.1	14	B7H15_05975	succinate dehydrogenase iron-sulfur subunit	sax00020,sax00190,sax00650,sax00720,sax01100,sax01110,sax01120,sax01200	Biosynthesis of secondary metabolites,Butanoate metabolism,Carbon metabolism,Citrate cycle (TCA cycle),Metabolic pathways,Microbial metabolism in diverse environments,Other carbon fixation pathways,Oxidative phosphorylation
WP_000704122.1	MULTISPECIES: cysteine metabolism transcriptional regulator CymR	SA_EAA	SA_DMSO	10	WP_000704122.1	9570.27	13846.2	0.53286	0.53286	44.6795	1.44679	0.0191426	0.0139708	5.05791	0.1254	Staphylococcus	0.093	15643	Sau_JE2_RefSeq_GCF002085525.1	6	B7H15_08895	Rrf2 family transcriptional regulator
WP_000047348.1	MULTISPECIES: ACP S-malonyltransferase	SA_EAA	SA_DMSO	12	WP_000047348.1	27236.2	37876	0.475758	0.475758	39.0649	1.39065	0.0297931	0.0193655	6.17752	0.188244	Staphylococcus	0.088	33635.2	Sau_JE2_RefSeq_GCF002085525.1	6	B7H15_06405	malonyl CoA-ACP transacylase	sax00061,sax00074,sax01100,sax01110,sax01212	Biosynthesis of secondary metabolites,Fatty acid biosynthesis,Fatty acid metabolism,Metabolic pathways,Mycolic acid biosynthesis
WP_000974460.1	MULTISPECIES: organic hydroperoxide resistance protein	SA_EAA	SA_DMSO	12	WP_000974460.1	2126.33	2940.47	0.467681	0.467681	38.2885	1.38288	0.00512707	0.00521338	6.53095	0.126265	Staphylococcus	0.079	15339.1	Sau_JE2_RefSeq_GCF002085525.1	3	B7H15_04515	organic hydroperoxide reductase OsmC/OhrA
WP_000383814.1	MULTISPECIES: DUF948 domain-containing protein	SA_EAA	SA_DMSO	12	WP_000383814.1	45466.4	62661.5	0.462778	0.462778	37.8193	1.37819	0.00211374	0.00299087	6.16152	0.0774409	Staphylococcus	0.086	18002.3	Sau_JE2_RefSeq_GCF002085525.1	6	B7H15_09485	DUF948 domain containing protein
WP_000208915.1	MULTISPECIES: bacillithiol transferase BstA	SA_EAA	SA_DMSO	8	WP_000208915.1	11639.5	15981.9	0.45741	0.45741	37.3074	1.37307	0.0288194	0.0189467	2.45037	0.0654032	Staphylococcus	0.071	17511.1	Sau_JE2_RefSeq_GCF002085525.1	2	B7H15_14980	DNA damage-inducible protein DinB
WP_000260118.1	dihydrolipoyl dehydrogenase	SA_EAA	SA_DMSO	12	WP_000260118.1	11383.4	15572.2	0.452037	0.452037	36.7971	1.36797	0.00111423	0.00211496	6.96177	0.0862342	Staphylococcus aureus	0.079	49437.3	Sau_JE2_RefSeq_GCF002085525.1	13	B7H15_05690	dihydrolipoyl dehydrogenase	sax00010,sax00020,sax00260,sax00280,sax00310,sax00380,sax00620,sax00630,sax00640,sax00670,sax00785,sax01100,sax01110,sax01120,sax01200,sax01210,sax01240	2-Oxocarboxylic acid metabolism,Biosynthesis of cofactors,Biosynthesis of secondary metabolites,Carbon metabolism,Citrate cycle (TCA cycle),Glycine, serine and threonine metabolism,Glycolysis / Gluconeogenesis,Glyoxylate and dicarboxylate metabolism,Lipoic acid metabolism,Lysine degradation,Metabolic pathways,Microbial metabolism in diverse environments,One carbon pool by folate,Propanoate metabo…
WP_001040568.1	MULTISPECIES: elongation factor Tu	SA_EAA	SA_DMSO	12	WP_003115146.1	26060.5	35116.4	0.430284	0.430284	34.7499	1.3475	4.97e-10	3.44e-08	6.20979	0.00266195	Staphylococcus	0.577	43369.6	Sau_JE2_RefSeq_GCF002085525.1	26	B7H15_02995	elongation factor Tu
WP_000655864.1	MULTISPECIES: ribose 5-phosphate isomerase A	SA_EAA	SA_DMSO	8	WP_000655864.1	2548.78	3425.84	0.42665	0.42665	34.4109	1.34411	0.0672446	0.033223	3.00785	0.0586122	Staphylococcus	0.039	25549.6	Sau_JE2_RefSeq_GCF002085525.1	3	B7H15_12950	ribose-5-phosphate isomerase	sax00030,sax00710,sax01100,sax01110,sax01120,sax01200,sax01230	Biosynthesis of amino acids,Biosynthesis of secondary metabolites,Carbon fixation by Calvin cycle,Carbon metabolism,Metabolic pathways,Microbial metabolism in diverse environments,Pentose phosphate pathway
WP_001049165.1	MULTISPECIES: ATP-dependent Clp endopeptidase proteolytic subunit ClpP	SA_EAA	SA_DMSO	8	WP_003091706.1	7571.19	10045.9	0.408016	0.408016	32.6859	1.32686	7.38e-07	1.4e-05	2.14751	0.00109589	Staphylococcus	0.274	22142.2	Sau_JE2_RefSeq_GCF002085525.1	14	B7H15_04320	ATP-dependent Clp protease proteolytic subunit
WP_000737976.1	MULTISPECIES: signal transduction protein TRAP	SA_EAA	SA_DMSO	12	WP_000737976.1	106664	141140	0.404058	0.404058	32.3225	1.32322	0.0106328	0.00881123	7.39236	0.138651	Staphylococcus	0.096	19547.7	Sau_JE2_RefSeq_GCF002085525.1	8	B7H15_10065	signal transduction protein TRAP
WP_000287588.1	MULTISPECIES: lysophospholipid acyltransferase family protein	SA_EAA	SA_DMSO	8	WP_000287588.1	3992.92	5247.14	0.394085	0.394085	31.4109	1.31411	0.0451215	0.0246332	1.40656	0.198492	Staphylococcus	0.034	23074.1	Sau_JE2_RefSeq_GCF002085525.1	5	B7H15_09410	1-acyl-sn-glycerol-3-phosphate acyltransferase
WP_000069282.1	MULTISPECIES: elastin-binding protein EbpS	SA_EAA	SA_DMSO	12	WP_000069282.1	2915.48	3830.86	0.393934	0.393934	31.3972	1.31397	0.00923392	0.00806998	3.36404	0.211852	Staphylococcus	0.039	53221.4	Sau_JE2_RefSeq_GCF002085525.1	12	B7H15_07820	elastin-binding protein EbpS
WP_001031882.1	MULTISPECIES: L-lactate dehydrogenase	SA_EAA	SA_DMSO	12	WP_001031882.1	3839.59	4954.01	0.367643	0.367643	29.0243	1.29024	0.0454169	0.0247296	7.58104	0.139712	Bacilli	0.044	34583.5	Sau_JE2_RefSeq_GCF002085525.1	8	B7H15_01295	L-lactate dehydrogenase	sax00010,sax00270,sax00620,sax00640,sax01100,sax01110,sax01120	Biosynthesis of secondary metabolites,Cysteine and methionine metabolism,Glycolysis / Gluconeogenesis,Metabolic pathways,Microbial metabolism in diverse environments,Propanoate metabolism,Pyruvate metabolism
WP_000562498.1	MULTISPECIES: class 1b ribonucleoside-diphosphate reductase subunit beta	SA_EAA	SA_DMSO	12	WP_000562498.1	3022.87	3856.53	0.351382	0.351382	27.5782	1.27578	0.0484597	0.0257133	5.37985	0.18228	Staphylococcus	0.034	37513.3	Sau_JE2_RefSeq_GCF002085525.1	7	B7H15_04090	ribonucleotide-diphosphate reductase subunit beta	sax00230,sax00240,sax01100,sax01232	Metabolic pathways,Nucleotide metabolism,Purine metabolism,Pyrimidine metabolism
WP_000129063.1	MULTISPECIES: bacillithiol biosynthesis deacetylase BshB2	SA_EAA	SA_DMSO	12	WP_000129063.1	14421	18391.7	0.350888	0.350888	27.5345	1.27535	0.0225043	0.0155511	4.70692	0.126041	Staphylococcus	0.045	24921.2	Sau_JE2_RefSeq_GCF002085525.1	2	B7H15_03100	bacillithiol biosynthesis deacetylase BshB2
WP_000421410.1	MULTISPECIES: xanthine phosphoribosyltransferase	SA_EAA	SA_DMSO	12	WP_000421410.1	4501.77	5734.07	0.349066	0.349066	27.3736	1.27374	0.101374	0.0455418	6.66336	0.13689	Staphylococcus	0.042	20883.9	Sau_JE2_RefSeq_GCF002085525.1	9	B7H15_02135	xanthine phosphoribosyltransferase	sax00230,sax01100,sax01110,sax01232	Biosynthesis of secondary metabolites,Metabolic pathways,Nucleotide metabolism,Purine metabolism
WP_001024830.1	MULTISPECIES: peptide-methionine (S)-S-oxide reductase MsrA	SA_EAA	SA_DMSO	8	WP_001024830.1	3557.48	4466.13	0.328167	0.328167	25.5418	1.25542	0.0518914	0.0269162	1.97404	0.123629	Staphylococcus	0.118	19610.8	Sau_JE2_RefSeq_GCF002085525.1	4	B7H15_07175	peptide-methionine (S)-S-oxide reductase
WP_001062180.1	MULTISPECIES: DEAD/DEAH box helicase	SA_EAA	SA_DMSO	12	WP_001062180.1	2509.95	3052.84	0.282494	0.282494	21.6296	1.2163	0.03914	0.022611	3.65861	0.219607	Staphylococcus	0.029	51080.7	Sau_JE2_RefSeq_GCF002085525.1	6	B7H15_08555	DEAD/DEAH box family ATP-dependent RNA helicase
WP_001280006.1	MULTISPECIES: ribosome recycling factor	SA_EAA	SA_DMSO	12	WP_001280006.1	13555.6	16161.7	0.253692	0.253692	19.2254	1.19225	0.0696503	0.0337699	6.73059	0.217385	Staphylococcus	0.19	20353	Sau_JE2_RefSeq_GCF002085525.1	8	B7H15_06565	ribosome-recycling factor
WP_000473675.1	MULTISPECIES: glucose-specific PTS transporter subunit IIBC	SA_EAA	SA_DMSO	12	WP_000473675.1	16480.1	19555.3	0.24684	0.24684	18.6605	1.18661	0.0777076	0.0366233	7.28304	0.188493	Staphylococcus	0.054	74416.3	Sau_JE2_RefSeq_GCF002085525.1	11	B7H15_14115	PTS glucoside EIICBA component	sax00010,sax00520,sax01100,sax02060	Amino sugar and nucleotide sugar metabolism,Glycolysis / Gluconeogenesis,Metabolic pathways,Phosphotransferase system (PTS)
WP_000026308.1	MULTISPECIES: hypothetical protein	SA_EAA	SA_DMSO	8	WP_000026308.1	4213.69	4901.47	0.21813	0.21813	16.3225	1.16322	0.00215673	0.00303108	2.63333	0.0469119	Staphylococcus	0.169	8161.34	Sau_JE2_RefSeq_GCF002085525.1	6	B7H15_06715	hypothetical protein
WP_000241351.1	MULTISPECIES: F0F1 ATP synthase subunit delta	SA_EAA	SA_DMSO	12	WP_000241351.1	6927.53	7900.46	0.189595	0.189595	14.0444	1.14044	0.0515296	0.0267954	6.75453	0.173325	Staphylococcus	0.196	20498.4	Sau_JE2_RefSeq_GCF002085525.1	6	B7H15_11700	ATP synthase subunit delta	sax00190,sax01100	Metabolic pathways,Oxidative phosphorylation
WP_001045111.1	MULTISPECIES: staphyloferrin B ABC transporter substrate-binding protein SirA	SA_EAA	SA_DMSO	12	WP_001045111.1	8357.58	9517.77	0.187539	0.187539	13.8819	1.13882	1.93e-06	1.91e-05	5.29176	0.00988346	Staphylococcus	0.039	36744.2	Sau_JE2_RefSeq_GCF002085525.1	14	B7H15_00645	iron ABC transporter substrate-binding protein
WP_000201387.1	MULTISPECIES: translation elongation factor Ts	SA_EAA	SA_DMSO	10	WP_003092393.1	6357.64	7148.7	0.16919	0.16919	12.4427	1.12443	0.00042173	0.00108296	2.18474	0.0209095	Staphylococcus	0.626	30653.2	Sau_JE2_RefSeq_GCF002085525.1	24	B7H15_06555	elongation factor Ts
WP_000492114.1	MULTISPECIES: flotillin-like protein FloA	SA_EAA	SA_DMSO	10	WP_000492114.1	5604.37	6284.94	0.165346	0.165346	12.1435	1.12144	0.0109686	0.00905344	3.15805	0.133008	Staphylococcus	0.027	35181.5	Sau_JE2_RefSeq_GCF002085525.1	4	B7H15_08630	hypothetical protein
WP_000375864.1	MULTISPECIES: helix-turn-helix transcriptional regulator	SA_EAA	SA_DMSO	12	WP_000375864.1	35253.1	38908.1	0.142321	0.142321	10.3679	1.10368	0.0904217	0.0411547	2.60059	0.18465	Staphylococcus	0.208	17798.2	Sau_JE2_RefSeq_GCF002085525.1	12	B7H15_10140	transcriptional regulator
WP_000942300.1	MULTISPECIES: ABC-F family ATP-binding cassette domain-containing protein	SA_EAA	SA_DMSO	12	WP_000942300.1	6576.56	7243	0.139254	0.139254	10.1335	1.10134	0.0309837	0.0197737	3.30903	0.136792	Staphylococcus	0.026	60256.3	Sau_JE2_RefSeq_GCF002085525.1	13	B7H15_07330	ABC transporter ATP-binding protein
WP_000934885.1	MULTISPECIES: thymidylate synthase	SA_EAA	SA_DMSO	12	WP_000934885.1	3773	4118.75	0.126495	0.126495	9.16383	1.09164	0.0690865	0.0336752	3.36858	0.0236525	Staphylococcus	0.025	36839.5	Sau_JE2_RefSeq_GCF002085525.1	6	B7H15_07530	thymidylate synthase	sax00240,sax00670,sax01100,sax01232,sax04981	Folate transport and metabolism,Metabolic pathways,Nucleotide metabolism,One carbon pool by folate,Pyrimidine metabolism
WP_000090315.1	MULTISPECIES: elongation factor G	SA_EAA	SA_DMSO	10	WP_003093741.1	10460.2	11274.6	0.108156	0.108156	7.78498	1.07785	1.79e-06	1.87e-05	4.49156	0.00954486	Pseudomonas	0.53	77784.4	Pae_UCBPP-PA14_RefSeq.GCF_000014625.1	53	B7H15_02990	elongation factor G
WP_000473705.1	MULTISPECIES: isoprenyl transferase	SA_EAA	SA_DMSO	10	WP_000473705.1	4633.38	4876.94	0.0739136	0.0739136	5.25681	1.05257	0.121169	0.0528368	5.05828	0.212144	Staphylococcus	0.039	29848.2	Sau_JE2_RefSeq_GCF002085525.1	6	B7H15_06570	isoprenyl transferase	sax00550,sax00900,sax01110	Biosynthesis of secondary metabolites,Peptidoglycan biosynthesis,Terpenoid backbone biosynthesis
WP_000669939.1	MULTISPECIES: RluA family pseudouridine synthase	SA_EAA	SA_DMSO	8	WP_000669939.1	1750.09	1841.88	0.073743	0.073743	5.24437	1.05244	0.00806851	0.00741188	2.19133	0.497895	Staphylococcus	0.081	33003	Sau_JE2_RefSeq_GCF002085525.1	3	B7H15_05195	RNA pseudouridine synthase
WP_000503817.1	MULTISPECIES: molybdenum cofactor biosynthesis protein B	SA_EAA	SA_DMSO	12	WP_000503817.1	10428.7	10895.5	0.0631664	0.0631664	4.47562	1.04476	0.0139174	0.0107232	7.60085	0.0830014	Staphylococcus	0.125	18486.2	Sau_JE2_RefSeq_GCF002085525.1	6	B7H15_12630	molybdenum cofactor biosynthesis protein	sax00790,sax01100,sax01240,sax04122	Biosynthesis of cofactors,Folate biosynthesis,Metabolic pathways,Sulfur relay system
WP_000469890.1	MULTISPECIES: undecaprenyl-diphosphate phosphatase	SA_EAA	SA_DMSO	11	WP_000469890.1	10179.2	10510.3	0.0461768	0.0461768	3.25251	1.03253	0.00020361	0.00064385	4.28461	0.519065	Staphylococcus	0.041	32269.5	Sau_JE2_RefSeq_GCF002085525.1	2	B7H15_03820	undecaprenyl-diphosphatase	sax00550,sax00552	Peptidoglycan biosynthesis,Teichoic acid biosynthesis
WP_000775152.1	assimilatory sulfite reductase (NADPH) flavoprotein subunit	SA_EAA	SA_DMSO	10	WP_000775152.1	1333.74	1374.69	0.0436284	0.0436284	3.07028	1.0307	0.00062238	0.00137719	3.55455	0.399403	Staphylococcus aureus	0.018	72272.7	Sau_JE2_RefSeq_GCF002085525.1	5	B7H15_14575	sulfite reductase [NADPH] flavoprotein, alpha-component	sax00920,sax01100,sax01120,sax01320	Metabolic pathways,Microbial metabolism in diverse environments,Sulfur cycle,Sulfur metabolism
WP_000273356.1	MULTISPECIES: thymidine kinase	SA_EAA	SA_DMSO	12	WP_000273356.1	21894.7	22554.1	0.0428048	0.0428048	3.01145	1.03011	0.0247545	0.0168266	2.7369	0.281385	Staphylococcus	0.055	22214.3	Sau_JE2_RefSeq_GCF002085525.1	8	B7H15_11765	thymidine kinase	sax00240,sax01100,sax01232	Metabolic pathways,Nucleotide metabolism,Pyrimidine metabolism
WP_001283792.1	MULTISPECIES: glutamate--tRNA ligase	SA_EAA	SA_DMSO	10	WP_003146131.1	11763.8	11993	0.0278392	0.0278392	1.9484	1.01948	0.087566	0.0401183	2.06438	0.772275	Pseudomonas	0.116	32540.9	Pae_UCBPP-PA14_RefSeq.GCF_000014625.1	9	B7H15_02885	glutamate--tRNA ligase	sax00970,sax01100,sax01240	Aminoacyl-tRNA biosynthesis,Biosynthesis of cofactors,Metabolic pathways
WP_000827000.1	MULTISPECIES: hypothetical protein	SA_EAA	SA_DMSO	10	WP_000827000.1	1677.16	1690.08	0.0110668	0.0110668	0.770038	1.0077	0.0004967	0.00120847	5.96518	0.0461254	Staphylococcus	0.062	23361.9	Sau_JE2_RefSeq_GCF002085525.1	4	B7H15_13135	hypothetical protein
