# Supplementary material for: Bioorthogonal Click Chemistry for Antibody-Free Profiling of Acetylation, Propionylation, and Butyrylation in Pseudomonas aeruginosa and Methicillin-Resistant Staphylococcus aureus
Source: ACS Infect Dis. 2026 Feb 16;12(3):1142–54. doi: 10.1021/acsinfecdis.5c00985 (PMC12993845; doi:10.1021/acsinfecdis.5c00985)
Supplement: Supplementary file 13 [file id5c00985_si_013.xlsx]

## Sheet: TableS13_TotalPropionylome_MRSA
Table S13. Total and unique propionylated proteins in Methicillin Resistant Staphylococcus aureus JE2
ProteinGroups	ProteinDescriptions	Condition Numerator	Condition Denominator	# of Ratios	Group	AVG Group Quantity Denominator	AVG Group Quantity Numerator	AVG Log2 Ratio	Absolute AVG Log2 Ratio	% Change	Ratio	Pvalue	Qvalue	Degrees Of Freedom	Standard Error	Organisms	Protein Coverage	Molecular Weight	FASTAName	# Unique Total Peptides	# Unique Total EG.Id	Locus Tag	Gene Description	KEGG Pathway	KEGG Pathway Description
WP_001230670.1	MULTISPECIES: capsular polysaccharide type 5/8 biosynthesis epimerase CapN	SA_AP	SA_DMSO	10	WP_003138480.1	1013.81	157301	7.2776	7.2776	15415.9	155.159	9.44e-06	3.2e-05	3.10774	0.147485	Staphylococcus	0.476	34950.7	Sau_JE2_RefSeq_GCF002085525.1	29	41	B7H15_00920	UDP-glucose 4-epimerase
WP_000717381.1	MULTISPECIES: CHAP domain-containing protein	SA_AP	SA_DMSO	14	WP_000717381.1	1265.08	63163.6	5.64179	5.64179	4892.85	49.9285	1.04e-07	1.16e-06	5.98172	0.177666	Staphylococcus	0.037	29327.2	Sau_JE2_RefSeq_GCF002085525.1	4	4	B7H15_12750	CHAP domain-containing protein
WP_000739209.1	MULTISPECIES: complement convertase inhibitor Ecb	SA_AP	SA_DMSO	12	WP_000739209.1	6074.52	237254	5.28752	5.28752	3805.73	39.0573	0.00566598	0.00432616	2.91989	0.464034	Staphylococcus	0.064	12596.7	Sau_JE2_RefSeq_GCF002085525.1	6	7	B7H15_06000	fibrinogen-binding protein
WP_001045111.1	MULTISPECIES: staphyloferrin B ABC transporter substrate-binding protein SirA	SA_AP	SA_DMSO	14	WP_001045111.1	8357.58	285334	5.09342	5.09342	3314.07	34.1407	3.65e-06	1.55e-05	5.79704	0.301087	Staphylococcus	0.039	36744.2	Sau_JE2_RefSeq_GCF002085525.1	14	14	B7H15_00645	iron ABC transporter substrate-binding protein
WP_001214661.1	MULTISPECIES: ABC transporter substrate-binding protein	SA_AP	SA_DMSO	14	WP_001214661.1	3151.14	83828.4	4.73349	4.73349	2560.25	26.6025	1.87e-07	1.69e-06	6.08144	0.178668	Staphylococcus	0.083	36591.2	Sau_JE2_RefSeq_GCF002085525.1	18	20	B7H15_12115	ABC transporter substrate-binding protein	sax02010	ABC transporters
WP_000827000.1	MULTISPECIES: hypothetical protein	SA_AP	SA_DMSO	12	WP_000827000.1	1677.16	32287.1	4.26686	4.26686	1825.1	19.251	3.61e-05	8.17e-05	3.59047	0.177633	Staphylococcus	0.062	23361.9	Sau_JE2_RefSeq_GCF002085525.1	4	4	B7H15_13135	hypothetical protein
WP_000800700.1	MULTISPECIES: 6-thioguanine permease StgP	SA_AP	SA_DMSO	12	WP_000800700.1	710.158	12187.1	4.10107	4.10107	1616.11	17.1611	2.07e-07	1.79e-06	5.93637	0.12539	Staphylococcus	0.016	47395.8	Sau_JE2_RefSeq_GCF002085525.1	3	3	B7H15_12500	NCS2 family permease
WP_000592150.1	MULTISPECIES: YdhK family protein	SA_AP	SA_DMSO	14	WP_000592150.1	2583.65	42376.2	4.03577	4.03577	1540.17	16.4017	2.3e-10	6.16e-09	8.62963	0.108373	Staphylococcaceae	0.044	20135.9	Sau_JE2_RefSeq_GCF002085525.1	6	7	B7H15_00420	hypothetical protein
WP_000161536.1	MULTISPECIES: D-lactate dehydrogenase	SA_AP	SA_DMSO	14	WP_000161536.1	231.407	3720.32	4.00692	4.00692	1507.7	16.077	0.00075806	0.00085362	4.09532	0.36131	Staphylococcus	0.021	36681.6	Sau_JE2_RefSeq_GCF002085525.1	10	10	B7H15_14035	lactate dehydrogenase	sax00620,sax01100,sax01120	Metabolic pathways,Microbial metabolism in diverse environments,Pyruvate metabolism
WP_001142337.1	MULTISPECIES: 30S ribosomal protein S12	SA_AP	SA_DMSO	14	WP_003093744.1	8855.38	139685	3.97948	3.97948	1477.41	15.7741	5e-05	0.00010077	6.18458	0.398466	Bacilli	0.236	13799	Sau_JE2_RefSeq_GCF002085525.1	4	5	B7H15_02980	30S ribosomal protein S12	sax03010	Ribosome
WP_000792564.1	MULTISPECIES: immunoglobulin-binding protein Sbi	SA_AP	SA_DMSO	12	WP_000792564.1	511.533	7635.73	3.89987	3.89987	1392.72	14.9272	5.08e-08	6.81e-07	6.66036	0.127665	Staphylococcus	0.044	50070.3	Sau_JE2_RefSeq_GCF002085525.1	16	17	B7H15_13410	immunoglobulin-binding protein sbi	sax05150	Staphylococcus aureus infection
WP_000123165.1	MULTISPECIES: NADP-dependent isocitrate dehydrogenase	SA_AP	SA_DMSO	12	WP_000123165.1	1756.99	26165.3	3.89648	3.89648	1389.21	14.8921	0.00184353	0.00175824	2.46612	0.194581	Staphylococcus	0.057	46422.6	Sau_JE2_RefSeq_GCF002085525.1	5	5	B7H15_09230	isocitrate dehydrogenase (NADP(+))	sax00020,sax00480,sax00720,sax01100,sax01110,sax01120,sax01200,sax01210,sax01230,sax04146	2-Oxocarboxylic acid metabolism,Biosynthesis of amino acids,Biosynthesis of secondary metabolites,Carbon metabolism,Citrate cycle (TCA cycle),Glutathione metabolism,Metabolic pathways,Microbial metabolism in diverse environments,Other carbon fixation pathways,Peroxisome
WP_000026308.1	MULTISPECIES: hypothetical protein	SA_AP	SA_DMSO	12	WP_000026308.1	4213.69	61732.5	3.87287	3.87287	1365.05	14.6505	7.34e-07	5.05e-06	6.49805	0.209983	Staphylococcus	0.169	8161.34	Sau_JE2_RefSeq_GCF002085525.1	6	6	B7H15_06715	hypothetical protein
WP_000825521.1	MULTISPECIES: dipeptide ABC transporter glycylmethionine-binding lipoprotein	SA_AP	SA_DMSO	14	WP_000825521.1	166.089	2395.53	3.85031	3.85031	1342.31	14.4231	3.26e-10	7.95e-09	7.53519	0.118534	Staphylococcus	0.064	30456.1	Sau_JE2_RefSeq_GCF002085525.1	11	12	B7H15_02430	ABC transporter substrate-binding protein	sax02010	ABC transporters
WP_000996736.1	MULTISPECIES: GNAT family N-acetyltransferase	SA_AP	SA_DMSO	12	WP_000996736.1	1309.68	18218.5	3.79811	3.79811	1291.06	13.9106	3.27e-08	4.86e-07	5.87178	0.130744	Staphylococcus	0.056	19082.8	Sau_JE2_RefSeq_GCF002085525.1	3	3	B7H15_14285	N-acetyltransferase
WP_000136253.1	MULTISPECIES: thiol peroxidase	SA_AP	SA_DMSO	12	WP_000136253.1	6994.68	95927.8	3.77762	3.77762	1271.44	13.7144	0.00024093	0.00035188	6.01788	0.519788	Staphylococcus	0.061	18005.3	Sau_JE2_RefSeq_GCF002085525.1	3	3	B7H15_09330	2-Cys peroxiredoxin
WP_000472302.1	MULTISPECIES: ATP-dependent Clp protease ATP-binding subunit ClpX	SA_AP	SA_DMSO	12	WP_003087924.1	3120.04	37112.3	3.57226	3.57226	1089.48	11.8948	1.04e-07	1.16e-06	5.82086	0.123236	Staphylococcus	0.434	46991.8	Sau_JE2_RefSeq_GCF002085525.1	24	33	B7H15_09115	ATP-dependent Clp protease ATP-binding subunit ClpX
WP_000782121.1	MULTISPECIES: foldase protein PrsA	SA_AP	SA_DMSO	14	WP_000782121.1	12252.7	144130	3.5562	3.5562	1076.31	11.7631	6.19e-06	2.27e-05	5.97654	0.235863	Staphylococcus	0.034	35637.8	Sau_JE2_RefSeq_GCF002085525.1	24	30	B7H15_10100	foldase
WP_000732326.1	MULTISPECIES: MetQ/NlpA family ABC transporter substrate-binding protein	SA_AP	SA_DMSO	14	WP_000732326.1	5496.65	62072.4	3.49733	3.49733	1029.28	11.2928	6.75e-06	2.41e-05	5.90706	0.235478	Staphylococcus	0.066	30350.9	Sau_JE2_RefSeq_GCF002085525.1	14	14	B7H15_04580	methionine ABC transporter substrate-binding protein	sax02010	ABC transporters
WP_000730043.1	MULTISPECIES: SDR family oxidoreductase	SA_AP	SA_DMSO	14	WP_000730043.1	3191.33	35278.7	3.46657	3.46657	1005.45	11.0545	9.45e-07	5.76e-06	6.54821	0.211576	Staphylococcus	0.041	31734.3	Sau_JE2_RefSeq_GCF002085525.1	6	6	B7H15_12910	oxidoreductase
WP_000769720.1	MULTISPECIES: PepSY domain-containing protein	SA_AP	SA_DMSO	14	WP_000769720.1	72662.9	778469	3.42135	3.42135	971.343	10.7134	2.19e-05	5.59e-05	6.4491	0.274982	Staphylococcus	0.063	21305.8	Sau_JE2_RefSeq_GCF002085525.1	22	28	B7H15_02050	peptidase
WP_001125610.1	MULTISPECIES: amidase domain-containing protein	SA_AP	SA_DMSO	14	WP_001125610.1	376.3	4017.42	3.41632	3.41632	967.613	10.6761	4.26e-05	9.21e-05	4.1012	0.178275	Staphylococcus	0.018	69223.3	Sau_JE2_RefSeq_GCF002085525.1	15	16	B7H15_14725	N-acetylmuramoyl-L-alanine amidase
WP_000868342.1	MULTISPECIES: 50S ribosomal protein L36	SA_AP	SA_DMSO	14	WP_000868342.1	71335.8	720291	3.33588	3.33588	909.718	10.0972	0.00369724	0.00303945	6.16128	0.744765	Bacteria	0.297	4305.35	Sau_JE2_RefSeq_GCF002085525.1	4	7	B7H15_12370	50S ribosomal protein L36	sax03010	Ribosome
WP_000655864.1	MULTISPECIES: ribose 5-phosphate isomerase A	SA_AP	SA_DMSO	12	WP_000655864.1	2548.78	25712.6	3.3346	3.3346	908.819	10.0882	1.89e-07	1.69e-06	6.62902	0.161463	Staphylococcus	0.039	25549.6	Sau_JE2_RefSeq_GCF002085525.1	3	3	B7H15_12950	ribose-5-phosphate isomerase	sax00030,sax00710,sax01100,sax01110,sax01120,sax01200,sax01230	Biosynthesis of amino acids,Biosynthesis of secondary metabolites,Carbon fixation by Calvin cycle,Carbon metabolism,Metabolic pathways,Microbial metabolism in diverse environments,Pentose phosphate pathway
WP_000495671.1	MULTISPECIES: lytic regulatory protein	SA_AP	SA_DMSO	14	WP_000495671.1	145.469	1447.03	3.3143	3.3143	894.729	9.94729	2.98e-05	6.83e-05	6.66588	0.205441	Staphylococcus	0.03	40665.7	Sau_JE2_RefSeq_GCF002085525.1	2	2	B7H15_11915	lytic regulatory protein
WP_000737686.1	MULTISPECIES: hypothetical protein	SA_AP	SA_DMSO	12	WP_000737686.1	1798.36	17408.8	3.27506	3.27506	868.038	9.68038	1.31e-06	7.16e-06	7.271	0.196316	Staphylococcus	0.093	21472.1	Sau_JE2_RefSeq_GCF002085525.1	6	6	B7H15_08415	hypothetical protein
WP_000422909.1	MULTISPECIES: nitroreductase	SA_AP	SA_DMSO	12	WP_000422909.1	813.041	7395.71	3.18529	3.18529	809.636	9.09636	1.1e-05	3.53e-05	7.79254	0.230353	Staphylococcus	0.056	20677	Sau_JE2_RefSeq_GCF002085525.1	5	5	B7H15_04525	nitroreductase
WP_000735558.1	MULTISPECIES: SA0570 family protein	SA_AP	SA_DMSO	12	WP_000735558.1	602.504	5175.41	3.10263	3.10263	758.984	8.58984	1.06e-06	6.06e-06	7.24925	0.135652	Staphylococcus	0.06	18594.2	Sau_JE2_RefSeq_GCF002085525.1	4	5	B7H15_03415	hypothetical protein
WP_000018608.1	MULTISPECIES: cell division protein SepF	SA_AP	SA_DMSO	14	WP_000018608.1	33535.3	287474	3.09968	3.09968	757.228	8.57228	4.68e-05	9.81e-05	8.35791	0.398792	Staphylococcus	0.043	21023.3	Sau_JE2_RefSeq_GCF002085525.1	6	6	B7H15_06200	cell division protein SepF
WP_000684567.1	MULTISPECIES: NAD/NADP-dependent octopine/nopaline dehydrogenase family protein	SA_AP	SA_DMSO	14	WP_000684567.1	1772.84	15109.9	3.09136	3.09136	752.302	8.52302	1.75e-07	1.68e-06	9.75459	0.232501	Staphylococcus	0.019	40742.1	Sau_JE2_RefSeq_GCF002085525.1	9	9	B7H15_12765	octopine dehydrogenase
WP_000933822.1	MULTISPECIES: methionine adenosyltransferase	SA_AP	SA_DMSO	12	WP_000933822.1	2216.19	18562.7	3.06626	3.06626	737.597	8.37597	8.09e-05	0.00015165	5.89628	0.184676	Staphylococcus	0.038	43641.2	Sau_JE2_RefSeq_GCF002085525.1	11	11	B7H15_09745	S-adenosylmethionine synthase	sax00270,sax00670,sax00999,sax01100,sax01110,sax01230,sax01240	Biosynthesis of amino acids,Biosynthesis of cofactors,Biosynthesis of secondary metabolites,Biosynthesis of various plant secondary metabolites,Cysteine and methionine metabolism,Metabolic pathways,One carbon pool by folate
WP_001185462.1	MULTISPECIES: bifunctional hydroxymethylpyrimidine kinase/phosphomethylpyrimidine kinase	SA_AP	SA_DMSO	14	WP_001185462.1	444.457	3703.81	3.05889	3.05889	733.334	8.33334	1.74e-07	1.68e-06	7.26014	0.158117	Staphylococcus	0.029	29857	Sau_JE2_RefSeq_GCF002085525.1	8	8	B7H15_03165	hydroxymethylpyrimidine/phosphomethylpyrimidine kinase	sax00750,sax01100,sax01240	Biosynthesis of cofactors,Metabolic pathways,Vitamin B6 metabolism
WP_000258003.1	MULTISPECIES: transcriptional regulator SpxA	SA_AP	SA_DMSO	14	WP_000258003.1	1648.95	13452	3.0282	3.0282	715.789	8.15789	8.55e-07	5.46e-06	7.13165	0.136369	Bacteria	0.099	15440.7	Sau_JE2_RefSeq_GCF002085525.1	3	3	B7H15_05140	regulatory protein Spx
WP_000164421.1	MULTISPECIES: S-ribosylhomocysteine lyase	SA_AP	SA_DMSO	12	WP_000164421.1	8898.37	70154.4	2.97892	2.97892	688.396	7.88396	1.38e-06	7.4e-06	6.24781	0.16781	Staphylococcus	0.045	17513.8	Sau_JE2_RefSeq_GCF002085525.1	4	4	B7H15_11845	S-ribosylhomocysteine lyase	sax00270,sax01100,sax01230,sax02024	Biosynthesis of amino acids,Cysteine and methionine metabolism,Metabolic pathways,Quorum sensing
WP_000162813.1	MULTISPECIES: DsbA family protein	SA_AP	SA_DMSO	14	WP_000162813.1	4283.23	33270.1	2.95746	2.95746	676.754	7.76754	9.92e-07	5.81e-06	6.55194	0.196144	Staphylococcus	0.116	23061.8	Sau_JE2_RefSeq_GCF002085525.1	6	6	B7H15_13350	protein disulfide-isomerase
WP_000794020.1	MULTISPECIES: NAD(P)/FAD-dependent oxidoreductase	SA_AP	SA_DMSO	12	WP_000794020.1	931.589	7056.47	2.92118	2.92118	657.466	7.57466	0.0005985	0.0007066	6.10621	0.258784	Staphylococcus	0.031	39399	Sau_JE2_RefSeq_GCF002085525.1	8	8	B7H15_04840	NADH dehydrogenase	sax00190	Oxidative phosphorylation
WP_001220813.1	MULTISPECIES: alpha/beta hydrolase	SA_AP	SA_DMSO	14	WP_001220813.1	2669.99	19580.5	2.87451	2.87451	633.354	7.33354	9.81e-05	0.00017487	3.90943	0.171457	Staphylococcus	0.037	27443	Sau_JE2_RefSeq_GCF002085525.1	4	4	B7H15_02395	carboxylesterase
WP_001273058.1	MULTISPECIES: teichoic acids export ABC transporter permease subunit TagG	SA_AP	SA_DMSO	12	WP_001273058.1	774.425	5662.12	2.87015	2.87015	631.139	7.31139	0.00070741	0.00080853	4.57009	0.270243	Staphylococcus	0.044	31489.7	Sau_JE2_RefSeq_GCF002085525.1	6	6	B7H15_03580	teichoic acid ABC transporter permease	sax02010	ABC transporters
WP_001165363.1	MULTISPECIES: YerC/YecD family TrpR-related protein	SA_AP	SA_DMSO	12	WP_001165363.1	2019.74	14750.3	2.86851	2.86851	630.311	7.30311	5.46e-06	2.12e-05	6.46099	0.226041	Bacilli	0.21	11519	Sau_JE2_RefSeq_GCF002085525.1	1	1	B7H15_10635	hypothetical protein
WP_000290400.1	MULTISPECIES: aldehyde dehydrogenase family protein	SA_AP	SA_DMSO	14	WP_000290400.1	873.376	6286.42	2.84756	2.84756	619.784	7.19784	0.00014727	0.00023492	3.81877	0.184285	Staphylococcus	0.016	53658.6	Sau_JE2_RefSeq_GCF002085525.1	18	19	B7H15_00945	aldehyde dehydrogenase	sax00010,sax00053,sax00071,sax00280,sax00310,sax00330,sax00340,sax00380,sax00410,sax00561,sax00620,sax00625,sax00770,sax01100,sax01110,sax01120,sax01240	Arginine and proline metabolism,Ascorbate and aldarate metabolism,Biosynthesis of cofactors,Biosynthesis of secondary metabolites,Chloroalkane and chloroalkene degradation,Fatty acid degradation,Glycerolipid metabolism,Glycolysis / Gluconeogenesis,Histidine metabolism,Lysine degradation,Metabolic pathways,Microbial metabolism in diverse environments,Pantothenate and CoA biosynthesis,Pyruvate meta…
WP_000933195.1	MULTISPECIES: enoyl-ACP reductase FabI	SA_AP	SA_DMSO	14	WP_000933195.1	4841.4	34721.9	2.84235	2.84235	617.186	7.17186	0.00013906	0.00022586	6.68971	0.369068	Staphylococcus	0.039	27991.9	Sau_JE2_RefSeq_GCF002085525.1	6	6	B7H15_05210	enoyl-ACP reductase	sax00061,sax00780,sax01100,sax01110,sax01212,sax01240	Biosynthesis of cofactors,Biosynthesis of secondary metabolites,Biotin metabolism,Fatty acid biosynthesis,Fatty acid metabolism,Metabolic pathways
WP_000182842.1	MULTISPECIES: thioredoxin family protein	SA_AP	SA_DMSO	14	WP_000182842.1	1134	8091.44	2.83497	2.83497	613.528	7.13528	0.00068002	0.00078217	3.73292	0.303739	Staphylococcus	0.059	21915.8	Sau_JE2_RefSeq_GCF002085525.1	8	9	B7H15_10765	thioredoxin
WP_000260118.1	dihydrolipoyl dehydrogenase	SA_AP	SA_DMSO	14	WP_000260118.1	11383.4	80861.4	2.82852	2.82852	610.343	7.10343	0.00022316	0.00033042	6.17725	0.389001	Staphylococcus aureus	0.079	49437.3	Sau_JE2_RefSeq_GCF002085525.1	13	16	B7H15_05690	dihydrolipoyl dehydrogenase	sax00010,sax00020,sax00260,sax00280,sax00310,sax00380,sax00620,sax00630,sax00640,sax00670,sax00785,sax01100,sax01110,sax01120,sax01200,sax01210,sax01240	2-Oxocarboxylic acid metabolism,Biosynthesis of cofactors,Biosynthesis of secondary metabolites,Carbon metabolism,Citrate cycle (TCA cycle),Glycine, serine and threonine metabolism,Glycolysis / Gluconeogenesis,Glyoxylate and dicarboxylate metabolism,Lipoic acid metabolism,Lysine degradation,Metabolic pathways,Microbial metabolism in diverse environments,One carbon pool by folate,Propanoate metabo…
WP_000032836.1	MULTISPECIES: cytochrome aa3 quinol oxidase subunit II	SA_AP	SA_DMSO	14	WP_000032836.1	35996.9	255624	2.82808	2.82808	610.128	7.10128	0.00027006	0.00037893	6.45683	0.396259	Staphylococcus	0.087	41777.1	Sau_JE2_RefSeq_GCF002085525.1	23	27	B7H15_05490	quinol oxidase subunit 2	sax00190,sax01100	Metabolic pathways,Oxidative phosphorylation
WP_000542274.1	MULTISPECIES: 50S ribosomal protein L17	SA_AP	SA_DMSO	12	WP_000542274.1	51727.4	363013	2.81102	2.81102	601.781	7.01781	0.020576	0.0127618	3.90566	0.608584	Staphylococcus	0.254	13747.7	Sau_JE2_RefSeq_GCF002085525.1	5	5	B7H15_12350	50S ribosomal protein L17	sax03010	Ribosome
WP_000735038.1	MULTISPECIES: ABC transporter substrate-binding protein	SA_AP	SA_DMSO	14	WP_000735038.1	16153.6	107121	2.72932	2.72932	563.142	6.63142	1.34e-05	4.04e-05	8.18068	0.324966	Staphylococcus	0.053	34011.3	Sau_JE2_RefSeq_GCF002085525.1	23	27	B7H15_12675	ferrichrome ABC transporter substrate-binding protein
WP_000072576.1	restriction endonuclease subunit S	SA_AP	SA_DMSO	12	WP_000072576.1	796.349	5267.21	2.72557	2.72557	561.421	6.61421	5.16e-05	0.00010236	5.68968	0.228185	Staphylococcus aureus	0.02	46468.2	Sau_JE2_RefSeq_GCF002085525.1	10	10	B7H15_09865	specificity determinant HsdS
WP_001242102.1	MULTISPECIES: hypothetical protein	SA_AP	SA_DMSO	14	WP_001242102.1	8282.69	54394.6	2.71529	2.71529	556.726	6.56726	7.59e-07	5.09e-06	8.97978	0.214631	Staphylococcus	0.061	13529.2	Sau_JE2_RefSeq_GCF002085525.1	2	2	B7H15_05180	hypothetical protein
WP_000529877.1	MULTISPECIES: 30S ribosomal protein S3	SA_AP	SA_DMSO	14	WP_000529877.1	8860.86	57296.3	2.69292	2.69292	546.623	6.46623	6.16e-06	2.27e-05	9.01446	0.267394	Bacilli	0.032	24099.8	Sau_JE2_RefSeq_GCF002085525.1	7	8	B7H15_12455	30S ribosomal protein S3
WP_001100525.1	MULTISPECIES: beta-ketoacyl-ACP synthase III	SA_AP	SA_DMSO	14	WP_001100525.1	658.606	4247.04	2.68897	2.68897	544.853	6.44853	0.0001193	0.00020496	4.35109	0.187409	Staphylococcus	0.061	33879.4	Sau_JE2_RefSeq_GCF002085525.1	5	5	B7H15_05070	3-oxoacyl-ACP synthase III	sax00061,sax01100,sax01212	Fatty acid biosynthesis,Fatty acid metabolism,Metabolic pathways
WP_000814103.1	MULTISPECIES: proline--tRNA ligase	SA_AP	SA_DMSO	14	WP_000814103.1	1233.69	7909.99	2.68069	2.68069	541.164	6.41164	8.05e-05	0.00015165	8.11551	0.345972	Staphylococcus	0.023	63863.2	Sau_JE2_RefSeq_GCF002085525.1	15	16	B7H15_06585	proline--tRNA ligase	sax00970	Aminoacyl-tRNA biosynthesis
WP_000865624.1	MULTISPECIES: DUF402 domain-containing protein	SA_AP	SA_DMSO	12	WP_000865624.1	2400	15233	2.66609	2.66609	534.708	6.34708	0.00015858	0.00025148	5.45798	0.326574	Staphylococcus	0.042	25416.3	Sau_JE2_RefSeq_GCF002085525.1	4	4	B7H15_03755	hypothetical protein
WP_000108667.1	MULTISPECIES: tRNA (N(6)-L-threonylcarbamoyladenosine(37)-C(2))-methylthiotransferase MtaB	SA_AP	SA_DMSO	14	WP_000108667.1	6962.19	42173.7	2.59873	2.59873	505.753	6.05753	0.00043226	0.00054134	4.10091	0.241765	Staphylococcus	0.025	50955.9	Sau_JE2_RefSeq_GCF002085525.1	12	12	B7H15_08645	tRNA (N(6)-L-threonylcarbamoyladenosine(37)-C(2))- methylthiotransferase MtaB
WP_000737654.1	MULTISPECIES: manganese ABC transporter substrate-binding lipoprotein MntC	SA_AP	SA_DMSO	12	WP_000737654.1	3477.96	20960.1	2.59133	2.59133	502.655	6.02655	1.17e-06	6.51e-06	6.55683	0.148019	Staphylococcus	0.039	34740.7	Sau_JE2_RefSeq_GCF002085525.1	18	19	B7H15_03545	metal ABC transporter substrate-binding protein	sax02010	ABC transporters
WP_001021214.1	MULTISPECIES: aldehyde dehydrogenase	SA_AP	SA_DMSO	12	WP_001021214.1	1822.4	10751.9	2.56069	2.56069	489.989	5.89989	0.00102129	0.00108184	5.91135	0.370539	Staphylococcus	0.026	51741.3	Sau_JE2_RefSeq_GCF002085525.1	9	9	B7H15_10720	aldehyde dehydrogenase	sax00906,sax01110	Biosynthesis of secondary metabolites,Carotenoid biosynthesis
WP_000848350.1	MULTISPECIES: phosphoribosylformylglycinamidine synthase subunit PurS	SA_AP	SA_DMSO	14	WP_000848350.1	4097.7	23809.1	2.53862	2.53862	481.035	5.81035	0.000715	0.00080853	6.6773	0.372031	Staphylococcus	0.103	9921.22	Sau_JE2_RefSeq_GCF002085525.1	5	5	B7H15_05530	phosphoribosylformylglycinamidine synthase	sax00230,sax01100,sax01110	Biosynthesis of secondary metabolites,Metabolic pathways,Purine metabolism
WP_001200748.1	MULTISPECIES: alcohol dehydrogenase AdhP	SA_AP	SA_DMSO	14	WP_001200748.1	7957.57	46023.3	2.53196	2.53196	478.359	5.78359	7.75e-06	2.7e-05	8.11623	0.256154	Staphylococcus	0.062	36047.6	Sau_JE2_RefSeq_GCF002085525.1	12	15	B7H15_03360	zinc-dependent alcohol dehydrogenase	sax00010,sax00071,sax00350,sax00620,sax00625,sax00626,sax01100,sax01110,sax01120,sax01220	Biosynthesis of secondary metabolites,Chloroalkane and chloroalkene degradation,Degradation of aromatic compounds,Fatty acid degradation,Glycolysis / Gluconeogenesis,Metabolic pathways,Microbial metabolism in diverse environments,Naphthalene degradation,Pyruvate metabolism,Tyrosine metabolism
WP_000159631.1	MULTISPECIES: D-alanine--D-alanine ligase	SA_AP	SA_DMSO	14	WP_000159631.1	5571.21	31847	2.5151	2.5151	471.636	5.71636	0.0001381	0.00022567	4.60183	0.197195	Staphylococcus	0.031	40230.6	Sau_JE2_RefSeq_GCF002085525.1	11	12	B7H15_11570	D-alanine--D-alanine ligase	sax00470,sax00550,sax01100,sax01502	D-Amino acid metabolism,Metabolic pathways,Peptidoglycan biosynthesis,Vancomycin resistance
WP_000358000.1	MULTISPECIES: UDP-N-acetylglucosamine 1-carboxyvinyltransferase	SA_AP	SA_DMSO	14	WP_000358000.1	1691.95	9587.09	2.5024	2.5024	466.629	5.66629	0.00211786	0.00195438	3.95207	0.234305	Staphylococcus	0.021	45053.8	Sau_JE2_RefSeq_GCF002085525.1	10	10	B7H15_11665	UDP-N-acetylglucosamine 1-carboxyvinyltransferase	sax00520,sax00550,sax01100,sax01250	Amino sugar and nucleotide sugar metabolism,Biosynthesis of nucleotide sugars,Metabolic pathways,Peptidoglycan biosynthesis
WP_001024035.1	MULTISPECIES: membrane protein	SA_AP	SA_DMSO	12	WP_001024035.1	6715.67	37331.5	2.47479	2.47479	455.887	5.55887	2.01e-05	5.39e-05	6.39742	0.239535	Staphylococcus	0.103	13339.5	Sau_JE2_RefSeq_GCF002085525.1	3	3	B7H15_11850	membrane protein
WP_001114452.1	MULTISPECIES: bifunctional DNA-formamidopyrimidine glycosylase/DNA-(apurinic or apyrimidinic site) lyase	SA_AP	SA_DMSO	12	WP_001114452.1	2142.78	11776.2	2.45832	2.45832	449.577	5.49577	3.7e-06	1.55e-05	6.20697	0.173011	Staphylococcus	0.034	33411.4	Sau_JE2_RefSeq_GCF002085525.1	6	6	B7H15_09200	DNA-formamidopyrimidine glycosylase	sax03410	Base excision repair
WP_000367419.1	MULTISPECIES: bacilliredoxin BrxB	SA_AP	SA_DMSO	14	WP_000367419.1	9160.14	49471.9	2.43317	2.43317	440.077	5.40077	2.75e-06	1.27e-05	9.33102	0.228753	Staphylococcus	0.069	16221.2	Sau_JE2_RefSeq_GCF002085525.1	4	4	B7H15_08335	hypothetical protein
WP_000673309.1	MULTISPECIES: glycine glycyltransferase FemA	SA_AP	SA_DMSO	14	WP_000673309.1	4890.42	26227.7	2.42306	2.42306	436.308	5.36308	1.51e-06	7.95e-06	9.7676	0.207328	Staphylococcus	0.029	49123.7	Sau_JE2_RefSeq_GCF002085525.1	9	11	B7H15_07240	aminoacyltransferase FemA	sax00550,sax01100	Metabolic pathways,Peptidoglycan biosynthesis
WP_000666799.1	MULTISPECIES: phosphoribosylformylglycinamidine synthase I	SA_AP	SA_DMSO	14	WP_000666799.1	73221	391897	2.42015	2.42015	435.225	5.35225	1.66e-05	4.68e-05	6.46555	0.226342	Staphylococcus	0.117	24526.8	Sau_JE2_RefSeq_GCF002085525.1	10	12	B7H15_05535	phosphoribosylformylglycinamidine synthase subunit PurQ	sax00220,sax00230,sax00250,sax00470,sax01100,sax01110	Alanine, aspartate and glutamate metabolism,Arginine biosynthesis,Biosynthesis of secondary metabolites,D-Amino acid metabolism,Metabolic pathways,Purine metabolism
WP_001217785.1	MULTISPECIES: chorismate-binding protein	SA_AP	SA_DMSO	12	WP_001217785.1	564.217	3010.35	2.41561	2.41561	433.544	5.33544	0.00054847	0.00066212	6.11283	0.330287	Staphylococcus	0.026	43965.1	Sau_JE2_RefSeq_GCF002085525.1	3	3	B7H15_03975	para-aminobenzoate synthetase subunit I	sax00790,sax01240	Biosynthesis of cofactors,Folate biosynthesis
WP_000698235.1	MULTISPECIES: 4-hydroxy-tetrahydrodipicolinate reductase	SA_AP	SA_DMSO	10	WP_003095210.1	2277.02	12057.7	2.40474	2.40474	429.539	5.29539	0.097512	0.0446722	2.00169	1.9295	Staphylococcus	0.44	28324.4	Sau_JE2_RefSeq_GCF002085525.1	13	18	B7H15_07355	4-hydroxy-tetrahydrodipicolinate reductase	sax00261,sax00300,sax01100,sax01110,sax01120,sax01230	Biosynthesis of amino acids,Biosynthesis of secondary metabolites,Lysine biosynthesis,Metabolic pathways,Microbial metabolism in diverse environments,Monobactam biosynthesis
WP_000160859.1	MULTISPECIES: LPXTG-anchored heme-scavenging protein IsdA	SA_AP	SA_DMSO	14	WP_000160859.1	11875.4	61296.7	2.36784	2.36784	416.166	5.16166	1.08e-05	3.52e-05	9.68922	0.276342	Staphylococcus	0.031	38745.5	Sau_JE2_RefSeq_GCF002085525.1	11	14	B7H15_05865	iron-regulated surface determinant protein A	sax05150	Staphylococcus aureus infection
WP_000383814.1	MULTISPECIES: DUF948 domain-containing protein	SA_AP	SA_DMSO	14	WP_000383814.1	45466.4	234094	2.36421	2.36421	414.871	5.14871	7.76e-05	0.00014846	6.66394	0.283867	Staphylococcus	0.086	18002.3	Sau_JE2_RefSeq_GCF002085525.1	6	6	B7H15_09485	DUF948 domain containing protein
WP_000704122.1	MULTISPECIES: cysteine metabolism transcriptional regulator CymR	SA_AP	SA_DMSO	12	WP_000704122.1	9570.27	48508.4	2.3416	2.3416	406.865	5.06865	4.36e-07	3.23e-06	6.31506	0.127511	Staphylococcus	0.093	15643	Sau_JE2_RefSeq_GCF002085525.1	6	6	B7H15_08895	Rrf2 family transcriptional regulator
WP_000206639.1	ArgE/DapE family deacylase	SA_AP	SA_DMSO	12	WP_000206639.1	171.21	861.107	2.33042	2.33042	402.953	5.02953	0.00025625	0.00036475	4.32138	0.252183	Staphylococcus aureus	0.022	45127.7	Sau_JE2_RefSeq_GCF002085525.1	2	2	B7H15_11190	succinyl-diaminopimelate desuccinylase	sax00300,sax01100,sax01120,sax01230	Biosynthesis of amino acids,Lysine biosynthesis,Metabolic pathways,Microbial metabolism in diverse environments
WP_001170264.1	MULTISPECIES: autolysin/adhesin Aaa	SA_AP	SA_DMSO	14	WP_001170264.1	10093.2	50506.3	2.32308	2.32308	400.398	5.00398	0.00078185	0.00087463	7.29592	0.443119	Staphylococcus	0.033	35835.8	Sau_JE2_RefSeq_GCF002085525.1	5	5	B7H15_02435	N-acetylmuramoyl-L-alanine amidase
WP_001160682.1	MULTISPECIES: preprotein translocase subunit YajC	SA_AP	SA_DMSO	14	WP_001160682.1	17985.3	89280.4	2.31152	2.31152	396.407	4.96407	3.7e-05	8.26e-05	8.93835	0.287657	Staphylococcus	0.128	9671.38	Sau_JE2_RefSeq_GCF002085525.1	1	1	B7H15_08960	preprotein translocase subunit YajC	sax02024,sax03060,sax03070	Bacterial secretion system,Protein export,Quorum sensing
WP_000887915.1	MULTISPECIES: M20 family metallopeptidase	SA_AP	SA_DMSO	12	WP_000887915.1	920.902	4550	2.30475	2.30475	394.08	4.9408	7.99e-05	0.00015165	6.04971	0.237323	Staphylococcus	0.041	43657.7	Sau_JE2_RefSeq_GCF002085525.1	3	3	B7H15_03000	N-acetyl-L,L-diaminopimelate deacetylase
WP_000190138.1	MULTISPECIES: 2-oxoacid:ferredoxin oxidoreductase subunit beta	SA_AP	SA_DMSO	14	WP_000190138.1	2701.93	13326.2	2.3022	2.3022	393.209	4.93209	4.79e-05	9.88e-05	8.99683	0.265839	Staphylococcus	0.066	31331.3	Sau_JE2_RefSeq_GCF002085525.1	4	4	B7H15_06730	2-oxoacid ferredoxin oxidoreductase subunit beta	sax00010,sax00020,sax00620,sax00650,sax00720,sax01100,sax01110,sax01120,sax01200,sax01210	2-Oxocarboxylic acid metabolism,Biosynthesis of secondary metabolites,Butanoate metabolism,Carbon metabolism,Citrate cycle (TCA cycle),Glycolysis / Gluconeogenesis,Metabolic pathways,Microbial metabolism in diverse environments,Other carbon fixation pathways,Pyruvate metabolism
WP_000449655.1	MULTISPECIES: hypothetical protein	SA_AP	SA_DMSO	14	WP_000449655.1	11084.6	54282.1	2.29192	2.29192	389.709	4.89709	8.99e-07	5.61e-06	6.40331	0.150872	Staphylococcus	0.099	15370.4	Sau_JE2_RefSeq_GCF002085525.1	2	2	B7H15_08180	hypothetical protein
WP_000737976.1	MULTISPECIES: signal transduction protein TRAP	SA_AP	SA_DMSO	14	WP_000737976.1	106664	517919	2.27965	2.27965	385.561	4.85561	5.03e-08	6.81e-07	9.66556	0.168846	Staphylococcus	0.096	19547.7	Sau_JE2_RefSeq_GCF002085525.1	8	8	B7H15_10065	signal transduction protein TRAP
WP_001085220.1	MULTISPECIES: DNA repair protein RadA	SA_AP	SA_DMSO	14	WP_001085220.1	2922.33	13913.5	2.25129	2.25129	376.108	4.76108	0.0002403	0.00035188	5.09881	0.239866	Staphylococcus	0.022	49863.4	Sau_JE2_RefSeq_GCF002085525.1	7	7	B7H15_02875	DNA repair protein RadA
WP_001213908.1	MULTISPECIES: metal ABC transporter ATP-binding protein	SA_AP	SA_DMSO	12	WP_001213908.1	974.936	4568.84	2.22845	2.22845	368.63	4.6863	4.05e-05	8.89e-05	5.86184	0.213767	Staphylococcus	0.046	29171.5	Sau_JE2_RefSeq_GCF002085525.1	5	5	B7H15_08545	zinc ABC transporter ATP-binding protein	sax02010	ABC transporters
WP_000044799.1	MULTISPECIES: aspartate--tRNA ligase	SA_AP	SA_DMSO	14	WP_000044799.1	20192.7	93638.4	2.21327	2.21327	363.724	4.63724	4.21e-05	9.16e-05	6.47096	0.220647	Staphylococcus	0.014	66598.8	Sau_JE2_RefSeq_GCF002085525.1	19	19	B7H15_08920	aspartate--tRNA ligase	sax00970	Aminoacyl-tRNA biosynthesis
WP_000517908.1	MULTISPECIES: 50S ribosomal protein L28	SA_AP	SA_DMSO	14	WP_000517908.1	8707.59	39856.5	2.19447	2.19447	357.722	4.57722	0.00041175	0.00052298	4.02935	0.194083	Staphylococcus	0.113	6977.22	Sau_JE2_RefSeq_GCF002085525.1	5	8	B7H15_06375	50S ribosomal protein L28
WP_000129063.1	MULTISPECIES: bacillithiol biosynthesis deacetylase BshB2	SA_AP	SA_DMSO	14	WP_000129063.1	14421	65422.4	2.18162	2.18162	353.662	4.53662	4.03e-06	1.64e-05	8.25581	0.211819	Staphylococcus	0.045	24921.2	Sau_JE2_RefSeq_GCF002085525.1	2	2	B7H15_03100	bacillithiol biosynthesis deacetylase BshB2
WP_000831698.1	MULTISPECIES: CamS family sex pheromone protein	SA_AP	SA_DMSO	14	WP_000831698.1	651.145	2949.14	2.17924	2.17924	352.916	4.52916	0.0110705	0.00745454	2.99908	0.248144	Staphylococcus	0.053	45380.6	Sau_JE2_RefSeq_GCF002085525.1	12	13	B7H15_10615	hypothetical protein
WP_001127269.1	MULTISPECIES: CHY zinc finger protein	SA_AP	SA_DMSO	14	WP_001127269.1	78625.7	354984	2.17468	2.17468	351.486	4.51486	1.34e-05	4.04e-05	9.76803	0.292628	Staphylococcus	0.106	12723.7	Sau_JE2_RefSeq_GCF002085525.1	6	7	B7H15_04135	hypothetical protein
WP_000825819.1	MULTISPECIES: alkaline shock response membrane anchor protein AmaP	SA_AP	SA_DMSO	12	WP_000825819.1	8509.14	37902.2	2.1552	2.1552	345.43	4.4543	0.00034805	0.00045724	6.34133	0.329792	Staphylococcus	0.169	20800.5	Sau_JE2_RefSeq_GCF002085525.1	4	4	B7H15_12160	hypothetical protein
WP_001062658.1	MULTISPECIES: pyruvate oxidase	SA_AP	SA_DMSO	14	WP_001062658.1	2830.81	12588	2.15275	2.15275	344.676	4.44676	0.00043076	0.00054134	7.82305	0.328117	Staphylococcus	0.019	63757.4	Sau_JE2_RefSeq_GCF002085525.1	11	12	B7H15_14120	pyruvate oxidase	sax00620,sax01100	Metabolic pathways,Pyruvate metabolism
WP_000192947.1	MULTISPECIES: YigZ family protein	SA_AP	SA_DMSO	12	WP_000192947.1	3552.92	15700.8	2.14376	2.14376	341.913	4.41913	0.00193481	0.0018258	3.67521	0.285143	Staphylococcus	0.038	23868.2	Sau_JE2_RefSeq_GCF002085525.1	2	2	B7H15_04190	YigZ family protein
WP_000992921.1	MULTISPECIES: DNA helicase PcrA	SA_AP	SA_DMSO	12	WP_000992921.1	2618.98	11556.8	2.14166	2.14166	341.269	4.41269	1.53e-05	4.41e-05	6.68849	0.183971	Staphylococcus	0.015	84073.6	Sau_JE2_RefSeq_GCF002085525.1	17	19	B7H15_10625	DNA helicase PcrA	sax03420,sax03430	Mismatch repair,Nucleotide excision repair
WP_001206093.1	MULTISPECIES: aldehyde dehydrogenase family protein	SA_AP	SA_DMSO	14	WP_001206093.1	5966.37	26188.3	2.134	2.134	338.933	4.38933	3.63e-05	8.17e-05	6.59852	0.184503	Staphylococcus	0.025	51968.8	Sau_JE2_RefSeq_GCF002085525.1	12	12	B7H15_11785	aldehyde dehydrogenase family protein	sax00010,sax00053,sax00071,sax00280,sax00310,sax00330,sax00340,sax00380,sax00410,sax00561,sax00620,sax00625,sax00770,sax01100,sax01110,sax01120,sax01240	Arginine and proline metabolism,Ascorbate and aldarate metabolism,Biosynthesis of cofactors,Biosynthesis of secondary metabolites,Chloroalkane and chloroalkene degradation,Fatty acid degradation,Glycerolipid metabolism,Glycolysis / Gluconeogenesis,Histidine metabolism,Lysine degradation,Metabolic pathways,Microbial metabolism in diverse environments,Pantothenate and CoA biosynthesis,Pyruvate meta…
WP_000158371.1	histidine phosphatase family protein	SA_AP	SA_DMSO	12	WP_000158371.1	765.093	3353.94	2.13215	2.13215	338.37	4.3837	0.00089012	0.00096237	2.31106	0.191579	Staphylococcus aureus	0.067	22719.5	Sau_JE2_RefSeq_GCF002085525.1	2	2	B7H15_02070	histidine phosphatase family protein	sax00010,sax00260,sax00680,sax01100,sax01110,sax01120,sax01200,sax01230	Biosynthesis of amino acids,Biosynthesis of secondary metabolites,Carbon metabolism,Glycine, serine and threonine metabolism,Glycolysis / Gluconeogenesis,Metabolic pathways,Methane metabolism,Microbial metabolism in diverse environments
WP_000437472.1	MULTISPECIES: phosphocarrier protein HPr	SA_AP	SA_DMSO	14	WP_000437472.1	9428.13	41262.8	2.1298	2.1298	337.656	4.37656	6.91e-06	2.44e-05	9.03907	0.223584	Staphylococcus	0.193	9495.72	Sau_JE2_RefSeq_GCF002085525.1	4	5	B7H15_05615	phosphocarrier protein HPr	sax02060	Phosphotransferase system (PTS)
WP_000505965.1	MULTISPECIES: hypothetical protein	SA_AP	SA_DMSO	14	WP_000505965.1	2407.08	10339.5	2.10281	2.10281	329.545	4.29545	3.16e-09	5.64e-08	8.68263	0.109439	Staphylococcus	0.061	20089.5	Sau_JE2_RefSeq_GCF002085525.1	8	11	B7H15_05610	hypothetical protein
WP_000375864.1	MULTISPECIES: helix-turn-helix transcriptional regulator	SA_AP	SA_DMSO	14	WP_000375864.1	35253.1	151119	2.09987	2.09987	328.67	4.2867	2.89e-05	6.74e-05	5.69335	0.25658	Staphylococcus	0.208	17798.2	Sau_JE2_RefSeq_GCF002085525.1	12	12	B7H15_10140	transcriptional regulator
WP_001790547.1	MULTISPECIES: 30S ribosomal protein S9	SA_AP	SA_DMSO	14	WP_001790547.1	113803	487207	2.098	2.098	328.114	4.28114	0.00033942	0.00045256	8.67067	0.378304	Bacilli	0.177	14615.7	Sau_JE2_RefSeq_GCF002085525.1	3	3	B7H15_12320	30S ribosomal protein S9	sax03010	Ribosome
WP_001018677.1	MULTISPECIES: global transcriptional regulator SarA	SA_AP	SA_DMSO	14	WP_001018677.1	39569.4	169390	2.09789	2.09789	328.083	4.28083	6.09e-06	2.27e-05	6.33437	0.163069	Staphylococcus	0.081	14718	Sau_JE2_RefSeq_GCF002085525.1	9	9	B7H15_03430	transcriptional regulator
WP_001067262.1	MULTISPECIES: deoxynucleoside kinase	SA_AP	SA_DMSO	14	WP_001067262.1	1466.61	6194.28	2.07845	2.07845	322.353	4.22353	3.27e-06	1.44e-05	6.12976	0.113615	Staphylococcus	0.045	26227.7	Sau_JE2_RefSeq_GCF002085525.1	5	5	B7H15_03040	deoxycytidine kinase	sax00230,sax00240,sax01100,sax01232	Metabolic pathways,Nucleotide metabolism,Purine metabolism,Pyrimidine metabolism
WP_000071901.1	MULTISPECIES: pyridoxamine 5'-phosphate oxidase family protein	SA_AP	SA_DMSO	12	WP_000071901.1	1266.55	5323.48	2.07147	2.07147	320.314	4.20314	0.00601031	0.00448681	4.72693	0.456361	Staphylococcus	0.121	15886	Sau_JE2_RefSeq_GCF002085525.1	2	2	B7H15_13205	general stress protein
WP_000368341.1	MULTISPECIES: translation elongation factor 4	SA_AP	SA_DMSO	12	WP_000368341.1	4376.3	18320.4	2.06566	2.06566	318.627	4.18627	0.00381318	0.00311565	3.41742	0.257019	Staphylococcus	0.038	68175.1	Sau_JE2_RefSeq_GCF002085525.1	8	8	B7H15_08690	elongation factor 4
WP_000289213.1	MULTISPECIES: MarR family winged helix-turn-helix transcriptional regulator	SA_AP	SA_DMSO	12	WP_000289213.1	1864.37	7766.56	2.05858	2.05858	316.577	4.16577	6.95e-08	8.47e-07	6.99213	0.0927785	Staphylococcus	0.142	17435	Sau_JE2_RefSeq_GCF002085525.1	3	3	B7H15_13225	transcriptional regulator
WP_000449218.1	MULTISPECIES: NAD(P)H-hydrate dehydratase	SA_AP	SA_DMSO	14	WP_000449218.1	10952.2	45438.2	2.05269	2.05269	314.879	4.14879	2.27e-06	1.13e-05	8.45949	0.20814	Staphylococcus	0.037	29549.2	Sau_JE2_RefSeq_GCF002085525.1	7	7	B7H15_00035	NAD(P)H-hydrate dehydratase
WP_001185424.1	ATP-binding protein	SA_AP	SA_DMSO	14	WP_001185424.1	1953.33	8095.7	2.05122	2.05122	314.456	4.14456	0.00358653	0.00300372	4.43667	0.298895	Staphylococcus aureus	0.042	29390.8	Sau_JE2_RefSeq_GCF002085525.1	4	4	B7H15_07430	hypothetical protein
WP_000257888.1	MULTISPECIES: DNA-dependent RNA polymerase subunit epsilon	SA_AP	SA_DMSO	12	WP_000257888.1	1147.79	4737.49	2.04526	2.04526	312.748	4.12748	1.69e-05	4.72e-05	5.74325	0.159346	Staphylococcus	0.236	8751.75	Sau_JE2_RefSeq_GCF002085525.1	2	2	B7H15_05655	hypothetical protein
WP_000174053.1	MULTISPECIES: phosphoribosylaminoimidazolesuccinocarboxamide synthase	SA_AP	SA_DMSO	14	WP_000174053.1	18599.9	76030.8	2.03129	2.03129	308.771	4.08771	9.25e-05	0.00016988	6.56526	0.231493	Staphylococcus	0.047	26692.6	Sau_JE2_RefSeq_GCF002085525.1	12	12	B7H15_05525	phosphoribosylaminoimidazolesuccinocarboxamide synthase	sax00230,sax01100,sax01110	Biosynthesis of secondary metabolites,Metabolic pathways,Purine metabolism
WP_001109273.1	MULTISPECIES: rhodanese-related sulfurtransferase	SA_AP	SA_DMSO	14	WP_001109273.1	2341.19	9539.96	2.02674	2.02674	307.483	4.07483	2.54e-05	6.35e-05	7.21974	0.208293	Staphylococcus	0.044	37057.5	Sau_JE2_RefSeq_GCF002085525.1	10	12	B7H15_14960	sulfurtransferase
WP_001549718.1	MULTISPECIES: YdcF family protein	SA_AP	SA_DMSO	14	WP_001549718.1	2552.94	10360.6	2.02087	2.02087	305.829	4.05829	0.00034731	0.00045724	6.3423	0.335357	Staphylococcus	0.04	37067.3	Sau_JE2_RefSeq_GCF002085525.1	2	2	B7H15_13075	membrane protein
WP_000141108.1	MULTISPECIES: biotin/lipoate A/B protein ligase family protein	SA_AP	SA_DMSO	14	WP_000141108.1	1909.98	7728.59	2.01665	2.01665	304.642	4.04642	2.63e-06	1.24e-05	9.83565	0.217374	Staphylococcus	0.029	31915.4	Sau_JE2_RefSeq_GCF002085525.1	7	7	B7H15_08425	octanoyltransferase	sax00785,sax01100,sax01240	Biosynthesis of cofactors,Lipoic acid metabolism,Metabolic pathways
WP_000181404.1	MULTISPECIES: 50S ribosomal protein L19	SA_AP	SA_DMSO	14	WP_000181404.1	75410.3	304389	2.01308	2.01308	303.643	4.03643	0.00061117	0.00071839	8.34814	0.409233	Staphylococcus	0.095	13361.7	Sau_JE2_RefSeq_GCF002085525.1	6	7	B7H15_06465	50S ribosomal protein L19
WP_000872486.1	MULTISPECIES: D-ribitol-5-phosphate cytidylyltransferase	SA_AP	SA_DMSO	14	WP_000872486.1	2078.74	8365.89	2.00881	2.00881	302.45	4.0245	1.42e-07	1.46e-06	7.55966	0.119124	Staphylococcus	0.05	26656.6	Sau_JE2_RefSeq_GCF002085525.1	8	8	B7H15_01375	2-C-methyl-D-erythritol 4-phosphate cytidylyltransferase	sax00040,sax01100	Metabolic pathways,Pentose and glucuronate interconversions
WP_000526539.1	MULTISPECIES: TIGR01212 family radical SAM protein	SA_AP	SA_DMSO	14	WP_000526539.1	1514.45	6075.65	2.00425	2.00425	301.18	4.0118	0.00057862	0.0006892	5.4155	0.240038	Staphylococcus	0.038	36053.3	Sau_JE2_RefSeq_GCF002085525.1	6	7	B7H15_09600	TIGR01212 family radical SAM protein
WP_001801873.1	MULTISPECIES: PBP2a family beta-lactam-resistant peptidoglycan transpeptidase MecA	SA_AP	SA_DMSO	14	WP_001801873.1	10767.8	43069.3	1.99994	1.99994	299.983	3.99983	0.000655	0.00076321	8.33119	0.329845	Bacillota	0.01	76233.7	Sau_JE2_RefSeq_GCF002085525.1	23	25	B7H15_00175	PBP2a family beta-lactam-resistant peptidoglycan transpeptidase MecA	sax00550,sax01100,sax01501	Metabolic pathways,Peptidoglycan biosynthesis,beta-Lactam resistance
WP_000972781.1	MULTISPECIES: glycerol-3-phosphate 1-O-acyltransferase PlsY	SA_AP	SA_DMSO	14	WP_000972781.1	12916.5	51568.1	1.99726	1.99726	299.242	3.99242	0.00133495	0.00133495	8.42003	0.38146	Staphylococcus	0.04	22263.1	Sau_JE2_RefSeq_GCF002085525.1	2	2	B7H15_07130	glycerol-3-phosphate acyltransferase	sax00561,sax00564,sax01100,sax01110	Biosynthesis of secondary metabolites,Glycerolipid metabolism,Glycerophospholipid metabolism,Metabolic pathways
WP_001121760.1	MULTISPECIES: phosphopyruvate hydratase	SA_AP	SA_DMSO	14	WP_003092364.1	5002.39	19727.9	1.97955	1.97955	294.37	3.9437	0.00294613	0.00257187	7.91078	0.283897	Staphylococcus	0.228	45195.2	Sau_JE2_RefSeq_GCF002085525.1	16	19	B7H15_04365	enolase	sax00010,sax00680,sax01100,sax01110,sax01120,sax01200,sax01230,sax03018	Biosynthesis of amino acids,Biosynthesis of secondary metabolites,Carbon metabolism,Glycolysis / Gluconeogenesis,Metabolic pathways,Methane metabolism,Microbial metabolism in diverse environments,RNA degradation
WP_000123393.1	MULTISPECIES: EVE domain-containing protein	SA_AP	SA_DMSO	14	WP_000123393.1	3173.38	12369.2	1.96266	1.96266	289.78	3.8978	0.00425469	0.00341394	7.22454	0.254637	Staphylococcus	0.026	52946.9	Sau_JE2_RefSeq_GCF002085525.1	11	11	B7H15_11885	EVE domain-containing protein
WP_000653261.1	MULTISPECIES: ica operon transcriptional regulator IcaR	SA_AP	SA_DMSO	14	WP_000653261.1	1265.3	4824.08	1.93077	1.93077	281.259	3.81259	0.00082771	0.00090541	7.92589	0.296811	Staphylococcus	0.065	21987.1	Sau_JE2_RefSeq_GCF002085525.1	3	3	B7H15_14830	biofilm operon icaADBC HTH-type negative transcriptional regulator IcaR
WP_000827748.1	MULTISPECIES: cysteine protease staphopain A	SA_AP	SA_DMSO	14	WP_000827748.1	2028.28	7685.38	1.92186	1.92186	278.912	3.78912	2.82e-06	1.28e-05	5.87754	0.108615	Staphylococcus	0.028	44262.2	Sau_JE2_RefSeq_GCF002085525.1	7	8	B7H15_10650	staphopain A
WP_001171351.1	MULTISPECIES: aldo/keto reductase	SA_AP	SA_DMSO	12	WP_001171351.1	2861.49	10796.6	1.91574	1.91574	277.308	3.77308	0.0253469	0.0149625	3.15038	0.30319	Staphylococcus	0.026	33505.9	Sau_JE2_RefSeq_GCF002085525.1	2	2	B7H15_08260	oxidoreductase
WP_000334518.1	MULTISPECIES: hypothetical protein	SA_AP	SA_DMSO	12	WP_000334518.1	4355.03	16414.9	1.91425	1.91425	276.917	3.76917	0.0281679	0.0163753	2.52483	0.380066	Staphylococcus	0.048	30084.6	Sau_JE2_RefSeq_GCF002085525.1	4	4	B7H15_07440	hypothetical protein
WP_000884739.1	MULTISPECIES: UTP--glucose-1-phosphate uridylyltransferase	SA_AP	SA_DMSO	14	WP_000884739.1	1367.66	5148	1.9123	1.9123	276.41	3.7641	0.00079193	0.00087771	8.46206	0.24011	Staphylococcus	0.03	44893.7	Sau_JE2_RefSeq_GCF002085525.1	10	11	B7H15_12085	uridylyltransferase
WP_001031454.1	MULTISPECIES: XRE family transcriptional regulator	SA_AP	SA_DMSO	14	WP_001031454.1	1122.72	4223.6	1.91147	1.91147	276.193	3.76193	0.0110002	0.00743932	5.3939	0.204989	Bacteria	0.093	27017.6	Sau_JE2_RefSeq_GCF002085525.1	5	5	B7H15_11145	transcriptional regulator
WP_000624584.1	MULTISPECIES: tRNA (adenine(22)-N(1))-methyltransferase TrmK	SA_AP	SA_DMSO	14	WP_000624584.1	2383.42	8948.79	1.90866	1.90866	275.459	3.75459	0.00131676	0.00132666	4.12898	0.412747	Staphylococcus	0.044	25508.2	Sau_JE2_RefSeq_GCF002085525.1	4	4	B7H15_08565	tRNA methyltransferase
WP_000057594.1	MULTISPECIES: cysteine synthase A	SA_AP	SA_DMSO	14	WP_000057594.1	18331.4	68605.8	1.90402	1.90402	274.254	3.74254	0.00013723	0.00022563	9.74455	0.297166	Staphylococcus	0.142	32975.7	Sau_JE2_RefSeq_GCF002085525.1	10	10	B7H15_02725	cysteine synthase	sax00270,sax00920,sax01100,sax01110,sax01120,sax01200,sax01230,sax01320	Biosynthesis of amino acids,Biosynthesis of secondary metabolites,Carbon metabolism,Cysteine and methionine metabolism,Metabolic pathways,Microbial metabolism in diverse environments,Sulfur cycle,Sulfur metabolism
WP_000181129.1	MULTISPECIES: YceI family protein	SA_AP	SA_DMSO	12	WP_000181129.1	3071.86	11472.4	1.90098	1.90098	273.468	3.73468	0.10417	0.0468994	1.26608	0.324823	Staphylococcus	0.076	18654.8	Sau_JE2_RefSeq_GCF002085525.1	3	3	B7H15_14950	polyisoprenoid-binding protein
WP_000472302.1	MULTISPECIES: ATP-dependent Clp protease ATP-binding subunit ClpX	SA_AP	SA_DMSO	14	WP_000472302.1	63390.3	235391	1.89273	1.89273	271.336	3.71336	2.38e-06	1.16e-05	8.67884	0.183777	Staphylococcus	0.071	46297.5	Sau_JE2_RefSeq_GCF002085525.1	15	18	B7H15_09115	ATP-dependent Clp protease ATP-binding subunit ClpX
WP_000032727.1	MULTISPECIES: phosphoribosylformylglycinamidine synthase subunit PurL	SA_AP	SA_DMSO	14	WP_000032727.1	48462	179412	1.88835	1.88835	270.211	3.70211	0.00049071	0.0006005	9.22075	0.365631	Staphylococcus	0.075	79535.8	Sau_JE2_RefSeq_GCF002085525.1	37	45	B7H15_05540	phosphoribosylformylglycinamidine synthase subunit PurL	sax00230,sax01100,sax01110	Biosynthesis of secondary metabolites,Metabolic pathways,Purine metabolism
WP_000184947.1	MULTISPECIES: 1,4-dihydroxy-2-naphthoyl-CoA synthase	SA_AP	SA_DMSO	14	WP_000184947.1	47925.9	176172	1.8781	1.8781	267.592	3.67592	0.0336676	0.0187587	5.85908	0.690966	Staphylococcus	0.055	30425.6	Sau_JE2_RefSeq_GCF002085525.1	16	20	B7H15_05410	1,4-dihydroxy-2-naphthoyl-CoA synthase	sax00130,sax01100,sax01110,sax01240	Biosynthesis of cofactors,Biosynthesis of secondary metabolites,Metabolic pathways,Ubiquinone and other terpenoid-quinone biosynthesis
WP_000426914.1	MULTISPECIES: acyl carrier protein	SA_AP	SA_DMSO	14	WP_000426914.1	684850	2.50766e+06	1.87248	1.87248	266.162	3.66162	0.0317854	0.0180142	5.00481	0.585181	Bacilli	0.195	8549.43	Sau_JE2_RefSeq_GCF002085525.1	7	9	B7H15_06420	acyl carrier protein	sax00998,sax01100,sax01110	Biosynthesis of secondary metabolites,Biosynthesis of various antibiotics,Metabolic pathways
WP_000917289.1	MULTISPECIES: co-chaperone GroES	SA_AP	SA_DMSO	14	WP_000917289.1	27639.1	100778	1.8664	1.8664	264.623	3.64623	9.68e-05	0.00017487	8.9025	0.279163	Bacteria	0.16	10415.8	Sau_JE2_RefSeq_GCF002085525.1	5	7	B7H15_11250	co-chaperone GroES
WP_000731972.1	MULTISPECIES: SE2200 family small protein	SA_AP	SA_DMSO	12	WP_000731972.1	41255.5	150245	1.86466	1.86466	264.182	3.64182	3.33e-07	2.67e-06	7.30013	0.112985	Staphylococcus	0.273	3846.58	Sau_JE2_RefSeq_GCF002085525.1	1	1	B7H15_14635	DUF2648 domain-containing protein
WP_000757406.1	MULTISPECIES: DUF5067 domain-containing protein	SA_AP	SA_DMSO	14	WP_000757406.1	2248.43	8111.09	1.85098	1.85098	260.745	3.60745	0.00010879	0.00018932	7.81377	0.249971	Staphylococcus	0.041	28418.9	Sau_JE2_RefSeq_GCF002085525.1	21	26	B7H15_04415	DUF5067 domain-containing protein
WP_000691766.1	MULTISPECIES: RidA family protein	SA_AP	SA_DMSO	12	WP_000691766.1	3611.42	13023.5	1.85048	1.85048	260.621	3.60621	0.00010072	0.00017759	7.24308	0.268285	Staphylococcus	0.119	13996.1	Sau_JE2_RefSeq_GCF002085525.1	3	4	B7H15_02635	RidA family protein
WP_000414177.1	MULTISPECIES: bifunctional metallophosphatase/5'-nucleotidase	SA_AP	SA_DMSO	14	WP_000414177.1	2146.41	7706.28	1.84411	1.84411	259.03	3.5903	0.00022229	0.00033042	9.74169	0.247947	Staphylococcus	0.024	57927.4	Sau_JE2_RefSeq_GCF002085525.1	6	6	B7H15_05275	bifunctional metallophosphatase/5'-nucleotidase
WP_000752917.1	MULTISPECIES: CsbD family protein	SA_AP	SA_DMSO	14	WP_000752917.1	4006.48	14371	1.84276	1.84276	258.695	3.58695	0.00148486	0.00147387	9.50432	0.369887	Bacillati	0.109	7018.69	Sau_JE2_RefSeq_GCF002085525.1	6	6	B7H15_04690	CsbD family protein
WP_001024830.1	MULTISPECIES: peptide-methionine (S)-S-oxide reductase MsrA	SA_AP	SA_DMSO	12	WP_001024830.1	3557.48	12689.6	1.83472	1.83472	256.702	3.56702	0.00012389	0.00021015	6.07165	0.281224	Staphylococcus	0.118	19610.8	Sau_JE2_RefSeq_GCF002085525.1	4	4	B7H15_07175	peptide-methionine (S)-S-oxide reductase
WP_000040873.1	MULTISPECIES: ammonia-dependent NAD(+) synthetase	SA_AP	SA_DMSO	14	WP_000040873.1	9630.15	34308.2	1.83292	1.83292	256.258	3.56258	0.00120375	0.00125041	5.43528	0.279207	Staphylococcus	0.044	30696.8	Sau_JE2_RefSeq_GCF002085525.1	15	17	B7H15_10670	NAD(+) synthetase	sax00760,sax01100,sax01240	Biosynthesis of cofactors,Metabolic pathways,Nicotinate and nicotinamide metabolism
WP_000417369.1	MULTISPECIES: glycerol kinase GlpK	SA_AP	SA_DMSO	14	WP_000417369.1	5113.74	18057.1	1.82012	1.82012	253.11	3.5311	0.00020504	0.00030969	8.61183	0.29662	Staphylococcus	0.018	55625.6	Sau_JE2_RefSeq_GCF002085525.1	12	12	B7H15_06775	glycerol kinase	sax00561,sax01100	Glycerolipid metabolism,Metabolic pathways
WP_000141414.1	MULTISPECIES: sucrose-6-phosphate hydrolase	SA_AP	SA_DMSO	14	WP_000141414.1	5221.03	18359.8	1.81414	1.81414	251.651	3.51651	5.97e-06	2.27e-05	7.48313	0.19568	Staphylococcus	0.03	57927.7	Sau_JE2_RefSeq_GCF002085525.1	10	10	B7H15_11315	sucrose-6-phosphate hydrolase	sax00052,sax00500,sax01100,sax01110	Biosynthesis of secondary metabolites,Galactose metabolism,Metabolic pathways,Starch and sucrose metabolism
WP_000825929.1	MULTISPECIES: transporter substrate-binding domain-containing protein	SA_AP	SA_DMSO	12	WP_000825929.1	2368.77	8273.88	1.80442	1.80442	249.29	3.4929	1.9e-05	5.13e-05	5.29797	0.150657	Staphylococcus	0.112	28903.9	Sau_JE2_RefSeq_GCF002085525.1	17	20	B7H15_13375	amino acid ABC transporter substrate-binding protein	sax02010,sax02040	ABC transporters,Flagellar assembly
WP_000522384.1	MULTISPECIES: nitroreductase family protein	SA_AP	SA_DMSO	14	WP_000522384.1	1965.48	6860.51	1.80343	1.80343	249.05	3.4905	1.27e-05	3.96e-05	7.86767	0.127457	Staphylococcus	0.077	24004.1	Sau_JE2_RefSeq_GCF002085525.1	5	5	B7H15_11265	nitroreductase
WP_000709291.1	bifunctional phosphoribosylaminoimidazolecarboxamide formyltransferase/IMP cyclohydrolase	SA_AP	SA_DMSO	14	WP_000709291.1	3297.83	11498.6	1.80187	1.80187	248.671	3.48671	0.0006153	0.00072009	4.50846	0.206578	Staphylococcus aureus	0.02	54377.9	Sau_JE2_RefSeq_GCF002085525.1	14	15	B7H15_05560	bifunctional phosphoribosylaminoimidazolecarboxamide formyltransferase/inosine monophosphate cyclohydrolase	sax00230,sax00670,sax01100,sax01110	Biosynthesis of secondary metabolites,Metabolic pathways,One carbon pool by folate,Purine metabolism
WP_000839926.1	MULTISPECIES: nucleotide pyrophosphohydrolase	SA_AP	SA_DMSO	14	WP_000839926.1	5367.67	18597.7	1.79275	1.79275	246.476	3.46476	2.09e-06	1.06e-05	8.22127	0.145482	Staphylococcus	0.095	12194.8	Sau_JE2_RefSeq_GCF002085525.1	3	3	B7H15_07695	hypothetical protein
WP_000167985.1	MULTISPECIES: teichoic acid ribitol-phosphate polymerase TarK	SA_AP	SA_DMSO	14	WP_000167985.1	2267.54	7849.32	1.79144	1.79144	246.16	3.4616	4.54e-05	9.72e-05	8.4044	0.243029	Staphylococcus	0.018	66087.1	Sau_JE2_RefSeq_GCF002085525.1	10	11	B7H15_01365	tagB protein	sax00552	Teichoic acid biosynthesis
WP_000075703.1	MULTISPECIES: hydrogen peroxide-dependent heme synthase	SA_AP	SA_DMSO	14	WP_000075703.1	11907.9	41167.1	1.78958	1.78958	245.713	3.45713	0.0002429	0.00035188	8.75005	0.294288	Staphylococcus	0.028	29390.2	Sau_JE2_RefSeq_GCF002085525.1	4	5	B7H15_03205	heme-binding protein	sax00860,sax01100,sax01110,sax01240	Biosynthesis of cofactors,Biosynthesis of secondary metabolites,Metabolic pathways,Porphyrin metabolism
WP_000503817.1	MULTISPECIES: molybdenum cofactor biosynthesis protein B	SA_AP	SA_DMSO	14	WP_000503817.1	10428.7	35858.5	1.78175	1.78175	243.844	3.43844	2.03e-06	1.05e-05	8.16938	0.157141	Staphylococcus	0.125	18486.2	Sau_JE2_RefSeq_GCF002085525.1	6	6	B7H15_12630	molybdenum cofactor biosynthesis protein	sax00790,sax01100,sax01240,sax04122	Biosynthesis of cofactors,Folate biosynthesis,Metabolic pathways,Sulfur relay system
WP_000746687.1	MULTISPECIES: NDxxF motif lipoprotein	SA_AP	SA_DMSO	14	WP_000746687.1	21363.4	73268.4	1.77805	1.77805	242.963	3.42963	0.00017091	0.0002663	8.66874	0.254959	Staphylococcus	0.087	23664	Sau_JE2_RefSeq_GCF002085525.1	9	10	B7H15_02080	hypothetical protein
WP_000939521.1	MULTISPECIES: thioredoxin-dependent thiol peroxidase	SA_AP	SA_DMSO	14	WP_000939521.1	7191.06	24583.3	1.7734	1.7734	241.86	3.4186	0.0274704	0.0160045	8.11328	0.231559	Bacilli	0.066	17259.8	Sau_JE2_RefSeq_GCF002085525.1	5	6	B7H15_10380	peroxiredoxin
WP_001040568.1	MULTISPECIES: elongation factor Tu	SA_AP	SA_DMSO	14	WP_001040568.1	172156	587529	1.77094	1.77094	241.277	3.41277	0.0479902	0.0251199	7.19098	0.566197	Staphylococcus	0.234	43103.6	Sau_JE2_RefSeq_GCF002085525.1	22	34	B7H15_02995	elongation factor Tu
WP_000479279.1	MULTISPECIES: NupC/NupG family nucleoside CNT transporter	SA_AP	SA_DMSO	12	WP_000479279.1	1063.66	3612.42	1.76393	1.76393	239.622	3.39622	8.66e-05	0.00016114	6.3121	0.168654	Staphylococcus	0.034	45015.9	Sau_JE2_RefSeq_GCF002085525.1	2	2	B7H15_03610	nucleoside permease
WP_000448901.1	alpha/beta hydrolase	SA_AP	SA_DMSO	12	WP_000448901.1	1749.51	5937.74	1.76296	1.76296	239.394	3.39394	0.00142784	0.00142253	3.16126	0.153259	Staphylococcus aureus	0.04	31031	Sau_JE2_RefSeq_GCF002085525.1	6	7	B7H15_14350	alpha/beta hydrolase
WP_000245895.1	MULTISPECIES: 3-phosphoshikimate 1-carboxyvinyltransferase	SA_AP	SA_DMSO	12	WP_000245895.1	726.759	2449.61	1.753	1.753	237.059	3.37059	6.59e-06	2.39e-05	7.48164	0.183754	Staphylococcus	0.028	47003.2	Sau_JE2_RefSeq_GCF002085525.1	5	5	B7H15_07720	3-phosphoshikimate 1-carboxyvinyltransferase	sax00400,sax01100,sax01110,sax01230	Biosynthesis of amino acids,Biosynthesis of secondary metabolites,Metabolic pathways,Phenylalanine, tyrosine and tryptophan biosynthesis
WP_000167924.1	MULTISPECIES: dihydropteroate synthase	SA_AP	SA_DMSO	14	WP_000167924.1	2514.78	8462.8	1.7507	1.7507	236.523	3.36523	2.04e-05	5.42e-05	9.24662	0.214838	Staphylococcus	0.045	29522.8	Sau_JE2_RefSeq_GCF002085525.1	3	3	B7H15_02730	dihydropteroate synthase	sax00790,sax01100,sax01240	Biosynthesis of cofactors,Folate biosynthesis,Metabolic pathways
WP_001133011.1	MULTISPECIES: 5'-3' exonuclease	SA_AP	SA_DMSO	12	WP_001133011.1	1408.32	4715.16	1.74333	1.74333	234.807	3.34807	0.00012639	0.0002117	6.10346	0.14593	Staphylococcus	0.089	33401.7	Sau_JE2_RefSeq_GCF002085525.1	6	6	B7H15_07595	5'-3' exonuclease
WP_000670752.1	MULTISPECIES: fumarylacetoacetate hydrolase family protein	SA_AP	SA_DMSO	14	WP_000670752.1	25285.9	84151.1	1.73465	1.73465	232.799	3.32799	4.95e-05	0.00010053	8.09351	0.217244	Staphylococcus	0.107	33113.4	Sau_JE2_RefSeq_GCF002085525.1	13	16	B7H15_05000	hypothetical protein
WP_000931237.1	MULTISPECIES: aldo/keto reductase	SA_AP	SA_DMSO	14	WP_000931237.1	4028.49	13392.4	1.73311	1.73311	232.443	3.32443	9.98e-07	5.81e-06	9.20978	0.166956	Staphylococcus	0.075	32359.9	Sau_JE2_RefSeq_GCF002085525.1	6	6	B7H15_03920	glyoxal reductase
WP_001190913.1	MULTISPECIES: carbamoyl phosphate synthase small subunit	SA_AP	SA_DMSO	12	WP_001190913.1	3575.12	11854.9	1.72942	1.72942	231.594	3.31594	0.00011381	0.00019679	7.01499	0.25256	Staphylococcus	0.022	40393.8	Sau_JE2_RefSeq_GCF002085525.1	5	5	B7H15_06265	carbamoyl-phosphate synthase small chain	sax00220,sax00240,sax00250,sax01100,sax01110,sax01240	Alanine, aspartate and glutamate metabolism,Arginine biosynthesis,Biosynthesis of cofactors,Biosynthesis of secondary metabolites,Metabolic pathways,Pyrimidine metabolism
WP_000608440.1	MULTISPECIES: UDP-N-acetylmuramate dehydrogenase	SA_AP	SA_DMSO	12	WP_000608440.1	2857.94	9397.94	1.71737	1.71737	228.836	3.28836	0.00051735	0.00062737	3.55232	0.16652	Staphylococcus	0.029	33797.4	Sau_JE2_RefSeq_GCF002085525.1	5	5	B7H15_04140	UDP-N-acetylenolpyruvoylglucosamine reductase	sax00520,sax00550,sax01100,sax01250	Amino sugar and nucleotide sugar metabolism,Biosynthesis of nucleotide sugars,Metabolic pathways,Peptidoglycan biosynthesis
WP_001041103.1	MULTISPECIES: RNA polymerase sigma factor SigB	SA_AP	SA_DMSO	14	WP_001041103.1	6438.51	20847.4	1.69507	1.69507	223.792	3.23792	2.08e-05	5.45e-05	7.0326	0.139623	Staphylococcus	0.082	29443.5	Sau_JE2_RefSeq_GCF002085525.1	6	6	B7H15_11470	RNA polymerase sigma factor SigB
WP_000072681.1	MULTISPECIES: ATP-dependent protease subunit HslV	SA_AP	SA_DMSO	14	WP_000072681.1	12450.2	40237.9	1.69239	1.69239	223.192	3.23192	0.00045578	0.00056717	7.47245	0.267057	Staphylococcus	0.055	19572.4	Sau_JE2_RefSeq_GCF002085525.1	2	2	B7H15_06525	HslU--HslV peptidase proteolytic subunit
WP_001117054.1	MULTISPECIES: DUF2188 domain-containing protein	SA_AP	SA_DMSO	14	WP_001117054.1	905.823	2922.81	1.69006	1.69006	222.669	3.22669	0.0180853	0.0114044	9.6166	0.297212	Staphylococcus	0.058	15991.9	Sau_JE2_RefSeq_GCF002085525.1	4	4	B7H15_13945	hypothetical protein
WP_000069101.1	MULTISPECIES: NAD(P)H-dependent oxidoreductase	SA_AP	SA_DMSO	12	WP_000069101.1	9442.47	30288.8	1.68155	1.68155	220.772	3.20772	4.65e-06	1.83e-05	6.43899	0.114322	Staphylococcus	0.206	25388.8	Sau_JE2_RefSeq_GCF002085525.1	8	8	B7H15_14030	NAD(P)H-dependent oxidoreductase
WP_001001228.1	MULTISPECIES: DNA-3-methyladenine glycosylase I	SA_AP	SA_DMSO	14	WP_001001228.1	1614.6	5172.66	1.67973	1.67973	220.368	3.20368	0.00273274	0.00241708	6.44784	0.250811	Staphylococcus	0.065	21416.3	Sau_JE2_RefSeq_GCF002085525.1	5	5	B7H15_09065	DNA-3-methyladenine glycosylase I	sax03410	Base excision repair
WP_001801842.1	MULTISPECIES: tandem-type lipoprotein Lpl10	SA_AP	SA_DMSO	12	WP_001801842.1	1299.71	4159.05	1.67806	1.67806	219.998	3.19998	0.0514581	0.0264698	2.25227	0.295117	Staphylococcus	0.03	31437.6	Sau_JE2_RefSeq_GCF002085525.1	8	8	B7H15_02330	tandem-type lipoprotein
WP_000208915.1	MULTISPECIES: bacillithiol transferase BstA	SA_AP	SA_DMSO	12	WP_000208915.1	11639.5	37239.5	1.6778	1.6778	219.941	3.19941	0.00030717	0.00041577	5.58055	0.262097	Staphylococcus	0.071	17511.1	Sau_JE2_RefSeq_GCF002085525.1	2	2	B7H15_14980	DNA damage-inducible protein DinB
WP_000846637.1	MULTISPECIES: L-lactate dehydrogenase	SA_AP	SA_DMSO	14	WP_000846637.1	15109	48268.2	1.67566	1.67566	219.466	3.19466	0.0251947	0.0149055	6.59831	0.36486	Staphylococcus	0.031	34420	Sau_JE2_RefSeq_GCF002085525.1	6	6	B7H15_14455	L-lactate dehydrogenase
WP_000161314.1	MULTISPECIES: ROK family glucokinase	SA_AP	SA_DMSO	14	WP_000161314.1	14416.7	45891.7	1.67049	1.67049	218.323	3.18323	1.51e-05	4.4e-05	8.79966	0.233065	Staphylococcus	0.04	35077.8	Sau_JE2_RefSeq_GCF002085525.1	11	13	B7H15_08500	glucokinase	sax00010,sax00052,sax00500,sax00520,sax00521,sax01100,sax01110,sax01120,sax01200,sax01250	Amino sugar and nucleotide sugar metabolism,Biosynthesis of nucleotide sugars,Biosynthesis of secondary metabolites,Carbon metabolism,Galactose metabolism,Glycolysis / Gluconeogenesis,Metabolic pathways,Microbial metabolism in diverse environments,Starch and sucrose metabolism,Streptomycin biosynthesis
WP_000999338.1	MULTISPECIES: peptidoglycan editing factor PgeF	SA_AP	SA_DMSO	14	WP_000999338.1	2253.29	7133.66	1.66261	1.66261	216.589	3.16589	2.73e-05	6.53e-05	8.0673	0.181813	Staphylococcus	0.034	30198.1	Sau_JE2_RefSeq_GCF002085525.1	3	3	B7H15_06190	laccase
WP_000362967.1	MULTISPECIES: alpha/beta fold hydrolase	SA_AP	SA_DMSO	14	WP_000362967.1	3270.41	10330.2	1.65933	1.65933	215.869	3.15869	4.58e-05	9.74e-05	7.61322	0.145158	Staphylococcus	0.034	30925	Sau_JE2_RefSeq_GCF002085525.1	3	3	B7H15_03410	alpha/beta hydrolase
WP_000273356.1	MULTISPECIES: thymidine kinase	SA_AP	SA_DMSO	14	WP_000273356.1	21894.7	68693.4	1.64959	1.64959	213.744	3.13744	0.0263564	0.0154381	3.1624	0.29195	Staphylococcus	0.055	22214.3	Sau_JE2_RefSeq_GCF002085525.1	8	9	B7H15_11765	thymidine kinase	sax00240,sax01100,sax01232	Metabolic pathways,Nucleotide metabolism,Pyrimidine metabolism
WP_000046602.1	MULTISPECIES: UDP-N-acetylglucosamine 1-carboxyvinyltransferase	SA_AP	SA_DMSO	14	WP_000046602.1	3184.62	9940.8	1.64224	1.64224	212.151	3.12151	0.00027214	0.00037901	4.50448	0.143761	Staphylococcus	0.026	45074.9	Sau_JE2_RefSeq_GCF002085525.1	9	10	B7H15_11795	UDP-N-acetylglucosamine 1-carboxyvinyltransferase	sax00520,sax00550,sax01100,sax01250	Amino sugar and nucleotide sugar metabolism,Biosynthesis of nucleotide sugars,Metabolic pathways,Peptidoglycan biosynthesis
WP_000180230.1	MULTISPECIES: HD domain-containing protein	SA_AP	SA_DMSO	14	WP_000180230.1	6862.23	21379.2	1.63946	1.63946	211.55	3.1155	0.0839433	0.039193	4.03826	0.514658	Staphylococcus	0.016	50595.5	Sau_JE2_RefSeq_GCF002085525.1	6	6	B7H15_03350	HD domain-containing protein
WP_000547687.1	MULTISPECIES: 50S ribosomal protein L24	SA_AP	SA_DMSO	14	WP_000547687.1	75336.8	234143	1.63596	1.63596	210.795	3.10795	0.00034363	0.0004559	8.59986	0.290623	Bacteria	0.095	11536.5	Sau_JE2_RefSeq_GCF002085525.1	3	4	B7H15_12430	50S ribosomal protein L24	sax03010	Ribosome
WP_001190695.1	MULTISPECIES: thioredoxin family protein	SA_AP	SA_DMSO	14	WP_001190695.1	28055.6	86038	1.61669	1.61669	206.67	3.0667	2.12e-05	5.45e-05	9.69888	0.236153	Staphylococcus	0.113	12140.7	Sau_JE2_RefSeq_GCF002085525.1	2	3	B7H15_04530	thiol reductase thioredoxin
WP_000435044.1	MULTISPECIES: DedA family protein	SA_AP	SA_DMSO	12	WP_000435044.1	8770.47	26656	1.60374	1.60374	203.929	3.03929	0.00041897	0.00052964	6.56229	0.283643	Staphylococcus	0.054	23432.5	Sau_JE2_RefSeq_GCF002085525.1	1	1	B7H15_13960	alkaline phosphatase
WP_000942300.1	MULTISPECIES: ABC-F family ATP-binding cassette domain-containing protein	SA_AP	SA_DMSO	14	WP_000942300.1	6576.56	19962.2	1.60187	1.60187	203.536	3.03536	0.00206326	0.00191998	3.9687	0.325095	Staphylococcus	0.026	60256.3	Sau_JE2_RefSeq_GCF002085525.1	13	16	B7H15_07330	ABC transporter ATP-binding protein
WP_000727762.1	MULTISPECIES: zinc ABC transporter substrate-binding lipoprotein AdcA	SA_AP	SA_DMSO	14	WP_000727762.1	9918.09	30077.6	1.60056	1.60056	203.26	3.0326	0.0005782	0.0006892	4.34124	0.17968	Staphylococcus	0.019	59186.7	Sau_JE2_RefSeq_GCF002085525.1	20	21	B7H15_13330	zinc ABC transporter substrate-binding protein	sax02010	ABC transporters
WP_000148605.1	MULTISPECIES: Hsp33 family molecular chaperone HslO	SA_AP	SA_DMSO	14	WP_000148605.1	9460.75	28468.2	1.58932	1.58932	200.908	3.00908	4.88e-05	9.98e-05	7.75027	0.198975	Staphylococcus	0.078	31822.2	Sau_JE2_RefSeq_GCF002085525.1	5	5	B7H15_02720	molecular chaperone Hsp33
WP_000439693.1	MULTISPECIES: ComE operon protein 2	SA_AP	SA_DMSO	14	WP_000439693.1	29954.6	89024	1.57142	1.57142	197.197	2.97197	4.69e-05	9.81e-05	9.00518	0.233759	Staphylococcus	0.065	17175.8	Sau_JE2_RefSeq_GCF002085525.1	8	9	B7H15_08710	ComE operon protein 2	sax00240,sax01100,sax01232	Metabolic pathways,Nucleotide metabolism,Pyrimidine metabolism
WP_000606210.1	MULTISPECIES: epoxyqueuosine reductase QueH	SA_AP	SA_DMSO	12	WP_000606210.1	3953.55	11707.6	1.56622	1.56622	196.128	2.96128	2.71e-05	6.53e-05	5.40678	0.121514	Staphylococcus	0.096	27789	Sau_JE2_RefSeq_GCF002085525.1	8	9	B7H15_14405	hypothetical protein
WP_001024576.1	MULTISPECIES: M42 family metallopeptidase	SA_AP	SA_DMSO	14	WP_001024576.1	17377.6	51343.1	1.56294	1.56294	195.456	2.95456	0.00171612	0.00166638	4.43308	0.208456	Staphylococcus	0.059	39783.3	Sau_JE2_RefSeq_GCF002085525.1	11	12	B7H15_09515	glutamyl aminopeptidase
WP_000183771.1	MULTISPECIES: (S)-acetoin forming diacetyl reductase	SA_AP	SA_DMSO	12	WP_000183771.1	3350.26	9886.27	1.56115	1.56115	195.09	2.9509	8.9e-06	3.06e-05	6.21722	0.163511	Staphylococcus	0.054	27215.7	Sau_JE2_RefSeq_GCF002085525.1	4	4	B7H15_00710	diacetyl reductase ((S)-acetoin forming)	sax00650,sax01110	Biosynthesis of secondary metabolites,Butanoate metabolism
WP_000935991.1	MULTISPECIES: UDP-N-acetylmuramoyl-L-alanine--D-glutamate ligase	SA_AP	SA_DMSO	14	WP_000935991.1	5761.24	16905.8	1.55306	1.55306	193.44	2.9344	0.00109185	0.00114751	6.44594	0.280924	Staphylococcus	0.042	49843.8	Sau_JE2_RefSeq_GCF002085525.1	7	8	B7H15_06170	UDP-N-acetylmuramoyl-L-alanine--D-glutamate ligase	sax00470,sax00550,sax01100	D-Amino acid metabolism,Metabolic pathways,Peptidoglycan biosynthesis
WP_000364542.1	MULTISPECIES: adenine phosphoribosyltransferase	SA_AP	SA_DMSO	14	WP_000364542.1	5737.73	16822.4	1.55183	1.55183	193.189	2.93189	0.00038132	0.00049369	4.8203	0.198067	Staphylococcus	0.064	19117.1	Sau_JE2_RefSeq_GCF002085525.1	4	4	B7H15_08945	adenine phosphoribosyltransferase	sax00230,sax01100,sax01232	Metabolic pathways,Nucleotide metabolism,Purine metabolism
WP_001109047.1	MULTISPECIES: DNA polymerase III subunit gamma/tau	SA_AP	SA_DMSO	14	WP_001109047.1	1262.06	3680.26	1.54402	1.54402	191.607	2.91607	0.00160408	0.00156896	6.18557	0.292193	Staphylococcus	0.019	63499.1	Sau_JE2_RefSeq_GCF002085525.1	8	8	B7H15_02515	DNA polymerase III subunit gamma/tau	sax03030,sax03430,sax03440	DNA replication,Homologous recombination,Mismatch repair
WP_000781979.1	MULTISPECIES: cyclic-di-AMP receptor	SA_AP	SA_DMSO	14	WP_000781979.1	32235.4	93148.9	1.53089	1.53089	188.965	2.88965	0.00950254	0.00654674	8.23214	0.467078	Staphylococcus	0.183	11838.4	Sau_JE2_RefSeq_GCF002085525.1	4	4	B7H15_02565	hypothetical protein
WP_000035767.1	MULTISPECIES: FtsK/SpoIIIE family DNA translocase	SA_AP	SA_DMSO	14	WP_000035767.1	1955.78	5569.89	1.5099	1.5099	184.791	2.84791	0.00205892	0.00191998	5.69972	0.255223	Staphylococcus	0.019	88173.2	Sau_JE2_RefSeq_GCF002085525.1	8	8	B7H15_06660	cell division protein FtsK
WP_001103743.1	MULTISPECIES: MIP/aquaporin family protein	SA_AP	SA_DMSO	14	WP_001103743.1	3717.28	10532.6	1.50254	1.50254	183.341	2.83341	0.00181104	0.00173575	8.00156	0.325882	Staphylococcus	0.029	28115.3	Sau_JE2_RefSeq_GCF002085525.1	2	2	B7H15_06770	glycerol transporter
WP_001140871.1	MULTISPECIES: manganese-dependent inorganic pyrophosphatase	SA_AP	SA_DMSO	14	WP_001140871.1	17859.3	50491.1	1.49935	1.49935	182.716	2.82716	0.00238709	0.00214678	6.53466	0.331476	Staphylococcus	0.061	34068.8	Sau_JE2_RefSeq_GCF002085525.1	17	19	B7H15_10710	manganese-dependent inorganic pyrophosphatase	sax00190	Oxidative phosphorylation
WP_000888997.1	MULTISPECIES: cell division protein FtsZ	SA_AP	SA_DMSO	14	WP_000888997.1	9140.46	25816.5	1.49795	1.49795	182.442	2.82442	9.03e-05	0.00016694	9.98528	0.282965	Staphylococcus	0.036	41036.9	Sau_JE2_RefSeq_GCF002085525.1	5	5	B7H15_06185	cell division protein FtsZ
WP_000149686.1	MULTISPECIES: cysteine hydrolase family protein	SA_AP	SA_DMSO	12	WP_000149686.1	9698.01	27203.4	1.48803	1.48803	180.505	2.80505	0.00343775	0.00292482	4.59594	0.183255	Staphylococcus	0.075	21199	Sau_JE2_RefSeq_GCF002085525.1	3	4	B7H15_10705	isochorismatase
WP_000697334.1	MULTISPECIES: low molecular weight protein arginine phosphatase	SA_AP	SA_DMSO	14	WP_000697334.1	4695.91	13150.7	1.48566	1.48566	180.045	2.80045	0.00066174	0.00076774	7.36992	0.228455	Staphylococcus	0.094	15788	Sau_JE2_RefSeq_GCF002085525.1	3	3	B7H15_11745	protein-tyrosine-phosphatase
WP_000062417.1	MULTISPECIES: magnesium transporter	SA_AP	SA_DMSO	14	WP_000062417.1	2059.16	5721.6	1.47436	1.47436	177.861	2.77861	0.00623065	0.00462553	6.31251	0.353163	Staphylococcus	0.026	51435.5	Sau_JE2_RefSeq_GCF002085525.1	5	5	B7H15_05200	magnesium transporter
WP_000644737.1	MULTISPECIES: 50S ribosomal protein L29	SA_AP	SA_DMSO	12	WP_000644737.1	51488.8	141028	1.45366	1.45366	173.901	2.73901	0.00490235	0.00383118	5.03977	0.317928	Bacteria	0.188	8090.25	Sau_JE2_RefSeq_GCF002085525.1	3	4	B7H15_12445	50S ribosomal protein L29	sax03010	Ribosome
WP_001250336.1	MULTISPECIES: lipid II isoglutaminyl synthase subunit MurT	SA_AP	SA_DMSO	12	WP_001250336.1	3905.89	10676	1.45064	1.45064	173.33	2.7333	0.0444883	0.0236096	4.79278	0.337368	Staphylococcus	0.03	49206	Sau_JE2_RefSeq_GCF002085525.1	9	9	B7H15_10545	UDP-N-acetylmuramate--alanine ligase	sax00550,sax01100	Metabolic pathways,Peptidoglycan biosynthesis
WP_000176394.1	MULTISPECIES: ribonuclease HII	SA_AP	SA_DMSO	12	WP_000176394.1	349.941	950.651	1.4418	1.4418	171.66	2.7166	0.0317937	0.0180142	3.93541	0.187867	Staphylococcus	0.051	28512.7	Sau_JE2_RefSeq_GCF002085525.1	3	3	B7H15_06480	ribonuclease HII	sax03030	DNA replication
WP_000102735.1	MULTISPECIES: replication-associated recombination protein A	SA_AP	SA_DMSO	12	WP_000102735.1	1876.41	5085.54	1.43843	1.43843	171.026	2.71026	0.00025838	0.00036475	5.41004	0.239979	Staphylococcus	0.028	47250.8	Sau_JE2_RefSeq_GCF002085525.1	3	3	B7H15_08900	recombinase RarA
WP_000244412.1	MULTISPECIES: two-component system sensor histidine kinase SaeS	SA_AP	SA_DMSO	14	WP_000244412.1	1625.64	4405.19	1.4382	1.4382	170.982	2.70982	0.00400938	0.003266	7.07073	0.283604	Staphylococcus	0.037	39741.5	Sau_JE2_RefSeq_GCF002085525.1	5	5	B7H15_03930	two-component sensor histidine kinase	sax02020	Two-component system
WP_001126264.1	MULTISPECIES: carbamoyl-phosphate synthase large subunit	SA_AP	SA_DMSO	14	WP_001126264.1	7248.85	19556.2	1.4318	1.4318	169.784	2.69784	0.00078325	0.00087463	9.84782	0.291327	Staphylococcus	0.017	117186	Sau_JE2_RefSeq_GCF002085525.1	32	37	B7H15_06270	carbamoyl-phosphate synthase large chain	sax00220,sax00240,sax00250,sax01100,sax01110,sax01240	Alanine, aspartate and glutamate metabolism,Arginine biosynthesis,Biosynthesis of cofactors,Biosynthesis of secondary metabolites,Metabolic pathways,Pyrimidine metabolism
WP_001273085.1	MULTISPECIES: 50S ribosomal protein L10	SA_AP	SA_DMSO	14	WP_001273085.1	21653.8	58347.3	1.43004	1.43004	169.455	2.69455	0.00040863	0.00052277	7.47095	0.26533	Staphylococcus	0.066	17710.1	Sau_JE2_RefSeq_GCF002085525.1	4	4	B7H15_02950	50S ribosomal protein L10	sax03010	Ribosome
WP_000523665.1	MULTISPECIES: SWIM zinc finger family protein	SA_AP	SA_DMSO	12	WP_000523665.1	3790.7	10185.2	1.42594	1.42594	168.69	2.6869	0.00025859	0.00036475	7.40949	0.278031	Staphylococcus	0.057	18458.9	Sau_JE2_RefSeq_GCF002085525.1	2	2	B7H15_07255	hypothetical protein
WP_000064078.1	MULTISPECIES: two-component system response regulator SrrA	SA_AP	SA_DMSO	14	WP_000064078.1	11918.6	31927.6	1.42159	1.42159	167.881	2.67881	0.00091493	0.00098475	5.93192	0.23921	Staphylococcus	0.104	28161	Sau_JE2_RefSeq_GCF002085525.1	4	4	B7H15_08220	DNA-binding response regulator	sax02020	Two-component system
WP_000442480.1	MULTISPECIES: nucleoside-diphosphate kinase	SA_AP	SA_DMSO	12	WP_000442480.1	4329.5	11575.1	1.41875	1.41875	167.354	2.67354	0.00082053	0.00090124	6.99963	0.300059	Staphylococcus	0.06	16574.8	Sau_JE2_RefSeq_GCF002085525.1	4	4	B7H15_07740	nucleoside-diphosphate kinase	sax00230,sax00240,sax01100,sax01110,sax01232,sax01240	Biosynthesis of cofactors,Biosynthesis of secondary metabolites,Metabolic pathways,Nucleotide metabolism,Purine metabolism,Pyrimidine metabolism
WP_223200571.1	isochorismate synthase	SA_AP	SA_DMSO	14	WP_223200571.1	1255.18	3355.43	1.4186	1.4186	167.327	2.67327	1.56e-05	4.44e-05	5.01262	0.162231	Staphylococcus aureus	0.032	50766.5	Sau_JE2_RefSeq_GCF002085525.1	2	2	B7H15_05395	isochorismate synthase	sax00130,sax01100,sax01110,sax01240	Biosynthesis of cofactors,Biosynthesis of secondary metabolites,Metabolic pathways,Ubiquinone and other terpenoid-quinone biosynthesis
WP_001286928.1	MULTISPECIES: exodeoxyribonuclease VII large subunit	SA_AP	SA_DMSO	12	WP_001286928.1	1265.89	3370.97	1.41301	1.41301	166.292	2.66292	2.84e-05	6.72e-05	4.36926	0.300666	Staphylococcus	0.022	50894.2	Sau_JE2_RefSeq_GCF002085525.1	5	5	B7H15_08380	exodeoxyribonuclease 7 large subunit	sax03430	Mismatch repair
WP_000831298.1	MULTISPECIES: membrane protein	SA_AP	SA_DMSO	14	WP_000831298.1	2065.72	5492.66	1.41086	1.41086	165.895	2.65895	0.00361587	0.00301886	6.4007	0.231524	Staphylococcus	0.046	25799.4	Sau_JE2_RefSeq_GCF002085525.1	6	6	B7H15_13515	membrane protein
WP_000197806.1	MULTISPECIES: phosphopentomutase	SA_AP	SA_DMSO	14	WP_000197806.1	14223.8	37809.6	1.41045	1.41045	165.82	2.6582	0.00018444	0.00028408	7.76368	0.241684	Staphylococcus	0.038	43795.6	Sau_JE2_RefSeq_GCF002085525.1	11	14	B7H15_00775	phosphopentomutase	sax00030,sax00230,sax01100	Metabolic pathways,Pentose phosphate pathway,Purine metabolism
WP_001096459.1	transaldolase	SA_AP	SA_DMSO	14	WP_001096459.1	12106.7	32067.5	1.4053	1.4053	164.873	2.64873	0.00046193	0.00057049	7.95951	0.242996	Staphylococcus aureus	0.038	25719.5	Sau_JE2_RefSeq_GCF002085525.1	8	8	B7H15_09710	transaldolase
WP_000959424.1	MULTISPECIES: alanine dehydrogenase	SA_AP	SA_DMSO	14	WP_000959424.1	5094.72	13426.4	1.398	1.398	163.536	2.63536	0.00071308	0.00080853	7.31732	0.252041	Staphylococcus	0.118	40234.9	Sau_JE2_RefSeq_GCF002085525.1	9	9	B7H15_07590	alanine dehydrogenase	sax00250,sax00430,sax01100	Alanine, aspartate and glutamate metabolism,Metabolic pathways,Taurine and hypotaurine metabolism
WP_000704775.1	MULTISPECIES: 23S rRNA (pseudouridine(1915)-N(3))-methyltransferase RlmH	SA_AP	SA_DMSO	12	WP_000704775.1	2961.18	7771.65	1.39205	1.39205	162.451	2.62451	0.00027295	0.00037901	5.62215	0.228779	Staphylococcus	0.119	18306.3	Sau_JE2_RefSeq_GCF002085525.1	3	3	B7H15_00140	23S rRNA (pseudouridine(1915)-N(3))-methyltransferase RlmH
WP_000648118.1	MULTISPECIES: YtxH domain-containing protein	SA_AP	SA_DMSO	14	WP_000648118.1	11427.1	29883.2	1.38688	1.38688	161.512	2.61512	0.0206448	0.0127618	6.52713	0.347364	Bacilli	0.074	13211.8	Sau_JE2_RefSeq_GCF002085525.1	4	4	B7H15_10085	hypothetical protein
WP_001283055.1	MULTISPECIES: RNA polymerase sigma factor RpoD	SA_AP	SA_DMSO	12	WP_001283055.1	1257.36	3282.36	1.38434	1.38434	161.052	2.61052	0.00499444	0.00389102	2.6708	0.176727	Staphylococcus	0.071	42170.8	Sau_JE2_RefSeq_GCF002085525.1	6	7	B7H15_08570	RNA polymerase sigma factor SigA	sax02040	Flagellar assembly
WP_000391031.1	MULTISPECIES: cell division protein FtsA	SA_AP	SA_DMSO	14	WP_000391031.1	17008.2	44339.5	1.38237	1.38237	160.695	2.60695	0.000167	0.00026173	9.6286	0.272202	Staphylococcus	0.019	52934.7	Sau_JE2_RefSeq_GCF002085525.1	13	13	B7H15_06180	cell division protein FtsA
WP_001031882.1	MULTISPECIES: L-lactate dehydrogenase	SA_AP	SA_DMSO	14	WP_001031882.1	3839.59	9983.68	1.37862	1.37862	160.019	2.60019	5.6e-05	0.00010957	9.84103	0.185307	Bacilli	0.044	34583.5	Sau_JE2_RefSeq_GCF002085525.1	8	8	B7H15_01295	L-lactate dehydrogenase	sax00010,sax00270,sax00620,sax00640,sax01100,sax01110,sax01120	Biosynthesis of secondary metabolites,Cysteine and methionine metabolism,Glycolysis / Gluconeogenesis,Metabolic pathways,Microbial metabolism in diverse environments,Propanoate metabolism,Pyruvate metabolism
WP_001049959.1	MULTISPECIES: peptide chain release factor 3	SA_AP	SA_DMSO	14	WP_001049959.1	3024.14	7856.5	1.37736	1.37736	159.793	2.59793	0.0208463	0.0128178	7.49577	0.219973	Staphylococcus	0.015	59601.6	Sau_JE2_RefSeq_GCF002085525.1	7	7	B7H15_05255	peptide chain release factor 3
WP_000163283.1	MULTISPECIES: type 1 glutamine amidotransferase domain-containing protein	SA_AP	SA_DMSO	10	WP_004365019.1	5283.66	13654.7	1.36979	1.36979	158.432	2.58432	0.0211833	0.0129615	2.09743	0.477646	Bacilli	0.257	19187.7	Sau_JE2_RefSeq_GCF002085525.1	11	12	B7H15_10450	glutamine amidotransferase
WP_000623881.1	MULTISPECIES: 50S ribosomal protein L18	SA_AP	SA_DMSO	14	WP_000623881.1	48883.5	125430	1.35947	1.35947	156.59	2.5659	0.00219258	0.0020055	8.6895	0.296611	Bacilli	0.084	13097	Sau_JE2_RefSeq_GCF002085525.1	8	9	B7H15_12405	50S ribosomal protein L18	sax03010	Ribosome
WP_001093553.1	MULTISPECIES: DM13 domain-containing protein	SA_AP	SA_DMSO	14	WP_001093553.1	192194	491957	1.35597	1.35597	155.969	2.55969	0.00278216	0.00245269	9.21869	0.328088	Bacteria	0.068	16045.2	Sau_JE2_RefSeq_GCF002085525.1	10	15	B7H15_03945	hypothetical protein
WP_000446724.1	MULTISPECIES: 7-cyano-7-deazaguanine synthase QueC	SA_AP	SA_DMSO	12	WP_000446724.1	1936.56	4952.82	1.35475	1.35475	155.753	2.55753	6.84e-05	0.00013188	5.24903	0.210931	Staphylococcus	0.054	24887.4	Sau_JE2_RefSeq_GCF002085525.1	4	4	B7H15_03965	7-cyano-7-deazaguanine synthase QueC	sax00790,sax01100	Folate biosynthesis,Metabolic pathways
WP_000020853.1	MULTISPECIES: YlxQ family RNA-binding protein	SA_AP	SA_DMSO	14	WP_000020853.1	10039.9	25673.3	1.35453	1.35453	155.713	2.55713	0.00059114	0.00070099	3.83342	0.133712	Staphylococcus	0.133	11537.5	Sau_JE2_RefSeq_GCF002085525.1	3	3	B7H15_06615	hypothetical protein
WP_000858789.1	MULTISPECIES: asparagine--tRNA ligase	SA_AP	SA_DMSO	14	WP_000858789.1	18428.6	47081.9	1.35322	1.35322	155.482	2.55482	0.00016081	0.00025352	9.03889	0.274861	Staphylococcus	0.067	49157.6	Sau_JE2_RefSeq_GCF002085525.1	11	11	B7H15_07670	asparagine--tRNA ligase	sax00970	Aminoacyl-tRNA biosynthesis
WP_000719184.1	MULTISPECIES: glycosyltransferase	SA_AP	SA_DMSO	14	WP_000719184.1	4143.87	10461	1.33597	1.33597	152.446	2.52446	0.00780711	0.0055944	8.71262	0.307996	Staphylococcus	0.018	57274.8	Sau_JE2_RefSeq_GCF002085525.1	18	19	B7H15_05355	glycosyl transferase family 1	sax00552	Teichoic acid biosynthesis
WP_001068542.1	MULTISPECIES: aminotransferase class I/II-fold pyridoxal phosphate-dependent enzyme	SA_AP	SA_DMSO	14	WP_001068542.1	1656.86	4169.79	1.33152	1.33152	151.668	2.51668	0.0834668	0.0390386	5.98335	0.277669	Staphylococcus	0.091	48119.4	Sau_JE2_RefSeq_GCF002085525.1	6	6	B7H15_10805	hypothetical protein
WP_000082539.1	MULTISPECIES: catalase	SA_AP	SA_DMSO	14	WP_000082539.1	38885.8	97827.5	1.33099	1.33099	151.576	2.51576	0.00047782	0.00058741	6.89411	0.227282	Staphylococcus	0.038	58379.9	Sau_JE2_RefSeq_GCF002085525.1	13	13	B7H15_07015	catalase	sax00380,sax00630,sax01100,sax01110,sax01200,sax04146	Biosynthesis of secondary metabolites,Carbon metabolism,Glyoxylate and dicarboxylate metabolism,Metabolic pathways,Peroxisome,Tryptophan metabolism
WP_000390328.1	MULTISPECIES: 23S rRNA (guanosine(2251)-2'-O)-methyltransferase RlmB	SA_AP	SA_DMSO	14	WP_000390328.1	6626.92	16663.8	1.33031	1.33031	151.457	2.51457	0.00079583	0.00087771	8.88466	0.336117	Staphylococcus	0.032	27207.3	Sau_JE2_RefSeq_GCF002085525.1	4	4	B7H15_02910	23S rRNA (guanosine(2251)-2'-O)-methyltransferase RlmB
WP_000428172.1	MULTISPECIES: YtxH domain-containing protein	SA_AP	SA_DMSO	14	WP_000428172.1	10381.4	25977	1.32323	1.32323	150.226	2.50226	0.00036542	0.00047562	5.20778	0.152013	Bacteria	0.077	10321.9	Sau_JE2_RefSeq_GCF002085525.1	5	5	B7H15_10485	hypothetical protein
WP_000934424.1	MSCRAMM family adhesin SdrD	SA_AP	SA_DMSO	14	WP_000934424.1	711.635	1771.96	1.31614	1.31614	148.998	2.48998	0.00031611	0.00042571	8.97418	0.272563	Staphylococcus aureus	0.009	149448	Sau_JE2_RefSeq_GCF002085525.1	8	8	B7H15_03075	serine-aspartate repeat-containing protein D	sax05150	Staphylococcus aureus infection
WP_001250038.1	MULTISPECIES: 50S ribosomal protein L13	SA_AP	SA_DMSO	14	WP_001250038.1	25879	64194.6	1.31067	1.31067	148.057	2.48057	0.00036559	0.00047562	7.84614	0.248328	Bacilli	0.186	16333.4	Sau_JE2_RefSeq_GCF002085525.1	10	12	B7H15_12325	50S ribosomal protein L13	sax03010	Ribosome
WP_001182436.1	MULTISPECIES: Cof-type HAD-IIB family hydrolase	SA_AP	SA_DMSO	14	WP_001182436.1	7576.76	18788.1	1.31017	1.31017	147.97	2.4797	0.00154814	0.00152538	4.97485	0.254143	Staphylococcus	0.033	31668.9	Sau_JE2_RefSeq_GCF002085525.1	8	9	B7H15_05015	phosphatase	sax00740,sax01100,sax01110,sax01240	Biosynthesis of cofactors,Biosynthesis of secondary metabolites,Metabolic pathways,Riboflavin metabolism
WP_000109906.1	MULTISPECIES: phosphoenolpyruvate carboxykinase (ATP)	SA_AP	SA_DMSO	10	WP_003141918.1	1863.77	4610.6	1.30673	1.30673	147.381	2.47381	0.0299916	0.0172114	2.06193	0.0608734	Staphylococcaceae	0.265	55746.1	Sau_JE2_RefSeq_GCF002085525.1	30	36	B7H15_09750	phosphoenolpyruvate carboxykinase (ATP)	sax00010,sax00020,sax00620,sax00710,sax01100,sax01110,sax01120,sax01200	Biosynthesis of secondary metabolites,Carbon fixation by Calvin cycle,Carbon metabolism,Citrate cycle (TCA cycle),Glycolysis / Gluconeogenesis,Metabolic pathways,Microbial metabolism in diverse environments,Pyruvate metabolism
WP_000207614.1	MULTISPECIES: 5-methyltetrahydropteroyltriglutamate--homocysteine S-methyltransferase	SA_AP	SA_DMSO	14	WP_000207614.1	1869.84	4615.45	1.30356	1.30356	146.837	2.46837	0.0015147	0.00149793	2.87131	0.146212	Staphylococcus	0.012	85075.5	Sau_JE2_RefSeq_GCF002085525.1	9	9	B7H15_01955	5-methyltetrahydropteroyltriglutamate-- homocysteine methyltransferase	sax00270,sax00450,sax01100,sax01110,sax01230	Biosynthesis of amino acids,Biosynthesis of secondary metabolites,Cysteine and methionine metabolism,Metabolic pathways,Selenocompound metabolism
WP_000756612.1	MULTISPECIES: acetyl-CoA carboxylase biotin carboxylase subunit	SA_AP	SA_DMSO	14	WP_000756612.1	8714.3	21402.2	1.2963	1.2963	145.599	2.45599	0.00194668	0.00183056	8.13757	0.368154	Staphylococcus	0.031	50049.3	Sau_JE2_RefSeq_GCF002085525.1	12	14	B7H15_08395	acetyl-CoA carboxylase biotin carboxylase subunit	sax00061,sax00620,sax00640,sax00720,sax01100,sax01110,sax01120,sax01200,sax01212	Biosynthesis of secondary metabolites,Carbon metabolism,Fatty acid biosynthesis,Fatty acid metabolism,Metabolic pathways,Microbial metabolism in diverse environments,Other carbon fixation pathways,Propanoate metabolism,Pyruvate metabolism
WP_000130454.1	MULTISPECIES: inositol monophosphatase family protein	SA_AP	SA_DMSO	14	WP_000130454.1	2329.88	5710.11	1.29326	1.29326	145.082	2.45082	0.00260927	0.0023232	8.11674	0.209634	Staphylococcus	0.042	30385	Sau_JE2_RefSeq_GCF002085525.1	3	3	B7H15_12820	inositol monophosphatase	sax00521,sax00562,sax01100,sax01110	Biosynthesis of secondary metabolites,Inositol phosphate metabolism,Metabolic pathways,Streptomycin biosynthesis
WP_000168845.1	MULTISPECIES: Fe-S cluster assembly ATPase SufC	SA_AP	SA_DMSO	14	WP_000168845.1	3463.83	8456.07	1.28762	1.28762	144.125	2.44125	0.00017427	0.00026997	9.43729	0.234804	Staphylococcus	0.099	28275.4	Sau_JE2_RefSeq_GCF002085525.1	5	5	B7H15_04700	ABC transporter ATP-binding protein
WP_000855505.1	MULTISPECIES: class 1b ribonucleoside-diphosphate reductase subunit alpha	SA_AP	SA_DMSO	14	WP_000855505.1	6983.79	16992.4	1.2828	1.2828	143.311	2.43311	0.00013482	0.00022304	8.70583	0.158515	Staphylococcus	0.019	80125.8	Sau_JE2_RefSeq_GCF002085525.1	19	20	B7H15_04085	ribonucleotide-diphosphate reductase subunit alpha	sax00230,sax00240,sax01100,sax01232	Metabolic pathways,Nucleotide metabolism,Purine metabolism,Pyrimidine metabolism
WP_001010412.1	MULTISPECIES: 5-(carboxyamino)imidazole ribonucleotide synthase	SA_AP	SA_DMSO	14	WP_001010412.1	9816.91	23810	1.27823	1.27823	142.541	2.42541	0.00403816	0.00327948	8.10245	0.337667	Staphylococcus	0.024	42493.4	Sau_JE2_RefSeq_GCF002085525.1	13	14	B7H15_05520	5-(carboxyamino)imidazole ribonucleotide synthase	sax00230,sax01100,sax01110	Biosynthesis of secondary metabolites,Metabolic pathways,Purine metabolism
WP_001062180.1	MULTISPECIES: DEAD/DEAH box helicase	SA_AP	SA_DMSO	14	WP_001062180.1	2509.95	6079.22	1.27623	1.27623	142.205	2.42205	0.00213633	0.00196074	7.53527	0.324388	Staphylococcus	0.029	51080.7	Sau_JE2_RefSeq_GCF002085525.1	6	6	B7H15_08555	DEAD/DEAH box family ATP-dependent RNA helicase
WP_000106330.1	MULTISPECIES: MutS family DNA mismatch repair protein	SA_AP	SA_DMSO	14	WP_000106330.1	2025.06	4861.27	1.26337	1.26337	140.056	2.40056	0.0526165	0.0269107	6.21197	0.312163	Staphylococcus	0.017	61322	Sau_JE2_RefSeq_GCF002085525.1	6	6	B7H15_11355	DNA mismatch repair protein MutS
WP_000277415.1	MULTISPECIES: quinone-dependent dihydroorotate dehydrogenase	SA_AP	SA_DMSO	14	WP_000277415.1	4121.29	9878.18	1.26115	1.26115	139.687	2.39687	1.4e-05	4.16e-05	9.83108	0.203396	Staphylococcus	0.031	39536.6	Sau_JE2_RefSeq_GCF002085525.1	5	5	B7H15_14395	dihydroorotate dehydrogenase (quinone)	sax00240,sax01100,sax01240	Biosynthesis of cofactors,Metabolic pathways,Pyrimidine metabolism
WP_000178307.1	MULTISPECIES: 4,4'-diapophytoene synthase CrtM	SA_AP	SA_DMSO	14	WP_000178307.1	3267.83	7799.47	1.25504	1.25504	138.674	2.38674	0.00568584	0.00432899	5.08291	0.322945	Staphylococcus	0.035	34230.9	Sau_JE2_RefSeq_GCF002085525.1	3	3	B7H15_14255	dehydrosqualene synthase	sax00906,sax01110	Biosynthesis of secondary metabolites,Carotenoid biosynthesis
WP_000457386.1	MULTISPECIES: 50S ribosomal protein L21	SA_AP	SA_DMSO	14	WP_000457386.1	630676	1.49725e+06	1.24734	1.24734	137.404	2.37404	0.0213109	0.0130099	9.61265	0.457401	Bacteria	0.5	11333.1	Sau_JE2_RefSeq_GCF002085525.1	10	14	B7H15_09005	50S ribosomal protein L21	sax03010	Ribosome
WP_000004335.1	MULTISPECIES: polysaccharide biosynthesis protein	SA_AP	SA_DMSO	14	WP_000004335.1	2006.18	4751.13	1.24382	1.24382	136.825	2.36825	0.00695776	0.00506706	5.72063	0.204605	Staphylococcus	0.027	61945.8	Sau_JE2_RefSeq_GCF002085525.1	3	3	B7H15_09570	polysaccharide biosynthesis protein
WP_000120549.1	MULTISPECIES: DUF2750 domain-containing protein	SA_AP	SA_DMSO	14	WP_000120549.1	6412.71	15147.4	1.24006	1.24006	136.209	2.36209	1.46e-05	4.29e-05	5.33552	0.097558	Staphylococcus	0.076	25855.5	Sau_JE2_RefSeq_GCF002085525.1	4	4	B7H15_11830	hypothetical protein
WP_000097462.1	MULTISPECIES: transcription termination factor NusA	SA_AP	SA_DMSO	14	WP_000097462.1	10368	24430.2	1.23653	1.23653	135.632	2.35632	9.59e-05	0.00017484	8.28206	0.217812	Staphylococcus	0.026	43741.1	Sau_JE2_RefSeq_GCF002085525.1	7	7	B7H15_06605	transcription termination/antitermination protein NusA
WP_000009238.1	MULTISPECIES: SAS049 family protein	SA_AP	SA_DMSO	14	WP_000009238.1	21839.5	51411	1.23514	1.23514	135.404	2.35404	2.48e-09	4.75e-08	9.7912	0.0552035	Staphylococcus	0.25	5655.17	Sau_JE2_RefSeq_GCF002085525.1	6	6	B7H15_08885	hypothetical protein
WP_001049165.1	MULTISPECIES: ATP-dependent Clp endopeptidase proteolytic subunit ClpP	SA_AP	SA_DMSO	12	WP_003091706.1	7571.19	17775.8	1.23132	1.23132	134.782	2.34782	2.9e-16	1.55e-14	5.84794	0.00163084	Staphylococcus	0.274	22142.2	Sau_JE2_RefSeq_GCF002085525.1	14	25	B7H15_04320	ATP-dependent Clp protease proteolytic subunit
WP_001270834.1	MULTISPECIES: NAD kinase	SA_AP	SA_DMSO	14	WP_001270834.1	3729.68	8707.22	1.22316	1.22316	133.458	2.33458	0.00012021	0.0002052	7.97134	0.172766	Staphylococcus	0.037	30769.2	Sau_JE2_RefSeq_GCF002085525.1	6	6	B7H15_05190	NAD(+) kinase	sax00760,sax01100,sax01240	Biosynthesis of cofactors,Metabolic pathways,Nicotinate and nicotinamide metabolism
WP_000876756.1	MULTISPECIES: HTH-type transcriptional regulator SarS	SA_AP	SA_DMSO	14	WP_000876756.1	38934.8	90579.1	1.21812	1.21812	132.643	2.32643	0.00100082	0.00106861	7.96375	0.279377	Staphylococcus	0.044	29889.8	Sau_JE2_RefSeq_GCF002085525.1	4	4	B7H15_00630	transcriptional regulator
WP_000588527.1	MULTISPECIES: NUDIX hydrolase	SA_AP	SA_DMSO	12	WP_000588527.1	5529.23	12805.6	1.21162	1.21162	131.598	2.31598	0.0216931	0.0131533	2.08556	0.256399	Staphylococcus	0.053	15053.2	Sau_JE2_RefSeq_GCF002085525.1	3	3	B7H15_02445	DNA mismatch repair protein MutT
WP_000590826.1	MULTISPECIES: histidine--tRNA ligase	SA_AP	SA_DMSO	14	WP_000590826.1	13836	32028.1	1.21091	1.21091	131.483	2.31483	0.00209103	0.00193909	9.54617	0.29659	Staphylococcus	0.033	48282.9	Sau_JE2_RefSeq_GCF002085525.1	11	12	B7H15_08925	histidine--tRNA ligase	sax00970	Aminoacyl-tRNA biosynthesis
WP_001080281.1	MULTISPECIES: C39 family peptidase	SA_AP	SA_DMSO	12	WP_001080281.1	3053.17	7064.92	1.21037	1.21037	131.396	2.31396	5.3e-05	0.0001044	4.64034	0.202881	Staphylococcaceae	0.05	25390.5	Sau_JE2_RefSeq_GCF002085525.1	3	3	B7H15_13530	hypothetical protein
WP_000240855.1	MULTISPECIES: 50S ribosomal protein L34	SA_AP	SA_DMSO	14	WP_000240855.1	18189	41498.2	1.18998	1.18998	128.15	2.2815	0.00366914	0.00302563	6.95298	0.277583	Bacillati	0.156	5433.53	Sau_JE2_RefSeq_GCF002085525.1	1	1	B7H15_15100	50S ribosomal protein L34	sax03010	Ribosome
WP_001118667.1	MULTISPECIES: 30S ribosomal protein S10	SA_AP	SA_DMSO	12	WP_001118667.1	17108.9	39028.8	1.18979	1.18979	128.119	2.28119	0.0088457	0.00615752	3.44469	0.276143	Bacteria	0.314	11576.5	Sau_JE2_RefSeq_GCF002085525.1	5	6	B7H15_12490	30S ribosomal protein S10
WP_000553926.1	MULTISPECIES: OsmC family protein	SA_AP	SA_DMSO	12	WP_000553926.1	3513.47	8013.9	1.18961	1.18961	128.091	2.28091	0.00298364	0.00259616	6.11881	0.218193	Staphylococcus	0.054	16070.4	Sau_JE2_RefSeq_GCF002085525.1	2	2	B7H15_09380	peroxiredoxin
WP_000572878.1	MULTISPECIES: adenylosuccinate lyase	SA_AP	SA_DMSO	14	WP_000572878.1	82595.8	188347	1.18925	1.18925	128.034	2.28034	0.00166339	0.00162105	7.90662	0.245705	Staphylococcus	0.023	49603.4	Sau_JE2_RefSeq_GCF002085525.1	17	19	B7H15_10640	adenylosuccinate lyase	sax00230,sax00250,sax01100,sax01110,sax01232,sax01240	Alanine, aspartate and glutamate metabolism,Biosynthesis of cofactors,Biosynthesis of secondary metabolites,Metabolic pathways,Nucleotide metabolism,Purine metabolism
WP_000506531.1	MULTISPECIES: preprotein translocase subunit SecA	SA_AP	SA_DMSO	14	WP_000506531.1	63385	143990	1.18376	1.18376	127.168	2.27168	0.0137912	0.00894928	7.62237	0.328097	Staphylococcus	0.013	95960.1	Sau_JE2_RefSeq_GCF002085525.1	32	34	B7H15_04215	preprotein translocase subunit SecA	sax02024,sax03060,sax03070	Bacterial secretion system,Protein export,Quorum sensing
WP_000163531.1	MULTISPECIES: aspartate-semialdehyde dehydrogenase	SA_AP	SA_DMSO	14	WP_000163531.1	8994.43	20411.4	1.18227	1.18227	126.934	2.26934	0.00083443	0.00090905	7.27995	0.202121	Staphylococcus	0.073	36283	Sau_JE2_RefSeq_GCF002085525.1	8	8	B7H15_07345	aspartate-semialdehyde dehydrogenase	sax00260,sax00261,sax00270,sax00300,sax01100,sax01110,sax01120,sax01210,sax01230	2-Oxocarboxylic acid metabolism,Biosynthesis of amino acids,Biosynthesis of secondary metabolites,Cysteine and methionine metabolism,Glycine, serine and threonine metabolism,Lysine biosynthesis,Metabolic pathways,Microbial metabolism in diverse environments,Monobactam biosynthesis
WP_000759682.1	MULTISPECIES: exonuclease domain-containing protein	SA_AP	SA_DMSO	14	WP_000759682.1	5000.49	11310.7	1.17754	1.17754	126.191	2.26191	0.00101907	0.00108184	5.38206	0.157966	Staphylococcus	0.026	35900.6	Sau_JE2_RefSeq_GCF002085525.1	9	9	B7H15_11150	ATP-dependent helicase
WP_000934885.1	MULTISPECIES: thymidylate synthase	SA_AP	SA_DMSO	14	WP_000934885.1	3773	8506.59	1.17287	1.17287	125.46	2.2546	5.84e-08	7.45e-07	8.86089	0.0357468	Staphylococcus	0.025	36839.5	Sau_JE2_RefSeq_GCF002085525.1	6	6	B7H15_07530	thymidylate synthase	sax00240,sax00670,sax01100,sax01232,sax04981	Folate transport and metabolism,Metabolic pathways,Nucleotide metabolism,One carbon pool by folate,Pyrimidine metabolism
WP_001229077.1	MULTISPECIES: staphylopine-dependent metal ABC transporter substrate-binding lipoprotein CntA	SA_AP	SA_DMSO	12	WP_001229077.1	2366.18	5329.95	1.17156	1.17156	125.255	2.25255	0.0117295	0.00780661	5.03998	0.164119	Staphylococcus	0.039	60019.1	Sau_JE2_RefSeq_GCF002085525.1	15	16	B7H15_13720	nickel ABC transporter, nickel/metallophore periplasmic binding protein	sax02010	ABC transporters
WP_000435068.1	MULTISPECIES: hypothetical protein	SA_AP	SA_DMSO	12	WP_000435068.1	1286.08	2890.99	1.16859	1.16859	124.792	2.24792	0.017248	0.0110294	5.24255	0.248752	Staphylococcus	0.185	7499.55	Sau_JE2_RefSeq_GCF002085525.1	2	2	B7H15_06925	hypothetical protein
WP_000157603.1	MULTISPECIES: ATP synthase F1 subunit gamma	SA_AP	SA_DMSO	14	WP_000157603.1	5367.89	12058.6	1.16764	1.16764	124.644	2.24644	0.00179782	0.00173315	5.01882	0.176188	Staphylococcus	0.076	32106.2	Sau_JE2_RefSeq_GCF002085525.1	5	5	B7H15_11690	ATP synthase subunit gamma	sax00190,sax01100	Metabolic pathways,Oxidative phosphorylation
WP_000551362.1	MULTISPECIES: glutamate synthase large subunit	SA_AP	SA_DMSO	14	WP_000551362.1	3444.63	7732.43	1.16657	1.16657	124.478	2.24478	0.010202	0.00695708	6.27677	0.259625	Staphylococcus	0.008	166348	Sau_JE2_RefSeq_GCF002085525.1	24	24	B7H15_02470	glutamate synthase large subunit	sax00250,sax00910,sax01100,sax01110,sax01120,sax01230	Alanine, aspartate and glutamate metabolism,Biosynthesis of amino acids,Biosynthesis of secondary metabolites,Metabolic pathways,Microbial metabolism in diverse environments,Nitrogen metabolism
WP_001058111.1	MULTISPECIES: SprT family protein	SA_AP	SA_DMSO	14	WP_001058111.1	3884.06	8691.96	1.16212	1.16212	123.785	2.23785	0.01364	0.0088726	7.31943	0.303706	Staphylococcus	0.132	18185.9	Sau_JE2_RefSeq_GCF002085525.1	5	5	B7H15_11460	SprT family protein
WP_001043863.1	MULTISPECIES: HU family DNA-binding protein	SA_AP	SA_DMSO	12	WP_001043863.1	56927.6	126383	1.1506	1.1506	122.006	2.22006	0.0408719	0.0219512	5.67011	0.499539	Staphylococcus	0.133	9626.01	Sau_JE2_RefSeq_GCF002085525.1	5	6	B7H15_07765	DNA-binding protein HU
WP_000142189.1	MULTISPECIES: acyl-CoA dehydrogenase family protein	SA_AP	SA_DMSO	14	WP_000142189.1	6040.44	13372.4	1.14653	1.14653	121.38	2.2138	0.0175691	0.0111577	9.37251	0.359815	Staphylococcus	0.022	44729	Sau_JE2_RefSeq_GCF002085525.1	6	6	B7H15_01250	glutaryl-CoA dehydrogenase	sax00071,sax00310,sax00362,sax00380,sax01100,sax01110,sax01120	Benzoate degradation,Biosynthesis of secondary metabolites,Fatty acid degradation,Lysine degradation,Metabolic pathways,Microbial metabolism in diverse environments,Tryptophan metabolism
WP_000021445.1	MULTISPECIES: S1 domain-containing RNA-binding protein	SA_AP	SA_DMSO	14	WP_000021445.1	19848.2	43810.4	1.14227	1.14227	120.728	2.20728	0.00363959	0.00301925	7.53683	0.283997	Staphylococcus	0.068	14811.8	Sau_JE2_RefSeq_GCF002085525.1	5	6	B7H15_02700	RNA-binding protein S1
WP_000774684.1	MULTISPECIES: demethylmenaquinone methyltransferase	SA_AP	SA_DMSO	12	WP_000774684.1	1802.73	3934.02	1.12582	1.12582	118.226	2.18226	0.00365014	0.00301925	2.41638	0.156632	Staphylococcus	0.116	27422.7	Sau_JE2_RefSeq_GCF002085525.1	6	6	B7H15_07750	demethylmenaquinone methyltransferase	sax00130,sax01100,sax01110,sax01240	Biosynthesis of cofactors,Biosynthesis of secondary metabolites,Metabolic pathways,Ubiquinone and other terpenoid-quinone biosynthesis
WP_001105707.1	MULTISPECIES: accessory gene regulator AgrB	SA_AP	SA_DMSO	12	WP_001105707.1	2889.17	6290.19	1.12245	1.12245	117.717	2.17717	0.00104598	0.00110363	4.26895	0.182728	Staphylococcus	0.053	21929.7	Sau_JE2_RefSeq_GCF002085525.1	3	4	B7H15_11285	accessory gene regulator AgrB	sax02020,sax02024	Quorum sensing,Two-component system
WP_000883645.1	MULTISPECIES: acetyl-CoA carboxylase carboxyltransferase subunit alpha	SA_AP	SA_DMSO	14	WP_000883645.1	2555.88	5539.01	1.11581	1.11581	116.716	2.16716	0.00120946	0.00125148	6.75335	0.255028	Staphylococcus	0.048	35070	Sau_JE2_RefSeq_GCF002085525.1	3	3	B7H15_09260	acetyl-CoA carboxylase carboxyl transferase subunit alpha	sax00061,sax00620,sax00640,sax00720,sax01100,sax01110,sax01120,sax01200,sax01212	Biosynthesis of secondary metabolites,Carbon metabolism,Fatty acid biosynthesis,Fatty acid metabolism,Metabolic pathways,Microbial metabolism in diverse environments,Other carbon fixation pathways,Propanoate metabolism,Pyruvate metabolism
WP_001059082.1	MULTISPECIES: cold-shock protein	SA_AP	SA_DMSO	12	WP_001059082.1	17933.6	38836.6	1.11476	1.11476	116.558	2.16558	1.2e-05	3.8e-05	6.31498	0.123883	Staphylococcus	0.106	7374.1	Sau_JE2_RefSeq_GCF002085525.1	4	4	B7H15_04460	cold-shock protein
WP_000949467.1	MULTISPECIES: H-type ferritin FtnA	SA_AP	SA_DMSO	14	WP_000949467.1	158734	343406	1.1133	1.1133	116.34	2.1634	0.011739	0.00780661	6.37156	0.309561	Staphylococcus	0.127	19588.6	Sau_JE2_RefSeq_GCF002085525.1	7	9	B7H15_10550	non-heme ferritin
WP_000727423.1	MULTISPECIES: RNase P modulator RnpM	SA_AP	SA_DMSO	12	WP_000727423.1	14710.1	31783.4	1.11147	1.11147	116.066	2.16066	0.00243321	0.00218094	5.70584	0.3317	Staphylococcus	0.117	11040.2	Sau_JE2_RefSeq_GCF002085525.1	2	2	B7H15_06610	DNA-binding protein
WP_001291519.1	MULTISPECIES: YdeI/OmpD-associated family protein	SA_AP	SA_DMSO	14	WP_001291519.1	4960.87	10717.1	1.11125	1.11125	116.032	2.16032	0.00079386	0.00087771	7.09128	0.198153	Staphylococcus	0.05	23800.2	Sau_JE2_RefSeq_GCF002085525.1	8	8	B7H15_13620	hypothetical protein
WP_000027928.1	MULTISPECIES: Asp-tRNA(Asn)/Glu-tRNA(Gln) amidotransferase subunit GatA	SA_AP	SA_DMSO	14	WP_000027928.1	7641.09	16374.5	1.0996	1.0996	114.295	2.14295	0.0406287	0.0218644	7.86211	0.418903	Staphylococcus	0.023	52820.8	Sau_JE2_RefSeq_GCF002085525.1	17	20	B7H15_10600	glutamyl-tRNA(Gln) amidotransferase subunit A	sax00970,sax01100	Aminoacyl-tRNA biosynthesis,Metabolic pathways
WP_001117064.1	MULTISPECIES: DivIVA domain-containing protein	SA_AP	SA_DMSO	14	WP_001117064.1	638.306	1364.68	1.09625	1.09625	113.798	2.13798	0.00422581	0.00340095	7.42828	0.221304	Staphylococcus	0.073	23514	Sau_JE2_RefSeq_GCF002085525.1	6	6	B7H15_06215	cell division protein DivIVA
WP_000551283.1	MULTISPECIES: hypoxanthine phosphoribosyltransferase	SA_AP	SA_DMSO	14	WP_000551283.1	26886.1	57376	1.09359	1.09359	113.404	2.13404	0.0114261	0.00765552	8.00095	0.317302	Staphylococcus	0.112	20154.2	Sau_JE2_RefSeq_GCF002085525.1	8	9	B7H15_02710	hypoxanthine-guanine phosphoribosyltransferase	sax00230,sax01100,sax01110,sax01232	Biosynthesis of secondary metabolites,Metabolic pathways,Nucleotide metabolism,Purine metabolism
WP_001074556.1	MULTISPECIES: bifunctional autolysin	SA_AP	SA_DMSO	14	WP_001074556.1	9440.5	20077.7	1.08866	1.08866	112.676	2.12676	0.00438742	0.00350994	6.94707	0.297275	Staphylococcus	0.008	137423	Sau_JE2_RefSeq_GCF002085525.1	41	42	B7H15_05450	bifunctional autolysin
WP_000134963.1	MULTISPECIES: thioredoxin-disulfide reductase	SA_AP	SA_DMSO	14	WP_000134963.1	46686.4	99240.9	1.08793	1.08793	112.569	2.12569	0.00649587	0.00478267	9.20779	0.332311	Staphylococcus	0.106	33616.1	Sau_JE2_RefSeq_GCF002085525.1	10	11	B7H15_04285	thioredoxin reductase	sax00450	Selenocompound metabolism
WP_000600392.1	MULTISPECIES: YjcG family protein	SA_AP	SA_DMSO	12	WP_000600392.1	4661.76	9907.09	1.08759	1.08759	112.518	2.12518	0.0558292	0.0280192	5.00311	0.38517	Staphylococcus	0.059	19325.9	Sau_JE2_RefSeq_GCF002085525.1	4	4	B7H15_05230	hypothetical protein
WP_001218732.1	MULTISPECIES: redox-regulated ATPase YchF	SA_AP	SA_DMSO	14	WP_001218732.1	16566.9	35156.9	1.0855	1.0855	112.211	2.12211	0.0062275	0.00462553	9.05072	0.389544	Staphylococcus	0.041	40594.9	Sau_JE2_RefSeq_GCF002085525.1	9	10	B7H15_01995	GTP-binding protein YchF
WP_000066097.1	MULTISPECIES: tRNA 2-thiouridine(34) synthase MnmA	SA_AP	SA_DMSO	14	WP_000066097.1	6454.98	13673.9	1.08294	1.08294	111.835	2.11835	0.00030193	0.00041285	9.71893	0.204417	Staphylococcus	0.03	42150.4	Sau_JE2_RefSeq_GCF002085525.1	11	11	B7H15_08870	tRNA 2-thiouridine(34) synthase MnmA	sax04122	Sulfur relay system
WP_001232648.1	MULTISPECIES: pyruvate kinase	SA_AP	SA_DMSO	14	WP_001232648.1	36733.5	77758.8	1.08191	1.08191	111.683	2.11683	0.012535	0.00825401	6.59421	0.277905	Staphylococcus	0.039	63102.3	Sau_JE2_RefSeq_GCF002085525.1	32	40	B7H15_09250	pyruvate kinase	sax00010,sax00620,sax01100,sax01110,sax01120,sax01200,sax01230	Biosynthesis of amino acids,Biosynthesis of secondary metabolites,Carbon metabolism,Glycolysis / Gluconeogenesis,Metabolic pathways,Microbial metabolism in diverse environments,Pyruvate metabolism
WP_000745099.1	MULTISPECIES: branched-chain amino acid transport system II carrier protein BrnQ2	SA_AP	SA_DMSO	14	WP_000745099.1	6428.18	13553	1.07613	1.07613	110.837	2.10837	0.0322841	0.0181734	6.87118	0.323172	Staphylococcus	0.025	48033	Sau_JE2_RefSeq_GCF002085525.1	2	2	B7H15_01680	branched-chain amino acid transporter II carrier protein
WP_000682646.1	MULTISPECIES: ThiF family adenylyltransferase	SA_AP	SA_DMSO	14	WP_000682646.1	15711.3	32885.8	1.06566	1.06566	109.313	2.09313	0.00328941	0.00282552	9.26676	0.268888	Staphylococcus	0.062	28641.2	Sau_JE2_RefSeq_GCF002085525.1	11	11	B7H15_08905	tRNA threonylcarbamoyladenosine dehydratase
WP_000663030.1	MULTISPECIES: histidinol-phosphate transaminase	SA_AP	SA_DMSO	14	WP_000663030.1	1942.06	4053.56	1.0616	1.0616	108.725	2.08725	0.0508369	0.0263867	4.99459	0.356387	Staphylococcus	0.06	39788.1	Sau_JE2_RefSeq_GCF002085525.1	6	6	B7H15_04025	histidinol-phosphate aminotransferase	sax00340,sax00350,sax00360,sax00400,sax00401,sax01100,sax01110,sax01230	Biosynthesis of amino acids,Biosynthesis of secondary metabolites,Histidine metabolism,Metabolic pathways,Novobiocin biosynthesis,Phenylalanine metabolism,Phenylalanine, tyrosine and tryptophan biosynthesis,Tyrosine metabolism
WP_001227724.1	MULTISPECIES: glucose-specific PTS transporter subunit IIBC	SA_AP	SA_DMSO	14	WP_001227724.1	10851.6	22507.5	1.0525	1.0525	107.411	2.07411	0.00351582	0.00295373	6.32823	0.244489	Staphylococcus	0.025	73925.1	Sau_JE2_RefSeq_GCF002085525.1	11	11	B7H15_01055	PTS glucose EIICBA component	sax00010,sax00520,sax01100,sax02060	Amino sugar and nucleotide sugar metabolism,Glycolysis / Gluconeogenesis,Metabolic pathways,Phosphotransferase system (PTS)
WP_000072584.1	MULTISPECIES: restriction endonuclease subunit S	SA_AP	SA_DMSO	14	WP_000072584.1	9703.64	20067.3	1.04825	1.04825	106.802	2.06802	0.00055369	0.00066542	4.14153	0.132854	Staphylococcus	0.04	47135.8	Sau_JE2_RefSeq_GCF002085525.1	6	6	B7H15_02265	restriction endonuclease subunit S
WP_000113851.1	MULTISPECIES: 30S ribosomal protein S5	SA_AP	SA_DMSO	14	WP_000113851.1	42590.7	87844.7	1.04442	1.04442	106.253	2.06253	0.0552532	0.0278343	6.30466	0.405619	Bacilli	0.277	17742.5	Sau_JE2_RefSeq_GCF002085525.1	12	13	B7H15_12400	30S ribosomal protein S5	sax03010	Ribosome
WP_000447710.1	MULTISPECIES: DUF4176 domain-containing protein	SA_AP	SA_DMSO	14	WP_000447710.1	4178.41	8591.05	1.03988	1.03988	105.605	2.05605	0.0662221	0.0323091	3.98833	0.328872	Staphylococcus	0.194	11578	Sau_JE2_RefSeq_GCF002085525.1	4	4	B7H15_14375	type II secretion protein
WP_001077635.1	MULTISPECIES: glycerol-3-phosphate responsive antiterminator	SA_AP	SA_DMSO	12	WP_001077635.1	11720.1	24089.9	1.03945	1.03945	105.544	2.05544	0.0048401	0.0038074	5.02199	0.229902	Staphylococcus	0.106	20450	Sau_JE2_RefSeq_GCF002085525.1	5	5	B7H15_06765	glycerol-3-phosphate responsive antiterminator
WP_000957036.1	MULTISPECIES: peptide deformylase	SA_AP	SA_DMSO	14	WP_000957036.1	7091.4	14574	1.03925	1.03925	105.517	2.05517	0.00234202	0.00211334	8.06635	0.206443	Staphylococcus	0.055	20559.5	Sau_JE2_RefSeq_GCF002085525.1	8	9	B7H15_05665	peptide deformylase
WP_001080824.1	MULTISPECIES: 50S ribosomal protein L5	SA_AP	SA_DMSO	14	WP_001080824.1	16471.9	33746.7	1.03474	1.03474	104.875	2.04875	0.0170789	0.0109501	3.27046	0.197271	Bacilli	0.045	20266.6	Sau_JE2_RefSeq_GCF002085525.1	16	18	B7H15_12425	50S ribosomal protein L5	sax03010	Ribosome
WP_000150168.1	MULTISPECIES: UDP-N-acetylmuramate--L-alanine ligase	SA_AP	SA_DMSO	12	WP_000150168.1	2531.08	5181.72	1.03368	1.03368	104.724	2.04724	0.0434872	0.0231242	5.57802	0.370677	Staphylococcus	0.032	49188.3	Sau_JE2_RefSeq_GCF002085525.1	4	4	B7H15_09490	UDP-N-acetylmuramate--L-alanine ligase	sax00550,sax01100	Metabolic pathways,Peptidoglycan biosynthesis
WP_000864305.1	MULTISPECIES: 50S ribosomal protein L9	SA_AP	SA_DMSO	14	WP_000864305.1	8739.3	17884.2	1.03309	1.03309	104.641	2.04641	0.00479431	0.00379019	9.45595	0.255295	Staphylococcus	0.088	16454	Sau_JE2_RefSeq_GCF002085525.1	6	7	B7H15_00080	50S ribosomal protein L9	sax03010	Ribosome
WP_000638475.1	MULTISPECIES: 2-C-methyl-D-erythritol 4-phosphate cytidylyltransferase	SA_AP	SA_DMSO	12	WP_000638475.1	1351.26	2757.65	1.02914	1.02914	104.081	2.04081	0.0232758	0.0140493	5.1075	0.322206	Staphylococcus	0.084	26574.6	Sau_JE2_RefSeq_GCF002085525.1	5	5	B7H15_01355	2-C-methyl-D-erythritol 4-phosphate cytidylyltransferase	sax00040,sax01100	Metabolic pathways,Pentose and glucuronate interconversions
WP_000818278.1	MULTISPECIES: succinate dehydrogenase flavoprotein subunit	SA_AP	SA_DMSO	14	WP_000818278.1	6764.05	13562.5	1.00366	1.00366	100.508	2.00508	0.00377008	0.00308985	9.69254	0.269328	Staphylococcus	0.017	65503.1	Sau_JE2_RefSeq_GCF002085525.1	14	14	B7H15_05970	succinate dehydrogenase flavoprotein subunit	sax00020,sax00190,sax00650,sax00720,sax01100,sax01110,sax01120,sax01200	Biosynthesis of secondary metabolites,Butanoate metabolism,Carbon metabolism,Citrate cycle (TCA cycle),Metabolic pathways,Microbial metabolism in diverse environments,Other carbon fixation pathways,Oxidative phosphorylation
WP_000620953.1	MULTISPECIES: GNAT family N-acetyltransferase	SA_AP	SA_DMSO	12	WP_000620953.1	674.756	1348.76	0.999193	0.999193	99.8882	1.99888	0.0299675	0.0172114	4.42705	0.224435	Staphylococcus	0.071	21356.7	Sau_JE2_RefSeq_GCF002085525.1	4	4	B7H15_05380	acetyltransferase
WP_001273586.1	MULTISPECIES: 50S ribosomal protein L7/L12	SA_AP	SA_DMSO	14	WP_001273586.1	2788.14	5564.09	0.996842	0.996842	99.5627	1.99563	0.0509919	0.0263867	6.19077	0.441159	Staphylococcus	0.221	12711.5	Sau_JE2_RefSeq_GCF002085525.1	9	11	B7H15_02955	50S ribosomal protein L7/L12	sax03010	Ribosome
WP_000589549.1	MULTISPECIES: arsenate reductase family protein	SA_AP	SA_DMSO	14	WP_000589549.1	5638.5	11180.4	0.987594	0.987594	98.2875	1.98287	5.1e-05	0.00010207	8.15699	0.145591	Staphylococcus	0.076	13599.7	Sau_JE2_RefSeq_GCF002085525.1	2	2	B7H15_04535	arsenate reductase
WP_000974460.1	MULTISPECIES: organic hydroperoxide resistance protein	SA_AP	SA_DMSO	14	WP_000974460.1	2126.33	4191.62	0.979142	0.979142	97.1292	1.97129	2.86e-05	6.72e-05	8.59599	0.11331	Staphylococcus	0.079	15339.1	Sau_JE2_RefSeq_GCF002085525.1	3	3	B7H15_04515	organic hydroperoxide reductase OsmC/OhrA
WP_000819066.1	DNA gyrase subunit A	SA_AP	SA_DMSO	12	WP_000819066.1	1057.12	2082.21	0.977978	0.977978	96.9703	1.9697	0.00334883	0.00285824	4.93174	0.263403	Staphylococcus aureus	0.01	99376.1	Sau_JE2_RefSeq_GCF002085525.1	10	10	B7H15_00030	DNA gyrase subunit A
WP_000167314.1	MULTISPECIES: ornithine--oxo-acid transaminase	SA_AP	SA_DMSO	14	WP_000167314.1	35129.5	68921.9	0.97228	0.97228	96.1939	1.96194	0.00254313	0.00227186	9.07186	0.24683	Staphylococcus	0.025	43417.5	Sau_JE2_RefSeq_GCF002085525.1	17	20	B7H15_04935	Ornithine aminotransferase 2	sax00330,sax01100,sax01110	Arginine and proline metabolism,Biosynthesis of secondary metabolites,Metabolic pathways
WP_000940134.1	MULTISPECIES: GNAT family N-acetyltransferase	SA_AP	SA_DMSO	12	WP_000940134.1	1277.31	2503.23	0.970682	0.970682	95.9767	1.95977	0.00523079	0.00403992	3.25014	0.152129	Staphylococcus	0.119	19279.2	Sau_JE2_RefSeq_GCF002085525.1	5	5	B7H15_03680	acetyltransferase
WP_001085792.1	MULTISPECIES: 50S ribosomal protein L11	SA_AP	SA_DMSO	14	WP_001085792.1	1.06863e+06	2.094e+06	0.970496	0.970496	95.9514	1.95951	0.124337	0.0540948	8.92686	0.571719	Staphylococcus	0.3	14874.3	Sau_JE2_RefSeq_GCF002085525.1	7	9	B7H15_02940	50S ribosomal protein L11	sax03010	Ribosome
WP_000636142.1	MULTISPECIES: type I methionyl aminopeptidase	SA_AP	SA_DMSO	14	WP_000636142.1	64224.7	125401	0.965355	0.965355	95.2544	1.95254	0.00040541	0.00052235	8.41761	0.179446	Staphylococcus	0.099	27502.3	Sau_JE2_RefSeq_GCF002085525.1	9	9	B7H15_10515	methionine aminopeptidase
WP_001240826.1	MULTISPECIES: WXG100 family type VII secretion effector EsxA	SA_AP	SA_DMSO	14	WP_001240826.1	6029.43	11689.5	0.95512	0.95512	93.874	1.93874	0.0549698	0.0277778	7.50777	0.212108	Staphylococcus	0.124	11036.2	Sau_JE2_RefSeq_GCF002085525.1	5	5	B7H15_01540	virulence factor EsxA
WP_000450257.1	MULTISPECIES: hemolysin family protein	SA_AP	SA_DMSO	14	WP_000450257.1	958.549	1850.72	0.949162	0.949162	93.0751	1.93075	0.00799327	0.00571252	4.71391	0.388926	Staphylococcus	0.022	51150.3	Sau_JE2_RefSeq_GCF002085525.1	4	4	B7H15_03915	hypothetical protein
WP_000916187.1	MULTISPECIES: 50S ribosomal protein L27	SA_AP	SA_DMSO	14	WP_000916187.1	62466.8	120465	0.947459	0.947459	92.8473	1.92847	0.00126886	0.00129046	6.78098	0.158025	Bacilli	0.096	10314.8	Sau_JE2_RefSeq_GCF002085525.1	5	6	B7H15_08995	50S ribosomal protein L27	sax03010	Ribosome
WP_000366154.1	MULTISPECIES: nuclease-related domain-containing protein	SA_AP	SA_DMSO	14	WP_000366154.1	1361.35	2621.79	0.945518	0.945518	92.5881	1.92588	0.0978415	0.0447466	4.36612	0.431031	Staphylococcus	0.026	35053.2	Sau_JE2_RefSeq_GCF002085525.1	6	6	B7H15_09740	hypothetical protein
WP_000246909.1	MULTISPECIES: YneF family protein	SA_AP	SA_DMSO	14	WP_000246909.1	14616.7	28121.5	0.944056	0.944056	92.393	1.92393	0.00185177	0.00175984	8.00305	0.206287	Staphylococcus	0.125	9319.54	Sau_JE2_RefSeq_GCF002085525.1	3	4	B7H15_07065	hypothetical protein
WP_000384691.1	MULTISPECIES: isoleucine--tRNA ligase	SA_AP	SA_DMSO	14	WP_000384691.1	22363.4	42669.3	0.932061	0.932061	90.8	1.908	0.00331325	0.0028369	4.86272	0.177732	Staphylococcus	0.028	104886	Sau_JE2_RefSeq_GCF002085525.1	18	18	B7H15_06220	isoleucine--tRNA ligase	sax00970	Aminoacyl-tRNA biosynthesis
WP_000277602.1	MULTISPECIES: universal stress protein	SA_AP	SA_DMSO	12	WP_000277602.1	11150.7	21174.6	0.925204	0.925204	89.8953	1.89895	0.0216879	0.0131533	7.02356	0.346947	Bacillales	0.175	15225.7	Sau_JE2_RefSeq_GCF002085525.1	6	6	B7H15_09290	universal stress protein UspA
WP_000480603.1	MULTISPECIES: staphylobilin-forming heme oxygenase IsdI	SA_AP	SA_DMSO	14	WP_000480603.1	5849.63	11045.4	0.917031	0.917031	88.8226	1.88823	0.00127281	0.00129046	8.42618	0.253452	Staphylococcus	0.102	12791.2	Sau_JE2_RefSeq_GCF002085525.1	3	3	B7H15_00935	monooxygenase IsdI	sax00860,sax01110	Biosynthesis of secondary metabolites,Porphyrin metabolism
WP_000139712.1	MULTISPECIES: succinate dehydrogenase iron-sulfur subunit	SA_AP	SA_DMSO	14	WP_000139712.1	69510.2	131171	0.916146	0.916146	88.7068	1.88707	0.0005036	0.00061348	7.05742	0.235893	Staphylococcus	0.07	30583.2	Sau_JE2_RefSeq_GCF002085525.1	14	20	B7H15_05975	succinate dehydrogenase iron-sulfur subunit	sax00020,sax00190,sax00650,sax00720,sax01100,sax01110,sax01120,sax01200	Biosynthesis of secondary metabolites,Butanoate metabolism,Carbon metabolism,Citrate cycle (TCA cycle),Metabolic pathways,Microbial metabolism in diverse environments,Other carbon fixation pathways,Oxidative phosphorylation
WP_000370124.1	MULTISPECIES: Tex family protein	SA_AP	SA_DMSO	12	WP_000370124.1	1061.65	2000.21	0.91384	0.91384	88.4054	1.88405	0.0511594	0.0264176	5.07512	0.24889	Staphylococcus	0.011	80934.6	Sau_JE2_RefSeq_GCF002085525.1	9	9	B7H15_11465	S1 RNA-binding protein
WP_000046076.1	MULTISPECIES: NAD(P)/FAD-dependent oxidoreductase	SA_AP	SA_DMSO	14	WP_000046076.1	26795.1	50200.2	0.90572	0.90572	87.3479	1.87348	0.00024234	0.00035188	9.44474	0.211857	Staphylococcus	0.04	44104.4	Sau_JE2_RefSeq_GCF002085525.1	14	18	B7H15_04855	NADH dehydrogenase	sax00190,sax01100	Metabolic pathways,Oxidative phosphorylation
WP_000067115.1	MULTISPECIES: GNAT family N-acetyltransferase	SA_AP	SA_DMSO	14	WP_000067115.1	5628.15	10534.9	0.90444	0.90444	87.1817	1.87182	0.0135537	0.00883791	6.04593	0.37558	Staphylococcus	0.106	10547.7	Sau_JE2_RefSeq_GCF002085525.1	3	3	B7H15_14020	N-acetyltransferase
WP_000503581.1	glutamate synthase subunit beta	SA_AP	SA_DMSO	14	WP_000503581.1	1812.45	3389.65	0.903196	0.903196	87.0205	1.8702	0.00178987	0.00173171	7.84925	0.0985543	Staphylococcus aureus	0.029	54367.8	Sau_JE2_RefSeq_GCF002085525.1	4	4	B7H15_02475	glutamate synthase subunit beta	sax00250,sax00910,sax01100,sax01110,sax01120,sax01230	Alanine, aspartate and glutamate metabolism,Biosynthesis of amino acids,Biosynthesis of secondary metabolites,Metabolic pathways,Microbial metabolism in diverse environments,Nitrogen metabolism
WP_000795826.1	MULTISPECIES: peptidase T	SA_AP	SA_DMSO	14	WP_000795826.1	41080.2	76134.6	0.890107	0.890107	85.3314	1.85331	0.00132413	0.00132909	3.84822	0.135037	Staphylococcus	0.02	45847.6	Sau_JE2_RefSeq_GCF002085525.1	6	6	B7H15_04165	peptidase T
WP_000422858.1	3-hexulose-6-phosphate synthase	SA_AP	SA_DMSO	12	WP_000422858.1	3052.64	5641.1	0.88592	0.88592	84.7943	1.84794	0.00232578	0.00210577	4.32992	0.170853	Staphylococcus aureus	0.181	22417.7	Sau_JE2_RefSeq_GCF002085525.1	7	9	B7H15_03115	3-hexulose-6-phosphate synthase	sax00030,sax00680,sax01100,sax01120,sax01200,sax01230	Biosynthesis of amino acids,Carbon metabolism,Metabolic pathways,Methane metabolism,Microbial metabolism in diverse environments,Pentose phosphate pathway
WP_000090512.1	MULTISPECIES: 30S ribosomal protein S4	SA_AP	SA_DMSO	14	WP_000090512.1	26927.1	49677.8	0.883542	0.883542	84.4899	1.8449	0.0459271	0.0242293	7.61908	0.546103	Staphylococcus	0.045	23013.4	Sau_JE2_RefSeq_GCF002085525.1	11	12	B7H15_09365	30S ribosomal protein S4	sax03010	Ribosome
WP_000811163.1	MULTISPECIES: thioredoxin family protein	SA_AP	SA_DMSO	14	WP_000811163.1	95961.6	176699	0.880766	0.880766	84.1352	1.84135	0.00040963	0.00052277	8.24255	0.165791	Staphylococcus	0.136	11855.6	Sau_JE2_RefSeq_GCF002085525.1	5	6	B7H15_09510	thiol reductase thioredoxin
WP_001040245.1	MULTISPECIES: orotate phosphoribosyltransferase	SA_AP	SA_DMSO	12	WP_001040245.1	2718.47	4965.53	0.869153	0.869153	82.659	1.82659	0.0334676	0.0186861	6.37042	0.218507	Staphylococcus	0.064	22042.1	Sau_JE2_RefSeq_GCF002085525.1	6	6	B7H15_06280	orotate phosphoribosyltransferase	sax00240,sax01100,sax01240	Biosynthesis of cofactors,Metabolic pathways,Pyrimidine metabolism
WP_000340118.1	MULTISPECIES: UDP-N-acetylmuramoyl-L-alanyl-D-glutamate--L-lysine ligase	SA_AP	SA_DMSO	14	WP_000340118.1	6646.22	12119.5	0.866721	0.866721	82.3513	1.82351	0.0610704	0.030309	4.93255	0.305249	Staphylococcus	0.037	54104.6	Sau_JE2_RefSeq_GCF002085525.1	12	12	B7H15_05245	UDP-N-acetylmuramoyl-L-alanyl-D-glutamate--L- lysine ligase	sax00550,sax01100	Metabolic pathways,Peptidoglycan biosynthesis
WP_001218596.1	MULTISPECIES: glycerol-3-phosphate dehydrogenase/oxidase	SA_AP	SA_DMSO	14	WP_001218596.1	3325.85	6046.78	0.862443	0.862443	81.8114	1.81811	0.00098817	0.00105931	7.81914	0.233359	Staphylococcus	0.018	62387.9	Sau_JE2_RefSeq_GCF002085525.1	14	14	B7H15_06780	aerobic glycerol-3-phosphate dehydrogenase	sax00564,sax01110	Biosynthesis of secondary metabolites,Glycerophospholipid metabolism
WP_001105087.1	MULTISPECIES: persulfide-sensing transcriptional repressor CstR	SA_AP	SA_DMSO	14	WP_001105087.1	7083.43	12870.5	0.861544	0.861544	81.6982	1.81698	0.0673121	0.0326182	4.73567	0.299085	Staphylococcus	0.116	9641.19	Sau_JE2_RefSeq_GCF002085525.1	2	2	B7H15_00455	hypothetical protein
WP_000259692.1	MULTISPECIES: L-glutamate gamma-semialdehyde dehydrogenase	SA_AP	SA_DMSO	14	WP_000259692.1	3313.53	6006.68	0.858199	0.858199	81.2774	1.81277	0.0340024	0.0188776	9.30903	0.294756	Bacilli	0.021	56867.5	Sau_JE2_RefSeq_GCF002085525.1	7	7	B7H15_14215	L-glutamate gamma-semialdehyde dehydrogenase	sax00250,sax00330,sax01100	Alanine, aspartate and glutamate metabolism,Arginine and proline metabolism,Metabolic pathways
WP_001130051.1	MULTISPECIES: L-lactate dehydrogenase (quinone)	SA_AP	SA_DMSO	14	WP_001130051.1	31972.8	57905.5	0.856857	0.856857	81.1088	1.81109	4.76e-05	9.88e-05	6.48945	0.0790518	Staphylococcus	0.088	55998.9	Sau_JE2_RefSeq_GCF002085525.1	21	24	B7H15_14485	malate:quinone oxidoreductase	sax00020,sax00620,sax01100,sax01110,sax01120,sax01200	Biosynthesis of secondary metabolites,Carbon metabolism,Citrate cycle (TCA cycle),Metabolic pathways,Microbial metabolism in diverse environments,Pyruvate metabolism
WP_001176715.1	MULTISPECIES: tRNA lysidine(34) synthetase TilS	SA_AP	SA_DMSO	12	WP_001176715.1	2032.13	3676.89	0.85549	0.85549	80.9373	1.80937	0.00118643	0.0012392	6.33569	0.239029	Staphylococcus	0.023	51291.8	Sau_JE2_RefSeq_GCF002085525.1	7	7	B7H15_02705	tRNA(Ile)-lysidine synthetase
WP_000171418.1	MULTISPECIES: Asp23/Gls24 family envelope stress response protein	SA_AP	SA_DMSO	14	WP_000171418.1	10801.1	19477	0.850595	0.850595	80.3244	1.80324	0.00510803	0.00396798	3.73311	0.163763	Staphylococcus	0.113	13385.2	Sau_JE2_RefSeq_GCF002085525.1	5	7	B7H15_06380	Asp23/Gls24 family envelope stress response protein
WP_000290400.1	MULTISPECIES: aldehyde dehydrogenase family protein	SA_AP	SA_DMSO	8	WP_009313359.1	1981.34	3568.96	0.849028	0.849028	80.1287	1.80129	0.00010246	0.00017948	2.12697	0.0148661	Staphylococcus	0.255	55066.8	Sau_JE2_RefSeq_GCF002085525.1	19	25	B7H15_00945	aldehyde dehydrogenase	sax00010,sax00053,sax00071,sax00280,sax00310,sax00330,sax00340,sax00380,sax00410,sax00561,sax00620,sax00625,sax00770,sax01100,sax01110,sax01120,sax01240	Arginine and proline metabolism,Ascorbate and aldarate metabolism,Biosynthesis of cofactors,Biosynthesis of secondary metabolites,Chloroalkane and chloroalkene degradation,Fatty acid degradation,Glycerolipid metabolism,Glycolysis / Gluconeogenesis,Histidine metabolism,Lysine degradation,Metabolic pathways,Microbial metabolism in diverse environments,Pantothenate and CoA biosynthesis,Pyruvate meta…
WP_000471571.1	MULTISPECIES: acetyl-CoA carboxylase, carboxyltransferase subunit beta	SA_AP	SA_DMSO	14	WP_000471571.1	21745.6	39149.2	0.84826	0.84826	80.0328	1.80033	0.00289225	0.00254139	7.61079	0.214308	Staphylococcus	0.049	31871.7	Sau_JE2_RefSeq_GCF002085525.1	11	11	B7H15_09265	acetyl-CoA carboxylase carboxyl transferase subunit beta	sax00061,sax00620,sax00640,sax00720,sax01100,sax01110,sax01120,sax01200,sax01212	Biosynthesis of secondary metabolites,Carbon metabolism,Fatty acid biosynthesis,Fatty acid metabolism,Metabolic pathways,Microbial metabolism in diverse environments,Other carbon fixation pathways,Propanoate metabolism,Pyruvate metabolism
WP_000863556.1	MULTISPECIES: superoxide dismutase	SA_AP	SA_DMSO	14	WP_000863556.1	45274.9	81129.7	0.841519	0.841519	79.1936	1.79194	0.0360383	0.0198322	5.08844	0.296474	Staphylococcus	0.065	22711.4	Sau_JE2_RefSeq_GCF002085525.1	4	5	B7H15_08530	superoxide dismutase	sax04146	Peroxisome
WP_000774565.1	MULTISPECIES: NAD-dependent DNA ligase LigA	SA_AP	SA_DMSO	14	WP_000774565.1	5814.97	10364.5	0.833804	0.833804	78.2379	1.78238	0.0051599	0.00399668	3.64604	0.166782	Staphylococcus	0.016	75081	Sau_JE2_RefSeq_GCF002085525.1	15	15	B7H15_10620	DNA ligase (NAD(+)) LigA	sax03030,sax03410,sax03420,sax03430	Base excision repair,DNA replication,Mismatch repair,Nucleotide excision repair
WP_000143503.1	MULTISPECIES: FMN-binding glutamate synthase family protein	SA_AP	SA_DMSO	14	WP_000143503.1	1156.49	2055.49	0.82973	0.82973	77.7352	1.77735	0.0379627	0.0206369	6.88701	0.17039	Staphylococcus	0.04	58439.5	Sau_JE2_RefSeq_GCF002085525.1	3	3	B7H15_13685	FMN-binding glutamate synthase family protein
WP_000066378.1	MULTISPECIES: bifunctional 3-deoxy-7-phosphoheptulonate synthase/chorismate mutase	SA_AP	SA_DMSO	12	WP_000066378.1	7633.36	13518.8	0.824576	0.824576	77.1014	1.77101	0.00484449	0.0038074	7.51046	0.298709	Staphylococcus	0.099	40618.3	Sau_JE2_RefSeq_GCF002085525.1	8	9	B7H15_09470	bifunctional 3-deoxy-7-phosphoheptulonate synthase/chorismate mutase	sax00400,sax01100,sax01110,sax01230	Biosynthesis of amino acids,Biosynthesis of secondary metabolites,Metabolic pathways,Phenylalanine, tyrosine and tryptophan biosynthesis
WP_000186313.1	MULTISPECIES: Cof-type HAD-IIB family hydrolase	SA_AP	SA_DMSO	14	WP_000186313.1	4310.15	7608.59	0.819893	0.819893	76.5275	1.76527	0.0377737	0.0205759	6.11231	0.257614	Staphylococcus	0.034	29821.6	Sau_JE2_RefSeq_GCF002085525.1	2	2	B7H15_06995	haloacid dehalogenase
WP_000933956.1	MULTISPECIES: DNA-directed RNA polymerase subunit omega	SA_AP	SA_DMSO	12	WP_000933956.1	2023.12	3568.13	0.818585	0.818585	76.3676	1.76368	0.00021104	0.00031598	7.33558	0.225002	Staphylococcaceae	0.194	8150.25	Sau_JE2_RefSeq_GCF002085525.1	6	7	B7H15_06305	DNA-directed RNA polymerase subunit omega	sax03020	RNA polymerase
WP_000723301.1	MULTISPECIES: NAD-dependent epimerase/dehydratase family protein	SA_AP	SA_DMSO	14	WP_000723301.1	2978.24	5239.83	0.815059	0.815059	75.9371	1.75937	0.00364223	0.00301925	7.18397	0.194816	Staphylococcus	0.05	36052.8	Sau_JE2_RefSeq_GCF002085525.1	8	8	B7H15_03020	UDP-glucose 4-epimerase
WP_000729744.1	MULTISPECIES: aconitate hydratase AcnA	SA_AP	SA_DMSO	14	WP_000729744.1	7650.2	13454.7	0.814543	0.814543	75.8741	1.75874	0.00012584	0.0002117	9.28216	0.138361	Staphylococcus	0.009	98969.7	Sau_JE2_RefSeq_GCF002085525.1	20	22	B7H15_07105	aconitate hydratase	sax00020,sax00630,sax00640,sax00720,sax01100,sax01120,sax01200,sax01210,sax01230	2-Oxocarboxylic acid metabolism,Biosynthesis of amino acids,Carbon metabolism,Citrate cycle (TCA cycle),Glyoxylate and dicarboxylate metabolism,Metabolic pathways,Microbial metabolism in diverse environments,Other carbon fixation pathways,Propanoate metabolism
WP_000593367.1	MULTISPECIES: Cof-type HAD-IIB family hydrolase	SA_AP	SA_DMSO	14	WP_000593367.1	2160.2	3775.48	0.805495	0.805495	74.7746	1.74775	0.054691	0.0277312	6.64088	0.175442	Staphylococcus	0.08	31841.2	Sau_JE2_RefSeq_GCF002085525.1	7	7	B7H15_03055	haloacid dehalogenase
WP_000159960.1	MULTISPECIES: CTP synthase	SA_AP	SA_DMSO	14	WP_000159960.1	71253	123855	0.797626	0.797626	73.8238	1.73824	0.0623881	0.0306789	7.06319	0.394237	Staphylococcus	0.015	59992.2	Sau_JE2_RefSeq_GCF002085525.1	18	20	B7H15_11810	CTP synthetase	sax00240,sax01100,sax01232,sax01240	Biosynthesis of cofactors,Metabolic pathways,Nucleotide metabolism,Pyrimidine metabolism
WP_000473705.1	MULTISPECIES: isoprenyl transferase	SA_AP	SA_DMSO	12	WP_000473705.1	4633.38	8049.49	0.796834	0.796834	73.7285	1.73728	0.00351268	0.00295373	3.40521	0.17464	Staphylococcus	0.039	29848.2	Sau_JE2_RefSeq_GCF002085525.1	6	6	B7H15_06570	isoprenyl transferase	sax00550,sax00900,sax01110	Biosynthesis of secondary metabolites,Peptidoglycan biosynthesis,Terpenoid backbone biosynthesis
WP_000048712.1	MULTISPECIES: uracil phosphoribosyltransferase	SA_AP	SA_DMSO	14	WP_000048712.1	35236.5	61023.1	0.792284	0.792284	73.1814	1.73181	0.0995715	0.0453829	4.69739	0.321799	Staphylococcus	0.1	23049.9	Sau_JE2_RefSeq_GCF002085525.1	7	7	B7H15_11730	uracil phosphoribosyltransferase	sax00240,sax01100,sax01232	Metabolic pathways,Nucleotide metabolism,Pyrimidine metabolism
WP_000291415.1	MULTISPECIES: pyridoxal-phosphate-dependent aminotransferase family protein	SA_AP	SA_DMSO	12	WP_000291415.1	1447.7	2493.23	0.784256	0.784256	72.2204	1.7222	0.104613	0.046962	4.29938	0.435737	Staphylococcus	0.026	42850.2	Sau_JE2_RefSeq_GCF002085525.1	4	4	B7H15_09385	aminotransferase class V
WP_001270868.1	MULTISPECIES: glutamate-1-semialdehyde 2,1-aminomutase	SA_AP	SA_DMSO	14	WP_001270868.1	13268	22822.1	0.782477	0.782477	72.0082	1.72008	0.0112869	0.0075812	6.31502	0.272342	Staphylococcus	0.154	46388.1	Sau_JE2_RefSeq_GCF002085525.1	10	11	B7H15_09080	glutamate-1-semialdehyde 2,1-aminomutase	sax00860,sax01100,sax01110,sax01120,sax01240	Biosynthesis of cofactors,Biosynthesis of secondary metabolites,Metabolic pathways,Microbial metabolism in diverse environments,Porphyrin metabolism
WP_000794442.1	MULTISPECIES: CPBP family intramembrane glutamic endopeptidase SdpC	SA_AP	SA_DMSO	14	WP_000794442.1	6265.99	10735.9	0.776825	0.776825	71.3356	1.71336	0.0938183	0.0432016	7.30489	0.334363	Staphylococcus	0.019	46785.4	Sau_JE2_RefSeq_GCF002085525.1	5	5	B7H15_12945	lysostaphin resistance protein A
WP_001009697.1	MULTISPECIES: M17 family metallopeptidase	SA_AP	SA_DMSO	14	WP_001009697.1	28797.1	49115	0.770243	0.770243	70.5557	1.70556	0.00693646	0.00506532	5.93979	0.246075	Staphylococcus	0.02	54128.7	Sau_JE2_RefSeq_GCF002085525.1	9	10	B7H15_04860	cytosol aminopeptidase
WP_001009516.1	MULTISPECIES: acetyl-CoA carboxylase biotin carboxyl carrier protein	SA_AP	SA_DMSO	14	WP_001009516.1	16878.2	28746.4	0.768218	0.768218	70.3164	1.70316	5.78e-05	0.00011222	8.62872	0.165394	Staphylococcus	0.078	17121.5	Sau_JE2_RefSeq_GCF002085525.1	2	2	B7H15_08400	acetyl-CoA carboxylase biotin carboxyl carrier protein subunit	sax00061,sax00620,sax00640,sax00720,sax01100,sax01110,sax01120,sax01200,sax01212	Biosynthesis of secondary metabolites,Carbon metabolism,Fatty acid biosynthesis,Fatty acid metabolism,Metabolic pathways,Microbial metabolism in diverse environments,Other carbon fixation pathways,Propanoate metabolism,Pyruvate metabolism
WP_000157650.1	MULTISPECIES: 50S ribosomal protein L25/general stress protein Ctc	SA_AP	SA_DMSO	14	WP_000157650.1	15385.1	26132.8	0.764332	0.764332	69.8584	1.69858	0.0340666	0.0188776	6.3557	0.342479	Staphylococcus	0.051	23787.7	Sau_JE2_RefSeq_GCF002085525.1	6	8	B7H15_02665	50S ribosomal protein L25/general stress protein Ctc	sax03010	Ribosome
WP_000447733.1	MULTISPECIES: site-specific tyrosine recombinase XerD	SA_AP	SA_DMSO	14	WP_000447733.1	3366.74	5716.22	0.763708	0.763708	69.7849	1.69785	0.0421717	0.0224692	4.38168	0.327229	Staphylococcus	0.034	34132.5	Sau_JE2_RefSeq_GCF002085525.1	2	2	B7H15_08245	tyrosine recombinase XerD
WP_000121116.1	MULTISPECIES: RIP metalloprotease RseP	SA_AP	SA_DMSO	14	WP_000121116.1	23214.2	39009.9	0.748832	0.748832	68.0432	1.68043	0.0186868	0.0116799	5.98207	0.189557	Staphylococcus	0.021	48106.5	Sau_JE2_RefSeq_GCF002085525.1	6	6	B7H15_06580	RIP metalloprotease RseP
WP_000076690.1	MULTISPECIES: polyribonucleotide nucleotidyltransferase	SA_AP	SA_DMSO	14	WP_000076690.1	6846.68	11436.2	0.740135	0.740135	67.0332	1.67033	0.121017	0.0529078	4.18065	0.271332	Staphylococcus	0.016	77362.1	Sau_JE2_RefSeq_GCF002085525.1	19	20	B7H15_06645	polyribonucleotide nucleotidyltransferase	sax03018	RNA degradation
WP_001095260.1	MULTISPECIES: Fur family transcriptional regulator	SA_AP	SA_DMSO	14	WP_001095260.1	24006.6	40074.2	0.739242	0.739242	66.9298	1.6693	0.00014223	0.00022824	6.52095	0.121581	Staphylococcus	0.11	15922.2	Sau_JE2_RefSeq_GCF002085525.1	8	9	B7H15_08535	transcriptional repressor
WP_000763048.1	MULTISPECIES: phenol-soluble modulin export ABC transporter ATP-binding protein PmtC	SA_AP	SA_DMSO	12	WP_000763048.1	6187.19	10222.5	0.724384	0.724384	65.2195	1.6522	0.0116814	0.00780661	4.33538	0.205667	Staphylococcus	0.179	32952.1	Sau_JE2_RefSeq_GCF002085525.1	6	6	B7H15_10775	ABC transporter ATP-binding protein
WP_000284431.1	MULTISPECIES: nicotinate phosphoribosyltransferase	SA_AP	SA_DMSO	14	WP_000284431.1	18826	30848.9	0.712495	0.712495	63.8635	1.63864	0.0599452	0.0298612	9.71444	0.280885	Staphylococcus	0.147	55892.3	Sau_JE2_RefSeq_GCF002085525.1	14	14	B7H15_10675	nicotinate phosphoribosyltransferase	sax00760,sax01100,sax01240	Biosynthesis of cofactors,Metabolic pathways,Nicotinate and nicotinamide metabolism
WP_000167269.1	MULTISPECIES: 3-oxoacyl-[acyl-carrier-protein] reductase	SA_AP	SA_DMSO	14	WP_000167269.1	13003.7	21241.4	0.707954	0.707954	63.3486	1.63349	0.00089055	0.00096237	4.9257	0.0977551	Staphylococcus	0.066	25886.6	Sau_JE2_RefSeq_GCF002085525.1	11	12	B7H15_06410	beta-ketoacyl-ACP reductase	sax00061,sax00780,sax01100,sax01110,sax01212,sax01240	Biosynthesis of cofactors,Biosynthesis of secondary metabolites,Biotin metabolism,Fatty acid biosynthesis,Fatty acid metabolism,Metabolic pathways
WP_000894660.1	MULTISPECIES: formate C-acetyltransferase	SA_AP	SA_DMSO	14	WP_000894660.1	22818.9	37244.6	0.706798	0.706798	63.2178	1.63218	0.0142689	0.00921463	9.16614	0.298813	Staphylococcus	0.012	84861.9	Sau_JE2_RefSeq_GCF002085525.1	26	28	B7H15_01205	formate acetyltransferase	sax00620,sax00640,sax00650,sax01100,sax01120	Butanoate metabolism,Metabolic pathways,Microbial metabolism in diverse environments,Propanoate metabolism,Pyruvate metabolism
WP_000791620.1	MULTISPECIES: energy-coupling factor transporter transmembrane component T family protein	SA_AP	SA_DMSO	12	WP_000791620.1	1672.43	2729.61	0.706751	0.706751	63.2124	1.63212	0.0698785	0.0335617	2.55749	0.344013	Staphylococcus	0.045	30829.5	Sau_JE2_RefSeq_GCF002085525.1	2	2	B7H15_12335	energy-coupling factor transporter protein EcfT	sax02010	ABC transporters
WP_000562498.1	MULTISPECIES: class 1b ribonucleoside-diphosphate reductase subunit beta	SA_AP	SA_DMSO	14	WP_000562498.1	3022.87	4896.06	0.695701	0.695701	61.9671	1.61967	0.0308956	0.0176547	8.40201	0.240074	Staphylococcus	0.034	37513.3	Sau_JE2_RefSeq_GCF002085525.1	7	7	B7H15_04090	ribonucleotide-diphosphate reductase subunit beta	sax00230,sax00240,sax01100,sax01232	Metabolic pathways,Nucleotide metabolism,Purine metabolism,Pyrimidine metabolism
WP_000492114.1	MULTISPECIES: flotillin-like protein FloA	SA_AP	SA_DMSO	12	WP_000492114.1	5604.37	9058.03	0.692645	0.692645	61.6244	1.61624	0.00014123	0.00022802	6.60137	0.182867	Staphylococcus	0.027	35181.5	Sau_JE2_RefSeq_GCF002085525.1	4	4	B7H15_08630	hypothetical protein
WP_000161942.1	MULTISPECIES: DNA polymerase/3'-5' exonuclease PolX	SA_AP	SA_DMSO	12	WP_000161942.1	863.202	1390.82	0.688168	0.688168	61.1236	1.61124	0.0296299	0.017077	2.72209	0.232663	Staphylococcus	0.021	64870.3	Sau_JE2_RefSeq_GCF002085525.1	6	7	B7H15_05940	DNA polymerase/3'-5' exonuclease PolX
WP_000623903.1	MULTISPECIES: fatty acid kinase catalytic subunit FakA	SA_AP	SA_DMSO	14	WP_000623903.1	27790.3	44601.4	0.682506	0.682506	60.4925	1.60492	0.0294972	0.0170372	5.4895	0.281996	Staphylococcus	0.027	60515.7	Sau_JE2_RefSeq_GCF002085525.1	17	20	B7H15_06385	hypothetical protein
WP_001033876.1	MULTISPECIES: 5'-nucleotidase, lipoprotein e(P4) family	SA_AP	SA_DMSO	12	WP_001033876.1	1897.72	3033.67	0.676795	0.676795	59.8584	1.59858	0.0720857	0.0343754	4.1287	0.30891	Staphylococcus	0.071	33351.9	Sau_JE2_RefSeq_GCF002085525.1	3	3	B7H15_01690	5'-nucleotidase, lipoprotein e(P4) family
WP_001548566.1	MULTISPECIES: type I DNA topoisomerase	SA_AP	SA_DMSO	14	WP_001548566.1	52509.3	83774.3	0.673934	0.673934	59.5418	1.59542	0.0578847	0.0289423	5.19277	0.284022	Staphylococcus	0.051	79327	Sau_JE2_RefSeq_GCF002085525.1	40	49	B7H15_06510	DNA topoisomerase I
WP_000573242.1	MULTISPECIES: oxidoreductase	SA_AP	SA_DMSO	12	WP_000573242.1	4510.97	7196.14	0.673787	0.673787	59.5255	1.59526	0.00733701	0.00531437	6.53881	0.130583	Staphylococcus	0.078	36570	Sau_JE2_RefSeq_GCF002085525.1	4	4	B7H15_13145	quinone oxidoreductase	sax00640,sax01100,sax01120	Metabolic pathways,Microbial metabolism in diverse environments,Propanoate metabolism
WP_000290301.1	MULTISPECIES: YlbF/YmcA family competence regulator	SA_AP	SA_DMSO	14	WP_000290301.1	22077.5	35117	0.669592	0.669592	59.0623	1.59062	0.0142	0.00919228	7.55651	0.221548	Staphylococcus	0.404	13309.8	Sau_JE2_RefSeq_GCF002085525.1	7	8	B7H15_10130	hypothetical protein
WP_000047348.1	MULTISPECIES: ACP S-malonyltransferase	SA_AP	SA_DMSO	14	WP_000047348.1	27236.2	43264.5	0.667659	0.667659	58.8493	1.58849	0.00345231	0.00292791	8.24892	0.210744	Staphylococcus	0.088	33635.2	Sau_JE2_RefSeq_GCF002085525.1	6	6	B7H15_06405	malonyl CoA-ACP transacylase	sax00061,sax00074,sax01100,sax01110,sax01212	Biosynthesis of secondary metabolites,Fatty acid biosynthesis,Fatty acid metabolism,Metabolic pathways,Mycolic acid biosynthesis
WP_000453320.1	MULTISPECIES: aldo/keto reductase	SA_AP	SA_DMSO	14	WP_000453320.1	2938.95	4666.2	0.666945	0.666945	58.7707	1.58771	0.0972524	0.0446295	6.20247	0.214105	Staphylococcus	0.025	31471.7	Sau_JE2_RefSeq_GCF002085525.1	6	6	B7H15_09735	glyoxal reductase
WP_000069282.1	MULTISPECIES: elastin-binding protein EbpS	SA_AP	SA_DMSO	14	WP_000069282.1	2915.48	4616.59	0.663092	0.663092	58.3473	1.58347	1.75e-05	4.84e-05	9.54974	0.174924	Staphylococcus	0.039	53221.4	Sau_JE2_RefSeq_GCF002085525.1	12	12	B7H15_07820	elastin-binding protein EbpS
WP_000755954.1	MULTISPECIES: (deoxy)nucleoside triphosphate pyrophosphohydrolase	SA_AP	SA_DMSO	12	WP_000755954.1	2797.75	4412.73	0.657403	0.657403	57.724	1.57724	0.00127601	0.00129046	7.61761	0.14558	Staphylococcus	0.208	14894.3	Sau_JE2_RefSeq_GCF002085525.1	2	2	B7H15_13845	DNA mismatch repair protein MutT
WP_000353955.1	MULTISPECIES: ATP-dependent chaperone ClpB	SA_AP	SA_DMSO	14	WP_003094682.1	2416.96	3807.79	0.65576	0.65576	57.5446	1.57545	1.33e-07	1.43e-06	7.31375	0.076235	Staphylococcus	0.342	95005.6	Sau_JE2_RefSeq_GCF002085525.1	43	50	B7H15_05030	chaperone protein ClpB
WP_000767028.1	MULTISPECIES: dihydroorotase	SA_AP	SA_DMSO	14	WP_000767028.1	143570	223505	0.638558	0.638558	55.6773	1.55677	0.0927152	0.0427671	8.49427	0.381741	Staphylococcus	0.024	46371.7	Sau_JE2_RefSeq_GCF002085525.1	13	17	B7H15_06260	dihydroorotase	sax00240,sax01100,sax01240	Biosynthesis of cofactors,Metabolic pathways,Pyrimidine metabolism
WP_000511135.1	MULTISPECIES: F0F1 ATP synthase subunit beta	SA_AP	SA_DMSO	14	WP_000511135.1	15263.6	23755.7	0.638178	0.638178	55.6363	1.55636	0.0160293	0.0103266	8.36109	0.341538	Staphylococcus	0.053	51400.3	Sau_JE2_RefSeq_GCF002085525.1	14	14	B7H15_11685	ATP synthase subunit beta	sax00190,sax01100	Metabolic pathways,Oxidative phosphorylation
WP_000829167.1	MULTISPECIES: citrate synthase	SA_AP	SA_DMSO	14	WP_000829167.1	13352.8	20686.7	0.631559	0.631559	54.9239	1.54924	0.108691	0.0486297	8.26748	0.332438	Staphylococcus	0.029	42593.4	Sau_JE2_RefSeq_GCF002085525.1	11	11	B7H15_09235	citrate synthase	sax00020,sax00630,sax00640,sax01100,sax01110,sax01120,sax01200,sax01210,sax01230	2-Oxocarboxylic acid metabolism,Biosynthesis of amino acids,Biosynthesis of secondary metabolites,Carbon metabolism,Citrate cycle (TCA cycle),Glyoxylate and dicarboxylate metabolism,Metabolic pathways,Microbial metabolism in diverse environments,Propanoate metabolism
WP_000032657.1	MULTISPECIES: NUDIX domain-containing protein	SA_AP	SA_DMSO	14	WP_000032657.1	232761	360171	0.629829	0.629829	54.7382	1.54738	0.038279	0.0207667	9.34674	0.279131	Staphylococcus	0.084	22946.4	Sau_JE2_RefSeq_GCF002085525.1	9	12	B7H15_09135	DNA mismatch repair protein MutT
WP_001074405.1	MULTISPECIES: Fe-S cluster assembly protein SufB	SA_AP	SA_DMSO	14	WP_001074405.1	31330.8	48322.1	0.625101	0.625101	54.2319	1.54232	0.0704107	0.0337568	9.55188	0.255726	Staphylococcus	0.019	52531.4	Sau_JE2_RefSeq_GCF002085525.1	21	22	B7H15_04720	Fe-S cluster assembly protein SufB
WP_000034728.1	MULTISPECIES: pyridoxal 5'-phosphate synthase lyase subunit PdxS	SA_AP	SA_DMSO	14	WP_000034728.1	6291.17	9682.56	0.622059	0.622059	53.907	1.53907	0.0239142	0.0143699	8.52429	0.272819	Staphylococcus	0.064	31992.7	Sau_JE2_RefSeq_GCF002085525.1	8	8	B7H15_02840	pyridoxal 5'-phosphate synthase lyase subunit PdxS	sax00750,sax01100,sax01240	Biosynthesis of cofactors,Metabolic pathways,Vitamin B6 metabolism
WP_000448934.1	MULTISPECIES: tryptophan--tRNA ligase	SA_AP	SA_DMSO	14	WP_000448934.1	4518.3	6868.8	0.604278	0.604278	52.0218	1.52022	0.07247	0.0344973	8.61917	0.316848	Staphylococcus	0.027	36909.4	Sau_JE2_RefSeq_GCF002085525.1	8	8	B7H15_05135	tryptophan--tRNA ligase	sax00970	Aminoacyl-tRNA biosynthesis
WP_001060912.1	SDR family oxidoreductase	SA_AP	SA_DMSO	12	WP_001060912.1	2596.06	3941.6	0.602455	0.602455	51.8298	1.5183	0.0771208	0.036388	2.97094	0.38116	Staphylococcus aureus	0.035	37748.2	Sau_JE2_RefSeq_GCF002085525.1	7	7	B7H15_01810	aldehyde reductase
WP_000425353.1	MULTISPECIES: valine--tRNA ligase	SA_AP	SA_DMSO	14	WP_000425353.1	5826.56	8843.64	0.601996	0.601996	51.7815	1.51782	0.0487701	0.0254784	5.52541	0.266565	Staphylococcus	0.009	101724	Sau_JE2_RefSeq_GCF002085525.1	22	23	B7H15_09060	valine--tRNA ligase	sax00970	Aminoacyl-tRNA biosynthesis
WP_000969811.1	MULTISPECIES: DNA polymerase III subunit beta	SA_AP	SA_DMSO	14	WP_000969811.1	4166.4	6282.48	0.592533	0.592533	50.7892	1.50789	0.00226898	0.00206131	8.77231	0.17097	Staphylococcus	0.037	41913.6	Sau_JE2_RefSeq_GCF002085525.1	10	11	B7H15_00010	DNA polymerase III subunit beta	sax03030,sax03430,sax03440	DNA replication,Homologous recombination,Mismatch repair
WP_000287588.1	MULTISPECIES: lysophospholipid acyltransferase family protein	SA_AP	SA_DMSO	12	WP_000287588.1	3992.92	5983.54	0.583554	0.583554	49.8536	1.49854	4.46e-07	3.23e-06	6.15702	0.0886408	Staphylococcus	0.034	23074.1	Sau_JE2_RefSeq_GCF002085525.1	5	5	B7H15_09410	1-acyl-sn-glycerol-3-phosphate acyltransferase
WP_001291535.1	MULTISPECIES: dihydrolipoyl dehydrogenase	SA_AP	SA_DMSO	14	WP_001291535.1	10645.4	15863.7	0.575502	0.575502	49.0196	1.4902	0.0415401	0.0221768	6.69101	0.217713	Staphylococcus	0.025	51111.6	Sau_JE2_RefSeq_GCF002085525.1	8	8	B7H15_08355	dihydrolipoyl dehydrogenase	sax00010,sax00020,sax00260,sax00280,sax00310,sax00380,sax00620,sax00630,sax00640,sax00670,sax00785,sax01100,sax01110,sax01120,sax01200,sax01210,sax01240	2-Oxocarboxylic acid metabolism,Biosynthesis of cofactors,Biosynthesis of secondary metabolites,Carbon metabolism,Citrate cycle (TCA cycle),Glycine, serine and threonine metabolism,Glycolysis / Gluconeogenesis,Glyoxylate and dicarboxylate metabolism,Lipoic acid metabolism,Lysine degradation,Metabolic pathways,Microbial metabolism in diverse environments,One carbon pool by folate,Propanoate metabo…
WP_000240920.1	MULTISPECIES: teichoic acid ribitol-phosphate polymerase TarL	SA_AP	SA_DMSO	12	WP_000240920.1	1907.67	2833.74	0.570897	0.570897	48.5447	1.48545	0.0409809	0.0219658	5.70822	0.238305	Staphylococcus	0.023	66075.3	Sau_JE2_RefSeq_GCF002085525.1	3	3	B7H15_01385	hypothetical protein	sax00552	Teichoic acid biosynthesis
WP_000129653.1	MULTISPECIES: D-alanine--poly(phosphoribitol) ligase subunit DltA	SA_AP	SA_DMSO	12	WP_000129653.1	49612.3	73543.2	0.567896	0.567896	48.236	1.48236	0.0259369	0.0152436	5.81492	0.229724	Staphylococcus	0.025	54670.4	Sau_JE2_RefSeq_GCF002085525.1	11	11	B7H15_04810	D-alanine--poly(phosphoribitol) ligase	sax00470,sax00552,sax01100,sax01503,sax02020,sax05150	Cationic antimicrobial peptide (CAMP) resistance,D-Amino acid metabolism,Metabolic pathways,Staphylococcus aureus infection,Teichoic acid biosynthesis,Two-component system
WP_001121760.1	MULTISPECIES: surface-displayed alpha-enolase	SA_AP	SA_DMSO	14	WP_001121760.1	44003.7	65155.8	0.566268	0.566268	48.0688	1.48069	0.0760743	0.036021	6.58909	0.371447	Staphylococcus	0.035	47116.9	Sau_JE2_RefSeq_GCF002085525.1	18	20	B7H15_04365	enolase	sax00010,sax00680,sax01100,sax01110,sax01120,sax01200,sax01230,sax03018	Biosynthesis of amino acids,Biosynthesis of secondary metabolites,Carbon metabolism,Glycolysis / Gluconeogenesis,Metabolic pathways,Methane metabolism,Microbial metabolism in diverse environments,RNA degradation
WP_001051143.1	methionine--tRNA ligase	SA_AP	SA_DMSO	14	WP_001051143.1	4322.39	6392.11	0.564465	0.564465	47.8839	1.47884	0.00013002	0.00021644	8.17246	0.217516	Staphylococcus aureus	0.015	74901.5	Sau_JE2_RefSeq_GCF002085525.1	9	9	B7H15_02600	methionine--tRNA ligase	sax00450,sax00970,sax01100	Aminoacyl-tRNA biosynthesis,Metabolic pathways,Selenocompound metabolism
WP_000193707.1	MULTISPECIES: NADP-dependent phosphogluconate dehydrogenase	SA_AP	SA_DMSO	14	WP_000193707.1	95075.2	137043	0.527485	0.527485	44.1415	1.44141	0.0845255	0.0393962	9.52389	0.352541	Staphylococcus	0.049	51802.8	Sau_JE2_RefSeq_GCF002085525.1	23	28	B7H15_08315	phosphogluconate dehydrogenase (NADP(+)-dependent, decarboxylating)	sax00030,sax00480,sax01100,sax01110,sax01120,sax01200	Biosynthesis of secondary metabolites,Carbon metabolism,Glutathione metabolism,Metabolic pathways,Microbial metabolism in diverse environments,Pentose phosphate pathway
WP_000808621.1	MULTISPECIES: primosomal protein DnaI	SA_AP	SA_DMSO	14	WP_000808621.1	6952.55	10007.3	0.525438	0.525438	43.9371	1.43937	0.031636	0.0180142	4.60422	0.202392	Staphylococcus	0.029	35635.7	Sau_JE2_RefSeq_GCF002085525.1	6	6	B7H15_09175	primosomal protein DnaI
WP_001096642.1	MULTISPECIES: alpha-ketoacid dehydrogenase subunit beta	SA_AP	SA_DMSO	14	WP_001096642.1	24326.4	34770.5	0.515341	0.515341	42.9332	1.42933	0.0720119	0.0343754	9.53415	0.265713	Staphylococcus	0.089	36061.4	Sau_JE2_RefSeq_GCF002085525.1	9	9	B7H15_08345	2-oxoisovalerate dehydrogenase subunit beta	sax00280,sax00640,sax00785,sax01100,sax01110,sax01210	2-Oxocarboxylic acid metabolism,Biosynthesis of secondary metabolites,Lipoic acid metabolism,Metabolic pathways,Propanoate metabolism,Valine, leucine and isoleucine degradation
WP_000460242.1	MULTISPECIES: peptide chain release factor 1	SA_AP	SA_DMSO	12	WP_000460242.1	5593.28	7902.15	0.498551	0.498551	41.2794	1.41279	0.0510011	0.0263867	4.38915	0.361496	Staphylococcus	0.022	40349.9	Sau_JE2_RefSeq_GCF002085525.1	6	6	B7H15_11760	peptide chain release factor 1
WP_001030080.1	MULTISPECIES: glycine--tRNA ligase	SA_AP	SA_DMSO	14	WP_001030080.1	27208.7	38431.1	0.498208	0.498208	41.2458	1.41246	0.0740041	0.0351028	7.03723	0.175124	Staphylococcus	0.048	53620.3	Sau_JE2_RefSeq_GCF002085525.1	21	23	B7H15_08590	glycine--tRNA ligase	sax00970	Aminoacyl-tRNA biosynthesis
WP_000732082.1	MULTISPECIES: YehR family lipoprotein	SA_AP	SA_DMSO	14	WP_000732082.1	3717.13	5165.5	0.47472	0.47472	38.9648	1.38965	0.00774651	0.00556586	8.45234	0.236008	Staphylococcus	0.053	17311.2	Sau_JE2_RefSeq_GCF002085525.1	5	5	B7H15_13680	hypothetical protein
WP_000572040.1	MULTISPECIES: formate/nitrite transporter family protein	SA_AP	SA_DMSO	14	WP_000572040.1	8279.43	11479.5	0.471453	0.471453	38.6505	1.38651	0.00421435	0.00340095	6.45267	0.315711	Staphylococcus	0.036	30669.6	Sau_JE2_RefSeq_GCF002085525.1	3	4	B7H15_13315	formate/nitrite transporter
WP_000019687.1	MULTISPECIES: aminomethyl-transferring glycine dehydrogenase subunit GcvPA	SA_AP	SA_DMSO	14	WP_000019687.1	45245.9	62717.2	0.471073	0.471073	38.614	1.38614	0.0539645	0.0274952	6.15385	0.217624	Staphylococcus	0.067	49716.4	Sau_JE2_RefSeq_GCF002085525.1	9	10	B7H15_08440	glycine dehydrogenase	sax00260,sax00630,sax00670,sax00785,sax01100,sax01110,sax01200	Biosynthesis of secondary metabolites,Carbon metabolism,Glycine, serine and threonine metabolism,Glyoxylate and dicarboxylate metabolism,Lipoic acid metabolism,Metabolic pathways,One carbon pool by folate
WP_001283792.1	MULTISPECIES: glutamate--tRNA ligase	SA_AP	SA_DMSO	12	WP_001283792.1	8684.86	12023.7	0.469307	0.469307	38.4444	1.38444	0.0878095	0.0408558	6.71507	0.288435	Staphylococcus	0.017	56288.8	Sau_JE2_RefSeq_GCF002085525.1	6	6	B7H15_02885	glutamate--tRNA ligase	sax00970,sax01100,sax01240	Aminoacyl-tRNA biosynthesis,Biosynthesis of cofactors,Metabolic pathways
WP_000087107.1	MULTISPECIES: M24 family metallopeptidase	SA_AP	SA_DMSO	14	WP_000087107.1	14973.6	20723.3	0.468833	0.468833	38.3989	1.38399	0.0618378	0.0304642	8.71149	0.31518	Staphylococcus	0.028	39337.8	Sau_JE2_RefSeq_GCF002085525.1	14	16	B7H15_08410	peptidase M24
WP_000861572.1	MULTISPECIES: 5-(carboxyamino)imidazole ribonucleotide mutase	SA_AP	SA_DMSO	14	WP_000861572.1	46895.6	64810.2	0.466768	0.466768	38.201	1.38201	0.00854347	0.00599385	7.51571	0.166387	Staphylococcus	0.2	17069	Sau_JE2_RefSeq_GCF002085525.1	6	6	B7H15_05515	5-(carboxyamino)imidazole ribonucleotide mutase	sax00230,sax01100,sax01110	Biosynthesis of secondary metabolites,Metabolic pathways,Purine metabolism
WP_000615921.1	MULTISPECIES: 50S ribosomal protein L14	SA_AP	SA_DMSO	14	WP_000615921.1	95259.8	130646	0.455719	0.455719	37.1466	1.37147	0.0385064	0.0208479	5.14906	0.234843	Bacteria	0.107	13135.3	Sau_JE2_RefSeq_GCF002085525.1	5	9	B7H15_12435	50S ribosomal protein L14	sax03010	Ribosome
WP_000040069.1	MULTISPECIES: acetate kinase	SA_AP	SA_DMSO	14	WP_000040069.1	11004.3	15087.8	0.455313	0.455313	37.108	1.37108	0.00543242	0.0041716	9.46124	0.163037	Staphylococcus	0.035	44042.6	Sau_JE2_RefSeq_GCF002085525.1	14	15	B7H15_09320	acetate kinase	sax00430,sax00620,sax00640,sax00680,sax00720,sax01100,sax01120,sax01200	Carbon metabolism,Metabolic pathways,Methane metabolism,Microbial metabolism in diverse environments,Other carbon fixation pathways,Propanoate metabolism,Pyruvate metabolism,Taurine and hypotaurine metabolism
WP_001289614.1	MULTISPECIES: glutaredoxin-like protein NrdH	SA_AP	SA_DMSO	14	WP_001289614.1	4941.07	6720.3	0.443702	0.443702	36.009	1.36009	0.122014	0.0532571	6.90045	0.196574	Staphylococcus	0.104	9196.25	Sau_JE2_RefSeq_GCF002085525.1	1	1	B7H15_05625	NrdH-redoxin
WP_001279338.1	MULTISPECIES: S1C family serine protease	SA_AP	SA_DMSO	14	WP_001279338.1	3066.95	4168.96	0.44288	0.44288	35.9315	1.35932	0.00019642	0.00030081	6.08086	0.0638171	Staphylococcus	0.021	45803	Sau_JE2_RefSeq_GCF002085525.1	9	9	B7H15_09415	serine protease	sax01503,sax02020	Cationic antimicrobial peptide (CAMP) resistance,Two-component system
WP_000414205.1	MULTISPECIES: hypothetical protein	SA_AP	SA_DMSO	14	WP_000414205.1	1879.03	2545.03	0.437696	0.437696	35.4439	1.35444	0.00730221	0.0053035	6.3927	0.261496	Staphylococcus	0.055	21238.5	Sau_JE2_RefSeq_GCF002085525.1	3	3	B7H15_09810	hypothetical protein
WP_001011598.1	MULTISPECIES: glutamate-1-semialdehyde 2,1-aminomutase	SA_AP	SA_DMSO	12	WP_001011598.1	4297.92	5816.12	0.436419	0.436419	35.3242	1.35324	0.110938	0.0492698	3.89931	0.085351	Bacilli	0.056	46756.1	Sau_JE2_RefSeq_GCF002085525.1	6	6	B7H15_10385	glutamate-1-semialdehyde 2,1-aminomutase	sax00860,sax01100,sax01110,sax01120,sax01240	Biosynthesis of cofactors,Biosynthesis of secondary metabolites,Metabolic pathways,Microbial metabolism in diverse environments,Porphyrin metabolism
WP_000816184.1	MULTISPECIES: TIGR01457 family HAD-type hydrolase	SA_AP	SA_DMSO	12	WP_000816184.1	3780.69	5113.48	0.435656	0.435656	35.2526	1.35253	0.0454959	0.0240966	5.16612	0.246641	Staphylococcus	0.042	27945.7	Sau_JE2_RefSeq_GCF002085525.1	4	4	B7H15_04790	protein NagD
WP_000036076.1	MULTISPECIES: HTH-type transcriptional regulator SarR	SA_AP	SA_DMSO	12	WP_000036076.1	28823.2	38951	0.434431	0.434431	35.1378	1.35138	0.0243291	0.0144572	6.16928	0.229647	Staphylococcus	0.087	13668.8	Sau_JE2_RefSeq_GCF002085525.1	3	4	B7H15_12725	transcriptional regulator
WP_000421410.1	MULTISPECIES: xanthine phosphoribosyltransferase	SA_AP	SA_DMSO	14	WP_000421410.1	4501.77	6051.19	0.426727	0.426727	34.418	1.34418	0.0134477	0.00879022	5.1107	0.184007	Staphylococcus	0.042	20883.9	Sau_JE2_RefSeq_GCF002085525.1	9	9	B7H15_02135	xanthine phosphoribosyltransferase	sax00230,sax01100,sax01110,sax01232	Biosynthesis of secondary metabolites,Metabolic pathways,Nucleotide metabolism,Purine metabolism
WP_001037807.1	MULTISPECIES: DoxX family membrane protein	SA_AP	SA_DMSO	14	WP_001037807.1	9881.36	13281.7	0.426659	0.426659	34.4117	1.34412	0.0229462	0.0138817	8.67594	0.191623	Staphylococcus	0.051	17665	Sau_JE2_RefSeq_GCF002085525.1	2	2	B7H15_03940	hypothetical protein	sax00920,sax01100,sax01120,sax01320	Metabolic pathways,Microbial metabolism in diverse environments,Sulfur cycle,Sulfur metabolism
WP_000863556.1	MULTISPECIES: superoxide dismutase	SA_AP	SA_DMSO	14	WP_003094005.1	5043.18	6755.22	0.421671	0.421671	33.9478	1.33948	3.2e-14	1.22e-12	7.79774	0.00100917	Staphylococcus	0.13	21350.8	Sau_JE2_RefSeq_GCF002085525.1	6	10	B7H15_08530	superoxide dismutase	sax04146	Peroxisome
WP_000763768.1	MULTISPECIES: general stress protein	SA_AP	SA_DMSO	12	WP_000763768.1	2684.25	3594.84	0.42141	0.42141	33.9236	1.33924	0.0242418	0.0144373	2.51828	0.272713	Staphylococcus	0.104	15121.9	Sau_JE2_RefSeq_GCF002085525.1	4	4	B7H15_02130	hypothetical protein
WP_000043634.1	MULTISPECIES: translation initiation factor IF-2	SA_AP	SA_DMSO	14	WP_000043634.1	3874.12	5182.51	0.419781	0.419781	33.7725	1.33772	0.032346	0.0181734	3.55012	0.175349	Staphylococcus	0.026	77870.7	Sau_JE2_RefSeq_GCF002085525.1	18	18	B7H15_06620	translation initiation factor IF-2
WP_000071351.1	MULTISPECIES: DUF896 domain-containing protein	SA_AP	SA_DMSO	14	WP_000071351.1	11480.3	15241.7	0.408861	0.408861	32.7637	1.32764	0.0208754	0.0128178	9.25063	0.163508	Staphylococcus	0.089	9203.39	Sau_JE2_RefSeq_GCF002085525.1	6	7	B7H15_07055	hypothetical protein
WP_001016166.1	MULTISPECIES: aspartate carbamoyltransferase catalytic subunit	SA_AP	SA_DMSO	14	WP_001016166.1	30521.7	40109.6	0.394116	0.394116	31.4137	1.31414	0.0613501	0.0303355	9.08335	0.240232	Staphylococcus	0.15	33257.8	Sau_JE2_RefSeq_GCF002085525.1	11	12	B7H15_06255	aspartate carbamoyltransferase	sax00240,sax00250,sax01100,sax01240	Alanine, aspartate and glutamate metabolism,Biosynthesis of cofactors,Metabolic pathways,Pyrimidine metabolism
WP_001146763.1	MULTISPECIES: carboxymuconolactone decarboxylase family protein	SA_AP	SA_DMSO	14	WP_001146763.1	9799.03	12833.5	0.389201	0.389201	30.9668	1.30967	0.0541676	0.0275464	7.4323	0.282969	Staphylococcus	0.093	16484.1	Sau_JE2_RefSeq_GCF002085525.1	6	6	B7H15_13760	carboxymuconolactone decarboxylase family protein
WP_000277968.1	MULTISPECIES: formimidoylglutamase	SA_AP	SA_DMSO	14	WP_000277968.1	4296.65	5610.45	0.384905	0.384905	30.5774	1.30577	0.110033	0.0490665	2.09639	0.244067	Staphylococcus	0.064	34513	Sau_JE2_RefSeq_GCF002085525.1	5	5	B7H15_12940	formimidoylglutamase	sax00340,sax01100	Histidine metabolism,Metabolic pathways
WP_000568353.1	MULTISPECIES: thiamine pyrophosphate-dependent dehydrogenase E1 component subunit alpha	SA_AP	SA_DMSO	12	WP_000568353.1	13607.4	17560	0.367902	0.367902	29.0475	1.29047	0.0365856	0.020051	4.32308	0.235422	Staphylococcus	0.076	36229.8	Sau_JE2_RefSeq_GCF002085525.1	3	3	B7H15_08350	2-oxoisovalerate dehydrogenase subunit alpha	sax00280,sax00640,sax00785,sax01100,sax01110,sax01210	2-Oxocarboxylic acid metabolism,Biosynthesis of secondary metabolites,Lipoic acid metabolism,Metabolic pathways,Propanoate metabolism,Valine, leucine and isoleucine degradation
WP_000976269.1	MULTISPECIES: dihydroxyacetone kinase subunit DhaK	SA_AP	SA_DMSO	14	WP_000976269.1	1639.12	2111.83	0.365578	0.365578	28.8398	1.2884	0.067505	0.0326182	2.33695	0.792095	Staphylococcus	0.04	35018.5	Sau_JE2_RefSeq_GCF002085525.1	3	3	B7H15_03640	dihydroxyacetone kinase subunit DhaK	sax00561,sax01100	Glycerolipid metabolism,Metabolic pathways
WP_000695342.1	MULTISPECIES: YbhB/YbcL family Raf kinase inhibitor-like protein	SA_AP	SA_DMSO	12	WP_000695342.1	4116.93	5291.62	0.362143	0.362143	28.5333	1.28533	0.0457567	0.024187	3.43464	0.390666	Staphylococcus	0.146	19149.4	Sau_JE2_RefSeq_GCF002085525.1	3	3	B7H15_05055	phosphatidylethanolamine-binding protein
WP_000473675.1	MULTISPECIES: glucose-specific PTS transporter subunit IIBC	SA_AP	SA_DMSO	14	WP_000473675.1	16480.1	21129.1	0.35851	0.35851	28.2101	1.2821	0.00265828	0.00235901	8.91755	0.159542	Staphylococcus	0.054	74416.3	Sau_JE2_RefSeq_GCF002085525.1	11	11	B7H15_14115	PTS glucoside EIICBA component	sax00010,sax00520,sax01100,sax02060	Amino sugar and nucleotide sugar metabolism,Glycolysis / Gluconeogenesis,Metabolic pathways,Phosphotransferase system (PTS)
WP_000136166.1	MULTISPECIES: ornithine carbamoyltransferase	SA_AP	SA_DMSO	8	WP_003092090.1	8322.92	10662.6	0.357397	0.357397	28.1113	1.28111	0.0183156	0.0115225	2.09106	0.071228	Staphylococcaceae	0.272	33924.7	Sau_JE2_RefSeq_GCF002085525.1	13	15	B7H15_14670	ornithine carbamoyltransferase	sax00220,sax01100,sax01110,sax01230	Arginine biosynthesis,Biosynthesis of amino acids,Biosynthesis of secondary metabolites,Metabolic pathways
WP_000779748.1	MULTISPECIES: pyrroline-5-carboxylate reductase	SA_AP	SA_DMSO	14	WP_000779748.1	6514.98	8202.22	0.332254	0.332254	25.8979	1.25898	0.120328	0.0528198	6.02448	0.246943	Staphylococcus	0.077	29839.7	Sau_JE2_RefSeq_GCF002085525.1	8	8	B7H15_08275	pyrroline-5-carboxylate reductase	sax00330,sax01100,sax01110,sax01230	Arginine and proline metabolism,Biosynthesis of amino acids,Biosynthesis of secondary metabolites,Metabolic pathways
WP_000202189.1	MULTISPECIES: aminomethyl-transferring glycine dehydrogenase subunit GcvPB	SA_AP	SA_DMSO	14	WP_000202189.1	22916.2	28813	0.330356	0.330356	25.7324	1.25732	0.0797623	0.0375023	9.91085	0.222488	Staphylococcus	0.02	54782.1	Sau_JE2_RefSeq_GCF002085525.1	14	16	B7H15_08435	glycine dehydrogenase	sax00260,sax00630,sax00670,sax00785,sax01100,sax01110,sax01200	Biosynthesis of secondary metabolites,Carbon metabolism,Glycine, serine and threonine metabolism,Glyoxylate and dicarboxylate metabolism,Lipoic acid metabolism,Metabolic pathways,One carbon pool by folate
WP_000811375.1	MULTISPECIES: ribonuclease J1	SA_AP	SA_DMSO	14	WP_000811375.1	12517.1	15731.6	0.329763	0.329763	25.6807	1.25681	0.0474294	0.0248749	7.89282	0.233152	Staphylococcus	0.018	62669.1	Sau_JE2_RefSeq_GCF002085525.1	10	11	B7H15_05650	ribonuclease J 1	sax03018	RNA degradation
WP_001140799.1	MULTISPECIES: type Z 30S ribosomal protein S14	SA_AP	SA_DMSO	14	WP_001140799.1	12694.2	15792.4	0.315065	0.315065	24.4067	1.24407	0.0286961	0.0166462	7.23826	0.272258	Bacilli	0.115	7299.69	Sau_JE2_RefSeq_GCF002085525.1	3	4	B7H15_12420	30S ribosomal protein S14 type Z	sax03010	Ribosome
WP_000138486.1	Glu/Leu/Phe/Val family dehydrogenase	SA_AP	SA_DMSO	14	WP_000138486.1	6524.33	8116.14	0.314963	0.314963	24.398	1.24398	0.0693004	0.0333438	7.51034	0.296521	Staphylococcus aureus	0.036	45761	Sau_JE2_RefSeq_GCF002085525.1	12	13	B7H15_04940	NAD-specific glutamate dehydrogenase	sax00220,sax00250,sax00430,sax00910,sax01100,sax01120	Alanine, aspartate and glutamate metabolism,Arginine biosynthesis,Metabolic pathways,Microbial metabolism in diverse environments,Nitrogen metabolism,Taurine and hypotaurine metabolism
WP_000448078.1	MULTISPECIES: glutathione peroxidase	SA_AP	SA_DMSO	12	WP_000448078.1	11505.9	14277.5	0.311373	0.311373	24.0888	1.24089	0.0236771	0.0142595	4.6548	0.143577	Staphylococcus	0.07	18117.7	Sau_JE2_RefSeq_GCF002085525.1	3	3	B7H15_06800	glutathione peroxidase	sax00480,sax01100	Glutathione metabolism,Metabolic pathways
WP_000942211.1	MULTISPECIES: DNA repair protein RecN	SA_AP	SA_DMSO	14	WP_000942211.1	3862.5	4760.64	0.301619	0.301619	23.2527	1.23253	0.0133859	0.00877121	2.45536	0.139819	Staphylococcus	0.016	64295.9	Sau_JE2_RefSeq_GCF002085525.1	5	5	B7H15_08360	DNA repair protein RecN
WP_001137495.1	MULTISPECIES: 30S ribosomal protein S7	SA_AP	SA_DMSO	14	WP_001137495.1	7354.56	8829.18	0.263641	0.263641	20.0505	1.2005	0.111184	0.0492698	5.25733	0.169211	Bacilli	0.077	17794.5	Sau_JE2_RefSeq_GCF002085525.1	11	14	B7H15_02985	30S ribosomal protein S7	sax03010	Ribosome
WP_000267034.1	MULTISPECIES: hypothetical protein	SA_AP	SA_DMSO	14	WP_000267034.1	82778.6	98691.3	0.253665	0.253665	19.2232	1.19223	0.0903619	0.0418255	5.09885	0.391077	Bacteria	0.333	6564.74	Sau_JE2_RefSeq_GCF002085525.1	7	8	B7H15_10740	hypothetical protein
WP_000116224.1	MULTISPECIES: class II fumarate hydratase	SA_AP	SA_DMSO	14	WP_000116224.1	10727.5	12685.3	0.241846	0.241846	18.2505	1.18251	0.00862705	0.00603668	9.00227	0.179759	Staphylococcus	0.017	51107.9	Sau_JE2_RefSeq_GCF002085525.1	11	13	B7H15_10160	class II fumarate hydratase	sax00020,sax00620,sax00720,sax01100,sax01110,sax01120,sax01200	Biosynthesis of secondary metabolites,Carbon metabolism,Citrate cycle (TCA cycle),Metabolic pathways,Microbial metabolism in diverse environments,Other carbon fixation pathways,Pyruvate metabolism
WP_000268484.1	MULTISPECIES: 30S ribosomal protein S2	SA_AP	SA_DMSO	14	WP_000268484.1	52044.8	60579.1	0.219065	0.219065	16.3979	1.16398	0.052471	0.0268876	6.25106	0.304058	Bacilli	0.11	29094.3	Sau_JE2_RefSeq_GCF002085525.1	17	20	B7H15_06545	30S ribosomal protein S2	sax03010	Ribosome
WP_000153466.1	MULTISPECIES: Gfo/Idh/MocA family protein	SA_AP	SA_DMSO	14	WP_000153466.1	4620.41	5362.74	0.21495	0.21495	16.0663	1.16066	0.032435	0.0181853	8.64834	0.355378	Staphylococcus	0.022	39180.3	Sau_JE2_RefSeq_GCF002085525.1	7	7	B7H15_01165	oxidoreductase
WP_001190829.1	MULTISPECIES: anti-sigma B factor RsbW	SA_AP	SA_DMSO	14	WP_001190829.1	2143.67	2454.48	0.195335	0.195335	14.499	1.14499	0.00490333	0.00383118	3.9237	0.236471	Staphylococcus	0.044	17921.3	Sau_JE2_RefSeq_GCF002085525.1	7	7	B7H15_11475	anti-sigma B factor RsbW
WP_000002683.1	MULTISPECIES: DUF2273 domain-containing protein	SA_AP	SA_DMSO	12	WP_000002683.1	7368.05	8389.2	0.18725	0.18725	13.8592	1.13859	0.0018751	0.00177571	5.09252	0.206134	Staphylococcus	0.367	9223.02	Sau_JE2_RefSeq_GCF002085525.1	3	3	B7H15_12155	hypothetical protein
WP_000028628.1	MULTISPECIES: type I restriction-modification system subunit M	SA_AP	SA_DMSO	12	WP_000028628.1;WP_000028659.1	2408.41	2523.77	0.0675032	0.0675032	4.79016	1.0479	0.0672174	0.0326182	5.31132	0.191066	Staphylococcus	4.1%;4.1%	59444.58;59443.59	Sau_JE2_RefSeq_GCF002085525.1	7	7	B7H15_02260	type I restriction-modification system subunit M
