# Supplementary material for: Bioorthogonal Click Chemistry for Antibody-Free Profiling of Acetylation, Propionylation, and Butyrylation in Pseudomonas aeruginosa and Methicillin-Resistant Staphylococcus aureus
Source: ACS Infect Dis. 2026 Feb 16;12(3):1142–54. doi: 10.1021/acsinfecdis.5c00985 (PMC12993845; doi:10.1021/acsinfecdis.5c00985)
Supplement: Supplementary file 14 [file id5c00985_si_014.xlsx]

## Sheet: TableS14_KEGG_Acetyl_MRSA
Table S14. KEGG enrichment of uniquely acetylated proteins in Methicillin Resistant Staphylococcus aureus JE2
Background of Pathway not found in our data set	Protein Hits in our data set	P-value	minus_log10_p	Pathway	Description
11	2	0.000796043	3.09906	sax00780	Biotin metabolism - Staphylococcus aureus subsp. aureus USA300_TCH1516 (CA-MRSA)
14	2	0.00131123	2.88232	sax00061	Fatty acid biosynthesis - Staphylococcus aureus subsp. aureus USA300_TCH1516 (CA-MRSA)
18	2	0.00219148	2.65926	sax01212	Fatty acid metabolism - Staphylococcus aureus subsp. aureus USA300_TCH1516 (CA-MRSA)
104	3	0.00541915	2.26607	sax01240	Biosynthesis of cofactors - Staphylococcus aureus subsp. aureus USA300_TCH1516 (CA-MRSA)
2	1	0.00882511	2.05428	sax02040	Flagellar assembly - Staphylococcus aureus subsp. aureus USA300_TCH1516 (CA-MRSA)
16	1	0.0689762	1.1613	sax00860	Porphyrin metabolism - Staphylococcus aureus subsp. aureus USA300_TCH1516 (CA-MRSA)
81	1	0.313199	0.504179	sax02010	ABC transporters - Staphylococcus aureus subsp. aureus USA300_TCH1516 (CA-MRSA)
503	3	0.400192	0.397731	sax01100	Metabolic pathways - Staphylococcus aureus subsp. aureus USA300_TCH1516 (CA-MRSA)
136	1	0.479285	0.319406	sax01120	Microbial metabolism in diverse environments - Staphylococcus aureus subsp. aureus USA300_TCH1516 (CA-MRSA)
266	1	0.75214	0.123701	sax01110	Biosynthesis of secondary metabolites - Staphylococcus aureus subsp. aureus USA300_TCH1516 (CA-MRSA)
37	0	1	0	sax00010	Glycolysis / Gluconeogenesis - Staphylococcus aureus subsp. aureus USA300_TCH1516 (CA-MRSA)
1	0	1	0	sax00984	Steroid degradation - Staphylococcus aureus subsp. aureus USA300_TCH1516 (CA-MRSA)
2	0	1	0	sax00999	Biosynthesis of various plant secondary metabolites - Staphylococcus aureus subsp. aureus USA300_TCH1516 (CA-MRSA)
10	0	1	0	sax00997	Biosynthesis of various other secondary metabolites - Staphylococcus aureus subsp. aureus USA300_TCH1516 (CA-MRSA)
3	0	1	0	sax00998	Biosynthesis of various antibiotics - Staphylococcus aureus subsp. aureus USA300_TCH1516 (CA-MRSA)
80	0	1	0	sax01200	Carbon metabolism - Staphylococcus aureus subsp. aureus USA300_TCH1516 (CA-MRSA)
24	0	1	0	sax00970	Aminoacyl-tRNA biosynthesis - Staphylococcus aureus subsp. aureus USA300_TCH1516 (CA-MRSA)
1	0	1	0	sax00907	Pinene, camphor and geraniol degradation - Staphylococcus aureus subsp. aureus USA300_TCH1516 (CA-MRSA)
8	0	1	0	sax00920	Sulfur metabolism - Staphylococcus aureus subsp. aureus USA300_TCH1516 (CA-MRSA)
13	0	1	0	sax00910	Nitrogen metabolism - Staphylococcus aureus subsp. aureus USA300_TCH1516 (CA-MRSA)
6	0	1	0	sax00906	Carotenoid biosynthesis - Staphylococcus aureus subsp. aureus USA300_TCH1516 (CA-MRSA)
12	0	1	0	sax00900	Terpenoid backbone biosynthesis - Staphylococcus aureus subsp. aureus USA300_TCH1516 (CA-MRSA)
20	0	1	0	sax00790	Folate biosynthesis - Staphylococcus aureus subsp. aureus USA300_TCH1516 (CA-MRSA)
18	0	1	0	sax00785	Lipoic acid metabolism - Staphylococcus aureus subsp. aureus USA300_TCH1516 (CA-MRSA)
18	0	1	0	sax00770	Pantothenate and CoA biosynthesis - Staphylococcus aureus subsp. aureus USA300_TCH1516 (CA-MRSA)
7	0	1	0	sax00760	Nicotinate and nicotinamide metabolism - Staphylococcus aureus subsp. aureus USA300_TCH1516 (CA-MRSA)
4	0	1	0	sax00750	Vitamin B6 metabolism - Staphylococcus aureus subsp. aureus USA300_TCH1516 (CA-MRSA)
9	0	1	0	sax00740	Riboflavin metabolism - Staphylococcus aureus subsp. aureus USA300_TCH1516 (CA-MRSA)
7	0	1	0	sax00730	Thiamine metabolism - Staphylococcus aureus subsp. aureus USA300_TCH1516 (CA-MRSA)
25	0	1	0	sax00720	Other carbon fixation pathways - Staphylococcus aureus subsp. aureus USA300_TCH1516 (CA-MRSA)
33	0	1	0	sax01210	2-Oxocarboxylic acid metabolism - Staphylococcus aureus subsp. aureus USA300_TCH1516 (CA-MRSA)
31	0	1	0	sax01232	Nucleotide metabolism - Staphylococcus aureus subsp. aureus USA300_TCH1516 (CA-MRSA)
5	0	1	0	sax01220	Degradation of aromatic compounds - Staphylococcus aureus subsp. aureus USA300_TCH1516 (CA-MRSA)
5	0	1	0	sax03020	RNA polymerase - Staphylococcus aureus subsp. aureus USA300_TCH1516 (CA-MRSA)
2	0	1	0	sax05100	Bacterial invasion of epithelial cells - Staphylococcus aureus subsp. aureus USA300_TCH1516 (CA-MRSA)
4	0	1	0	sax04981	Folate transport and metabolism - Staphylococcus aureus subsp. aureus USA300_TCH1516 (CA-MRSA)
6	0	1	0	sax04146	Peroxisome - Staphylococcus aureus subsp. aureus USA300_TCH1516 (CA-MRSA)
10	0	1	0	sax04122	Sulfur relay system - Staphylococcus aureus subsp. aureus USA300_TCH1516 (CA-MRSA)
21	0	1	0	sax03440	Homologous recombination - Staphylococcus aureus subsp. aureus USA300_TCH1516 (CA-MRSA)
17	0	1	0	sax03430	Mismatch repair - Staphylococcus aureus subsp. aureus USA300_TCH1516 (CA-MRSA)
7	0	1	0	sax03420	Nucleotide excision repair - Staphylococcus aureus subsp. aureus USA300_TCH1516 (CA-MRSA)
10	0	1	0	sax03410	Base excision repair - Staphylococcus aureus subsp. aureus USA300_TCH1516 (CA-MRSA)
12	0	1	0	sax03070	Bacterial secretion system - Staphylococcus aureus subsp. aureus USA300_TCH1516 (CA-MRSA)
16	0	1	0	sax03060	Protein export - Staphylococcus aureus subsp. aureus USA300_TCH1516 (CA-MRSA)
16	0	1	0	sax03030	DNA replication - Staphylococcus aureus subsp. aureus USA300_TCH1516 (CA-MRSA)
14	0	1	0	sax03018	RNA degradation - Staphylococcus aureus subsp. aureus USA300_TCH1516 (CA-MRSA)
100	0	1	0	sax01230	Biosynthesis of amino acids - Staphylococcus aureus subsp. aureus USA300_TCH1516 (CA-MRSA)
43	0	1	0	sax03010	Ribosome - Staphylococcus aureus subsp. aureus USA300_TCH1516 (CA-MRSA)
24	0	1	0	sax02060	Phosphotransferase system (PTS) - Staphylococcus aureus subsp. aureus USA300_TCH1516 (CA-MRSA)
65	0	1	0	sax02024	Quorum sensing - Staphylococcus aureus subsp. aureus USA300_TCH1516 (CA-MRSA)
78	0	1	0	sax02020	Two-component system - Staphylococcus aureus subsp. aureus USA300_TCH1516 (CA-MRSA)
13	0	1	0	sax01503	Cationic antimicrobial peptide (CAMP) resistance - Staphylococcus aureus subsp. aureus USA300_TCH1516 (CA-MRSA)
6	0	1	0	sax01502	Vancomycin resistance - Staphylococcus aureus subsp. aureus USA300_TCH1516 (CA-MRSA)
12	0	1	0	sax01501	beta-Lactam resistance - Staphylococcus aureus subsp. aureus USA300_TCH1516 (CA-MRSA)
3	0	1	0	sax01320	Sulfur cycle - Staphylococcus aureus subsp. aureus USA300_TCH1516 (CA-MRSA)
5	0	1	0	sax01310	Nitrogen cycle - Staphylococcus aureus subsp. aureus USA300_TCH1516 (CA-MRSA)
18	0	1	0	sax01250	Biosynthesis of nucleotide sugars - Staphylococcus aureus subsp. aureus USA300_TCH1516 (CA-MRSA)
18	0	1	0	sax00680	Methane metabolism - Staphylococcus aureus subsp. aureus USA300_TCH1516 (CA-MRSA)
12	0	1	0	sax00710	Carbon fixation by Calvin cycle - Staphylococcus aureus subsp. aureus USA300_TCH1516 (CA-MRSA)
17	0	1	0	sax00670	One carbon pool by folate - Staphylococcus aureus subsp. aureus USA300_TCH1516 (CA-MRSA)
22	0	1	0	sax00020	Citrate cycle (TCA cycle) - Staphylococcus aureus subsp. aureus USA300_TCH1516 (CA-MRSA)
19	0	1	0	sax00400	Phenylalanine, tyrosine and tryptophan biosynthesis - Staphylococcus aureus subsp. aureus USA300_TCH1516 (CA-MRSA)
8	0	1	0	sax00362	Benzoate degradation - Staphylococcus aureus subsp. aureus USA300_TCH1516 (CA-MRSA)
3	0	1	0	sax00360	Phenylalanine metabolism - Staphylococcus aureus subsp. aureus USA300_TCH1516 (CA-MRSA)
4	0	1	0	sax00350	Tyrosine metabolism - Staphylococcus aureus subsp. aureus USA300_TCH1516 (CA-MRSA)
14	0	1	0	sax00340	Histidine metabolism - Staphylococcus aureus subsp. aureus USA300_TCH1516 (CA-MRSA)
11	0	1	0	sax00330	Arginine and proline metabolism - Staphylococcus aureus subsp. aureus USA300_TCH1516 (CA-MRSA)
9	0	1	0	sax00310	Lysine degradation - Staphylococcus aureus subsp. aureus USA300_TCH1516 (CA-MRSA)
11	0	1	0	sax00300	Lysine biosynthesis - Staphylococcus aureus subsp. aureus USA300_TCH1516 (CA-MRSA)
13	0	1	0	sax00290	Valine, leucine and isoleucine biosynthesis - Staphylococcus aureus subsp. aureus USA300_TCH1516 (CA-MRSA)
12	0	1	0	sax00280	Valine, leucine and isoleucine degradation - Staphylococcus aureus subsp. aureus USA300_TCH1516 (CA-MRSA)
22	0	1	0	sax00270	Cysteine and methionine metabolism - Staphylococcus aureus subsp. aureus USA300_TCH1516 (CA-MRSA)
5	0	1	0	sax00261	Monobactam biosynthesis - Staphylococcus aureus subsp. aureus USA300_TCH1516 (CA-MRSA)
29	0	1	0	sax00260	Glycine, serine and threonine metabolism - Staphylococcus aureus subsp. aureus USA300_TCH1516 (CA-MRSA)
20	0	1	0	sax00250	Alanine, aspartate and glutamate metabolism - Staphylococcus aureus subsp. aureus USA300_TCH1516 (CA-MRSA)
27	0	1	0	sax00240	Pyrimidine metabolism - Staphylococcus aureus subsp. aureus USA300_TCH1516 (CA-MRSA)
41	0	1	0	sax00230	Purine metabolism - Staphylococcus aureus subsp. aureus USA300_TCH1516 (CA-MRSA)
23	0	1	0	sax00220	Arginine biosynthesis - Staphylococcus aureus subsp. aureus USA300_TCH1516 (CA-MRSA)
22	0	1	0	sax00190	Oxidative phosphorylation - Staphylococcus aureus subsp. aureus USA300_TCH1516 (CA-MRSA)
9	0	1	0	sax00130	Ubiquinone and other terpenoid-quinone biosynthesis - Staphylococcus aureus subsp. aureus USA300_TCH1516 (CA-MRSA)
2	0	1	0	sax00074	Mycolic acid biosynthesis - Staphylococcus aureus subsp. aureus USA300_TCH1516 (CA-MRSA)
10	0	1	0	sax00071	Fatty acid degradation - Staphylococcus aureus subsp. aureus USA300_TCH1516 (CA-MRSA)
5	0	1	0	sax00053	Ascorbate and aldarate metabolism - Staphylococcus aureus subsp. aureus USA300_TCH1516 (CA-MRSA)
18	0	1	0	sax00052	Galactose metabolism - Staphylococcus aureus subsp. aureus USA300_TCH1516 (CA-MRSA)
16	0	1	0	sax00051	Fructose and mannose metabolism - Staphylococcus aureus subsp. aureus USA300_TCH1516 (CA-MRSA)
9	0	1	0	sax00040	Pentose and glucuronate interconversions - Staphylococcus aureus subsp. aureus USA300_TCH1516 (CA-MRSA)
20	0	1	0	sax00030	Pentose phosphate pathway - Staphylococcus aureus subsp. aureus USA300_TCH1516 (CA-MRSA)
9	0	1	0	sax00380	Tryptophan metabolism - Staphylococcus aureus subsp. aureus USA300_TCH1516 (CA-MRSA)
3	0	1	0	sax00401	Novobiocin biosynthesis - Staphylococcus aureus subsp. aureus USA300_TCH1516 (CA-MRSA)
9	0	1	0	sax00660	C5-Branched dibasic acid metabolism - Staphylococcus aureus subsp. aureus USA300_TCH1516 (CA-MRSA)
5	0	1	0	sax00410	beta-Alanine metabolism - Staphylococcus aureus subsp. aureus USA300_TCH1516 (CA-MRSA)
17	0	1	0	sax00650	Butanoate metabolism - Staphylococcus aureus subsp. aureus USA300_TCH1516 (CA-MRSA)
3	0	1	0	sax00643	Styrene degradation - Staphylococcus aureus subsp. aureus USA300_TCH1516 (CA-MRSA)
24	0	1	0	sax00640	Propanoate metabolism - Staphylococcus aureus subsp. aureus USA300_TCH1516 (CA-MRSA)
22	0	1	0	sax00630	Glyoxylate and dicarboxylate metabolism - Staphylococcus aureus subsp. aureus USA300_TCH1516 (CA-MRSA)
2	0	1	0	sax00626	Naphthalene degradation - Staphylococcus aureus subsp. aureus USA300_TCH1516 (CA-MRSA)
4	0	1	0	sax00625	Chloroalkane and chloroalkene degradation - Staphylococcus aureus subsp. aureus USA300_TCH1516 (CA-MRSA)
3	0	1	0	sax00622	Xylene degradation - Staphylococcus aureus subsp. aureus USA300_TCH1516 (CA-MRSA)
42	0	1	0	sax00620	Pyruvate metabolism - Staphylococcus aureus subsp. aureus USA300_TCH1516 (CA-MRSA)
1	0	1	0	sax00592	alpha-Linolenic acid metabolism - Staphylococcus aureus subsp. aureus USA300_TCH1516 (CA-MRSA)
16	0	1	0	sax00564	Glycerophospholipid metabolism - Staphylococcus aureus subsp. aureus USA300_TCH1516 (CA-MRSA)
3	0	1	0	sax00562	Inositol phosphate metabolism - Staphylococcus aureus subsp. aureus USA300_TCH1516 (CA-MRSA)
15	0	1	0	sax00561	Glycerolipid metabolism - Staphylococcus aureus subsp. aureus USA300_TCH1516 (CA-MRSA)
22	0	1	0	sax00552	Teichoic acid biosynthesis - Staphylococcus aureus subsp. aureus USA300_TCH1516 (CA-MRSA)
27	0	1	0	sax00550	Peptidoglycan biosynthesis - Staphylococcus aureus subsp. aureus USA300_TCH1516 (CA-MRSA)
4	0	1	0	sax00543	Exopolysaccharide biosynthesis - Staphylococcus aureus subsp. aureus USA300_TCH1516 (CA-MRSA)
1	0	1	0	sax00542	O-Antigen repeat unit biosynthesis - Staphylococcus aureus subsp. aureus USA300_TCH1516 (CA-MRSA)
7	0	1	0	sax00541	Biosynthesis of various nucleotide sugars - Staphylococcus aureus subsp. aureus USA300_TCH1516 (CA-MRSA)
3	0	1	0	sax00521	Streptomycin biosynthesis - Staphylococcus aureus subsp. aureus USA300_TCH1516 (CA-MRSA)
24	0	1	0	sax00520	Amino sugar and nucleotide sugar metabolism - Staphylococcus aureus subsp. aureus USA300_TCH1516 (CA-MRSA)
15	0	1	0	sax00500	Starch and sucrose metabolism - Staphylococcus aureus subsp. aureus USA300_TCH1516 (CA-MRSA)
7	0	1	0	sax00480	Glutathione metabolism - Staphylococcus aureus subsp. aureus USA300_TCH1516 (CA-MRSA)
14	0	1	0	sax00470	D-Amino acid metabolism - Staphylococcus aureus subsp. aureus USA300_TCH1516 (CA-MRSA)
3	0	1	0	sax00460	Cyanoamino acid metabolism - Staphylococcus aureus subsp. aureus USA300_TCH1516 (CA-MRSA)
7	0	1	0	sax00450	Selenocompound metabolism - Staphylococcus aureus subsp. aureus USA300_TCH1516 (CA-MRSA)
6	0	1	0	sax00430	Taurine and hypotaurine metabolism - Staphylococcus aureus subsp. aureus USA300_TCH1516 (CA-MRSA)
42	0	1	0	sax05150	Staphylococcus aureus infection - Staphylococcus aureus subsp. aureus USA300_TCH1516 (CA-MRSA)
