# Supplementary material for: Bioorthogonal Click Chemistry for Antibody-Free Profiling of Acetylation, Propionylation, and Butyrylation in Pseudomonas aeruginosa and Methicillin-Resistant Staphylococcus aureus
Source: ACS Infect Dis. 2026 Feb 16;12(3):1142–54. doi: 10.1021/acsinfecdis.5c00985 (PMC12993845; doi:10.1021/acsinfecdis.5c00985)
Supplement: Supplementary file 15 [file id5c00985_si_015.xlsx]

## Sheet: TableS14_KEGG_Prop_MRSA
Table S15. KEGG enrichment of uniquely propionylated proteins in Methicillin Resistant Staphylococcus aureus JE2
Background of Pathway not found in our data set	Protein Hits in our data set	P-value	minus_log10_p	Pathway	Description
4	3	0.000540867	3.26691	sax00625	Chloroalkane and chloroalkene degradation - Staphylococcus aureus subsp. aureus USA300_TCH1516 (CA-MRSA)
42	7	0.00491699	2.3083	sax00620	Pyruvate metabolism - Staphylococcus aureus subsp. aureus USA300_TCH1516 (CA-MRSA)
9	3	0.00939607	2.02705	sax00310	Lysine degradation - Staphylococcus aureus subsp. aureus USA300_TCH1516 (CA-MRSA)
9	3	0.00939607	2.02705	sax00380	Tryptophan metabolism - Staphylococcus aureus subsp. aureus USA300_TCH1516 (CA-MRSA)
37	6	0.0107086	1.97027	sax00010	Glycolysis / Gluconeogenesis - Staphylococcus aureus subsp. aureus USA300_TCH1516 (CA-MRSA)
10	3	0.0129261	1.88853	sax00071	Fatty acid degradation - Staphylococcus aureus subsp. aureus USA300_TCH1516 (CA-MRSA)
12	3	0.021981	1.65795	sax00280	Valine, leucine and isoleucine degradation - Staphylococcus aureus subsp. aureus USA300_TCH1516 (CA-MRSA)
5	2	0.0248697	1.60433	sax00053	Ascorbate and aldarate metabolism - Staphylococcus aureus subsp. aureus USA300_TCH1516 (CA-MRSA)
5	2	0.0248697	1.60433	sax00410	beta-Alanine metabolism - Staphylococcus aureus subsp. aureus USA300_TCH1516 (CA-MRSA)
136	11	0.0906901	1.04244	sax01120	Microbial metabolism in diverse environments - Staphylococcus aureus subsp. aureus USA300_TCH1516 (CA-MRSA)
2	1	0.10332	0.985816	sax00999	Biosynthesis of various plant secondary metabolites - Staphylococcus aureus subsp. aureus USA300_TCH1516 (CA-MRSA)
2	1	0.10332	0.985816	sax00626	Naphthalene degradation - Staphylococcus aureus subsp. aureus USA300_TCH1516 (CA-MRSA)
22	3	0.106151	0.974077	sax00020	Citrate cycle (TCA cycle) - Staphylococcus aureus subsp. aureus USA300_TCH1516 (CA-MRSA)
11	2	0.111651	0.952139	sax00330	Arginine and proline metabolism - Staphylococcus aureus subsp. aureus USA300_TCH1516 (CA-MRSA)
11	2	0.111651	0.952139	sax00300	Lysine biosynthesis - Staphylococcus aureus subsp. aureus USA300_TCH1516 (CA-MRSA)
41	4	0.167104	0.777013	sax00230	Purine metabolism - Staphylococcus aureus subsp. aureus USA300_TCH1516 (CA-MRSA)
14	2	0.167207	0.776745	sax00470	D-Amino acid metabolism - Staphylococcus aureus subsp. aureus USA300_TCH1516 (CA-MRSA)
14	2	0.167207	0.776745	sax00340	Histidine metabolism - Staphylococcus aureus subsp. aureus USA300_TCH1516 (CA-MRSA)
14	2	0.167207	0.776745	sax00061	Fatty acid biosynthesis - Staphylococcus aureus subsp. aureus USA300_TCH1516 (CA-MRSA)
27	3	0.168014	0.774655	sax00550	Peptidoglycan biosynthesis - Staphylococcus aureus subsp. aureus USA300_TCH1516 (CA-MRSA)
104	8	0.175274	0.756282	sax01240	Biosynthesis of cofactors - Staphylococcus aureus subsp. aureus USA300_TCH1516 (CA-MRSA)
15	2	0.18668	0.728902	sax00561	Glycerolipid metabolism - Staphylococcus aureus subsp. aureus USA300_TCH1516 (CA-MRSA)
43	4	0.188729	0.724161	sax03010	Ribosome - Staphylococcus aureus subsp. aureus USA300_TCH1516 (CA-MRSA)
4	1	0.196164	0.70738	sax00350	Tyrosine metabolism - Staphylococcus aureus subsp. aureus USA300_TCH1516 (CA-MRSA)
4	1	0.196164	0.70738	sax00750	Vitamin B6 metabolism - Staphylococcus aureus subsp. aureus USA300_TCH1516 (CA-MRSA)
17	2	0.226478	0.644975	sax00670	One carbon pool by folate - Staphylococcus aureus subsp. aureus USA300_TCH1516 (CA-MRSA)
5	1	0.238988	0.621624	sax00261	Monobactam biosynthesis - Staphylococcus aureus subsp. aureus USA300_TCH1516 (CA-MRSA)
5	1	0.238988	0.621624	sax01220	Degradation of aromatic compounds - Staphylococcus aureus subsp. aureus USA300_TCH1516 (CA-MRSA)
18	2	0.246639	0.607938	sax01212	Fatty acid metabolism - Staphylococcus aureus subsp. aureus USA300_TCH1516 (CA-MRSA)
18	2	0.246639	0.607938	sax00770	Pantothenate and CoA biosynthesis - Staphylococcus aureus subsp. aureus USA300_TCH1516 (CA-MRSA)
18	2	0.246639	0.607938	sax00785	Lipoic acid metabolism - Staphylococcus aureus subsp. aureus USA300_TCH1516 (CA-MRSA)
33	3	0.252617	0.597537	sax01210	2-Oxocarboxylic acid metabolism - Staphylococcus aureus subsp. aureus USA300_TCH1516 (CA-MRSA)
81	6	0.253153	0.596617	sax02010	ABC transporters - Staphylococcus aureus subsp. aureus USA300_TCH1516 (CA-MRSA)
100	7	0.273208	0.563507	sax01230	Biosynthesis of amino acids - Staphylococcus aureus subsp. aureus USA300_TCH1516 (CA-MRSA)
6	1	0.279575	0.553501	sax04146	Peroxisome - Staphylococcus aureus subsp. aureus USA300_TCH1516 (CA-MRSA)
6	1	0.279575	0.553501	sax00906	Carotenoid biosynthesis - Staphylococcus aureus subsp. aureus USA300_TCH1516 (CA-MRSA)
6	1	0.279575	0.553501	sax01502	Vancomycin resistance - Staphylococcus aureus subsp. aureus USA300_TCH1516 (CA-MRSA)
7	1	0.318041	0.497517	sax00480	Glutathione metabolism - Staphylococcus aureus subsp. aureus USA300_TCH1516 (CA-MRSA)
7	1	0.318041	0.497517	sax03420	Nucleotide excision repair - Staphylococcus aureus subsp. aureus USA300_TCH1516 (CA-MRSA)
22	2	0.327469	0.48483	sax00270	Cysteine and methionine metabolism - Staphylococcus aureus subsp. aureus USA300_TCH1516 (CA-MRSA)
22	2	0.327469	0.48483	sax00190	Oxidative phosphorylation - Staphylococcus aureus subsp. aureus USA300_TCH1516 (CA-MRSA)
24	2	0.367247	0.435041	sax00970	Aminoacyl-tRNA biosynthesis - Staphylococcus aureus subsp. aureus USA300_TCH1516 (CA-MRSA)
25	2	0.386828	0.412482	sax00720	Other carbon fixation pathways - Staphylococcus aureus subsp. aureus USA300_TCH1516 (CA-MRSA)
9	1	0.389035	0.410011	sax00040	Pentose and glucuronate interconversions - Staphylococcus aureus subsp. aureus USA300_TCH1516 (CA-MRSA)
80	5	0.421474	0.375229	sax01200	Carbon metabolism - Staphylococcus aureus subsp. aureus USA300_TCH1516 (CA-MRSA)
10	1	0.421765	0.374929	sax03410	Base excision repair - Staphylococcus aureus subsp. aureus USA300_TCH1516 (CA-MRSA)
266	15	0.441497	0.355072	sax01110	Biosynthesis of secondary metabolites - Staphylococcus aureus subsp. aureus USA300_TCH1516 (CA-MRSA)
11	1	0.452777	0.344116	sax00780	Biotin metabolism - Staphylococcus aureus subsp. aureus USA300_TCH1516 (CA-MRSA)
29	2	0.46238	0.335001	sax00260	Glycine, serine and threonine metabolism - Staphylococcus aureus subsp. aureus USA300_TCH1516 (CA-MRSA)
12	1	0.482158	0.316811	sax03070	Bacterial secretion system - Staphylococcus aureus subsp. aureus USA300_TCH1516 (CA-MRSA)
12	1	0.482158	0.316811	sax00710	Carbon fixation by Calvin cycle - Staphylococcus aureus subsp. aureus USA300_TCH1516 (CA-MRSA)
503	27	0.523198	0.281334	sax01100	Metabolic pathways - Staphylococcus aureus subsp. aureus USA300_TCH1516 (CA-MRSA)
16	1	0.584996	0.232847	sax03060	Protein export - Staphylococcus aureus subsp. aureus USA300_TCH1516 (CA-MRSA)
17	1	0.607404	0.216523	sax03430	Mismatch repair - Staphylococcus aureus subsp. aureus USA300_TCH1516 (CA-MRSA)
17	1	0.607404	0.216523	sax00650	Butanoate metabolism - Staphylococcus aureus subsp. aureus USA300_TCH1516 (CA-MRSA)
18	1	0.628625	0.201608	sax01250	Biosynthesis of nucleotide sugars - Staphylococcus aureus subsp. aureus USA300_TCH1516 (CA-MRSA)
18	1	0.628625	0.201608	sax00680	Methane metabolism - Staphylococcus aureus subsp. aureus USA300_TCH1516 (CA-MRSA)
42	2	0.666987	0.175883	sax05150	Staphylococcus aureus infection - Staphylococcus aureus subsp. aureus USA300_TCH1516 (CA-MRSA)
20	1	0.667753	0.175384	sax00250	Alanine, aspartate and glutamate metabolism - Staphylococcus aureus subsp. aureus USA300_TCH1516 (CA-MRSA)
20	1	0.667753	0.175384	sax00030	Pentose phosphate pathway - Staphylococcus aureus subsp. aureus USA300_TCH1516 (CA-MRSA)
20	1	0.667753	0.175384	sax00790	Folate biosynthesis - Staphylococcus aureus subsp. aureus USA300_TCH1516 (CA-MRSA)
22	1	0.702835	0.153147	sax00630	Glyoxylate and dicarboxylate metabolism - Staphylococcus aureus subsp. aureus USA300_TCH1516 (CA-MRSA)
23	1	0.718989	0.143278	sax00220	Arginine biosynthesis - Staphylococcus aureus subsp. aureus USA300_TCH1516 (CA-MRSA)
24	1	0.734282	0.134137	sax00640	Propanoate metabolism - Staphylococcus aureus subsp. aureus USA300_TCH1516 (CA-MRSA)
24	1	0.734282	0.134137	sax02060	Phosphotransferase system (PTS) - Staphylococcus aureus subsp. aureus USA300_TCH1516 (CA-MRSA)
24	1	0.734282	0.134137	sax00520	Amino sugar and nucleotide sugar metabolism - Staphylococcus aureus subsp. aureus USA300_TCH1516 (CA-MRSA)
27	1	0.775435	0.110455	sax00240	Pyrimidine metabolism - Staphylococcus aureus subsp. aureus USA300_TCH1516 (CA-MRSA)
31	1	0.820731	0.0857991	sax01232	Nucleotide metabolism - Staphylococcus aureus subsp. aureus USA300_TCH1516 (CA-MRSA)
65	2	0.875251	0.0578673	sax02024	Quorum sensing - Staphylococcus aureus subsp. aureus USA300_TCH1516 (CA-MRSA)
5	0	1	0	sax03020	RNA polymerase - Staphylococcus aureus subsp. aureus USA300_TCH1516 (CA-MRSA)
21	0	1	0	sax03440	Homologous recombination - Staphylococcus aureus subsp. aureus USA300_TCH1516 (CA-MRSA)
10	0	1	0	sax04122	Sulfur relay system - Staphylococcus aureus subsp. aureus USA300_TCH1516 (CA-MRSA)
4	0	1	0	sax04981	Folate transport and metabolism - Staphylococcus aureus subsp. aureus USA300_TCH1516 (CA-MRSA)
16	0	1	0	sax03030	DNA replication - Staphylococcus aureus subsp. aureus USA300_TCH1516 (CA-MRSA)
2	0	1	0	sax05100	Bacterial invasion of epithelial cells - Staphylococcus aureus subsp. aureus USA300_TCH1516 (CA-MRSA)
78	0	1	0	sax02020	Two-component system - Staphylococcus aureus subsp. aureus USA300_TCH1516 (CA-MRSA)
14	0	1	0	sax03018	RNA degradation - Staphylococcus aureus subsp. aureus USA300_TCH1516 (CA-MRSA)
2	0	1	0	sax02040	Flagellar assembly - Staphylococcus aureus subsp. aureus USA300_TCH1516 (CA-MRSA)
3	0	1	0	sax01320	Sulfur cycle - Staphylococcus aureus subsp. aureus USA300_TCH1516 (CA-MRSA)
12	0	1	0	sax01501	beta-Lactam resistance - Staphylococcus aureus subsp. aureus USA300_TCH1516 (CA-MRSA)
13	0	1	0	sax01503	Cationic antimicrobial peptide (CAMP) resistance - Staphylococcus aureus subsp. aureus USA300_TCH1516 (CA-MRSA)
16	0	1	0	sax00051	Fructose and mannose metabolism - Staphylococcus aureus subsp. aureus USA300_TCH1516 (CA-MRSA)
5	0	1	0	sax01310	Nitrogen cycle - Staphylococcus aureus subsp. aureus USA300_TCH1516 (CA-MRSA)
3	0	1	0	sax00360	Phenylalanine metabolism - Staphylococcus aureus subsp. aureus USA300_TCH1516 (CA-MRSA)
18	0	1	0	sax00052	Galactose metabolism - Staphylococcus aureus subsp. aureus USA300_TCH1516 (CA-MRSA)
1	0	1	0	sax00592	alpha-Linolenic acid metabolism - Staphylococcus aureus subsp. aureus USA300_TCH1516 (CA-MRSA)
13	0	1	0	sax00290	Valine, leucine and isoleucine biosynthesis - Staphylococcus aureus subsp. aureus USA300_TCH1516 (CA-MRSA)
19	0	1	0	sax00400	Phenylalanine, tyrosine and tryptophan biosynthesis - Staphylococcus aureus subsp. aureus USA300_TCH1516 (CA-MRSA)
3	0	1	0	sax00401	Novobiocin biosynthesis - Staphylococcus aureus subsp. aureus USA300_TCH1516 (CA-MRSA)
6	0	1	0	sax00430	Taurine and hypotaurine metabolism - Staphylococcus aureus subsp. aureus USA300_TCH1516 (CA-MRSA)
7	0	1	0	sax00450	Selenocompound metabolism - Staphylococcus aureus subsp. aureus USA300_TCH1516 (CA-MRSA)
3	0	1	0	sax00460	Cyanoamino acid metabolism - Staphylococcus aureus subsp. aureus USA300_TCH1516 (CA-MRSA)
15	0	1	0	sax00500	Starch and sucrose metabolism - Staphylococcus aureus subsp. aureus USA300_TCH1516 (CA-MRSA)
3	0	1	0	sax00521	Streptomycin biosynthesis - Staphylococcus aureus subsp. aureus USA300_TCH1516 (CA-MRSA)
7	0	1	0	sax00541	Biosynthesis of various nucleotide sugars - Staphylococcus aureus subsp. aureus USA300_TCH1516 (CA-MRSA)
1	0	1	0	sax00542	O-Antigen repeat unit biosynthesis - Staphylococcus aureus subsp. aureus USA300_TCH1516 (CA-MRSA)
4	0	1	0	sax00543	Exopolysaccharide biosynthesis - Staphylococcus aureus subsp. aureus USA300_TCH1516 (CA-MRSA)
22	0	1	0	sax00552	Teichoic acid biosynthesis - Staphylococcus aureus subsp. aureus USA300_TCH1516 (CA-MRSA)
3	0	1	0	sax00562	Inositol phosphate metabolism - Staphylococcus aureus subsp. aureus USA300_TCH1516 (CA-MRSA)
16	0	1	0	sax00564	Glycerophospholipid metabolism - Staphylococcus aureus subsp. aureus USA300_TCH1516 (CA-MRSA)
3	0	1	0	sax00622	Xylene degradation - Staphylococcus aureus subsp. aureus USA300_TCH1516 (CA-MRSA)
3	0	1	0	sax00998	Biosynthesis of various antibiotics - Staphylococcus aureus subsp. aureus USA300_TCH1516 (CA-MRSA)
3	0	1	0	sax00643	Styrene degradation - Staphylococcus aureus subsp. aureus USA300_TCH1516 (CA-MRSA)
9	0	1	0	sax00660	C5-Branched dibasic acid metabolism - Staphylococcus aureus subsp. aureus USA300_TCH1516 (CA-MRSA)
9	0	1	0	sax00130	Ubiquinone and other terpenoid-quinone biosynthesis - Staphylococcus aureus subsp. aureus USA300_TCH1516 (CA-MRSA)
7	0	1	0	sax00730	Thiamine metabolism - Staphylococcus aureus subsp. aureus USA300_TCH1516 (CA-MRSA)
9	0	1	0	sax00740	Riboflavin metabolism - Staphylococcus aureus subsp. aureus USA300_TCH1516 (CA-MRSA)
2	0	1	0	sax00074	Mycolic acid biosynthesis - Staphylococcus aureus subsp. aureus USA300_TCH1516 (CA-MRSA)
7	0	1	0	sax00760	Nicotinate and nicotinamide metabolism - Staphylococcus aureus subsp. aureus USA300_TCH1516 (CA-MRSA)
16	0	1	0	sax00860	Porphyrin metabolism - Staphylococcus aureus subsp. aureus USA300_TCH1516 (CA-MRSA)
8	0	1	0	sax00362	Benzoate degradation - Staphylococcus aureus subsp. aureus USA300_TCH1516 (CA-MRSA)
1	0	1	0	sax00907	Pinene, camphor and geraniol degradation - Staphylococcus aureus subsp. aureus USA300_TCH1516 (CA-MRSA)
13	0	1	0	sax00910	Nitrogen metabolism - Staphylococcus aureus subsp. aureus USA300_TCH1516 (CA-MRSA)
8	0	1	0	sax00920	Sulfur metabolism - Staphylococcus aureus subsp. aureus USA300_TCH1516 (CA-MRSA)
1	0	1	0	sax00984	Steroid degradation - Staphylococcus aureus subsp. aureus USA300_TCH1516 (CA-MRSA)
10	0	1	0	sax00997	Biosynthesis of various other secondary metabolites - Staphylococcus aureus subsp. aureus USA300_TCH1516 (CA-MRSA)
12	0	1	0	sax00900	Terpenoid backbone biosynthesis - Staphylococcus aureus subsp. aureus USA300_TCH1516 (CA-MRSA)
