# Supplementary material for: Bioorthogonal Click Chemistry for Antibody-Free Profiling of Acetylation, Propionylation, and Butyrylation in Pseudomonas aeruginosa and Methicillin-Resistant Staphylococcus aureus
Source: ACS Infect Dis. 2026 Feb 16;12(3):1142–54. doi: 10.1021/acsinfecdis.5c00985 (PMC12993845; doi:10.1021/acsinfecdis.5c00985)
Supplement: Supplementary file 16 [file id5c00985_si_016.xlsx]

## Sheet: Sheet1
Table S16. KEGG enrichment of acetylated proteins in Methicillin Resistant Staphylococcus aureus compared to Methicillin Senstitive Staphylococcus aureus
Unique to MRSA
Background of Pathway not found in our data set	Protein Hits in our data set	P-value	minus_log10_p	Pathway	Description
14	4	0.000442458	3.35413	Fatty acid biosynthesis - Staphylococcus aureus subsp. aureus USA300_TCH1516 (CA-MRSA)
18	4	0.00124987	2.90313	Fatty acid metabolism - Staphylococcus aureus subsp. aureus USA300_TCH1516 (CA-MRSA)
503	21	0.00616546	2.21003	Metabolic pathways - Staphylococcus aureus subsp. aureus USA300_TCH1516 (CA-MRSA)
31	4	0.0099432	2.00247	Nucleotide metabolism - Staphylococcus aureus subsp. aureus USA300_TCH1516 (CA-MRSA)
22	3	0.0225681	1.64651	Citrate cycle (TCA cycle) - Staphylococcus aureus subsp. aureus USA300_TCH1516 (CA-MRSA)
9	2	0.0252516	1.59771	Lysine degradation - Staphylococcus aureus subsp. aureus USA300_TCH1516 (CA-MRSA)
9	2	0.0252516	1.59771	Tryptophan metabolism - Staphylococcus aureus subsp. aureus USA300_TCH1516 (CA-MRSA)
42	4	0.0284726	1.54557	Pyruvate metabolism - Staphylococcus aureus subsp. aureus USA300_TCH1516 (CA-MRSA)
136	8	0.030324	1.51821	Microbial metabolism in diverse environments - Staphylococcus aureus subsp. aureus USA300_TCH1516 (CA-MRSA)
11	2	0.0372388	1.429	Biotin metabolism - Staphylococcus aureus subsp. aureus USA300_TCH1516 (CA-MRSA)
27	3	0.0389611	1.40937	Peptidoglycan biosynthesis - Staphylococcus aureus subsp. aureus USA300_TCH1516 (CA-MRSA)
12	2	0.0439054	1.35748	Valine, leucine and isoleucine degradation - Staphylococcus aureus subsp. aureus USA300_TCH1516 (CA-MRSA)
13	2	0.0509826	1.29258	Nitrogen metabolism - Staphylococcus aureus subsp. aureus USA300_TCH1516 (CA-MRSA)
2	1	0.0566641	1.24669	Mycolic acid biosynthesis - Staphylococcus aureus subsp. aureus USA300_TCH1516 (CA-MRSA)
2	1	0.0566641	1.24669	Flagellar assembly - Staphylococcus aureus subsp. aureus USA300_TCH1516 (CA-MRSA)
104	6	0.0674178	1.17123	Biosynthesis of cofactors - Staphylococcus aureus subsp. aureus USA300_TCH1516 (CA-MRSA)
80	5	0.0713431	1.14665	Carbon metabolism - Staphylococcus aureus subsp. aureus USA300_TCH1516 (CA-MRSA)
17	2	0.0828716	1.08159	One carbon pool by folate - Staphylococcus aureus subsp. aureus USA300_TCH1516 (CA-MRSA)
3	1	0.0838254	1.07662	Sulfur cycle - Staphylococcus aureus subsp. aureus USA300_TCH1516 (CA-MRSA)
37	3	0.0855896	1.06758	Glycolysis / Gluconeogenesis - Staphylococcus aureus subsp. aureus USA300_TCH1516 (CA-MRSA)
18	2	0.0916168	1.03803	Lipoic acid metabolism - Staphylococcus aureus subsp. aureus USA300_TCH1516 (CA-MRSA)
41	3	0.108876	0.963068	Purine metabolism - Staphylococcus aureus subsp. aureus USA300_TCH1516 (CA-MRSA)
20	2	0.109878	0.95909	Folate biosynthesis - Staphylococcus aureus subsp. aureus USA300_TCH1516 (CA-MRSA)
4	1	0.110234	0.957684	Chloroalkane and chloroalkene degradation - Staphylococcus aureus subsp. aureus USA300_TCH1516 (CA-MRSA)
4	1	0.110234	0.957684	Folate transport and metabolism - Staphylococcus aureus subsp. aureus USA300_TCH1516 (CA-MRSA)
22	2	0.129031	0.889306	Glyoxylate and dicarboxylate metabolism - Staphylococcus aureus subsp. aureus USA300_TCH1516 (CA-MRSA)
5	1	0.13591	0.866749	Nitrogen cycle - Staphylococcus aureus subsp. aureus USA300_TCH1516 (CA-MRSA)
5	1	0.13591	0.866749	Ascorbate and aldarate metabolism - Staphylococcus aureus subsp. aureus USA300_TCH1516 (CA-MRSA)
5	1	0.13591	0.866749	beta-Alanine metabolism - Staphylococcus aureus subsp. aureus USA300_TCH1516 (CA-MRSA)
24	2	0.148926	0.827029	Propanoate metabolism - Staphylococcus aureus subsp. aureus USA300_TCH1516 (CA-MRSA)
24	2	0.148926	0.827029	Amino sugar and nucleotide sugar metabolism - Staphylococcus aureus subsp. aureus USA300_TCH1516 (CA-MRSA)
25	2	0.159109	0.798306	Other carbon fixation pathways - Staphylococcus aureus subsp. aureus USA300_TCH1516 (CA-MRSA)
27	2	0.179864	0.745057	Pyrimidine metabolism - Staphylococcus aureus subsp. aureus USA300_TCH1516 (CA-MRSA)
8	1	0.208734	0.680407	Sulfur metabolism - Staphylococcus aureus subsp. aureus USA300_TCH1516 (CA-MRSA)
10	1	0.253964	0.595227	Sulfur relay system - Staphylococcus aureus subsp. aureus USA300_TCH1516 (CA-MRSA)
10	1	0.253964	0.595227	Base excision repair - Staphylococcus aureus subsp. aureus USA300_TCH1516 (CA-MRSA)
10	1	0.253964	0.595227	Fatty acid degradation - Staphylococcus aureus subsp. aureus USA300_TCH1516 (CA-MRSA)
11	1	0.275637	0.559663	Arginine and proline metabolism - Staphylococcus aureus subsp. aureus USA300_TCH1516 (CA-MRSA)
12	1	0.296703	0.527678	Terpenoid backbone biosynthesis - Staphylococcus aureus subsp. aureus USA300_TCH1516 (CA-MRSA)
14	1	0.337083	0.472263	Histidine metabolism - Staphylococcus aureus subsp. aureus USA300_TCH1516 (CA-MRSA)
15	1	0.356427	0.448029	Glycerolipid metabolism - Staphylococcus aureus subsp. aureus USA300_TCH1516 (CA-MRSA)
17	1	0.393501	0.405055	Butanoate metabolism - Staphylococcus aureus subsp. aureus USA300_TCH1516 (CA-MRSA)
18	1	0.411258	0.385885	Methane metabolism - Staphylococcus aureus subsp. aureus USA300_TCH1516 (CA-MRSA)
18	1	0.411258	0.385885	Pantothenate and CoA biosynthesis - Staphylococcus aureus subsp. aureus USA300_TCH1516 (CA-MRSA)
18	1	0.411258	0.385885	Biosynthesis of nucleotide sugars - Staphylococcus aureus subsp. aureus USA300_TCH1516 (CA-MRSA)
22	1	0.477419	0.321101	Teichoic acid biosynthesis - Staphylococcus aureus subsp. aureus USA300_TCH1516 (CA-MRSA)
22	1	0.477419	0.321101	Oxidative phosphorylation - Staphylococcus aureus subsp. aureus USA300_TCH1516 (CA-MRSA)
24	1	0.507757	0.294344	Phosphotransferase system (PTS) - Staphylococcus aureus subsp. aureus USA300_TCH1516 (CA-MRSA)
266	8	0.513162	0.289745	Biosynthesis of secondary metabolites - Staphylococcus aureus subsp. aureus USA300_TCH1516 (CA-MRSA)
29	1	0.576377	0.239294	Glycine, serine and threonine metabolism - Staphylococcus aureus subsp. aureus USA300_TCH1516 (CA-MRSA)
33	1	0.624554	0.20443	2-Oxocarboxylic acid metabolism - Staphylococcus aureus subsp. aureus USA300_TCH1516 (CA-MRSA)
81	2	0.69366	0.158853	ABC transporters - Staphylococcus aureus subsp. aureus USA300_TCH1516 (CA-MRSA)
100	0	1	0	Biosynthesis of amino acids - Staphylococcus aureus subsp. aureus USA300_TCH1516 (CA-MRSA)
18	0	1	0	Galactose metabolism - Staphylococcus aureus subsp. aureus USA300_TCH1516 (CA-MRSA)
5	0	1	0	Degradation of aromatic compounds - Staphylococcus aureus subsp. aureus USA300_TCH1516 (CA-MRSA)
16	0	1	0	Fructose and mannose metabolism - Staphylococcus aureus subsp. aureus USA300_TCH1516 (CA-MRSA)
9	0	1	0	Ubiquinone and other terpenoid-quinone biosynthesis - Staphylococcus aureus subsp. aureus USA300_TCH1516 (CA-MRSA)
2	0	1	0	Biosynthesis of various plant secondary metabolites - Staphylococcus aureus subsp. aureus USA300_TCH1516 (CA-MRSA)
6	0	1	0	Vancomycin resistance - Staphylococcus aureus subsp. aureus USA300_TCH1516 (CA-MRSA)
9	0	1	0	Pentose and glucuronate interconversions - Staphylococcus aureus subsp. aureus USA300_TCH1516 (CA-MRSA)
16	0	1	0	DNA replication - Staphylococcus aureus subsp. aureus USA300_TCH1516 (CA-MRSA)
2	0	1	0	Bacterial invasion of epithelial cells - Staphylococcus aureus subsp. aureus USA300_TCH1516 (CA-MRSA)
6	0	1	0	Peroxisome - Staphylococcus aureus subsp. aureus USA300_TCH1516 (CA-MRSA)
21	0	1	0	Homologous recombination - Staphylococcus aureus subsp. aureus USA300_TCH1516 (CA-MRSA)
17	0	1	0	Mismatch repair - Staphylococcus aureus subsp. aureus USA300_TCH1516 (CA-MRSA)
7	0	1	0	Nucleotide excision repair - Staphylococcus aureus subsp. aureus USA300_TCH1516 (CA-MRSA)
12	0	1	0	Bacterial secretion system - Staphylococcus aureus subsp. aureus USA300_TCH1516 (CA-MRSA)
16	0	1	0	Protein export - Staphylococcus aureus subsp. aureus USA300_TCH1516 (CA-MRSA)
5	0	1	0	RNA polymerase - Staphylococcus aureus subsp. aureus USA300_TCH1516 (CA-MRSA)
12	0	1	0	beta-Lactam resistance - Staphylococcus aureus subsp. aureus USA300_TCH1516 (CA-MRSA)
14	0	1	0	RNA degradation - Staphylococcus aureus subsp. aureus USA300_TCH1516 (CA-MRSA)
43	0	1	0	Ribosome - Staphylococcus aureus subsp. aureus USA300_TCH1516 (CA-MRSA)
20	0	1	0	Pentose phosphate pathway - Staphylococcus aureus subsp. aureus USA300_TCH1516 (CA-MRSA)
65	0	1	0	Quorum sensing - Staphylococcus aureus subsp. aureus USA300_TCH1516 (CA-MRSA)
78	0	1	0	Two-component system - Staphylococcus aureus subsp. aureus USA300_TCH1516 (CA-MRSA)
13	0	1	0	Cationic antimicrobial peptide (CAMP) resistance - Staphylococcus aureus subsp. aureus USA300_TCH1516 (CA-MRSA)
10	0	1	0	Biosynthesis of various other secondary metabolites - Staphylococcus aureus subsp. aureus USA300_TCH1516 (CA-MRSA)
3	0	1	0	Biosynthesis of various antibiotics - Staphylococcus aureus subsp. aureus USA300_TCH1516 (CA-MRSA)
13	0	1	0	Valine, leucine and isoleucine biosynthesis - Staphylococcus aureus subsp. aureus USA300_TCH1516 (CA-MRSA)
1	0	1	0	Steroid degradation - Staphylococcus aureus subsp. aureus USA300_TCH1516 (CA-MRSA)
7	0	1	0	Selenocompound metabolism - Staphylococcus aureus subsp. aureus USA300_TCH1516 (CA-MRSA)
1	0	1	0	O-Antigen repeat unit biosynthesis - Staphylococcus aureus subsp. aureus USA300_TCH1516 (CA-MRSA)
7	0	1	0	Biosynthesis of various nucleotide sugars - Staphylococcus aureus subsp. aureus USA300_TCH1516 (CA-MRSA)
3	0	1	0	Streptomycin biosynthesis - Staphylococcus aureus subsp. aureus USA300_TCH1516 (CA-MRSA)
15	0	1	0	Starch and sucrose metabolism - Staphylococcus aureus subsp. aureus USA300_TCH1516 (CA-MRSA)
7	0	1	0	Glutathione metabolism - Staphylococcus aureus subsp. aureus USA300_TCH1516 (CA-MRSA)
14	0	1	0	D-Amino acid metabolism - Staphylococcus aureus subsp. aureus USA300_TCH1516 (CA-MRSA)
3	0	1	0	Cyanoamino acid metabolism - Staphylococcus aureus subsp. aureus USA300_TCH1516 (CA-MRSA)
6	0	1	0	Taurine and hypotaurine metabolism - Staphylococcus aureus subsp. aureus USA300_TCH1516 (CA-MRSA)
24	0	1	0	Aminoacyl-tRNA biosynthesis - Staphylococcus aureus subsp. aureus USA300_TCH1516 (CA-MRSA)
3	0	1	0	Novobiocin biosynthesis - Staphylococcus aureus subsp. aureus USA300_TCH1516 (CA-MRSA)
19	0	1	0	Phenylalanine, tyrosine and tryptophan biosynthesis - Staphylococcus aureus subsp. aureus USA300_TCH1516 (CA-MRSA)
5	0	1	0	Monobactam biosynthesis - Staphylococcus aureus subsp. aureus USA300_TCH1516 (CA-MRSA)
8	0	1	0	Benzoate degradation - Staphylococcus aureus subsp. aureus USA300_TCH1516 (CA-MRSA)
3	0	1	0	Phenylalanine metabolism - Staphylococcus aureus subsp. aureus USA300_TCH1516 (CA-MRSA)
4	0	1	0	Tyrosine metabolism - Staphylococcus aureus subsp. aureus USA300_TCH1516 (CA-MRSA)
22	0	1	0	Cysteine and methionine metabolism - Staphylococcus aureus subsp. aureus USA300_TCH1516 (CA-MRSA)
4	0	1	0	Exopolysaccharide biosynthesis - Staphylococcus aureus subsp. aureus USA300_TCH1516 (CA-MRSA)
3	0	1	0	Inositol phosphate metabolism - Staphylococcus aureus subsp. aureus USA300_TCH1516 (CA-MRSA)
16	0	1	0	Glycerophospholipid metabolism - Staphylococcus aureus subsp. aureus USA300_TCH1516 (CA-MRSA)
1	0	1	0	alpha-Linolenic acid metabolism - Staphylococcus aureus subsp. aureus USA300_TCH1516 (CA-MRSA)
23	0	1	0	Arginine biosynthesis - Staphylococcus aureus subsp. aureus USA300_TCH1516 (CA-MRSA)
1	0	1	0	Pinene, camphor and geraniol degradation - Staphylococcus aureus subsp. aureus USA300_TCH1516 (CA-MRSA)
6	0	1	0	Carotenoid biosynthesis - Staphylococcus aureus subsp. aureus USA300_TCH1516 (CA-MRSA)
16	0	1	0	Porphyrin metabolism - Staphylococcus aureus subsp. aureus USA300_TCH1516 (CA-MRSA)
11	0	1	0	Lysine biosynthesis - Staphylococcus aureus subsp. aureus USA300_TCH1516 (CA-MRSA)
7	0	1	0	Nicotinate and nicotinamide metabolism - Staphylococcus aureus subsp. aureus USA300_TCH1516 (CA-MRSA)
4	0	1	0	Vitamin B6 metabolism - Staphylococcus aureus subsp. aureus USA300_TCH1516 (CA-MRSA)
9	0	1	0	Riboflavin metabolism - Staphylococcus aureus subsp. aureus USA300_TCH1516 (CA-MRSA)
7	0	1	0	Thiamine metabolism - Staphylococcus aureus subsp. aureus USA300_TCH1516 (CA-MRSA)
12	0	1	0	Carbon fixation by Calvin cycle - Staphylococcus aureus subsp. aureus USA300_TCH1516 (CA-MRSA)
9	0	1	0	C5-Branched dibasic acid metabolism - Staphylococcus aureus subsp. aureus USA300_TCH1516 (CA-MRSA)
3	0	1	0	Styrene degradation - Staphylococcus aureus subsp. aureus USA300_TCH1516 (CA-MRSA)
2	0	1	0	Naphthalene degradation - Staphylococcus aureus subsp. aureus USA300_TCH1516 (CA-MRSA)
3	0	1	0	Xylene degradation - Staphylococcus aureus subsp. aureus USA300_TCH1516 (CA-MRSA)
20	0	1	0	Alanine, aspartate and glutamate metabolism - Staphylococcus aureus subsp. aureus USA300_TCH1516 (CA-MRSA)
42	0	1	0	Staphylococcus aureus infection - Staphylococcus aureus subsp. aureus USA300_TCH1516 (CA-MRSA)
Shared between MRSA and MSSA
Background of Pathway not found in our data set	Protein Hits in our data set	P-value	minus_log10_p	Pathway	Description
104	7	0.00236398	2.62636	sax01240	Biosynthesis of cofactors - Staphylococcus aureus subsp. aureus USA300_TCH1516 (CA-MRSA)
22	3	0.00804042	2.09472	sax00270	Cysteine and methionine metabolism - Staphylococcus aureus subsp. aureus USA300_TCH1516 (CA-MRSA)
9	2	0.0123924	1.90684	sax00310	Lysine degradation - Staphylococcus aureus subsp. aureus USA300_TCH1516 (CA-MRSA)
9	2	0.0123924	1.90684	sax00380	Tryptophan metabolism - Staphylococcus aureus subsp. aureus USA300_TCH1516 (CA-MRSA)
503	15	0.0128512	1.89106	sax01100	Metabolic pathways - Staphylococcus aureus subsp. aureus USA300_TCH1516 (CA-MRSA)
10	2	0.0153085	1.81507	sax00071	Fatty acid degradation - Staphylococcus aureus subsp. aureus USA300_TCH1516 (CA-MRSA)
11	2	0.0184905	1.73305	sax00330	Arginine and proline metabolism - Staphylococcus aureus subsp. aureus USA300_TCH1516 (CA-MRSA)
12	2	0.0219282	1.659	sax00710	Carbon fixation by Calvin cycle - Staphylococcus aureus subsp. aureus USA300_TCH1516 (CA-MRSA)
37	3	0.0336092	1.47354	sax00010	Glycolysis / Gluconeogenesis - Staphylococcus aureus subsp. aureus USA300_TCH1516 (CA-MRSA)
16	2	0.0380336	1.41983	sax00860	Porphyrin metabolism - Staphylococcus aureus subsp. aureus USA300_TCH1516 (CA-MRSA)
2	1	0.039405	1.40445	sax00999	Biosynthesis of various plant secondary metabolites - Staphylococcus aureus subsp. aureus USA300_TCH1516 (CA-MRSA)
2	1	0.039405	1.40445	sax02040	Flagellar assembly - Staphylococcus aureus subsp. aureus USA300_TCH1516 (CA-MRSA)
136	6	0.0405882	1.3916	sax01120	Microbial metabolism in diverse environments - Staphylococcus aureus subsp. aureus USA300_TCH1516 (CA-MRSA)
42	3	0.046641	1.33123	sax00620	Pyruvate metabolism - Staphylococcus aureus subsp. aureus USA300_TCH1516 (CA-MRSA)
266	9	0.0510662	1.29187	sax01110	Biosynthesis of secondary metabolites - Staphylococcus aureus subsp. aureus USA300_TCH1516 (CA-MRSA)
4	1	0.0773402	1.11159	sax00625	Chloroalkane and chloroalkene degradation - Staphylococcus aureus subsp. aureus USA300_TCH1516 (CA-MRSA)
5	1	0.095773	1.01876	sax00053	Ascorbate and aldarate metabolism - Staphylococcus aureus subsp. aureus USA300_TCH1516 (CA-MRSA)
5	1	0.095773	1.01876	sax00410	beta-Alanine metabolism - Staphylococcus aureus subsp. aureus USA300_TCH1516 (CA-MRSA)
6	1	0.113857	0.943638	sax04146	Peroxisome - Staphylococcus aureus subsp. aureus USA300_TCH1516 (CA-MRSA)
31	2	0.123669	0.907738	sax01232	Nucleotide metabolism - Staphylococcus aureus subsp. aureus USA300_TCH1516 (CA-MRSA)
7	1	0.1316	0.880744	sax00760	Nicotinate and nicotinamide metabolism - Staphylococcus aureus subsp. aureus USA300_TCH1516 (CA-MRSA)
8	1	0.149007	0.826794	sax00362	Benzoate degradation - Staphylococcus aureus subsp. aureus USA300_TCH1516 (CA-MRSA)
12	1	0.215393	0.666769	sax00280	Valine, leucine and isoleucine degradation - Staphylococcus aureus subsp. aureus USA300_TCH1516 (CA-MRSA)
14	1	0.246722	0.607792	sax00340	Histidine metabolism - Staphylococcus aureus subsp. aureus USA300_TCH1516 (CA-MRSA)
15	1	0.26194	0.581799	sax00561	Glycerolipid metabolism - Staphylococcus aureus subsp. aureus USA300_TCH1516 (CA-MRSA)
17	1	0.291508	0.535349	sax00670	One carbon pool by folate - Staphylococcus aureus subsp. aureus USA300_TCH1516 (CA-MRSA)
18	1	0.30587	0.514464	sax00770	Pantothenate and CoA biosynthesis - Staphylococcus aureus subsp. aureus USA300_TCH1516 (CA-MRSA)
100	3	0.319482	0.495553	sax01230	Biosynthesis of amino acids - Staphylococcus aureus subsp. aureus USA300_TCH1516 (CA-MRSA)
20	1	0.333771	0.476551	sax00250	Alanine, aspartate and glutamate metabolism - Staphylococcus aureus subsp. aureus USA300_TCH1516 (CA-MRSA)
20	1	0.333771	0.476551	sax00030	Pentose phosphate pathway - Staphylococcus aureus subsp. aureus USA300_TCH1516 (CA-MRSA)
22	1	0.360612	0.44296	sax00190	Oxidative phosphorylation - Staphylococcus aureus subsp. aureus USA300_TCH1516 (CA-MRSA)
22	1	0.360612	0.44296	sax00020	Citrate cycle (TCA cycle) - Staphylococcus aureus subsp. aureus USA300_TCH1516 (CA-MRSA)
24	1	0.386428	0.412931	sax00970	Aminoacyl-tRNA biosynthesis - Staphylococcus aureus subsp. aureus USA300_TCH1516 (CA-MRSA)
24	1	0.386428	0.412931	sax00640	Propanoate metabolism - Staphylococcus aureus subsp. aureus USA300_TCH1516 (CA-MRSA)
27	1	0.423315	0.373337	sax00240	Pyrimidine metabolism - Staphylococcus aureus subsp. aureus USA300_TCH1516 (CA-MRSA)
80	2	0.482793	0.316239	sax01200	Carbon metabolism - Staphylococcus aureus subsp. aureus USA300_TCH1516 (CA-MRSA)
41	1	0.569432	0.244558	sax00230	Purine metabolism - Staphylococcus aureus subsp. aureus USA300_TCH1516 (CA-MRSA)
42	1	0.578402	0.23777	sax05150	Staphylococcus aureus infection - Staphylococcus aureus subsp. aureus USA300_TCH1516 (CA-MRSA)
65	1	0.742015	0.129587	sax02024	Quorum sensing - Staphylococcus aureus subsp. aureus USA300_TCH1516 (CA-MRSA)
16	0	1	0	sax03030	DNA replication - Staphylococcus aureus subsp. aureus USA300_TCH1516 (CA-MRSA)
10	0	1	0	sax04122	Sulfur relay system - Staphylococcus aureus subsp. aureus USA300_TCH1516 (CA-MRSA)
5	0	1	0	sax01220	Degradation of aromatic compounds - Staphylococcus aureus subsp. aureus USA300_TCH1516 (CA-MRSA)
17	0	1	0	sax03430	Mismatch repair - Staphylococcus aureus subsp. aureus USA300_TCH1516 (CA-MRSA)
18	0	1	0	sax01212	Fatty acid metabolism - Staphylococcus aureus subsp. aureus USA300_TCH1516 (CA-MRSA)
33	0	1	0	sax01210	2-Oxocarboxylic acid metabolism - Staphylococcus aureus subsp. aureus USA300_TCH1516 (CA-MRSA)
21	0	1	0	sax03440	Homologous recombination - Staphylococcus aureus subsp. aureus USA300_TCH1516 (CA-MRSA)
14	0	1	0	sax00061	Fatty acid biosynthesis - Staphylococcus aureus subsp. aureus USA300_TCH1516 (CA-MRSA)
4	0	1	0	sax04981	Folate transport and metabolism - Staphylococcus aureus subsp. aureus USA300_TCH1516 (CA-MRSA)
10	0	1	0	sax03410	Base excision repair - Staphylococcus aureus subsp. aureus USA300_TCH1516 (CA-MRSA)
2	0	1	0	sax00074	Mycolic acid biosynthesis - Staphylococcus aureus subsp. aureus USA300_TCH1516 (CA-MRSA)
9	0	1	0	sax00130	Ubiquinone and other terpenoid-quinone biosynthesis - Staphylococcus aureus subsp. aureus USA300_TCH1516 (CA-MRSA)
2	0	1	0	sax05100	Bacterial invasion of epithelial cells - Staphylococcus aureus subsp. aureus USA300_TCH1516 (CA-MRSA)
3	0	1	0	sax00998	Biosynthesis of various antibiotics - Staphylococcus aureus subsp. aureus USA300_TCH1516 (CA-MRSA)
10	0	1	0	sax00997	Biosynthesis of various other secondary metabolites - Staphylococcus aureus subsp. aureus USA300_TCH1516 (CA-MRSA)
1	0	1	0	sax00984	Steroid degradation - Staphylococcus aureus subsp. aureus USA300_TCH1516 (CA-MRSA)
7	0	1	0	sax03420	Nucleotide excision repair - Staphylococcus aureus subsp. aureus USA300_TCH1516 (CA-MRSA)
18	0	1	0	sax00052	Galactose metabolism - Staphylococcus aureus subsp. aureus USA300_TCH1516 (CA-MRSA)
5	0	1	0	sax03020	RNA polymerase - Staphylococcus aureus subsp. aureus USA300_TCH1516 (CA-MRSA)
13	0	1	0	sax01503	Cationic antimicrobial peptide (CAMP) resistance - Staphylococcus aureus subsp. aureus USA300_TCH1516 (CA-MRSA)
14	0	1	0	sax03018	RNA degradation - Staphylococcus aureus subsp. aureus USA300_TCH1516 (CA-MRSA)
43	0	1	0	sax03010	Ribosome - Staphylococcus aureus subsp. aureus USA300_TCH1516 (CA-MRSA)
24	0	1	0	sax02060	Phosphotransferase system (PTS) - Staphylococcus aureus subsp. aureus USA300_TCH1516 (CA-MRSA)
9	0	1	0	sax00040	Pentose and glucuronate interconversions - Staphylococcus aureus subsp. aureus USA300_TCH1516 (CA-MRSA)
78	0	1	0	sax02020	Two-component system - Staphylococcus aureus subsp. aureus USA300_TCH1516 (CA-MRSA)
81	0	1	0	sax02010	ABC transporters - Staphylococcus aureus subsp. aureus USA300_TCH1516 (CA-MRSA)
6	0	1	0	sax01502	Vancomycin resistance - Staphylococcus aureus subsp. aureus USA300_TCH1516 (CA-MRSA)
16	0	1	0	sax00051	Fructose and mannose metabolism - Staphylococcus aureus subsp. aureus USA300_TCH1516 (CA-MRSA)
12	0	1	0	sax01501	beta-Lactam resistance - Staphylococcus aureus subsp. aureus USA300_TCH1516 (CA-MRSA)
8	0	1	0	sax00920	Sulfur metabolism - Staphylococcus aureus subsp. aureus USA300_TCH1516 (CA-MRSA)
16	0	1	0	sax03060	Protein export - Staphylococcus aureus subsp. aureus USA300_TCH1516 (CA-MRSA)
5	0	1	0	sax01310	Nitrogen cycle - Staphylococcus aureus subsp. aureus USA300_TCH1516 (CA-MRSA)
18	0	1	0	sax01250	Biosynthesis of nucleotide sugars - Staphylococcus aureus subsp. aureus USA300_TCH1516 (CA-MRSA)
12	0	1	0	sax03070	Bacterial secretion system - Staphylococcus aureus subsp. aureus USA300_TCH1516 (CA-MRSA)
3	0	1	0	sax01320	Sulfur cycle - Staphylococcus aureus subsp. aureus USA300_TCH1516 (CA-MRSA)
3	0	1	0	sax00360	Phenylalanine metabolism - Staphylococcus aureus subsp. aureus USA300_TCH1516 (CA-MRSA)
13	0	1	0	sax00910	Nitrogen metabolism - Staphylococcus aureus subsp. aureus USA300_TCH1516 (CA-MRSA)
15	0	1	0	sax00500	Starch and sucrose metabolism - Staphylococcus aureus subsp. aureus USA300_TCH1516 (CA-MRSA)
5	0	1	0	sax00261	Monobactam biosynthesis - Staphylococcus aureus subsp. aureus USA300_TCH1516 (CA-MRSA)
22	0	1	0	sax00552	Teichoic acid biosynthesis - Staphylococcus aureus subsp. aureus USA300_TCH1516 (CA-MRSA)
27	0	1	0	sax00550	Peptidoglycan biosynthesis - Staphylococcus aureus subsp. aureus USA300_TCH1516 (CA-MRSA)
4	0	1	0	sax00543	Exopolysaccharide biosynthesis - Staphylococcus aureus subsp. aureus USA300_TCH1516 (CA-MRSA)
1	0	1	0	sax00542	O-Antigen repeat unit biosynthesis - Staphylococcus aureus subsp. aureus USA300_TCH1516 (CA-MRSA)
7	0	1	0	sax00541	Biosynthesis of various nucleotide sugars - Staphylococcus aureus subsp. aureus USA300_TCH1516 (CA-MRSA)
3	0	1	0	sax00521	Streptomycin biosynthesis - Staphylococcus aureus subsp. aureus USA300_TCH1516 (CA-MRSA)
24	0	1	0	sax00520	Amino sugar and nucleotide sugar metabolism - Staphylococcus aureus subsp. aureus USA300_TCH1516 (CA-MRSA)
7	0	1	0	sax00480	Glutathione metabolism - Staphylococcus aureus subsp. aureus USA300_TCH1516 (CA-MRSA)
1	0	1	0	sax00907	Pinene, camphor and geraniol degradation - Staphylococcus aureus subsp. aureus USA300_TCH1516 (CA-MRSA)
14	0	1	0	sax00470	D-Amino acid metabolism - Staphylococcus aureus subsp. aureus USA300_TCH1516 (CA-MRSA)
3	0	1	0	sax00460	Cyanoamino acid metabolism - Staphylococcus aureus subsp. aureus USA300_TCH1516 (CA-MRSA)
7	0	1	0	sax00450	Selenocompound metabolism - Staphylococcus aureus subsp. aureus USA300_TCH1516 (CA-MRSA)
6	0	1	0	sax00430	Taurine and hypotaurine metabolism - Staphylococcus aureus subsp. aureus USA300_TCH1516 (CA-MRSA)
13	0	1	0	sax00290	Valine, leucine and isoleucine biosynthesis - Staphylococcus aureus subsp. aureus USA300_TCH1516 (CA-MRSA)
3	0	1	0	sax00401	Novobiocin biosynthesis - Staphylococcus aureus subsp. aureus USA300_TCH1516 (CA-MRSA)
19	0	1	0	sax00400	Phenylalanine, tyrosine and tryptophan biosynthesis - Staphylococcus aureus subsp. aureus USA300_TCH1516 (CA-MRSA)
11	0	1	0	sax00300	Lysine biosynthesis - Staphylococcus aureus subsp. aureus USA300_TCH1516 (CA-MRSA)
3	0	1	0	sax00562	Inositol phosphate metabolism - Staphylococcus aureus subsp. aureus USA300_TCH1516 (CA-MRSA)
16	0	1	0	sax00564	Glycerophospholipid metabolism - Staphylococcus aureus subsp. aureus USA300_TCH1516 (CA-MRSA)
1	0	1	0	sax00592	alpha-Linolenic acid metabolism - Staphylococcus aureus subsp. aureus USA300_TCH1516 (CA-MRSA)
29	0	1	0	sax00260	Glycine, serine and threonine metabolism - Staphylococcus aureus subsp. aureus USA300_TCH1516 (CA-MRSA)
6	0	1	0	sax00906	Carotenoid biosynthesis - Staphylococcus aureus subsp. aureus USA300_TCH1516 (CA-MRSA)
4	0	1	0	sax00350	Tyrosine metabolism - Staphylococcus aureus subsp. aureus USA300_TCH1516 (CA-MRSA)
23	0	1	0	sax00220	Arginine biosynthesis - Staphylococcus aureus subsp. aureus USA300_TCH1516 (CA-MRSA)
20	0	1	0	sax00790	Folate biosynthesis - Staphylococcus aureus subsp. aureus USA300_TCH1516 (CA-MRSA)
18	0	1	0	sax00785	Lipoic acid metabolism - Staphylococcus aureus subsp. aureus USA300_TCH1516 (CA-MRSA)
11	0	1	0	sax00780	Biotin metabolism - Staphylococcus aureus subsp. aureus USA300_TCH1516 (CA-MRSA)
4	0	1	0	sax00750	Vitamin B6 metabolism - Staphylococcus aureus subsp. aureus USA300_TCH1516 (CA-MRSA)
9	0	1	0	sax00740	Riboflavin metabolism - Staphylococcus aureus subsp. aureus USA300_TCH1516 (CA-MRSA)
7	0	1	0	sax00730	Thiamine metabolism - Staphylococcus aureus subsp. aureus USA300_TCH1516 (CA-MRSA)
25	0	1	0	sax00720	Other carbon fixation pathways - Staphylococcus aureus subsp. aureus USA300_TCH1516 (CA-MRSA)
18	0	1	0	sax00680	Methane metabolism - Staphylococcus aureus subsp. aureus USA300_TCH1516 (CA-MRSA)
9	0	1	0	sax00660	C5-Branched dibasic acid metabolism - Staphylococcus aureus subsp. aureus USA300_TCH1516 (CA-MRSA)
17	0	1	0	sax00650	Butanoate metabolism - Staphylococcus aureus subsp. aureus USA300_TCH1516 (CA-MRSA)
3	0	1	0	sax00643	Styrene degradation - Staphylococcus aureus subsp. aureus USA300_TCH1516 (CA-MRSA)
22	0	1	0	sax00630	Glyoxylate and dicarboxylate metabolism - Staphylococcus aureus subsp. aureus USA300_TCH1516 (CA-MRSA)
2	0	1	0	sax00626	Naphthalene degradation - Staphylococcus aureus subsp. aureus USA300_TCH1516 (CA-MRSA)
3	0	1	0	sax00622	Xylene degradation - Staphylococcus aureus subsp. aureus USA300_TCH1516 (CA-MRSA)
12	0	1	0	sax00900	Terpenoid backbone biosynthesis - Staphylococcus aureus subsp. aureus USA300_TCH1516 (CA-MRSA)
